# Supplementary material for: Binding of Androgen- and Estrogen-Like Flavonoids to Their Cognate (Non)Nuclear Receptors: A Comparison by Computational Prediction
Source: Molecules. 2021 Mar 14;26(6):1613. doi: 10.3390/molecules26061613 (PMC8001607; doi:10.3390/molecules26061613)
Supplement: Supplementary file 1 [file molecules-26-01613-s001.zip]

Archive with 16 entries (13 files):
- SI/
- SI/OXER1.pdb
- __MACOSX/
- __MACOSX/SI/
- __MACOSX/SI/._OXER1.pdb
- SI/Supplementary Information.docx
- __MACOSX/SI/._Supplementary Information.docx
- SI/GPRC6A.pdb
- __MACOSX/SI/._GPRC6A.pdb
- SI/TRPM8.pdb
- __MACOSX/SI/._TRPM8.pdb
- SI/ZIP9.pdb
- __MACOSX/SI/._ZIP9.pdb
- SI/GPER.pdb
- __MACOSX/SI/._GPER.pdb
- __MACOSX/._SI
