# Supplementary material for: Binding of Androgen- and Estrogen-Like Flavonoids to Their Cognate (Non)Nuclear Receptors: A Comparison by Computational Prediction
Source: Molecules. 2021 Mar 14;26(6):1613. doi: 10.3390/molecules26061613 (PMC8001607; doi:10.3390/molecules26061613)
Supplement: Supplementary file 1 [file molecules-26-01613-s001.zip › SI/OXER1.pdb]

TITLE     SWISS-MODEL SERVER (https://swissmodel.expasy.org)
TITLE    2 oxer1
EXPDTA    THEORETICAL MODEL (SWISS-MODEL SERVER)
AUTHOR    SWISS-MODEL SERVER (SEE REFERENCE IN JRNL Records)
REVDAT   1   16-SEP-20 1MOD    1       11:25
JRNL        AUTH   A.WATERHOUSE,M.BERTONI,S.BIENERT,G.STUDER,G.TAURIELLO,
JRNL        AUTH 2 R.GUMIENNY,F.T.HEER,T.A.P.DE BEER,C.REMPFER,L.BORDOLI,
JRNL        AUTH 3 R.LEPORE,T.SCHWEDE
JRNL        TITL   SWISS-MODEL: HOMOLOGY MODELLING OF PROTEIN STRUCTURES AND
JRNL        TITL 2 COMPLEXES
JRNL        REF    NUCLEIC.ACIDS.RES..           V.  46 W296  2018
JRNL        PMID   29788355
JRNL        DOI    10.1093/nar/gky427
REMARK   1
REMARK   1 REFERENCE 1
REMARK   1  AUTH   S.BIENERT,A.WATERHOUSE,T.A.P.DE BEER,G.TAURIELLO,G.STUDER,
REMARK   1  AUTH 2 L.BORDOLI,T.SCHWEDE
REMARK   1  TITL   THE SWISS-MODEL REPOSITORY - NEW FEATURES AND FUNCTIONALITY
REMARK   1  REF    NUCLEIC.ACIDS.RES..           V.  22       2017
REMARK   1  REFN                   ISSN 0305-1048
REMARK   1  PMID   27899672
REMARK   1  DOI    10.1093/nar/gkw1132
REMARK   1
REMARK   1 REFERENCE 2
REMARK   1  AUTH   N.GUEX,M.C.PEITSCH,T.SCHWEDE
REMARK   1  TITL   AUTOMATED COMPARATIVE PROTEIN STRUCTURE MODELING WITH
REMARK   1  TITL 2 SWISS-MODEL AND SWISS-PDBVIEWER: A HISTORICAL PERSPECTIVE
REMARK   1  REF    ELECTROPHORESIS               V.  30       2009
REMARK   1  REFN                   ISSN 0173-0835
REMARK   1  PMID   19517507
REMARK   1  DOI    10.1002/elps.200900140
REMARK   1
REMARK   1 REFERENCE 3
REMARK   1  AUTH   P.BENKERT,M.BIASINI,T.SCHWEDE
REMARK   1  TITL   TOWARD THE ESTIMATION OF THE ABSOLUTE QUALITY OF INDIVIDUAL
REMARK   1  TITL 2 PROTEIN STRUCTURE MODELS
REMARK   1  REF    BIOINFORMATICS                V.  27       2011
REMARK   1  REFN                   ISSN 1367-4803
REMARK   1  PMID   21134891
REMARK   1  DOI    10.1093/bioinformatics/btq662
REMARK   1
REMARK   1 REFERENCE 4
REMARK   1  AUTH   M.BERTONI,F.KIEFER,M.BIASINI,L.BORDOLI,T.SCHWEDE
REMARK   1  TITL   MODELING PROTEIN QUATERNARY STRUCTURE OF HOMO- AND
REMARK   1  TITL 2 HETERO-OLIGOMERS BEYOND BINARY INTERACTIONS BY HOMOLOGY
REMARK   1  REF    SCI.REP.                      V.   7       2017
REMARK   1  REFN                   ISSN
REMARK   1  PMID   28874689
REMARK   1  DOI    10.1038/s41598-017-09654-8
REMARK   1
REMARK   1 DISCLAIMER
REMARK   1 The SWISS-MODEL SERVER produces theoretical models for proteins.
REMARK   1 The results of any theoretical modelling procedure is
REMARK   1 NON-EXPERIMENTAL and MUST be considered with care. These models may
REMARK   1 contain significant errors. This is especially true for automated
REMARK   1 modeling since there is no human intervention during model
REMARK   1 building. Please read the header section and the logfile carefully
REMARK   1 to know what templates and alignments were used during the model
REMARK   1 building process. All information by the SWISS-MODEL SERVER is
REMARK   1 provided "AS-IS", without any warranty, expressed or implied.
REMARK   2
REMARK   2 COPYRIGHT NOTICE
REMARK   2 This SWISS-MODEL protein model is copyright. It is produced by the
REMARK   2 SWISS-MODEL server, developed by the Computational Structural
REMARK   2 Biology Group at the SIB Swiss Institute of Bioinformatics at the
REMARK   2 Biozentrum, University of Basel (https://swissmodel.expasy.org). This
REMARK   2 model is licensed under the CC BY-SA 4.0 Creative Commons
REMARK   2 Attribution-ShareAlike 4.0 International License
REMARK   2 (https://creativecommons.org/licenses/by-sa/4.0/legalcode), i.e. you
REMARK   2 can copy and redistribute the model in any medium or format,
REMARK   2 transform and build upon the model for any purpose, even
REMARK   2 commercially, under the following terms:
REMARK   2 Attribution - You must give appropriate credit, provide a link to
REMARK   2 the license, and indicate if changes were made. You may do so in any
REMARK   2 reasonable manner, but not in any way that suggests the licensor
REMARK   2 endorses you or your use. When you publish, patent or distribute
REMARK   2 results that were fully or partially based on the model, please cite
REMARK   2 the corresponding papers mentioned under JRNL.
REMARK   2 ShareAlike - If you remix, transform, or build upon the material,
REMARK   2 you must distribute your contributions under the same license as the
REMARK   2 original.
REMARK   2 No additional restrictions - you may not apply legal terms or
REMARK   2 technological measures that legally restrict others from doing
REMARK   2 anything the license permits.
REMARK   2 Find a human-readable summary of (and not a substitute for) the
REMARK   2 CC BY-SA 4.0 license at this link:
REMARK   2 https://creativecommons.org/licenses/by-sa/4.0/
REMARK   3 
REMARK   3 MODEL INFORMATION
REMARK   3  ENGIN   PROMOD3
REMARK   3  VERSN   3.1.1
REMARK   3  OSTAT   monomer
REMARK   3  OSRSN   PREDICTION
REMARK   3  QSPRD   0.000
REMARK   3  GMQE    0.48
REMARK   3  QMNV    4.1.0
REMARK   3  QMN4    -4.72
REMARK   3  MODT    FALSE
REMARK   3 
REMARK   3 TEMPLATE 1
REMARK   3  PDBID   4xnw
REMARK   3  CHAIN   C
REMARK   3  MMCIF   B
REMARK   3  PDBV    2020-09-04
REMARK   3  SMTLE   4xnw.2.A
REMARK   3  SMTLV   2020-09-09
REMARK   3  MTHD    X-RAY DIFFRACTION 2.70 A
REMARK   3  FOUND   HHblits
REMARK   3  GMQE    0.48
REMARK   3  SIM     0.33
REMARK   3  SID     23.49
REMARK   3  OSTAT   monomer
REMARK   3  LIGND   2ID
REMARK   3  LIGND 2 ZN
REMARK   3  ALN A TRG MLCHRGGQLIVPIIPLCPEHSCRGRRLQNLLSGPWPKQPMELHNLSSPSPSLSSSVLP
REMARK   3  ALN A TRG PSFSPSPSSAPSAFTTVGGSSGGPCHPTSSSLVSAFLAPILALEFVLGLVGNSLALFI
REMARK   3  ALN A TRG FCIHTRPWTSNTVFLVSLVAADFLLISNLPLRVDYYLLHETWRFGAAACKVNLFMLST
REMARK   3  ALN A TRG NRTASVVFLTAIALNRYLKVVQPHHVLSRASVGAAARVAGGLWVGILLLNGHLLLSTF
REMARK   3  ALN A TRG S------GPSCLSYRVGTKPSASLRWHQALYLLEFFLPLALILFAIVSIGLTIRNRGL
REMARK   3  ALN A TRG G-------------------------------------------------GQAGPQRA
REMARK   3  ALN A TRG MRVLAMVVAVYTICFLPSIIFGMASMVAFWL----SACRSLDLCTQLFHGSLAFTYLN
REMARK   3  ALN A TRG SVLDPVLYCFSSPNFLHQSRALLGLTRGRQGPVSDESSYQPSRQWRYREASRKAEAIG
REMARK   3  ALN A TRG KLKVQGEVSLEKEGSSQG
REMARK   3  ALN A TPL ----------------------------------------------------------
REMARK   3  ALN A TPL -------------------SSSFKCALTKTGFQFYYLPAVYILVFIIGFLGNSVAIWM
REMARK   3  ALN A TPL FVFHMKPWSGISVYMFNLALADFLYVLTLPALIFYYFNKTDWIFGDAMCKLQRFIFHV
REMARK   3  ALN A TPL NLYGSILFLTCISAHRYSGVVYPLKSLGRLKKKNAICISVLVWLIVVVAISPILFYSG
REMARK   3  ALN A TPL TGVRKNKTITCYDTTSDEYLRSYFIYSMCTTVAMFCVPLVLILGCYGLIVRALIYKMK
REMARK   3  ALN A TPL KYTCTVCGYIYNPEDGDPDNGVNPGTDFKDIPDDWVCPLCGVGKDQFEEVEEPLRRKS
REMARK   3  ALN A TPL IYLVIIVLTVFAVSYIPFHVMKTMNLRARLDFQTPAMCAFNDRVYATYQVTRGLASLN
REMARK   3  ALN A TPL SCVNPILYFLAGDTFRRRLSRATRKASR------------------------------
REMARK   3  ALN A TPL ------------------
REMARK   3  ALN A OFF 35
ATOM      1  N   SER A  79      25.512 -20.678 -44.224  1.00  0.28           N  
ATOM      2  CA  SER A  79      24.903 -19.361 -44.663  1.00  0.28           C  
ATOM      3  C   SER A  79      25.990 -18.515 -45.294  1.00  0.28           C  
ATOM      4  O   SER A  79      27.148 -18.709 -44.951  1.00  0.28           O  
ATOM      5  CB  SER A  79      24.276 -18.617 -43.436  1.00  0.28           C  
ATOM      6  OG  SER A  79      25.123 -18.693 -42.285  1.00  0.28           O  
ATOM      7  N   GLY A  80      25.686 -17.625 -46.273  1.00  0.39           N  
ATOM      8  CA  GLY A  80      26.757 -16.875 -46.943  1.00  0.39           C  
ATOM      9  C   GLY A  80      27.010 -15.474 -46.454  1.00  0.39           C  
ATOM     10  O   GLY A  80      28.157 -15.082 -46.307  1.00  0.39           O  
ATOM     11  N   GLY A  81      25.947 -14.673 -46.231  1.00  0.31           N  
ATOM     12  CA  GLY A  81      26.048 -13.234 -45.987  1.00  0.31           C  
ATOM     13  C   GLY A  81      26.654 -12.807 -44.672  1.00  0.31           C  
ATOM     14  O   GLY A  81      26.053 -13.088 -43.638  1.00  0.31           O  
ATOM     15  N   PRO A  82      27.768 -12.094 -44.627  1.00  0.38           N  
ATOM     16  CA  PRO A  82      28.134 -11.316 -43.463  1.00  0.38           C  
ATOM     17  C   PRO A  82      27.546  -9.907 -43.542  1.00  0.38           C  
ATOM     18  O   PRO A  82      27.437  -9.326 -44.621  1.00  0.38           O  
ATOM     19  CB  PRO A  82      29.669 -11.322 -43.565  1.00  0.38           C  
ATOM     20  CG  PRO A  82      29.984 -11.334 -45.072  1.00  0.38           C  
ATOM     21  CD  PRO A  82      28.735 -11.943 -45.719  1.00  0.38           C  
ATOM     22  N   CYS A  83      27.148  -9.314 -42.399  1.00  0.38           N  
ATOM     23  CA  CYS A  83      27.005  -7.872 -42.279  1.00  0.38           C  
ATOM     24  C   CYS A  83      28.300  -7.114 -42.488  1.00  0.38           C  
ATOM     25  O   CYS A  83      29.393  -7.575 -42.165  1.00  0.38           O  
ATOM     26  CB  CYS A  83      26.412  -7.447 -40.917  1.00  0.38           C  
ATOM     27  SG  CYS A  83      24.627  -7.730 -40.911  1.00  0.38           S  
ATOM     28  N   HIS A  84      28.181  -5.885 -43.018  1.00  0.35           N  
ATOM     29  CA  HIS A  84      29.275  -4.946 -43.063  1.00  0.35           C  
ATOM     30  C   HIS A  84      29.305  -4.280 -41.702  1.00  0.35           C  
ATOM     31  O   HIS A  84      28.259  -3.755 -41.331  1.00  0.35           O  
ATOM     32  CB  HIS A  84      29.024  -3.847 -44.115  1.00  0.35           C  
ATOM     33  CG  HIS A  84      29.021  -4.406 -45.497  1.00  0.35           C  
ATOM     34  ND1 HIS A  84      30.235  -4.736 -46.061  1.00  0.35           N  
ATOM     35  CD2 HIS A  84      28.005  -4.711 -46.348  1.00  0.35           C  
ATOM     36  CE1 HIS A  84      29.942  -5.233 -47.242  1.00  0.35           C  
ATOM     37  NE2 HIS A  84      28.606  -5.241 -47.470  1.00  0.35           N  
ATOM     38  N   PRO A  85      30.376  -4.266 -40.922  1.00  0.41           N  
ATOM     39  CA  PRO A  85      30.341  -3.693 -39.589  1.00  0.41           C  
ATOM     40  C   PRO A  85      30.751  -2.239 -39.693  1.00  0.41           C  
ATOM     41  O   PRO A  85      31.925  -1.929 -39.909  1.00  0.41           O  
ATOM     42  CB  PRO A  85      31.379  -4.528 -38.813  1.00  0.41           C  
ATOM     43  CG  PRO A  85      32.376  -5.040 -39.869  1.00  0.41           C  
ATOM     44  CD  PRO A  85      31.603  -5.009 -41.192  1.00  0.41           C  
ATOM     45  N   THR A  86      29.803  -1.303 -39.524  1.00  0.42           N  
ATOM     46  CA  THR A  86      30.093   0.115 -39.706  1.00  0.42           C  
ATOM     47  C   THR A  86      30.742   0.666 -38.447  1.00  0.42           C  
ATOM     48  O   THR A  86      30.110   0.918 -37.425  1.00  0.42           O  
ATOM     49  CB  THR A  86      28.889   0.972 -40.085  1.00  0.42           C  
ATOM     50  OG1 THR A  86      28.180   0.442 -41.205  1.00  0.42           O  
ATOM     51  CG2 THR A  86      29.335   2.390 -40.481  1.00  0.42           C  
ATOM     52  N   SER A  87      32.079   0.853 -38.480  1.00  0.47           N  
ATOM     53  CA  SER A  87      32.853   1.258 -37.313  1.00  0.47           C  
ATOM     54  C   SER A  87      32.941   2.778 -37.249  1.00  0.47           C  
ATOM     55  O   SER A  87      33.488   3.416 -38.144  1.00  0.47           O  
ATOM     56  CB  SER A  87      34.288   0.655 -37.316  1.00  0.47           C  
ATOM     57  OG  SER A  87      34.988   0.958 -36.105  1.00  0.47           O  
ATOM     58  N   SER A  88      32.380   3.411 -36.194  1.00  0.43           N  
ATOM     59  CA  SER A  88      32.384   4.869 -36.020  1.00  0.43           C  
ATOM     60  C   SER A  88      33.751   5.499 -35.775  1.00  0.43           C  
ATOM     61  O   SER A  88      34.009   6.646 -36.110  1.00  0.43           O  
ATOM     62  CB  SER A  88      31.514   5.321 -34.821  1.00  0.43           C  
ATOM     63  OG  SER A  88      30.136   5.077 -35.083  1.00  0.43           O  
ATOM     64  N   SER A  89      34.624   4.751 -35.078  1.00  0.53           N  
ATOM     65  CA  SER A  89      36.018   5.070 -34.773  1.00  0.53           C  
ATOM     66  C   SER A  89      36.189   5.843 -33.489  1.00  0.53           C  
ATOM     67  O   SER A  89      37.306   6.068 -33.045  1.00  0.53           O  
ATOM     68  CB  SER A  89      36.912   5.731 -35.866  1.00  0.53           C  
ATOM     69  OG  SER A  89      37.013   4.909 -37.026  1.00  0.53           O  
ATOM     70  N   LEU A  90      35.103   6.187 -32.761  1.00  0.54           N  
ATOM     71  CA  LEU A  90      35.217   6.817 -31.449  1.00  0.54           C  
ATOM     72  C   LEU A  90      35.984   5.970 -30.446  1.00  0.54           C  
ATOM     73  O   LEU A  90      36.629   6.495 -29.555  1.00  0.54           O  
ATOM     74  CB  LEU A  90      33.851   7.155 -30.812  1.00  0.54           C  
ATOM     75  CG  LEU A  90      33.059   8.280 -31.499  1.00  0.54           C  
ATOM     76  CD1 LEU A  90      31.642   8.293 -30.911  1.00  0.54           C  
ATOM     77  CD2 LEU A  90      33.724   9.656 -31.320  1.00  0.54           C  
ATOM     78  N   VAL A  91      35.979   4.636 -30.593  1.00  0.56           N  
ATOM     79  CA  VAL A  91      36.771   3.700 -29.816  1.00  0.56           C  
ATOM     80  C   VAL A  91      38.275   3.946 -29.832  1.00  0.56           C  
ATOM     81  O   VAL A  91      38.930   3.807 -28.800  1.00  0.56           O  
ATOM     82  CB  VAL A  91      36.481   2.275 -30.251  1.00  0.56           C  
ATOM     83  CG1 VAL A  91      34.992   2.008 -29.995  1.00  0.56           C  
ATOM     84  CG2 VAL A  91      36.810   2.020 -31.735  1.00  0.56           C  
ATOM     85  N   SER A  92      38.855   4.392 -30.972  1.00  0.57           N  
ATOM     86  CA  SER A  92      40.285   4.654 -31.111  1.00  0.57           C  
ATOM     87  C   SER A  92      40.700   5.853 -30.261  1.00  0.57           C  
ATOM     88  O   SER A  92      41.836   5.959 -29.808  1.00  0.57           O  
ATOM     89  CB  SER A  92      40.732   4.850 -32.598  1.00  0.57           C  
ATOM     90  OG  SER A  92      40.232   6.059 -33.172  1.00  0.57           O  
ATOM     91  N   ALA A  93      39.735   6.764 -29.988  1.00  0.63           N  
ATOM     92  CA  ALA A  93      39.949   7.985 -29.234  1.00  0.63           C  
ATOM     93  C   ALA A  93      39.286   8.038 -27.857  1.00  0.63           C  
ATOM     94  O   ALA A  93      39.686   8.833 -27.016  1.00  0.63           O  
ATOM     95  CB  ALA A  93      39.353   9.175 -30.012  1.00  0.63           C  
ATOM     96  N   PHE A  94      38.262   7.218 -27.570  1.00  0.59           N  
ATOM     97  CA  PHE A  94      37.596   7.126 -26.281  1.00  0.59           C  
ATOM     98  C   PHE A  94      38.319   6.132 -25.384  1.00  0.59           C  
ATOM     99  O   PHE A  94      38.625   6.428 -24.233  1.00  0.59           O  
ATOM    100  CB  PHE A  94      36.102   6.705 -26.485  1.00  0.59           C  
ATOM    101  CG  PHE A  94      35.315   6.512 -25.206  1.00  0.59           C  
ATOM    102  CD1 PHE A  94      35.098   5.215 -24.711  1.00  0.59           C  
ATOM    103  CD2 PHE A  94      34.778   7.602 -24.501  1.00  0.59           C  
ATOM    104  CE1 PHE A  94      34.388   5.006 -23.522  1.00  0.59           C  
ATOM    105  CE2 PHE A  94      34.048   7.399 -23.320  1.00  0.59           C  
ATOM    106  CZ  PHE A  94      33.860   6.100 -22.828  1.00  0.59           C  
ATOM    107  N   LEU A  95      38.630   4.914 -25.888  1.00  0.62           N  
ATOM    108  CA  LEU A  95      39.158   3.850 -25.049  1.00  0.62           C  
ATOM    109  C   LEU A  95      40.525   4.125 -24.468  1.00  0.62           C  
ATOM    110  O   LEU A  95      40.744   3.970 -23.274  1.00  0.62           O  
ATOM    111  CB  LEU A  95      39.216   2.505 -25.815  1.00  0.62           C  
ATOM    112  CG  LEU A  95      37.831   1.957 -26.205  1.00  0.62           C  
ATOM    113  CD1 LEU A  95      37.953   0.572 -26.833  1.00  0.62           C  
ATOM    114  CD2 LEU A  95      36.923   1.826 -24.992  1.00  0.62           C  
ATOM    115  N   ALA A  96      41.475   4.594 -25.292  1.00  0.70           N  
ATOM    116  CA  ALA A  96      42.824   4.893 -24.849  1.00  0.70           C  
ATOM    117  C   ALA A  96      42.930   5.948 -23.714  1.00  0.70           C  
ATOM    118  O   ALA A  96      43.667   5.675 -22.766  1.00  0.70           O  
ATOM    119  CB  ALA A  96      43.717   5.189 -26.077  1.00  0.70           C  
ATOM    120  N   PRO A  97      42.228   7.094 -23.676  1.00  0.70           N  
ATOM    121  CA  PRO A  97      42.058   7.928 -22.477  1.00  0.70           C  
ATOM    122  C   PRO A  97      41.474   7.260 -21.253  1.00  0.70           C  
ATOM    123  O   PRO A  97      41.971   7.518 -20.158  1.00  0.70           O  
ATOM    124  CB  PRO A  97      41.095   9.039 -22.901  1.00  0.70           C  
ATOM    125  CG  PRO A  97      41.253   9.149 -24.412  1.00  0.70           C  
ATOM    126  CD  PRO A  97      41.684   7.750 -24.866  1.00  0.70           C  
ATOM    127  N   ILE A  98      40.408   6.436 -21.398  1.00  0.69           N  
ATOM    128  CA  ILE A  98      39.821   5.682 -20.290  1.00  0.69           C  
ATOM    129  C   ILE A  98      40.884   4.779 -19.669  1.00  0.69           C  
ATOM    130  O   ILE A  98      41.207   4.894 -18.489  1.00  0.69           O  
ATOM    131  CB  ILE A  98      38.607   4.850 -20.748  1.00  0.69           C  
ATOM    132  CG1 ILE A  98      37.386   5.697 -21.191  1.00  0.69           C  
ATOM    133  CG2 ILE A  98      38.174   3.862 -19.653  1.00  0.69           C  
ATOM    134  CD1 ILE A  98      36.792   6.610 -20.112  1.00  0.69           C  
ATOM    135  N   LEU A  99      41.555   3.970 -20.514  1.00  0.69           N  
ATOM    136  CA  LEU A  99      42.630   3.074 -20.136  1.00  0.69           C  
ATOM    137  C   LEU A  99      43.863   3.785 -19.554  1.00  0.69           C  
ATOM    138  O   LEU A  99      44.478   3.294 -18.614  1.00  0.69           O  
ATOM    139  CB  LEU A  99      43.059   2.202 -21.344  1.00  0.69           C  
ATOM    140  CG  LEU A  99      41.992   1.289 -21.996  1.00  0.69           C  
ATOM    141  CD1 LEU A  99      42.590   0.732 -23.293  1.00  0.69           C  
ATOM    142  CD2 LEU A  99      41.463   0.143 -21.123  1.00  0.69           C  
ATOM    143  N   ALA A 100      44.282   4.966 -20.071  1.00  0.74           N  
ATOM    144  CA  ALA A 100      45.328   5.780 -19.464  1.00  0.74           C  
ATOM    145  C   ALA A 100      44.970   6.309 -18.071  1.00  0.74           C  
ATOM    146  O   ALA A 100      45.773   6.237 -17.143  1.00  0.74           O  
ATOM    147  CB  ALA A 100      45.699   6.958 -20.393  1.00  0.74           C  
ATOM    148  N   LEU A 101      43.738   6.820 -17.865  1.00  0.69           N  
ATOM    149  CA  LEU A 101      43.255   7.230 -16.551  1.00  0.69           C  
ATOM    150  C   LEU A 101      43.126   6.082 -15.553  1.00  0.69           C  
ATOM    151  O   LEU A 101      43.571   6.181 -14.408  1.00  0.69           O  
ATOM    152  CB  LEU A 101      41.883   7.936 -16.673  1.00  0.69           C  
ATOM    153  CG  LEU A 101      41.936   9.351 -17.283  1.00  0.69           C  
ATOM    154  CD1 LEU A 101      40.509   9.817 -17.606  1.00  0.69           C  
ATOM    155  CD2 LEU A 101      42.635  10.349 -16.344  1.00  0.69           C  
ATOM    156  N   GLU A 102      42.559   4.939 -15.982  1.00  0.68           N  
ATOM    157  CA  GLU A 102      42.496   3.712 -15.209  1.00  0.68           C  
ATOM    158  C   GLU A 102      43.864   3.147 -14.873  1.00  0.68           C  
ATOM    159  O   GLU A 102      44.110   2.680 -13.764  1.00  0.68           O  
ATOM    160  CB  GLU A 102      41.791   2.626 -16.016  1.00  0.68           C  
ATOM    161  CG  GLU A 102      40.282   2.828 -16.215  1.00  0.68           C  
ATOM    162  CD  GLU A 102      39.819   1.881 -17.312  1.00  0.68           C  
ATOM    163  OE1 GLU A 102      38.588   1.827 -17.542  1.00  0.68           O  
ATOM    164  OE2 GLU A 102      40.671   1.207 -17.935  1.00  0.68           O  
ATOM    165  N   PHE A 103      44.815   3.195 -15.828  1.00  0.70           N  
ATOM    166  CA  PHE A 103      46.198   2.837 -15.598  1.00  0.70           C  
ATOM    167  C   PHE A 103      46.845   3.685 -14.510  1.00  0.70           C  
ATOM    168  O   PHE A 103      47.374   3.150 -13.540  1.00  0.70           O  
ATOM    169  CB  PHE A 103      46.999   2.927 -16.937  1.00  0.70           C  
ATOM    170  CG  PHE A 103      48.479   2.702 -16.758  1.00  0.70           C  
ATOM    171  CD1 PHE A 103      48.979   1.420 -16.496  1.00  0.70           C  
ATOM    172  CD2 PHE A 103      49.357   3.798 -16.708  1.00  0.70           C  
ATOM    173  CE1 PHE A 103      50.324   1.231 -16.156  1.00  0.70           C  
ATOM    174  CE2 PHE A 103      50.703   3.617 -16.367  1.00  0.70           C  
ATOM    175  CZ  PHE A 103      51.187   2.332 -16.092  1.00  0.70           C  
ATOM    176  N   VAL A 104      46.777   5.028 -14.601  1.00  0.69           N  
ATOM    177  CA  VAL A 104      47.418   5.886 -13.614  1.00  0.69           C  
ATOM    178  C   VAL A 104      46.795   5.772 -12.234  1.00  0.69           C  
ATOM    179  O   VAL A 104      47.478   5.541 -11.241  1.00  0.69           O  
ATOM    180  CB  VAL A 104      47.392   7.349 -14.040  1.00  0.69           C  
ATOM    181  CG1 VAL A 104      48.007   8.246 -12.943  1.00  0.69           C  
ATOM    182  CG2 VAL A 104      48.206   7.510 -15.337  1.00  0.69           C  
ATOM    183  N   LEU A 105      45.457   5.876 -12.131  1.00  0.69           N  
ATOM    184  CA  LEU A 105      44.771   5.803 -10.855  1.00  0.69           C  
ATOM    185  C   LEU A 105      44.848   4.404 -10.244  1.00  0.69           C  
ATOM    186  O   LEU A 105      44.951   4.231  -9.031  1.00  0.69           O  
ATOM    187  CB  LEU A 105      43.316   6.309 -11.002  1.00  0.69           C  
ATOM    188  CG  LEU A 105      42.504   6.363  -9.688  1.00  0.69           C  
ATOM    189  CD1 LEU A 105      43.119   7.279  -8.615  1.00  0.69           C  
ATOM    190  CD2 LEU A 105      41.049   6.772  -9.958  1.00  0.69           C  
ATOM    191  N   GLY A 106      44.846   3.356 -11.094  1.00  0.73           N  
ATOM    192  CA  GLY A 106      44.894   1.955 -10.692  1.00  0.73           C  
ATOM    193  C   GLY A 106      46.234   1.496 -10.270  1.00  0.73           C  
ATOM    194  O   GLY A 106      46.363   0.673  -9.365  1.00  0.73           O  
ATOM    195  N   LEU A 107      47.284   2.045 -10.896  1.00  0.71           N  
ATOM    196  CA  LEU A 107      48.626   1.897 -10.410  1.00  0.71           C  
ATOM    197  C   LEU A 107      48.779   2.516  -9.029  1.00  0.71           C  
ATOM    198  O   LEU A 107      49.226   1.862  -8.094  1.00  0.71           O  
ATOM    199  CB  LEU A 107      49.601   2.559 -11.412  1.00  0.71           C  
ATOM    200  CG  LEU A 107      51.084   2.385 -11.051  1.00  0.71           C  
ATOM    201  CD1 LEU A 107      51.453   0.898 -11.036  1.00  0.71           C  
ATOM    202  CD2 LEU A 107      51.983   3.165 -12.018  1.00  0.71           C  
ATOM    203  N   VAL A 108      48.326   3.771  -8.831  1.00  0.71           N  
ATOM    204  CA  VAL A 108      48.415   4.437  -7.535  1.00  0.71           C  
ATOM    205  C   VAL A 108      47.599   3.772  -6.433  1.00  0.71           C  
ATOM    206  O   VAL A 108      48.123   3.424  -5.373  1.00  0.71           O  
ATOM    207  CB  VAL A 108      47.989   5.899  -7.653  1.00  0.71           C  
ATOM    208  CG1 VAL A 108      48.002   6.593  -6.274  1.00  0.71           C  
ATOM    209  CG2 VAL A 108      48.975   6.615  -8.595  1.00  0.71           C  
ATOM    210  N   GLY A 109      46.292   3.540  -6.687  1.00  0.74           N  
ATOM    211  CA  GLY A 109      45.332   2.949  -5.760  1.00  0.74           C  
ATOM    212  C   GLY A 109      45.730   1.608  -5.220  1.00  0.74           C  
ATOM    213  O   GLY A 109      45.702   1.361  -4.019  1.00  0.74           O  
ATOM    214  N   ASN A 110      46.114   0.693  -6.127  1.00  0.74           N  
ATOM    215  CA  ASN A 110      46.516  -0.650  -5.768  1.00  0.74           C  
ATOM    216  C   ASN A 110      47.955  -0.758  -5.291  1.00  0.74           C  
ATOM    217  O   ASN A 110      48.243  -1.558  -4.410  1.00  0.74           O  
ATOM    218  CB  ASN A 110      46.241  -1.662  -6.896  1.00  0.74           C  
ATOM    219  CG  ASN A 110      44.739  -1.652  -7.127  1.00  0.74           C  
ATOM    220  OD1 ASN A 110      43.953  -2.094  -6.290  1.00  0.74           O  
ATOM    221  ND2 ASN A 110      44.327  -1.064  -8.264  1.00  0.74           N  
ATOM    222  N   SER A 111      48.912   0.054  -5.798  1.00  0.72           N  
ATOM    223  CA  SER A 111      50.274   0.060  -5.245  1.00  0.72           C  
ATOM    224  C   SER A 111      50.294   0.513  -3.806  1.00  0.72           C  
ATOM    225  O   SER A 111      50.910  -0.113  -2.947  1.00  0.72           O  
ATOM    226  CB  SER A 111      51.263   1.019  -5.957  1.00  0.72           C  
ATOM    227  OG  SER A 111      51.719   0.482  -7.193  1.00  0.72           O  
ATOM    228  N   LEU A 112      49.557   1.599  -3.490  1.00  0.66           N  
ATOM    229  CA  LEU A 112      49.391   2.050  -2.123  1.00  0.66           C  
ATOM    230  C   LEU A 112      48.676   1.016  -1.272  1.00  0.66           C  
ATOM    231  O   LEU A 112      49.095   0.707  -0.160  1.00  0.66           O  
ATOM    232  CB  LEU A 112      48.619   3.387  -2.084  1.00  0.66           C  
ATOM    233  CG  LEU A 112      48.433   3.988  -0.674  1.00  0.66           C  
ATOM    234  CD1 LEU A 112      49.767   4.277   0.037  1.00  0.66           C  
ATOM    235  CD2 LEU A 112      47.575   5.257  -0.759  1.00  0.66           C  
ATOM    236  N   ALA A 113      47.606   0.402  -1.811  1.00  0.69           N  
ATOM    237  CA  ALA A 113      46.909  -0.666  -1.144  1.00  0.69           C  
ATOM    238  C   ALA A 113      47.736  -1.917  -0.861  1.00  0.69           C  
ATOM    239  O   ALA A 113      47.674  -2.480   0.227  1.00  0.69           O  
ATOM    240  CB  ALA A 113      45.635  -1.002  -1.903  1.00  0.69           C  
ATOM    241  N   LEU A 114      48.580  -2.382  -1.794  1.00  0.65           N  
ATOM    242  CA  LEU A 114      49.480  -3.486  -1.541  1.00  0.65           C  
ATOM    243  C   LEU A 114      50.506  -3.155  -0.463  1.00  0.65           C  
ATOM    244  O   LEU A 114      50.804  -3.964   0.416  1.00  0.65           O  
ATOM    245  CB  LEU A 114      50.170  -3.912  -2.849  1.00  0.65           C  
ATOM    246  CG  LEU A 114      51.116  -5.118  -2.699  1.00  0.65           C  
ATOM    247  CD1 LEU A 114      50.402  -6.370  -2.153  1.00  0.65           C  
ATOM    248  CD2 LEU A 114      51.792  -5.389  -4.047  1.00  0.65           C  
ATOM    249  N   PHE A 115      51.040  -1.916  -0.479  1.00  0.61           N  
ATOM    250  CA  PHE A 115      51.913  -1.427   0.568  1.00  0.61           C  
ATOM    251  C   PHE A 115      51.248  -1.385   1.951  1.00  0.61           C  
ATOM    252  O   PHE A 115      51.772  -2.004   2.877  1.00  0.61           O  
ATOM    253  CB  PHE A 115      52.503  -0.042   0.163  1.00  0.61           C  
ATOM    254  CG  PHE A 115      53.454  -0.083  -1.030  1.00  0.61           C  
ATOM    255  CD1 PHE A 115      54.038  -1.267  -1.535  1.00  0.61           C  
ATOM    256  CD2 PHE A 115      53.790   1.132  -1.659  1.00  0.61           C  
ATOM    257  CE1 PHE A 115      54.916  -1.235  -2.627  1.00  0.61           C  
ATOM    258  CE2 PHE A 115      54.673   1.169  -2.748  1.00  0.61           C  
ATOM    259  CZ  PHE A 115      55.238  -0.016  -3.230  1.00  0.61           C  
ATOM    260  N   ILE A 116      50.048  -0.781   2.137  1.00  0.58           N  
ATOM    261  CA  ILE A 116      49.364  -0.717   3.442  1.00  0.58           C  
ATOM    262  C   ILE A 116      49.115  -2.091   4.068  1.00  0.58           C  
ATOM    263  O   ILE A 116      49.314  -2.277   5.265  1.00  0.58           O  
ATOM    264  CB  ILE A 116      48.059   0.109   3.444  1.00  0.58           C  
ATOM    265  CG1 ILE A 116      47.013  -0.477   2.473  1.00  0.58           C  
ATOM    266  CG2 ILE A 116      48.404   1.564   3.074  1.00  0.58           C  
ATOM    267  CD1 ILE A 116      45.701   0.296   2.276  1.00  0.58           C  
ATOM    268  N   PHE A 117      48.732  -3.117   3.272  1.00  0.56           N  
ATOM    269  CA  PHE A 117      48.558  -4.475   3.759  1.00  0.56           C  
ATOM    270  C   PHE A 117      49.837  -5.113   4.297  1.00  0.56           C  
ATOM    271  O   PHE A 117      49.813  -5.788   5.322  1.00  0.56           O  
ATOM    272  CB  PHE A 117      47.919  -5.393   2.681  1.00  0.56           C  
ATOM    273  CG  PHE A 117      46.452  -5.089   2.461  1.00  0.56           C  
ATOM    274  CD1 PHE A 117      45.514  -5.337   3.479  1.00  0.56           C  
ATOM    275  CD2 PHE A 117      45.972  -4.684   1.201  1.00  0.56           C  
ATOM    276  CE1 PHE A 117      44.149  -5.120   3.247  1.00  0.56           C  
ATOM    277  CE2 PHE A 117      44.612  -4.431   0.984  1.00  0.56           C  
ATOM    278  CZ  PHE A 117      43.698  -4.649   2.015  1.00  0.56           C  
ATOM    279  N   CYS A 118      50.997  -4.922   3.646  1.00  0.57           N  
ATOM    280  CA  CYS A 118      52.254  -5.427   4.175  1.00  0.57           C  
ATOM    281  C   CYS A 118      52.870  -4.599   5.303  1.00  0.57           C  
ATOM    282  O   CYS A 118      53.279  -5.153   6.319  1.00  0.57           O  
ATOM    283  CB  CYS A 118      53.296  -5.536   3.038  1.00  0.57           C  
ATOM    284  SG  CYS A 118      52.826  -6.762   1.777  1.00  0.57           S  
ATOM    285  N   ILE A 119      52.970  -3.255   5.181  1.00  0.47           N  
ATOM    286  CA  ILE A 119      53.778  -2.478   6.126  1.00  0.47           C  
ATOM    287  C   ILE A 119      52.942  -1.840   7.245  1.00  0.47           C  
ATOM    288  O   ILE A 119      53.493  -1.268   8.182  1.00  0.47           O  
ATOM    289  CB  ILE A 119      54.679  -1.432   5.439  1.00  0.47           C  
ATOM    290  CG1 ILE A 119      53.897  -0.486   4.506  1.00  0.47           C  
ATOM    291  CG2 ILE A 119      55.774  -2.162   4.625  1.00  0.47           C  
ATOM    292  CD1 ILE A 119      54.622   0.809   4.120  1.00  0.47           C  
ATOM    293  N   HIS A 120      51.592  -1.983   7.227  1.00  0.34           N  
ATOM    294  CA  HIS A 120      50.712  -1.317   8.186  1.00  0.34           C  
ATOM    295  C   HIS A 120      49.528  -2.175   8.640  1.00  0.34           C  
ATOM    296  O   HIS A 120      48.635  -1.674   9.330  1.00  0.34           O  
ATOM    297  CB  HIS A 120      50.157   0.013   7.603  1.00  0.34           C  
ATOM    298  CG  HIS A 120      51.167   1.118   7.652  1.00  0.34           C  
ATOM    299  ND1 HIS A 120      51.880   1.477   6.529  1.00  0.34           N  
ATOM    300  CD2 HIS A 120      51.584   1.843   8.720  1.00  0.34           C  
ATOM    301  CE1 HIS A 120      52.723   2.404   6.935  1.00  0.34           C  
ATOM    302  NE2 HIS A 120      52.583   2.668   8.256  1.00  0.34           N  
ATOM    303  N   THR A 121      49.509  -3.494   8.335  1.00  0.38           N  
ATOM    304  CA  THR A 121      48.438  -4.391   8.792  1.00  0.38           C  
ATOM    305  C   THR A 121      49.019  -5.591   9.482  1.00  0.38           C  
ATOM    306  O   THR A 121      49.570  -6.494   8.861  1.00  0.38           O  
ATOM    307  CB  THR A 121      47.536  -4.922   7.691  1.00  0.38           C  
ATOM    308  OG1 THR A 121      47.004  -3.820   7.004  1.00  0.38           O  
ATOM    309  CG2 THR A 121      46.297  -5.664   8.213  1.00  0.38           C  
ATOM    310  N   ARG A 122      48.887  -5.665  10.814  1.00  0.33           N  
ATOM    311  CA  ARG A 122      49.279  -6.841  11.555  1.00  0.33           C  
ATOM    312  C   ARG A 122      48.258  -7.025  12.668  1.00  0.33           C  
ATOM    313  O   ARG A 122      48.126  -6.096  13.462  1.00  0.33           O  
ATOM    314  CB  ARG A 122      50.706  -6.652  12.144  1.00  0.33           C  
ATOM    315  CG  ARG A 122      51.265  -7.863  12.923  1.00  0.33           C  
ATOM    316  CD  ARG A 122      52.703  -7.637  13.415  1.00  0.33           C  
ATOM    317  NE  ARG A 122      53.121  -8.860  14.185  1.00  0.33           N  
ATOM    318  CZ  ARG A 122      54.318  -9.011  14.774  1.00  0.33           C  
ATOM    319  NH1 ARG A 122      54.593 -10.130  15.443  1.00  0.33           N  
ATOM    320  NH2 ARG A 122      55.251  -8.066  14.717  1.00  0.33           N  
ATOM    321  N   PRO A 123      47.532  -8.129  12.833  1.00  0.36           N  
ATOM    322  CA  PRO A 123      47.443  -9.282  11.949  1.00  0.36           C  
ATOM    323  C   PRO A 123      46.376  -9.149  10.874  1.00  0.36           C  
ATOM    324  O   PRO A 123      45.550  -8.241  10.880  1.00  0.36           O  
ATOM    325  CB  PRO A 123      47.071 -10.409  12.929  1.00  0.36           C  
ATOM    326  CG  PRO A 123      46.300  -9.740  14.082  1.00  0.36           C  
ATOM    327  CD  PRO A 123      46.616  -8.245  13.965  1.00  0.36           C  
ATOM    328  N   TRP A 124      46.403 -10.079   9.906  1.00  0.45           N  
ATOM    329  CA  TRP A 124      45.422 -10.180   8.852  1.00  0.45           C  
ATOM    330  C   TRP A 124      44.249 -11.067   9.274  1.00  0.45           C  
ATOM    331  O   TRP A 124      44.418 -12.226   9.645  1.00  0.45           O  
ATOM    332  CB  TRP A 124      46.083 -10.732   7.546  1.00  0.45           C  
ATOM    333  CG  TRP A 124      47.048  -9.776   6.833  1.00  0.45           C  
ATOM    334  CD1 TRP A 124      47.708  -8.683   7.331  1.00  0.45           C  
ATOM    335  CD2 TRP A 124      47.518  -9.930   5.475  1.00  0.45           C  
ATOM    336  NE1 TRP A 124      48.521  -8.134   6.371  1.00  0.45           N  
ATOM    337  CE2 TRP A 124      48.454  -8.897   5.243  1.00  0.45           C  
ATOM    338  CE3 TRP A 124      47.240 -10.870   4.483  1.00  0.45           C  
ATOM    339  CZ2 TRP A 124      49.147  -8.803   4.048  1.00  0.45           C  
ATOM    340  CZ3 TRP A 124      47.963 -10.790   3.280  1.00  0.45           C  
ATOM    341  CH2 TRP A 124      48.920  -9.783   3.076  1.00  0.45           C  
ATOM    342  N   THR A 125      43.001 -10.537   9.204  1.00  0.58           N  
ATOM    343  CA  THR A 125      41.796 -11.371   9.233  1.00  0.58           C  
ATOM    344  C   THR A 125      41.611 -12.030   7.880  1.00  0.58           C  
ATOM    345  O   THR A 125      42.311 -11.761   6.911  1.00  0.58           O  
ATOM    346  CB  THR A 125      40.457 -10.743   9.695  1.00  0.58           C  
ATOM    347  OG1 THR A 125      39.824  -9.808   8.822  1.00  0.58           O  
ATOM    348  CG2 THR A 125      40.656  -9.978  11.000  1.00  0.58           C  
ATOM    349  N   SER A 126      40.613 -12.910   7.750  1.00  0.64           N  
ATOM    350  CA  SER A 126      40.193 -13.459   6.473  1.00  0.64           C  
ATOM    351  C   SER A 126      39.864 -12.442   5.382  1.00  0.64           C  
ATOM    352  O   SER A 126      40.118 -12.661   4.203  1.00  0.64           O  
ATOM    353  CB  SER A 126      38.928 -14.321   6.698  1.00  0.64           C  
ATOM    354  OG  SER A 126      37.907 -13.587   7.399  1.00  0.64           O  
ATOM    355  N   ASN A 127      39.290 -11.283   5.756  1.00  0.62           N  
ATOM    356  CA  ASN A 127      38.950 -10.226   4.826  1.00  0.62           C  
ATOM    357  C   ASN A 127      40.169  -9.531   4.220  1.00  0.62           C  
ATOM    358  O   ASN A 127      40.213  -9.258   3.027  1.00  0.62           O  
ATOM    359  CB  ASN A 127      38.040  -9.207   5.550  1.00  0.62           C  
ATOM    360  CG  ASN A 127      37.336  -8.319   4.531  1.00  0.62           C  
ATOM    361  OD1 ASN A 127      37.274  -8.605   3.347  1.00  0.62           O  
ATOM    362  ND2 ASN A 127      36.744  -7.203   5.002  1.00  0.62           N  
ATOM    363  N   THR A 128      41.221  -9.241   5.018  1.00  0.64           N  
ATOM    364  CA  THR A 128      42.456  -8.687   4.477  1.00  0.64           C  
ATOM    365  C   THR A 128      43.109  -9.667   3.527  1.00  0.64           C  
ATOM    366  O   THR A 128      43.560  -9.256   2.473  1.00  0.64           O  
ATOM    367  CB  THR A 128      43.477  -8.237   5.507  1.00  0.64           C  
ATOM    368  OG1 THR A 128      43.633  -9.210   6.508  1.00  0.64           O  
ATOM    369  CG2 THR A 128      43.021  -6.997   6.276  1.00  0.64           C  
ATOM    370  N   VAL A 129      43.104 -10.989   3.808  1.00  0.69           N  
ATOM    371  CA  VAL A 129      43.571 -12.004   2.856  1.00  0.69           C  
ATOM    372  C   VAL A 129      42.863 -11.933   1.494  1.00  0.69           C  
ATOM    373  O   VAL A 129      43.494 -11.904   0.439  1.00  0.69           O  
ATOM    374  CB  VAL A 129      43.389 -13.427   3.406  1.00  0.69           C  
ATOM    375  CG1 VAL A 129      43.830 -14.499   2.384  1.00  0.69           C  
ATOM    376  CG2 VAL A 129      44.188 -13.613   4.707  1.00  0.69           C  
ATOM    377  N   PHE A 130      41.517 -11.862   1.477  1.00  0.71           N  
ATOM    378  CA  PHE A 130      40.733 -11.758   0.255  1.00  0.71           C  
ATOM    379  C   PHE A 130      40.902 -10.441  -0.501  1.00  0.71           C  
ATOM    380  O   PHE A 130      41.008 -10.410  -1.724  1.00  0.71           O  
ATOM    381  CB  PHE A 130      39.229 -11.954   0.566  1.00  0.71           C  
ATOM    382  CG  PHE A 130      38.883 -13.277   1.207  1.00  0.71           C  
ATOM    383  CD1 PHE A 130      39.630 -14.458   1.027  1.00  0.71           C  
ATOM    384  CD2 PHE A 130      37.719 -13.334   1.992  1.00  0.71           C  
ATOM    385  CE1 PHE A 130      39.223 -15.656   1.630  1.00  0.71           C  
ATOM    386  CE2 PHE A 130      37.328 -14.524   2.615  1.00  0.71           C  
ATOM    387  CZ  PHE A 130      38.083 -15.686   2.439  1.00  0.71           C  
ATOM    388  N   LEU A 131      40.943  -9.309   0.224  1.00  0.68           N  
ATOM    389  CA  LEU A 131      41.230  -7.996  -0.320  1.00  0.68           C  
ATOM    390  C   LEU A 131      42.668  -7.836  -0.805  1.00  0.68           C  
ATOM    391  O   LEU A 131      42.917  -7.182  -1.814  1.00  0.68           O  
ATOM    392  CB  LEU A 131      40.873  -6.917   0.709  1.00  0.68           C  
ATOM    393  CG  LEU A 131      39.368  -6.838   1.030  1.00  0.68           C  
ATOM    394  CD1 LEU A 131      39.220  -5.869   2.184  1.00  0.68           C  
ATOM    395  CD2 LEU A 131      38.468  -6.387  -0.124  1.00  0.68           C  
ATOM    396  N   VAL A 132      43.657  -8.470  -0.133  1.00  0.72           N  
ATOM    397  CA  VAL A 132      45.034  -8.592  -0.613  1.00  0.72           C  
ATOM    398  C   VAL A 132      45.111  -9.305  -1.952  1.00  0.72           C  
ATOM    399  O   VAL A 132      45.813  -8.889  -2.874  1.00  0.72           O  
ATOM    400  CB  VAL A 132      45.998  -9.222   0.385  1.00  0.72           C  
ATOM    401  CG1 VAL A 132      47.372  -9.514  -0.260  1.00  0.72           C  
ATOM    402  CG2 VAL A 132      46.213  -8.153   1.457  1.00  0.72           C  
ATOM    403  N   SER A 133      44.342 -10.386  -2.129  1.00  0.77           N  
ATOM    404  CA  SER A 133      44.236 -11.047  -3.419  1.00  0.77           C  
ATOM    405  C   SER A 133      43.599 -10.195  -4.509  1.00  0.77           C  
ATOM    406  O   SER A 133      44.041 -10.235  -5.656  1.00  0.77           O  
ATOM    407  CB  SER A 133      43.494 -12.387  -3.337  1.00  0.77           C  
ATOM    408  OG  SER A 133      44.258 -13.344  -2.601  1.00  0.77           O  
ATOM    409  N   LEU A 134      42.566  -9.381  -4.186  1.00  0.74           N  
ATOM    410  CA  LEU A 134      42.013  -8.392  -5.109  1.00  0.74           C  
ATOM    411  C   LEU A 134      43.017  -7.326  -5.542  1.00  0.74           C  
ATOM    412  O   LEU A 134      43.260  -7.145  -6.733  1.00  0.74           O  
ATOM    413  CB  LEU A 134      40.795  -7.665  -4.480  1.00  0.74           C  
ATOM    414  CG  LEU A 134      39.434  -8.302  -4.782  1.00  0.74           C  
ATOM    415  CD1 LEU A 134      38.335  -7.607  -3.975  1.00  0.74           C  
ATOM    416  CD2 LEU A 134      39.093  -8.133  -6.262  1.00  0.74           C  
ATOM    417  N   VAL A 135      43.708  -6.667  -4.581  1.00  0.75           N  
ATOM    418  CA  VAL A 135      44.682  -5.614  -4.871  1.00  0.75           C  
ATOM    419  C   VAL A 135      45.831  -6.115  -5.734  1.00  0.75           C  
ATOM    420  O   VAL A 135      46.297  -5.438  -6.651  1.00  0.75           O  
ATOM    421  CB  VAL A 135      45.196  -4.909  -3.610  1.00  0.75           C  
ATOM    422  CG1 VAL A 135      45.986  -5.823  -2.679  1.00  0.75           C  
ATOM    423  CG2 VAL A 135      46.078  -3.716  -3.956  1.00  0.75           C  
ATOM    424  N   ALA A 136      46.283  -7.361  -5.485  1.00  0.76           N  
ATOM    425  CA  ALA A 136      47.262  -8.055  -6.284  1.00  0.76           C  
ATOM    426  C   ALA A 136      46.807  -8.306  -7.724  1.00  0.76           C  
ATOM    427  O   ALA A 136      47.529  -8.014  -8.676  1.00  0.76           O  
ATOM    428  CB  ALA A 136      47.548  -9.399  -5.583  1.00  0.76           C  
ATOM    429  N   ALA A 137      45.568  -8.810  -7.916  1.00  0.77           N  
ATOM    430  CA  ALA A 137      44.981  -9.075  -9.216  1.00  0.77           C  
ATOM    431  C   ALA A 137      44.775  -7.822 -10.052  1.00  0.77           C  
ATOM    432  O   ALA A 137      45.148  -7.775 -11.225  1.00  0.77           O  
ATOM    433  CB  ALA A 137      43.612  -9.768  -9.036  1.00  0.77           C  
ATOM    434  N   ASP A 138      44.206  -6.757  -9.452  1.00  0.74           N  
ATOM    435  CA  ASP A 138      44.031  -5.468 -10.090  1.00  0.74           C  
ATOM    436  C   ASP A 138      45.341  -4.842 -10.496  1.00  0.74           C  
ATOM    437  O   ASP A 138      45.511  -4.450 -11.647  1.00  0.74           O  
ATOM    438  CB  ASP A 138      43.277  -4.520  -9.139  1.00  0.74           C  
ATOM    439  CG  ASP A 138      41.836  -4.969  -9.008  1.00  0.74           C  
ATOM    440  OD1 ASP A 138      41.342  -5.675  -9.919  1.00  0.74           O  
ATOM    441  OD2 ASP A 138      41.216  -4.550  -8.006  1.00  0.74           O  
ATOM    442  N   PHE A 139      46.345  -4.820  -9.600  1.00  0.71           N  
ATOM    443  CA  PHE A 139      47.668  -4.308  -9.909  1.00  0.71           C  
ATOM    444  C   PHE A 139      48.326  -4.991 -11.118  1.00  0.71           C  
ATOM    445  O   PHE A 139      48.787  -4.332 -12.049  1.00  0.71           O  
ATOM    446  CB  PHE A 139      48.552  -4.479  -8.642  1.00  0.71           C  
ATOM    447  CG  PHE A 139      49.946  -3.967  -8.854  1.00  0.71           C  
ATOM    448  CD1 PHE A 139      50.201  -2.589  -8.871  1.00  0.71           C  
ATOM    449  CD2 PHE A 139      50.994  -4.865  -9.122  1.00  0.71           C  
ATOM    450  CE1 PHE A 139      51.492  -2.122  -9.139  1.00  0.71           C  
ATOM    451  CE2 PHE A 139      52.280  -4.393  -9.412  1.00  0.71           C  
ATOM    452  CZ  PHE A 139      52.530  -3.017  -9.415  1.00  0.71           C  
ATOM    453  N   LEU A 140      48.329  -6.338 -11.165  1.00  0.68           N  
ATOM    454  CA  LEU A 140      48.873  -7.088 -12.286  1.00  0.68           C  
ATOM    455  C   LEU A 140      48.097  -6.883 -13.583  1.00  0.68           C  
ATOM    456  O   LEU A 140      48.674  -6.834 -14.667  1.00  0.68           O  
ATOM    457  CB  LEU A 140      48.950  -8.596 -11.965  1.00  0.68           C  
ATOM    458  CG  LEU A 140      49.840  -8.956 -10.756  1.00  0.68           C  
ATOM    459  CD1 LEU A 140      49.618 -10.429 -10.384  1.00  0.68           C  
ATOM    460  CD2 LEU A 140      51.331  -8.661 -10.991  1.00  0.68           C  
ATOM    461  N   LEU A 141      46.756  -6.737 -13.511  1.00  0.69           N  
ATOM    462  CA  LEU A 141      45.949  -6.344 -14.655  1.00  0.69           C  
ATOM    463  C   LEU A 141      46.288  -4.963 -15.206  1.00  0.69           C  
ATOM    464  O   LEU A 141      46.426  -4.792 -16.417  1.00  0.69           O  
ATOM    465  CB  LEU A 141      44.439  -6.338 -14.325  1.00  0.69           C  
ATOM    466  CG  LEU A 141      43.555  -5.987 -15.542  1.00  0.69           C  
ATOM    467  CD1 LEU A 141      43.586  -7.109 -16.575  1.00  0.69           C  
ATOM    468  CD2 LEU A 141      42.120  -5.639 -15.157  1.00  0.69           C  
ATOM    469  N   ILE A 142      46.469  -3.953 -14.325  1.00  0.69           N  
ATOM    470  CA  ILE A 142      46.795  -2.573 -14.682  1.00  0.69           C  
ATOM    471  C   ILE A 142      48.068  -2.522 -15.521  1.00  0.69           C  
ATOM    472  O   ILE A 142      48.156  -1.819 -16.524  1.00  0.69           O  
ATOM    473  CB  ILE A 142      46.907  -1.683 -13.436  1.00  0.69           C  
ATOM    474  CG1 ILE A 142      45.535  -1.411 -12.758  1.00  0.69           C  
ATOM    475  CG2 ILE A 142      47.599  -0.340 -13.750  1.00  0.69           C  
ATOM    476  CD1 ILE A 142      44.514  -0.645 -13.607  1.00  0.69           C  
ATOM    477  N   SER A 143      49.065  -3.359 -15.194  1.00  0.66           N  
ATOM    478  CA  SER A 143      50.291  -3.510 -15.969  1.00  0.66           C  
ATOM    479  C   SER A 143      50.126  -3.987 -17.413  1.00  0.66           C  
ATOM    480  O   SER A 143      51.023  -3.792 -18.229  1.00  0.66           O  
ATOM    481  CB  SER A 143      51.281  -4.469 -15.271  1.00  0.66           C  
ATOM    482  OG  SER A 143      51.662  -3.918 -14.010  1.00  0.66           O  
ATOM    483  N   ASN A 144      48.973  -4.583 -17.800  1.00  0.66           N  
ATOM    484  CA  ASN A 144      48.699  -4.962 -19.185  1.00  0.66           C  
ATOM    485  C   ASN A 144      48.042  -3.835 -19.973  1.00  0.66           C  
ATOM    486  O   ASN A 144      47.925  -3.887 -21.196  1.00  0.66           O  
ATOM    487  CB  ASN A 144      47.732  -6.168 -19.267  1.00  0.66           C  
ATOM    488  CG  ASN A 144      48.419  -7.404 -18.715  1.00  0.66           C  
ATOM    489  OD1 ASN A 144      49.399  -7.902 -19.267  1.00  0.66           O  
ATOM    490  ND2 ASN A 144      47.887  -7.946 -17.599  1.00  0.66           N  
ATOM    491  N   LEU A 145      47.613  -2.752 -19.297  1.00  0.68           N  
ATOM    492  CA  LEU A 145      47.007  -1.611 -19.955  1.00  0.68           C  
ATOM    493  C   LEU A 145      47.864  -0.856 -20.969  1.00  0.68           C  
ATOM    494  O   LEU A 145      47.279  -0.551 -22.008  1.00  0.68           O  
ATOM    495  CB  LEU A 145      46.390  -0.617 -18.946  1.00  0.68           C  
ATOM    496  CG  LEU A 145      45.219  -1.198 -18.135  1.00  0.68           C  
ATOM    497  CD1 LEU A 145      44.791  -0.211 -17.049  1.00  0.68           C  
ATOM    498  CD2 LEU A 145      44.014  -1.456 -19.041  1.00  0.68           C  
ATOM    499  N   PRO A 146      49.165  -0.536 -20.832  1.00  0.71           N  
ATOM    500  CA  PRO A 146      49.981   0.076 -21.887  1.00  0.71           C  
ATOM    501  C   PRO A 146      49.829  -0.533 -23.273  1.00  0.71           C  
ATOM    502  O   PRO A 146      49.515   0.190 -24.207  1.00  0.71           O  
ATOM    503  CB  PRO A 146      51.420   0.017 -21.344  1.00  0.71           C  
ATOM    504  CG  PRO A 146      51.245   0.040 -19.822  1.00  0.71           C  
ATOM    505  CD  PRO A 146      49.947  -0.741 -19.611  1.00  0.71           C  
ATOM    506  N   LEU A 147      49.947  -1.868 -23.419  1.00  0.68           N  
ATOM    507  CA  LEU A 147      49.784  -2.569 -24.684  1.00  0.68           C  
ATOM    508  C   LEU A 147      48.398  -2.420 -25.296  1.00  0.68           C  
ATOM    509  O   LEU A 147      48.223  -2.296 -26.508  1.00  0.68           O  
ATOM    510  CB  LEU A 147      50.029  -4.084 -24.487  1.00  0.68           C  
ATOM    511  CG  LEU A 147      51.425  -4.462 -23.958  1.00  0.68           C  
ATOM    512  CD1 LEU A 147      51.455  -5.969 -23.666  1.00  0.68           C  
ATOM    513  CD2 LEU A 147      52.534  -4.096 -24.950  1.00  0.68           C  
ATOM    514  N   ARG A 148      47.352  -2.446 -24.450  1.00  0.58           N  
ATOM    515  CA  ARG A 148      45.994  -2.172 -24.860  1.00  0.58           C  
ATOM    516  C   ARG A 148      45.765  -0.721 -25.291  1.00  0.58           C  
ATOM    517  O   ARG A 148      45.096  -0.470 -26.292  1.00  0.58           O  
ATOM    518  CB  ARG A 148      45.014  -2.586 -23.744  1.00  0.58           C  
ATOM    519  CG  ARG A 148      43.553  -2.584 -24.220  1.00  0.58           C  
ATOM    520  CD  ARG A 148      42.574  -3.045 -23.145  1.00  0.58           C  
ATOM    521  NE  ARG A 148      41.185  -2.867 -23.700  1.00  0.58           N  
ATOM    522  CZ  ARG A 148      40.544  -3.764 -24.461  1.00  0.58           C  
ATOM    523  NH1 ARG A 148      39.297  -3.514 -24.853  1.00  0.58           N  
ATOM    524  NH2 ARG A 148      41.126  -4.896 -24.841  1.00  0.58           N  
ATOM    525  N   VAL A 149      46.341   0.264 -24.563  1.00  0.70           N  
ATOM    526  CA  VAL A 149      46.363   1.681 -24.929  1.00  0.70           C  
ATOM    527  C   VAL A 149      47.040   1.883 -26.271  1.00  0.70           C  
ATOM    528  O   VAL A 149      46.449   2.460 -27.185  1.00  0.70           O  
ATOM    529  CB  VAL A 149      47.094   2.518 -23.873  1.00  0.70           C  
ATOM    530  CG1 VAL A 149      47.287   3.983 -24.314  1.00  0.70           C  
ATOM    531  CG2 VAL A 149      46.265   2.517 -22.583  1.00  0.70           C  
ATOM    532  N   ASP A 150      48.250   1.307 -26.440  1.00  0.69           N  
ATOM    533  CA  ASP A 150      49.012   1.325 -27.670  1.00  0.69           C  
ATOM    534  C   ASP A 150      48.233   0.723 -28.831  1.00  0.69           C  
ATOM    535  O   ASP A 150      48.099   1.340 -29.881  1.00  0.69           O  
ATOM    536  CB  ASP A 150      50.341   0.538 -27.504  1.00  0.69           C  
ATOM    537  CG  ASP A 150      51.317   1.224 -26.560  1.00  0.69           C  
ATOM    538  OD1 ASP A 150      51.135   2.433 -26.269  1.00  0.69           O  
ATOM    539  OD2 ASP A 150      52.283   0.526 -26.156  1.00  0.69           O  
ATOM    540  N   TYR A 151      47.603  -0.458 -28.660  1.00  0.62           N  
ATOM    541  CA  TYR A 151      46.759  -1.072 -29.676  1.00  0.62           C  
ATOM    542  C   TYR A 151      45.644  -0.156 -30.215  1.00  0.62           C  
ATOM    543  O   TYR A 151      45.527   0.026 -31.425  1.00  0.62           O  
ATOM    544  CB  TYR A 151      46.169  -2.376 -29.070  1.00  0.62           C  
ATOM    545  CG  TYR A 151      45.116  -3.067 -29.901  1.00  0.62           C  
ATOM    546  CD1 TYR A 151      45.456  -3.760 -31.072  1.00  0.62           C  
ATOM    547  CD2 TYR A 151      43.776  -3.065 -29.479  1.00  0.62           C  
ATOM    548  CE1 TYR A 151      44.511  -4.581 -31.704  1.00  0.62           C  
ATOM    549  CE2 TYR A 151      42.815  -3.838 -30.147  1.00  0.62           C  
ATOM    550  CZ  TYR A 151      43.201  -4.640 -31.227  1.00  0.62           C  
ATOM    551  OH  TYR A 151      42.277  -5.495 -31.861  1.00  0.62           O  
ATOM    552  N   TYR A 152      44.834   0.483 -29.340  1.00  0.57           N  
ATOM    553  CA  TYR A 152      43.796   1.427 -29.757  1.00  0.57           C  
ATOM    554  C   TYR A 152      44.327   2.716 -30.389  1.00  0.57           C  
ATOM    555  O   TYR A 152      43.761   3.201 -31.368  1.00  0.57           O  
ATOM    556  CB  TYR A 152      42.786   1.764 -28.623  1.00  0.57           C  
ATOM    557  CG  TYR A 152      41.863   0.595 -28.406  1.00  0.57           C  
ATOM    558  CD1 TYR A 152      40.831   0.310 -29.318  1.00  0.57           C  
ATOM    559  CD2 TYR A 152      42.040  -0.251 -27.304  1.00  0.57           C  
ATOM    560  CE1 TYR A 152      40.023  -0.828 -29.152  1.00  0.57           C  
ATOM    561  CE2 TYR A 152      41.253  -1.396 -27.151  1.00  0.57           C  
ATOM    562  CZ  TYR A 152      40.237  -1.678 -28.066  1.00  0.57           C  
ATOM    563  OH  TYR A 152      39.429  -2.807 -27.842  1.00  0.57           O  
ATOM    564  N   LEU A 153      45.449   3.284 -29.884  1.00  0.60           N  
ATOM    565  CA  LEU A 153      46.145   4.408 -30.511  1.00  0.60           C  
ATOM    566  C   LEU A 153      46.652   4.080 -31.917  1.00  0.60           C  
ATOM    567  O   LEU A 153      46.603   4.901 -32.829  1.00  0.60           O  
ATOM    568  CB  LEU A 153      47.370   4.876 -29.679  1.00  0.60           C  
ATOM    569  CG  LEU A 153      47.070   5.556 -28.326  1.00  0.60           C  
ATOM    570  CD1 LEU A 153      48.394   5.800 -27.581  1.00  0.60           C  
ATOM    571  CD2 LEU A 153      46.292   6.872 -28.489  1.00  0.60           C  
ATOM    572  N   LEU A 154      47.129   2.840 -32.137  1.00  0.52           N  
ATOM    573  CA  LEU A 154      47.606   2.353 -33.421  1.00  0.52           C  
ATOM    574  C   LEU A 154      46.488   1.843 -34.343  1.00  0.52           C  
ATOM    575  O   LEU A 154      46.738   1.020 -35.224  1.00  0.52           O  
ATOM    576  CB  LEU A 154      48.623   1.199 -33.197  1.00  0.52           C  
ATOM    577  CG  LEU A 154      49.905   1.587 -32.427  1.00  0.52           C  
ATOM    578  CD1 LEU A 154      50.699   0.317 -32.069  1.00  0.52           C  
ATOM    579  CD2 LEU A 154      50.763   2.636 -33.154  1.00  0.52           C  
ATOM    580  N   HIS A 155      45.235   2.327 -34.171  1.00  0.47           N  
ATOM    581  CA  HIS A 155      44.050   1.984 -34.963  1.00  0.47           C  
ATOM    582  C   HIS A 155      43.618   0.527 -34.875  1.00  0.47           C  
ATOM    583  O   HIS A 155      43.103  -0.031 -35.839  1.00  0.47           O  
ATOM    584  CB  HIS A 155      44.173   2.343 -36.465  1.00  0.47           C  
ATOM    585  CG  HIS A 155      44.417   3.788 -36.725  1.00  0.47           C  
ATOM    586  ND1 HIS A 155      43.372   4.682 -36.594  1.00  0.47           N  
ATOM    587  CD2 HIS A 155      45.530   4.422 -37.175  1.00  0.47           C  
ATOM    588  CE1 HIS A 155      43.868   5.843 -36.967  1.00  0.47           C  
ATOM    589  NE2 HIS A 155      45.170   5.743 -37.330  1.00  0.47           N  
ATOM    590  N   GLU A 156      43.822  -0.112 -33.708  1.00  0.50           N  
ATOM    591  CA  GLU A 156      43.527  -1.514 -33.453  1.00  0.50           C  
ATOM    592  C   GLU A 156      44.372  -2.489 -34.265  1.00  0.50           C  
ATOM    593  O   GLU A 156      43.951  -3.578 -34.649  1.00  0.50           O  
ATOM    594  CB  GLU A 156      42.019  -1.841 -33.486  1.00  0.50           C  
ATOM    595  CG  GLU A 156      41.222  -0.931 -32.529  1.00  0.50           C  
ATOM    596  CD  GLU A 156      39.739  -1.272 -32.508  1.00  0.50           C  
ATOM    597  OE1 GLU A 156      38.926  -0.312 -32.482  1.00  0.50           O  
ATOM    598  OE2 GLU A 156      39.407  -2.485 -32.455  1.00  0.50           O  
ATOM    599  N   THR A 157      45.652  -2.134 -34.479  1.00  0.62           N  
ATOM    600  CA  THR A 157      46.587  -2.962 -35.235  1.00  0.62           C  
ATOM    601  C   THR A 157      47.603  -3.535 -34.269  1.00  0.62           C  
ATOM    602  O   THR A 157      48.507  -2.847 -33.794  1.00  0.62           O  
ATOM    603  CB  THR A 157      47.305  -2.172 -36.326  1.00  0.62           C  
ATOM    604  OG1 THR A 157      46.378  -1.754 -37.318  1.00  0.62           O  
ATOM    605  CG2 THR A 157      48.322  -3.028 -37.091  1.00  0.62           C  
ATOM    606  N   TRP A 158      47.496  -4.838 -33.932  1.00  0.55           N  
ATOM    607  CA  TRP A 158      48.322  -5.465 -32.918  1.00  0.55           C  
ATOM    608  C   TRP A 158      49.676  -5.873 -33.481  1.00  0.55           C  
ATOM    609  O   TRP A 158      49.786  -6.597 -34.466  1.00  0.55           O  
ATOM    610  CB  TRP A 158      47.590  -6.673 -32.265  1.00  0.55           C  
ATOM    611  CG  TRP A 158      48.289  -7.323 -31.078  1.00  0.55           C  
ATOM    612  CD1 TRP A 158      49.168  -8.362 -31.124  1.00  0.55           C  
ATOM    613  CD2 TRP A 158      48.114  -6.999 -29.683  1.00  0.55           C  
ATOM    614  NE1 TRP A 158      49.591  -8.691 -29.855  1.00  0.55           N  
ATOM    615  CE2 TRP A 158      48.957  -7.861 -28.951  1.00  0.55           C  
ATOM    616  CE3 TRP A 158      47.303  -6.072 -29.033  1.00  0.55           C  
ATOM    617  CZ2 TRP A 158      49.021  -7.785 -27.561  1.00  0.55           C  
ATOM    618  CZ3 TRP A 158      47.371  -5.990 -27.634  1.00  0.55           C  
ATOM    619  CH2 TRP A 158      48.222  -6.833 -26.907  1.00  0.55           C  
ATOM    620  N   ARG A 159      50.767  -5.384 -32.858  1.00  0.59           N  
ATOM    621  CA  ARG A 159      52.110  -5.625 -33.345  1.00  0.59           C  
ATOM    622  C   ARG A 159      52.946  -6.472 -32.394  1.00  0.59           C  
ATOM    623  O   ARG A 159      54.111  -6.740 -32.668  1.00  0.59           O  
ATOM    624  CB  ARG A 159      52.821  -4.272 -33.578  1.00  0.59           C  
ATOM    625  CG  ARG A 159      52.144  -3.411 -34.663  1.00  0.59           C  
ATOM    626  CD  ARG A 159      52.927  -2.128 -34.932  1.00  0.59           C  
ATOM    627  NE  ARG A 159      52.190  -1.372 -35.994  1.00  0.59           N  
ATOM    628  CZ  ARG A 159      52.592  -0.192 -36.484  1.00  0.59           C  
ATOM    629  NH1 ARG A 159      51.874   0.410 -37.429  1.00  0.59           N  
ATOM    630  NH2 ARG A 159      53.700   0.402 -36.051  1.00  0.59           N  
ATOM    631  N   PHE A 160      52.385  -6.956 -31.265  1.00  0.63           N  
ATOM    632  CA  PHE A 160      53.170  -7.659 -30.252  1.00  0.63           C  
ATOM    633  C   PHE A 160      53.067  -9.172 -30.407  1.00  0.63           C  
ATOM    634  O   PHE A 160      53.553  -9.947 -29.586  1.00  0.63           O  
ATOM    635  CB  PHE A 160      52.742  -7.275 -28.812  1.00  0.63           C  
ATOM    636  CG  PHE A 160      52.756  -5.783 -28.626  1.00  0.63           C  
ATOM    637  CD1 PHE A 160      53.970  -5.095 -28.466  1.00  0.63           C  
ATOM    638  CD2 PHE A 160      51.551  -5.060 -28.577  1.00  0.63           C  
ATOM    639  CE1 PHE A 160      53.979  -3.712 -28.236  1.00  0.63           C  
ATOM    640  CE2 PHE A 160      51.556  -3.677 -28.354  1.00  0.63           C  
ATOM    641  CZ  PHE A 160      52.772  -3.004 -28.178  1.00  0.63           C  
ATOM    642  N   GLY A 161      52.437  -9.632 -31.504  1.00  0.68           N  
ATOM    643  CA  GLY A 161      52.306 -11.042 -31.841  1.00  0.68           C  
ATOM    644  C   GLY A 161      51.308 -11.844 -31.037  1.00  0.68           C  
ATOM    645  O   GLY A 161      50.696 -11.396 -30.069  1.00  0.68           O  
ATOM    646  N   ALA A 162      51.122 -13.106 -31.470  1.00  0.67           N  
ATOM    647  CA  ALA A 162      50.096 -14.013 -30.998  1.00  0.67           C  
ATOM    648  C   ALA A 162      50.152 -14.372 -29.521  1.00  0.67           C  
ATOM    649  O   ALA A 162      49.131 -14.421 -28.840  1.00  0.67           O  
ATOM    650  CB  ALA A 162      50.214 -15.322 -31.802  1.00  0.67           C  
ATOM    651  N   ALA A 163      51.362 -14.646 -28.989  1.00  0.67           N  
ATOM    652  CA  ALA A 163      51.556 -15.008 -27.599  1.00  0.67           C  
ATOM    653  C   ALA A 163      51.139 -13.897 -26.638  1.00  0.67           C  
ATOM    654  O   ALA A 163      50.331 -14.113 -25.740  1.00  0.67           O  
ATOM    655  CB  ALA A 163      53.033 -15.405 -27.376  1.00  0.67           C  
ATOM    656  N   ALA A 164      51.594 -12.649 -26.864  1.00  0.70           N  
ATOM    657  CA  ALA A 164      51.214 -11.505 -26.057  1.00  0.70           C  
ATOM    658  C   ALA A 164      49.717 -11.152 -26.115  1.00  0.70           C  
ATOM    659  O   ALA A 164      49.128 -10.738 -25.120  1.00  0.70           O  
ATOM    660  CB  ALA A 164      52.118 -10.306 -26.405  1.00  0.70           C  
ATOM    661  N   CYS A 165      49.045 -11.343 -27.276  1.00  0.67           N  
ATOM    662  CA  CYS A 165      47.595 -11.190 -27.412  1.00  0.67           C  
ATOM    663  C   CYS A 165      46.804 -12.175 -26.537  1.00  0.67           C  
ATOM    664  O   CYS A 165      45.844 -11.803 -25.870  1.00  0.67           O  
ATOM    665  CB  CYS A 165      47.168 -11.339 -28.902  1.00  0.67           C  
ATOM    666  SG  CYS A 165      45.373 -11.201 -29.205  1.00  0.67           S  
ATOM    667  N   LYS A 166      47.244 -13.458 -26.486  1.00  0.62           N  
ATOM    668  CA  LYS A 166      46.702 -14.483 -25.601  1.00  0.62           C  
ATOM    669  C   LYS A 166      46.878 -14.117 -24.133  1.00  0.62           C  
ATOM    670  O   LYS A 166      45.950 -14.221 -23.339  1.00  0.62           O  
ATOM    671  CB  LYS A 166      47.386 -15.865 -25.852  1.00  0.62           C  
ATOM    672  CG  LYS A 166      47.078 -16.482 -27.231  1.00  0.62           C  
ATOM    673  CD  LYS A 166      47.937 -17.706 -27.620  1.00  0.62           C  
ATOM    674  CE  LYS A 166      47.631 -18.265 -29.023  1.00  0.62           C  
ATOM    675  NZ  LYS A 166      46.339 -18.981 -29.035  1.00  0.62           N  
ATOM    676  N   VAL A 167      48.078 -13.625 -23.754  1.00  0.66           N  
ATOM    677  CA  VAL A 167      48.386 -13.154 -22.406  1.00  0.66           C  
ATOM    678  C   VAL A 167      47.504 -11.986 -21.967  1.00  0.66           C  
ATOM    679  O   VAL A 167      46.950 -11.996 -20.868  1.00  0.66           O  
ATOM    680  CB  VAL A 167      49.863 -12.775 -22.273  1.00  0.66           C  
ATOM    681  CG1 VAL A 167      50.177 -12.228 -20.864  1.00  0.66           C  
ATOM    682  CG2 VAL A 167      50.733 -14.026 -22.505  1.00  0.66           C  
ATOM    683  N   ASN A 168      47.300 -10.976 -22.840  1.00  0.65           N  
ATOM    684  CA  ASN A 168      46.473  -9.806 -22.576  1.00  0.65           C  
ATOM    685  C   ASN A 168      45.021 -10.174 -22.255  1.00  0.65           C  
ATOM    686  O   ASN A 168      44.435  -9.724 -21.271  1.00  0.65           O  
ATOM    687  CB  ASN A 168      46.527  -8.921 -23.859  1.00  0.65           C  
ATOM    688  CG  ASN A 168      45.681  -7.654 -23.780  1.00  0.65           C  
ATOM    689  OD1 ASN A 168      45.937  -6.719 -23.025  1.00  0.65           O  
ATOM    690  ND2 ASN A 168      44.606  -7.600 -24.601  1.00  0.65           N  
ATOM    691  N   LEU A 169      44.421 -11.041 -23.091  1.00  0.60           N  
ATOM    692  CA  LEU A 169      43.082 -11.551 -22.880  1.00  0.60           C  
ATOM    693  C   LEU A 169      42.939 -12.474 -21.670  1.00  0.60           C  
ATOM    694  O   LEU A 169      41.987 -12.365 -20.894  1.00  0.60           O  
ATOM    695  CB  LEU A 169      42.581 -12.251 -24.159  1.00  0.60           C  
ATOM    696  CG  LEU A 169      41.158 -12.832 -24.042  1.00  0.60           C  
ATOM    697  CD1 LEU A 169      40.116 -11.764 -23.657  1.00  0.60           C  
ATOM    698  CD2 LEU A 169      40.805 -13.577 -25.335  1.00  0.60           C  
ATOM    699  N   PHE A 170      43.900 -13.394 -21.451  1.00  0.65           N  
ATOM    700  CA  PHE A 170      43.922 -14.280 -20.302  1.00  0.65           C  
ATOM    701  C   PHE A 170      43.996 -13.529 -18.974  1.00  0.65           C  
ATOM    702  O   PHE A 170      43.240 -13.790 -18.043  1.00  0.65           O  
ATOM    703  CB  PHE A 170      45.156 -15.208 -20.459  1.00  0.65           C  
ATOM    704  CG  PHE A 170      45.302 -16.175 -19.322  1.00  0.65           C  
ATOM    705  CD1 PHE A 170      44.420 -17.258 -19.207  1.00  0.65           C  
ATOM    706  CD2 PHE A 170      46.272 -15.963 -18.326  1.00  0.65           C  
ATOM    707  CE1 PHE A 170      44.517 -18.132 -18.120  1.00  0.65           C  
ATOM    708  CE2 PHE A 170      46.380 -16.846 -17.245  1.00  0.65           C  
ATOM    709  CZ  PHE A 170      45.511 -17.941 -17.156  1.00  0.65           C  
ATOM    710  N   MET A 171      44.893 -12.533 -18.862  1.00  0.67           N  
ATOM    711  CA  MET A 171      44.997 -11.708 -17.674  1.00  0.67           C  
ATOM    712  C   MET A 171      43.757 -10.872 -17.395  1.00  0.67           C  
ATOM    713  O   MET A 171      43.346 -10.735 -16.242  1.00  0.67           O  
ATOM    714  CB  MET A 171      46.252 -10.812 -17.719  1.00  0.67           C  
ATOM    715  CG  MET A 171      47.574 -11.596 -17.557  1.00  0.67           C  
ATOM    716  SD  MET A 171      47.690 -12.626 -16.055  1.00  0.67           S  
ATOM    717  CE  MET A 171      47.633 -11.308 -14.804  1.00  0.67           C  
ATOM    718  N   LEU A 172      43.105 -10.324 -18.445  1.00  0.66           N  
ATOM    719  CA  LEU A 172      41.836  -9.622 -18.320  1.00  0.66           C  
ATOM    720  C   LEU A 172      40.731 -10.467 -17.729  1.00  0.66           C  
ATOM    721  O   LEU A 172      40.055 -10.076 -16.778  1.00  0.66           O  
ATOM    722  CB  LEU A 172      41.355  -9.123 -19.708  1.00  0.66           C  
ATOM    723  CG  LEU A 172      39.927  -8.526 -19.738  1.00  0.66           C  
ATOM    724  CD1 LEU A 172      39.793  -7.339 -18.773  1.00  0.66           C  
ATOM    725  CD2 LEU A 172      39.535  -8.148 -21.173  1.00  0.66           C  
ATOM    726  N   SER A 173      40.518 -11.679 -18.262  1.00  0.67           N  
ATOM    727  CA  SER A 173      39.462 -12.535 -17.768  1.00  0.67           C  
ATOM    728  C   SER A 173      39.769 -13.113 -16.404  1.00  0.67           C  
ATOM    729  O   SER A 173      38.872 -13.232 -15.575  1.00  0.67           O  
ATOM    730  CB  SER A 173      39.123 -13.668 -18.740  1.00  0.67           C  
ATOM    731  OG  SER A 173      40.207 -14.586 -18.806  1.00  0.67           O  
ATOM    732  N   THR A 174      41.055 -13.462 -16.149  1.00  0.72           N  
ATOM    733  CA  THR A 174      41.562 -13.902 -14.851  1.00  0.72           C  
ATOM    734  C   THR A 174      41.344 -12.865 -13.803  1.00  0.72           C  
ATOM    735  O   THR A 174      40.837 -13.197 -12.742  1.00  0.72           O  
ATOM    736  CB  THR A 174      43.032 -14.307 -14.831  1.00  0.72           C  
ATOM    737  OG1 THR A 174      43.200 -15.512 -15.563  1.00  0.72           O  
ATOM    738  CG2 THR A 174      43.529 -14.630 -13.411  1.00  0.72           C  
ATOM    739  N   ASN A 175      41.636 -11.571 -14.056  1.00  0.70           N  
ATOM    740  CA  ASN A 175      41.217 -10.534 -13.130  1.00  0.70           C  
ATOM    741  C   ASN A 175      39.697 -10.507 -12.991  1.00  0.70           C  
ATOM    742  O   ASN A 175      39.186 -10.637 -11.890  1.00  0.70           O  
ATOM    743  CB  ASN A 175      41.746  -9.154 -13.604  1.00  0.70           C  
ATOM    744  CG  ASN A 175      41.172  -7.991 -12.788  1.00  0.70           C  
ATOM    745  OD1 ASN A 175      40.122  -7.472 -13.157  1.00  0.70           O  
ATOM    746  ND2 ASN A 175      41.846  -7.589 -11.698  1.00  0.70           N  
ATOM    747  N   ARG A 176      38.957 -10.437 -14.121  1.00  0.58           N  
ATOM    748  CA  ARG A 176      37.517 -10.254 -14.118  1.00  0.58           C  
ATOM    749  C   ARG A 176      36.777 -11.276 -13.280  1.00  0.58           C  
ATOM    750  O   ARG A 176      35.965 -10.934 -12.430  1.00  0.58           O  
ATOM    751  CB  ARG A 176      36.983 -10.397 -15.570  1.00  0.58           C  
ATOM    752  CG  ARG A 176      35.448 -10.319 -15.747  1.00  0.58           C  
ATOM    753  CD  ARG A 176      34.978 -10.710 -17.156  1.00  0.58           C  
ATOM    754  NE  ARG A 176      35.262 -12.182 -17.328  1.00  0.58           N  
ATOM    755  CZ  ARG A 176      35.247 -12.841 -18.495  1.00  0.58           C  
ATOM    756  NH1 ARG A 176      35.480 -14.154 -18.525  1.00  0.58           N  
ATOM    757  NH2 ARG A 176      34.997 -12.217 -19.642  1.00  0.58           N  
ATOM    758  N   THR A 177      37.056 -12.573 -13.488  1.00  0.68           N  
ATOM    759  CA  THR A 177      36.440 -13.632 -12.710  1.00  0.68           C  
ATOM    760  C   THR A 177      37.059 -13.777 -11.324  1.00  0.68           C  
ATOM    761  O   THR A 177      36.329 -14.004 -10.365  1.00  0.68           O  
ATOM    762  CB  THR A 177      36.313 -14.950 -13.458  1.00  0.68           C  
ATOM    763  OG1 THR A 177      37.559 -15.419 -13.939  1.00  0.68           O  
ATOM    764  CG2 THR A 177      35.473 -14.725 -14.725  1.00  0.68           C  
ATOM    765  N   ALA A 178      38.391 -13.565 -11.130  1.00  0.77           N  
ATOM    766  CA  ALA A 178      39.004 -13.567  -9.800  1.00  0.77           C  
ATOM    767  C   ALA A 178      38.390 -12.534  -8.874  1.00  0.77           C  
ATOM    768  O   ALA A 178      38.037 -12.834  -7.734  1.00  0.77           O  
ATOM    769  CB  ALA A 178      40.526 -13.278  -9.846  1.00  0.77           C  
ATOM    770  N   SER A 179      38.183 -11.303  -9.378  1.00  0.72           N  
ATOM    771  CA  SER A 179      37.539 -10.222  -8.657  1.00  0.72           C  
ATOM    772  C   SER A 179      36.126 -10.562  -8.238  1.00  0.72           C  
ATOM    773  O   SER A 179      35.764 -10.407  -7.075  1.00  0.72           O  
ATOM    774  CB  SER A 179      37.522  -8.901  -9.473  1.00  0.72           C  
ATOM    775  OG  SER A 179      38.862  -8.485  -9.738  1.00  0.72           O  
ATOM    776  N   VAL A 180      35.314 -11.138  -9.150  1.00  0.72           N  
ATOM    777  CA  VAL A 180      33.962 -11.607  -8.853  1.00  0.72           C  
ATOM    778  C   VAL A 180      33.927 -12.650  -7.733  1.00  0.72           C  
ATOM    779  O   VAL A 180      33.195 -12.504  -6.755  1.00  0.72           O  
ATOM    780  CB  VAL A 180      33.309 -12.164 -10.120  1.00  0.72           C  
ATOM    781  CG1 VAL A 180      31.945 -12.818  -9.837  1.00  0.72           C  
ATOM    782  CG2 VAL A 180      33.089 -11.007 -11.113  1.00  0.72           C  
ATOM    783  N   VAL A 181      34.771 -13.703  -7.803  1.00  0.75           N  
ATOM    784  CA  VAL A 181      34.864 -14.720  -6.759  1.00  0.75           C  
ATOM    785  C   VAL A 181      35.409 -14.218  -5.414  1.00  0.75           C  
ATOM    786  O   VAL A 181      34.888 -14.562  -4.351  1.00  0.75           O  
ATOM    787  CB  VAL A 181      35.645 -15.952  -7.190  1.00  0.75           C  
ATOM    788  CG1 VAL A 181      35.419 -17.068  -6.155  1.00  0.75           C  
ATOM    789  CG2 VAL A 181      35.113 -16.508  -8.518  1.00  0.75           C  
ATOM    790  N   PHE A 182      36.460 -13.365  -5.394  1.00  0.73           N  
ATOM    791  CA  PHE A 182      36.965 -12.753  -4.166  1.00  0.73           C  
ATOM    792  C   PHE A 182      35.936 -11.862  -3.482  1.00  0.73           C  
ATOM    793  O   PHE A 182      35.761 -11.938  -2.268  1.00  0.73           O  
ATOM    794  CB  PHE A 182      38.284 -11.952  -4.383  1.00  0.73           C  
ATOM    795  CG  PHE A 182      39.469 -12.881  -4.410  1.00  0.73           C  
ATOM    796  CD1 PHE A 182      39.796 -13.615  -3.259  1.00  0.73           C  
ATOM    797  CD2 PHE A 182      40.265 -13.038  -5.558  1.00  0.73           C  
ATOM    798  CE1 PHE A 182      40.845 -14.542  -3.275  1.00  0.73           C  
ATOM    799  CE2 PHE A 182      41.287 -13.997  -5.594  1.00  0.73           C  
ATOM    800  CZ  PHE A 182      41.565 -14.764  -4.456  1.00  0.73           C  
ATOM    801  N   LEU A 183      35.172 -11.049  -4.242  1.00  0.70           N  
ATOM    802  CA  LEU A 183      34.034 -10.302  -3.721  1.00  0.70           C  
ATOM    803  C   LEU A 183      32.946 -11.199  -3.136  1.00  0.70           C  
ATOM    804  O   LEU A 183      32.387 -10.900  -2.082  1.00  0.70           O  
ATOM    805  CB  LEU A 183      33.419  -9.377  -4.800  1.00  0.70           C  
ATOM    806  CG  LEU A 183      34.346  -8.227  -5.252  1.00  0.70           C  
ATOM    807  CD1 LEU A 183      33.775  -7.519  -6.492  1.00  0.70           C  
ATOM    808  CD2 LEU A 183      34.647  -7.220  -4.135  1.00  0.70           C  
ATOM    809  N   THR A 184      32.653 -12.355  -3.770  1.00  0.74           N  
ATOM    810  CA  THR A 184      31.781 -13.390  -3.200  1.00  0.74           C  
ATOM    811  C   THR A 184      32.301 -13.943  -1.880  1.00  0.74           C  
ATOM    812  O   THR A 184      31.556 -14.042  -0.909  1.00  0.74           O  
ATOM    813  CB  THR A 184      31.553 -14.575  -4.134  1.00  0.74           C  
ATOM    814  OG1 THR A 184      31.094 -14.111  -5.387  1.00  0.74           O  
ATOM    815  CG2 THR A 184      30.449 -15.515  -3.631  1.00  0.74           C  
ATOM    816  N   ALA A 185      33.609 -14.264  -1.768  1.00  0.76           N  
ATOM    817  CA  ALA A 185      34.234 -14.682  -0.518  1.00  0.76           C  
ATOM    818  C   ALA A 185      34.188 -13.623   0.589  1.00  0.76           C  
ATOM    819  O   ALA A 185      33.890 -13.932   1.742  1.00  0.76           O  
ATOM    820  CB  ALA A 185      35.695 -15.132  -0.743  1.00  0.76           C  
ATOM    821  N   ILE A 186      34.434 -12.334   0.264  1.00  0.70           N  
ATOM    822  CA  ILE A 186      34.270 -11.197   1.173  1.00  0.70           C  
ATOM    823  C   ILE A 186      32.832 -11.052   1.664  1.00  0.70           C  
ATOM    824  O   ILE A 186      32.589 -10.906   2.864  1.00  0.70           O  
ATOM    825  CB  ILE A 186      34.736  -9.898   0.507  1.00  0.70           C  
ATOM    826  CG1 ILE A 186      36.256  -9.960   0.250  1.00  0.70           C  
ATOM    827  CG2 ILE A 186      34.383  -8.637   1.340  1.00  0.70           C  
ATOM    828  CD1 ILE A 186      36.708  -9.018  -0.862  1.00  0.70           C  
ATOM    829  N   ALA A 187      31.837 -11.149   0.756  1.00  0.74           N  
ATOM    830  CA  ALA A 187      30.421 -11.124   1.078  1.00  0.74           C  
ATOM    831  C   ALA A 187      29.972 -12.287   1.970  1.00  0.74           C  
ATOM    832  O   ALA A 187      29.300 -12.080   2.980  1.00  0.74           O  
ATOM    833  CB  ALA A 187      29.613 -11.124  -0.237  1.00  0.74           C  
ATOM    834  N   LEU A 188      30.394 -13.533   1.654  1.00  0.71           N  
ATOM    835  CA  LEU A 188      30.149 -14.728   2.457  1.00  0.71           C  
ATOM    836  C   LEU A 188      30.779 -14.661   3.841  1.00  0.71           C  
ATOM    837  O   LEU A 188      30.158 -14.988   4.851  1.00  0.71           O  
ATOM    838  CB  LEU A 188      30.690 -16.006   1.759  1.00  0.71           C  
ATOM    839  CG  LEU A 188      29.924 -16.453   0.496  1.00  0.71           C  
ATOM    840  CD1 LEU A 188      30.685 -17.603  -0.186  1.00  0.71           C  
ATOM    841  CD2 LEU A 188      28.476 -16.864   0.802  1.00  0.71           C  
ATOM    842  N   ASN A 189      32.032 -14.183   3.929  1.00  0.67           N  
ATOM    843  CA  ASN A 189      32.729 -13.947   5.175  1.00  0.67           C  
ATOM    844  C   ASN A 189      32.034 -12.922   6.057  1.00  0.67           C  
ATOM    845  O   ASN A 189      31.915 -13.077   7.266  1.00  0.67           O  
ATOM    846  CB  ASN A 189      34.122 -13.393   4.806  1.00  0.67           C  
ATOM    847  CG  ASN A 189      35.018 -13.176   6.008  1.00  0.67           C  
ATOM    848  OD1 ASN A 189      35.378 -14.087   6.752  1.00  0.67           O  
ATOM    849  ND2 ASN A 189      35.449 -11.907   6.220  1.00  0.67           N  
ATOM    850  N   ARG A 190      31.588 -11.808   5.450  1.00  0.57           N  
ATOM    851  CA  ARG A 190      30.886 -10.762   6.152  1.00  0.57           C  
ATOM    852  C   ARG A 190      29.512 -11.183   6.636  1.00  0.57           C  
ATOM    853  O   ARG A 190      29.129 -10.878   7.761  1.00  0.57           O  
ATOM    854  CB  ARG A 190      30.886  -9.449   5.321  1.00  0.57           C  
ATOM    855  CG  ARG A 190      30.948  -8.163   6.173  1.00  0.57           C  
ATOM    856  CD  ARG A 190      32.149  -8.120   7.134  1.00  0.57           C  
ATOM    857  NE  ARG A 190      33.125  -7.052   6.733  1.00  0.57           N  
ATOM    858  CZ  ARG A 190      34.274  -6.857   7.388  1.00  0.57           C  
ATOM    859  NH1 ARG A 190      34.630  -7.663   8.385  1.00  0.57           N  
ATOM    860  NH2 ARG A 190      35.075  -5.838   7.108  1.00  0.57           N  
ATOM    861  N   TYR A 191      28.781 -11.960   5.819  1.00  0.67           N  
ATOM    862  CA  TYR A 191      27.517 -12.582   6.166  1.00  0.67           C  
ATOM    863  C   TYR A 191      27.600 -13.495   7.386  1.00  0.67           C  
ATOM    864  O   TYR A 191      26.824 -13.349   8.326  1.00  0.67           O  
ATOM    865  CB  TYR A 191      27.013 -13.328   4.887  1.00  0.67           C  
ATOM    866  CG  TYR A 191      25.989 -14.402   5.130  1.00  0.67           C  
ATOM    867  CD1 TYR A 191      24.638 -14.102   5.357  1.00  0.67           C  
ATOM    868  CD2 TYR A 191      26.422 -15.734   5.230  1.00  0.67           C  
ATOM    869  CE1 TYR A 191      23.736 -15.129   5.676  1.00  0.67           C  
ATOM    870  CE2 TYR A 191      25.528 -16.754   5.577  1.00  0.67           C  
ATOM    871  CZ  TYR A 191      24.179 -16.449   5.785  1.00  0.67           C  
ATOM    872  OH  TYR A 191      23.255 -17.457   6.116  1.00  0.67           O  
ATOM    873  N   LEU A 192      28.570 -14.425   7.437  1.00  0.67           N  
ATOM    874  CA  LEU A 192      28.703 -15.339   8.556  1.00  0.67           C  
ATOM    875  C   LEU A 192      29.027 -14.628   9.871  1.00  0.67           C  
ATOM    876  O   LEU A 192      28.463 -14.928  10.918  1.00  0.67           O  
ATOM    877  CB  LEU A 192      29.802 -16.374   8.263  1.00  0.67           C  
ATOM    878  CG  LEU A 192      29.521 -17.383   7.138  1.00  0.67           C  
ATOM    879  CD1 LEU A 192      30.863 -17.948   6.650  1.00  0.67           C  
ATOM    880  CD2 LEU A 192      28.572 -18.489   7.626  1.00  0.67           C  
ATOM    881  N   LYS A 193      29.924 -13.624   9.822  1.00  0.62           N  
ATOM    882  CA  LYS A 193      30.249 -12.737  10.929  1.00  0.62           C  
ATOM    883  C   LYS A 193      29.086 -11.899  11.444  1.00  0.62           C  
ATOM    884  O   LYS A 193      28.959 -11.651  12.641  1.00  0.62           O  
ATOM    885  CB  LYS A 193      31.420 -11.812  10.522  1.00  0.62           C  
ATOM    886  CG  LYS A 193      32.734 -12.583  10.335  1.00  0.62           C  
ATOM    887  CD  LYS A 193      33.894 -11.666   9.928  1.00  0.62           C  
ATOM    888  CE  LYS A 193      35.201 -12.452   9.824  1.00  0.62           C  
ATOM    889  NZ  LYS A 193      36.311 -11.587   9.387  1.00  0.62           N  
ATOM    890  N   VAL A 194      28.216 -11.406  10.550  1.00  0.67           N  
ATOM    891  CA  VAL A 194      27.073 -10.599  10.941  1.00  0.67           C  
ATOM    892  C   VAL A 194      25.883 -11.435  11.413  1.00  0.67           C  
ATOM    893  O   VAL A 194      25.308 -11.172  12.474  1.00  0.67           O  
ATOM    894  CB  VAL A 194      26.681  -9.686   9.780  1.00  0.67           C  
ATOM    895  CG1 VAL A 194      25.326  -9.005  10.024  1.00  0.67           C  
ATOM    896  CG2 VAL A 194      27.765  -8.603   9.609  1.00  0.67           C  
ATOM    897  N   VAL A 195      25.474 -12.460  10.629  1.00  0.67           N  
ATOM    898  CA  VAL A 195      24.304 -13.292  10.893  1.00  0.67           C  
ATOM    899  C   VAL A 195      24.558 -14.311  11.997  1.00  0.67           C  
ATOM    900  O   VAL A 195      23.692 -14.566  12.832  1.00  0.67           O  
ATOM    901  CB  VAL A 195      23.752 -13.963   9.626  1.00  0.67           C  
ATOM    902  CG1 VAL A 195      22.392 -14.638   9.913  1.00  0.67           C  
ATOM    903  CG2 VAL A 195      23.578 -12.917   8.502  1.00  0.67           C  
ATOM    904  N   GLN A 196      25.773 -14.898  12.072  1.00  0.62           N  
ATOM    905  CA  GLN A 196      26.109 -15.913  13.061  1.00  0.62           C  
ATOM    906  C   GLN A 196      27.311 -15.529  13.946  1.00  0.62           C  
ATOM    907  O   GLN A 196      28.268 -16.306  14.037  1.00  0.62           O  
ATOM    908  CB  GLN A 196      26.374 -17.261  12.344  1.00  0.62           C  
ATOM    909  CG  GLN A 196      25.120 -17.831  11.644  1.00  0.62           C  
ATOM    910  CD  GLN A 196      25.436 -19.198  11.040  1.00  0.62           C  
ATOM    911  OE1 GLN A 196      26.292 -19.343  10.168  1.00  0.62           O  
ATOM    912  NE2 GLN A 196      24.741 -20.254  11.523  1.00  0.62           N  
ATOM    913  N   PRO A 197      27.297 -14.375  14.645  1.00  0.61           N  
ATOM    914  CA  PRO A 197      28.470 -13.706  15.225  1.00  0.61           C  
ATOM    915  C   PRO A 197      29.406 -14.567  16.047  1.00  0.61           C  
ATOM    916  O   PRO A 197      30.605 -14.567  15.792  1.00  0.61           O  
ATOM    917  CB  PRO A 197      27.884 -12.529  16.042  1.00  0.61           C  
ATOM    918  CG  PRO A 197      26.410 -12.893  16.248  1.00  0.61           C  
ATOM    919  CD  PRO A 197      26.073 -13.640  14.963  1.00  0.61           C  
ATOM    920  N   HIS A 198      28.878 -15.325  17.025  1.00  0.48           N  
ATOM    921  CA  HIS A 198      29.693 -16.079  17.964  1.00  0.48           C  
ATOM    922  C   HIS A 198      29.889 -17.522  17.526  1.00  0.48           C  
ATOM    923  O   HIS A 198      30.580 -18.292  18.184  1.00  0.48           O  
ATOM    924  CB  HIS A 198      29.029 -16.102  19.362  1.00  0.48           C  
ATOM    925  CG  HIS A 198      28.944 -14.748  19.998  1.00  0.48           C  
ATOM    926  ND1 HIS A 198      30.116 -14.170  20.433  1.00  0.48           N  
ATOM    927  CD2 HIS A 198      27.884 -13.958  20.317  1.00  0.48           C  
ATOM    928  CE1 HIS A 198      29.758 -13.047  21.012  1.00  0.48           C  
ATOM    929  NE2 HIS A 198      28.415 -12.866  20.972  1.00  0.48           N  
ATOM    930  N   HIS A 199      29.304 -17.924  16.379  1.00  0.47           N  
ATOM    931  CA  HIS A 199      29.388 -19.299  15.905  1.00  0.47           C  
ATOM    932  C   HIS A 199      30.406 -19.455  14.801  1.00  0.47           C  
ATOM    933  O   HIS A 199      30.915 -20.541  14.531  1.00  0.47           O  
ATOM    934  CB  HIS A 199      28.077 -19.717  15.209  1.00  0.47           C  
ATOM    935  CG  HIS A 199      26.884 -19.694  16.090  1.00  0.47           C  
ATOM    936  ND1 HIS A 199      26.749 -20.702  17.014  1.00  0.47           N  
ATOM    937  CD2 HIS A 199      25.801 -18.875  16.115  1.00  0.47           C  
ATOM    938  CE1 HIS A 199      25.589 -20.488  17.591  1.00  0.47           C  
ATOM    939  NE2 HIS A 199      24.969 -19.393  17.084  1.00  0.47           N  
ATOM    940  N   VAL A 200      30.699 -18.365  14.071  1.00  0.62           N  
ATOM    941  CA  VAL A 200      31.525 -18.453  12.883  1.00  0.62           C  
ATOM    942  C   VAL A 200      33.017 -18.596  13.156  1.00  0.62           C  
ATOM    943  O   VAL A 200      33.711 -19.197  12.344  1.00  0.62           O  
ATOM    944  CB  VAL A 200      31.259 -17.296  11.925  1.00  0.62           C  
ATOM    945  CG1 VAL A 200      31.595 -15.950  12.585  1.00  0.62           C  
ATOM    946  CG2 VAL A 200      32.047 -17.466  10.608  1.00  0.62           C  
ATOM    947  N   LEU A 201      33.545 -18.081  14.291  1.00  0.53           N  
ATOM    948  CA  LEU A 201      34.956 -17.799  14.588  1.00  0.53           C  
ATOM    949  C   LEU A 201      36.015 -18.721  13.962  1.00  0.53           C  
ATOM    950  O   LEU A 201      36.927 -18.269  13.272  1.00  0.53           O  
ATOM    951  CB  LEU A 201      35.134 -17.764  16.129  1.00  0.53           C  
ATOM    952  CG  LEU A 201      34.861 -16.402  16.816  1.00  0.53           C  
ATOM    953  CD1 LEU A 201      33.532 -15.729  16.437  1.00  0.53           C  
ATOM    954  CD2 LEU A 201      34.929 -16.586  18.339  1.00  0.53           C  
ATOM    955  N   SER A 202      35.865 -20.046  14.143  1.00  0.48           N  
ATOM    956  CA  SER A 202      36.687 -21.103  13.560  1.00  0.48           C  
ATOM    957  C   SER A 202      36.731 -21.146  12.034  1.00  0.48           C  
ATOM    958  O   SER A 202      37.780 -21.355  11.434  1.00  0.48           O  
ATOM    959  CB  SER A 202      36.163 -22.486  14.023  1.00  0.48           C  
ATOM    960  OG  SER A 202      36.216 -22.574  15.445  1.00  0.48           O  
ATOM    961  N   ARG A 203      35.574 -20.943  11.370  1.00  0.46           N  
ATOM    962  CA  ARG A 203      35.390 -20.908   9.925  1.00  0.46           C  
ATOM    963  C   ARG A 203      35.936 -19.635   9.294  1.00  0.46           C  
ATOM    964  O   ARG A 203      36.374 -19.632   8.146  1.00  0.46           O  
ATOM    965  CB  ARG A 203      33.868 -21.041   9.608  1.00  0.46           C  
ATOM    966  CG  ARG A 203      33.450 -20.890   8.124  1.00  0.46           C  
ATOM    967  CD  ARG A 203      31.957 -21.098   7.798  1.00  0.46           C  
ATOM    968  NE  ARG A 203      31.581 -22.522   8.100  1.00  0.46           N  
ATOM    969  CZ  ARG A 203      31.020 -22.940   9.245  1.00  0.46           C  
ATOM    970  NH1 ARG A 203      30.781 -22.104  10.250  1.00  0.46           N  
ATOM    971  NH2 ARG A 203      30.728 -24.229   9.403  1.00  0.46           N  
ATOM    972  N   ALA A 204      35.937 -18.512  10.041  1.00  0.62           N  
ATOM    973  CA  ALA A 204      36.365 -17.225   9.529  1.00  0.62           C  
ATOM    974  C   ALA A 204      37.833 -16.944   9.832  1.00  0.62           C  
ATOM    975  O   ALA A 204      38.317 -15.825   9.643  1.00  0.62           O  
ATOM    976  CB  ALA A 204      35.516 -16.094  10.149  1.00  0.62           C  
ATOM    977  N   SER A 205      38.584 -17.951  10.324  1.00  0.63           N  
ATOM    978  CA  SER A 205      40.012 -17.833  10.582  1.00  0.63           C  
ATOM    979  C   SER A 205      40.873 -17.621   9.338  1.00  0.63           C  
ATOM    980  O   SER A 205      40.520 -17.949   8.204  1.00  0.63           O  
ATOM    981  CB  SER A 205      40.605 -18.924  11.526  1.00  0.63           C  
ATOM    982  OG  SER A 205      40.912 -20.161  10.878  1.00  0.63           O  
ATOM    983  N   VAL A 206      42.059 -17.011   9.531  1.00  0.66           N  
ATOM    984  CA  VAL A 206      42.993 -16.651   8.474  1.00  0.66           C  
ATOM    985  C   VAL A 206      43.482 -17.828   7.614  1.00  0.66           C  
ATOM    986  O   VAL A 206      43.678 -17.703   6.404  1.00  0.66           O  
ATOM    987  CB  VAL A 206      44.151 -15.844   9.063  1.00  0.66           C  
ATOM    988  CG1 VAL A 206      45.016 -16.689  10.021  1.00  0.66           C  
ATOM    989  CG2 VAL A 206      44.976 -15.203   7.931  1.00  0.66           C  
ATOM    990  N   GLY A 207      43.666 -19.031   8.205  1.00  0.67           N  
ATOM    991  CA  GLY A 207      44.144 -20.215   7.492  1.00  0.67           C  
ATOM    992  C   GLY A 207      43.149 -20.784   6.509  1.00  0.67           C  
ATOM    993  O   GLY A 207      43.498 -21.255   5.433  1.00  0.67           O  
ATOM    994  N   ALA A 208      41.845 -20.717   6.857  1.00  0.70           N  
ATOM    995  CA  ALA A 208      40.763 -21.022   5.948  1.00  0.70           C  
ATOM    996  C   ALA A 208      40.720 -20.051   4.779  1.00  0.70           C  
ATOM    997  O   ALA A 208      40.621 -20.465   3.627  1.00  0.70           O  
ATOM    998  CB  ALA A 208      39.425 -21.012   6.714  1.00  0.70           C  
ATOM    999  N   ALA A 209      40.873 -18.741   5.046  1.00  0.74           N  
ATOM   1000  CA  ALA A 209      40.938 -17.713   4.030  1.00  0.74           C  
ATOM   1001  C   ALA A 209      42.077 -17.878   3.033  1.00  0.74           C  
ATOM   1002  O   ALA A 209      41.866 -17.805   1.828  1.00  0.74           O  
ATOM   1003  CB  ALA A 209      41.053 -16.347   4.719  1.00  0.74           C  
ATOM   1004  N   ALA A 210      43.306 -18.181   3.499  1.00  0.74           N  
ATOM   1005  CA  ALA A 210      44.436 -18.462   2.631  1.00  0.74           C  
ATOM   1006  C   ALA A 210      44.211 -19.666   1.709  1.00  0.74           C  
ATOM   1007  O   ALA A 210      44.494 -19.622   0.512  1.00  0.74           O  
ATOM   1008  CB  ALA A 210      45.685 -18.669   3.511  1.00  0.74           C  
ATOM   1009  N   ARG A 211      43.623 -20.757   2.243  1.00  0.64           N  
ATOM   1010  CA  ARG A 211      43.219 -21.923   1.474  1.00  0.64           C  
ATOM   1011  C   ARG A 211      42.149 -21.638   0.421  1.00  0.64           C  
ATOM   1012  O   ARG A 211      42.246 -22.077  -0.726  1.00  0.64           O  
ATOM   1013  CB  ARG A 211      42.646 -22.986   2.441  1.00  0.64           C  
ATOM   1014  CG  ARG A 211      42.215 -24.295   1.746  1.00  0.64           C  
ATOM   1015  CD  ARG A 211      41.436 -25.261   2.644  1.00  0.64           C  
ATOM   1016  NE  ARG A 211      40.136 -24.595   3.024  1.00  0.64           N  
ATOM   1017  CZ  ARG A 211      39.032 -24.543   2.265  1.00  0.64           C  
ATOM   1018  NH1 ARG A 211      37.949 -23.918   2.727  1.00  0.64           N  
ATOM   1019  NH2 ARG A 211      38.975 -25.090   1.056  1.00  0.64           N  
ATOM   1020  N   VAL A 212      41.093 -20.881   0.799  1.00  0.74           N  
ATOM   1021  CA  VAL A 212      40.028 -20.439  -0.095  1.00  0.74           C  
ATOM   1022  C   VAL A 212      40.596 -19.557  -1.197  1.00  0.74           C  
ATOM   1023  O   VAL A 212      40.325 -19.778  -2.371  1.00  0.74           O  
ATOM   1024  CB  VAL A 212      38.906 -19.726   0.673  1.00  0.74           C  
ATOM   1025  CG1 VAL A 212      37.840 -19.138  -0.272  1.00  0.74           C  
ATOM   1026  CG2 VAL A 212      38.187 -20.727   1.596  1.00  0.74           C  
ATOM   1027  N   ALA A 213      41.480 -18.595  -0.858  1.00  0.77           N  
ATOM   1028  CA  ALA A 213      42.172 -17.756  -1.815  1.00  0.77           C  
ATOM   1029  C   ALA A 213      43.042 -18.512  -2.813  1.00  0.77           C  
ATOM   1030  O   ALA A 213      42.975 -18.266  -4.015  1.00  0.77           O  
ATOM   1031  CB  ALA A 213      43.043 -16.736  -1.052  1.00  0.77           C  
ATOM   1032  N   GLY A 214      43.848 -19.493  -2.347  1.00  0.74           N  
ATOM   1033  CA  GLY A 214      44.570 -20.425  -3.214  1.00  0.74           C  
ATOM   1034  C   GLY A 214      43.687 -21.155  -4.199  1.00  0.74           C  
ATOM   1035  O   GLY A 214      43.915 -21.126  -5.405  1.00  0.74           O  
ATOM   1036  N   GLY A 215      42.619 -21.805  -3.697  1.00  0.74           N  
ATOM   1037  CA  GLY A 215      41.621 -22.503  -4.508  1.00  0.74           C  
ATOM   1038  C   GLY A 215      40.849 -21.642  -5.483  1.00  0.74           C  
ATOM   1039  O   GLY A 215      40.485 -22.092  -6.564  1.00  0.74           O  
ATOM   1040  N   LEU A 216      40.613 -20.361  -5.141  1.00  0.74           N  
ATOM   1041  CA  LEU A 216      40.081 -19.359  -6.047  1.00  0.74           C  
ATOM   1042  C   LEU A 216      41.001 -19.120  -7.229  1.00  0.74           C  
ATOM   1043  O   LEU A 216      40.576 -19.234  -8.373  1.00  0.74           O  
ATOM   1044  CB  LEU A 216      39.820 -18.042  -5.274  1.00  0.74           C  
ATOM   1045  CG  LEU A 216      38.420 -17.931  -4.617  1.00  0.74           C  
ATOM   1046  CD1 LEU A 216      37.667 -19.243  -4.316  1.00  0.74           C  
ATOM   1047  CD2 LEU A 216      38.433 -17.033  -3.375  1.00  0.74           C  
ATOM   1048  N   TRP A 217      42.310 -18.895  -7.022  1.00  0.67           N  
ATOM   1049  CA  TRP A 217      43.245 -18.784  -8.128  1.00  0.67           C  
ATOM   1050  C   TRP A 217      43.323 -20.026  -9.005  1.00  0.67           C  
ATOM   1051  O   TRP A 217      43.296 -19.932 -10.229  1.00  0.67           O  
ATOM   1052  CB  TRP A 217      44.656 -18.442  -7.600  1.00  0.67           C  
ATOM   1053  CG  TRP A 217      44.729 -17.043  -7.019  1.00  0.67           C  
ATOM   1054  CD1 TRP A 217      44.949 -16.602  -5.742  1.00  0.67           C  
ATOM   1055  CD2 TRP A 217      44.552 -15.875  -7.830  1.00  0.67           C  
ATOM   1056  NE1 TRP A 217      44.909 -15.220  -5.701  1.00  0.67           N  
ATOM   1057  CE2 TRP A 217      44.673 -14.755  -6.979  1.00  0.67           C  
ATOM   1058  CE3 TRP A 217      44.318 -15.728  -9.194  1.00  0.67           C  
ATOM   1059  CZ2 TRP A 217      44.569 -13.465  -7.487  1.00  0.67           C  
ATOM   1060  CZ3 TRP A 217      44.230 -14.432  -9.704  1.00  0.67           C  
ATOM   1061  CH2 TRP A 217      44.366 -13.317  -8.868  1.00  0.67           C  
ATOM   1062  N   VAL A 218      43.354 -21.227  -8.389  1.00  0.67           N  
ATOM   1063  CA  VAL A 218      43.358 -22.506  -9.096  1.00  0.67           C  
ATOM   1064  C   VAL A 218      42.135 -22.689  -9.977  1.00  0.67           C  
ATOM   1065  O   VAL A 218      42.246 -23.052 -11.149  1.00  0.67           O  
ATOM   1066  CB  VAL A 218      43.444 -23.684  -8.125  1.00  0.67           C  
ATOM   1067  CG1 VAL A 218      43.346 -25.035  -8.869  1.00  0.67           C  
ATOM   1068  CG2 VAL A 218      44.794 -23.620  -7.391  1.00  0.67           C  
ATOM   1069  N   GLY A 219      40.932 -22.381  -9.444  1.00  0.71           N  
ATOM   1070  CA  GLY A 219      39.686 -22.444 -10.195  1.00  0.71           C  
ATOM   1071  C   GLY A 219      39.657 -21.477 -11.340  1.00  0.71           C  
ATOM   1072  O   GLY A 219      39.408 -21.864 -12.474  1.00  0.71           O  
ATOM   1073  N   ILE A 220      39.980 -20.196 -11.092  1.00  0.69           N  
ATOM   1074  CA  ILE A 220      40.037 -19.182 -12.135  1.00  0.69           C  
ATOM   1075  C   ILE A 220      41.037 -19.475 -13.253  1.00  0.69           C  
ATOM   1076  O   ILE A 220      40.694 -19.399 -14.433  1.00  0.69           O  
ATOM   1077  CB  ILE A 220      40.335 -17.821 -11.515  1.00  0.69           C  
ATOM   1078  CG1 ILE A 220      39.223 -17.385 -10.530  1.00  0.69           C  
ATOM   1079  CG2 ILE A 220      40.508 -16.748 -12.606  1.00  0.69           C  
ATOM   1080  CD1 ILE A 220      37.810 -17.344 -11.111  1.00  0.69           C  
ATOM   1081  N   LEU A 221      42.292 -19.859 -12.935  1.00  0.69           N  
ATOM   1082  CA  LEU A 221      43.305 -20.160 -13.938  1.00  0.69           C  
ATOM   1083  C   LEU A 221      42.948 -21.362 -14.803  1.00  0.69           C  
ATOM   1084  O   LEU A 221      43.138 -21.350 -16.017  1.00  0.69           O  
ATOM   1085  CB  LEU A 221      44.682 -20.426 -13.280  1.00  0.69           C  
ATOM   1086  CG  LEU A 221      45.367 -19.201 -12.638  1.00  0.69           C  
ATOM   1087  CD1 LEU A 221      46.582 -19.678 -11.829  1.00  0.69           C  
ATOM   1088  CD2 LEU A 221      45.808 -18.151 -13.667  1.00  0.69           C  
ATOM   1089  N   LEU A 222      42.397 -22.429 -14.187  1.00  0.63           N  
ATOM   1090  CA  LEU A 222      41.898 -23.587 -14.905  1.00  0.63           C  
ATOM   1091  C   LEU A 222      40.695 -23.279 -15.794  1.00  0.63           C  
ATOM   1092  O   LEU A 222      40.674 -23.619 -16.976  1.00  0.63           O  
ATOM   1093  CB  LEU A 222      41.506 -24.687 -13.887  1.00  0.63           C  
ATOM   1094  CG  LEU A 222      40.949 -25.985 -14.512  1.00  0.63           C  
ATOM   1095  CD1 LEU A 222      41.950 -26.654 -15.468  1.00  0.63           C  
ATOM   1096  CD2 LEU A 222      40.491 -26.962 -13.420  1.00  0.63           C  
ATOM   1097  N   LEU A 223      39.677 -22.579 -15.252  1.00  0.60           N  
ATOM   1098  CA  LEU A 223      38.471 -22.191 -15.964  1.00  0.60           C  
ATOM   1099  C   LEU A 223      38.702 -21.242 -17.129  1.00  0.60           C  
ATOM   1100  O   LEU A 223      38.080 -21.376 -18.177  1.00  0.60           O  
ATOM   1101  CB  LEU A 223      37.450 -21.559 -14.991  1.00  0.60           C  
ATOM   1102  CG  LEU A 223      36.747 -22.562 -14.054  1.00  0.60           C  
ATOM   1103  CD1 LEU A 223      35.932 -21.779 -13.021  1.00  0.60           C  
ATOM   1104  CD2 LEU A 223      35.839 -23.550 -14.806  1.00  0.60           C  
ATOM   1105  N   ASN A 224      39.614 -20.264 -16.992  1.00  0.61           N  
ATOM   1106  CA  ASN A 224      39.857 -19.287 -18.040  1.00  0.61           C  
ATOM   1107  C   ASN A 224      41.006 -19.664 -18.963  1.00  0.61           C  
ATOM   1108  O   ASN A 224      41.333 -18.934 -19.898  1.00  0.61           O  
ATOM   1109  CB  ASN A 224      40.288 -17.961 -17.400  1.00  0.61           C  
ATOM   1110  CG  ASN A 224      39.137 -17.293 -16.669  1.00  0.61           C  
ATOM   1111  OD1 ASN A 224      37.938 -17.494 -16.866  1.00  0.61           O  
ATOM   1112  ND2 ASN A 224      39.557 -16.348 -15.808  1.00  0.61           N  
ATOM   1113  N   GLY A 225      41.648 -20.829 -18.740  1.00  0.68           N  
ATOM   1114  CA  GLY A 225      42.798 -21.307 -19.505  1.00  0.68           C  
ATOM   1115  C   GLY A 225      42.503 -21.589 -20.952  1.00  0.68           C  
ATOM   1116  O   GLY A 225      43.384 -21.560 -21.806  1.00  0.68           O  
ATOM   1117  N   HIS A 226      41.217 -21.823 -21.281  1.00  0.59           N  
ATOM   1118  CA  HIS A 226      40.763 -22.037 -22.642  1.00  0.59           C  
ATOM   1119  C   HIS A 226      40.907 -20.785 -23.501  1.00  0.59           C  
ATOM   1120  O   HIS A 226      41.038 -20.879 -24.717  1.00  0.59           O  
ATOM   1121  CB  HIS A 226      39.304 -22.556 -22.716  1.00  0.59           C  
ATOM   1122  CG  HIS A 226      38.270 -21.479 -22.647  1.00  0.59           C  
ATOM   1123  ND1 HIS A 226      38.027 -20.837 -21.456  1.00  0.59           N  
ATOM   1124  CD2 HIS A 226      37.532 -20.926 -23.642  1.00  0.59           C  
ATOM   1125  CE1 HIS A 226      37.131 -19.917 -21.740  1.00  0.59           C  
ATOM   1126  NE2 HIS A 226      36.793 -19.926 -23.051  1.00  0.59           N  
ATOM   1127  N   LEU A 227      40.949 -19.583 -22.885  1.00  0.52           N  
ATOM   1128  CA  LEU A 227      41.187 -18.327 -23.581  1.00  0.52           C  
ATOM   1129  C   LEU A 227      42.579 -18.196 -24.179  1.00  0.52           C  
ATOM   1130  O   LEU A 227      42.804 -17.487 -25.153  1.00  0.52           O  
ATOM   1131  CB  LEU A 227      40.860 -17.106 -22.715  1.00  0.52           C  
ATOM   1132  CG  LEU A 227      39.371 -17.000 -22.329  1.00  0.52           C  
ATOM   1133  CD1 LEU A 227      39.267 -15.783 -21.435  1.00  0.52           C  
ATOM   1134  CD2 LEU A 227      38.386 -16.869 -23.500  1.00  0.52           C  
ATOM   1135  N   LEU A 228      43.568 -18.941 -23.657  1.00  0.56           N  
ATOM   1136  CA  LEU A 228      44.839 -19.116 -24.333  1.00  0.56           C  
ATOM   1137  C   LEU A 228      44.723 -19.873 -25.647  1.00  0.56           C  
ATOM   1138  O   LEU A 228      45.419 -19.578 -26.618  1.00  0.56           O  
ATOM   1139  CB  LEU A 228      45.835 -19.888 -23.454  1.00  0.56           C  
ATOM   1140  CG  LEU A 228      46.222 -19.176 -22.149  1.00  0.56           C  
ATOM   1141  CD1 LEU A 228      47.096 -20.123 -21.318  1.00  0.56           C  
ATOM   1142  CD2 LEU A 228      46.948 -17.846 -22.401  1.00  0.56           C  
ATOM   1143  N   LEU A 229      43.843 -20.890 -25.733  1.00  0.52           N  
ATOM   1144  CA  LEU A 229      43.552 -21.535 -26.998  1.00  0.52           C  
ATOM   1145  C   LEU A 229      42.763 -20.609 -27.904  1.00  0.52           C  
ATOM   1146  O   LEU A 229      43.039 -20.486 -29.100  1.00  0.52           O  
ATOM   1147  CB  LEU A 229      42.710 -22.823 -26.837  1.00  0.52           C  
ATOM   1148  CG  LEU A 229      42.312 -23.497 -28.174  1.00  0.52           C  
ATOM   1149  CD1 LEU A 229      43.533 -23.893 -29.023  1.00  0.52           C  
ATOM   1150  CD2 LEU A 229      41.397 -24.693 -27.893  1.00  0.52           C  
ATOM   1151  N   SER A 230      41.743 -19.931 -27.341  1.00  0.46           N  
ATOM   1152  CA  SER A 230      40.696 -19.301 -28.123  1.00  0.46           C  
ATOM   1153  C   SER A 230      41.052 -17.966 -28.757  1.00  0.46           C  
ATOM   1154  O   SER A 230      40.275 -17.031 -28.768  1.00  0.46           O  
ATOM   1155  CB  SER A 230      39.285 -19.229 -27.450  1.00  0.46           C  
ATOM   1156  OG  SER A 230      39.253 -18.465 -26.259  1.00  0.46           O  
ATOM   1157  N   THR A 231      42.182 -17.878 -29.471  1.00  0.39           N  
ATOM   1158  CA  THR A 231      42.747 -16.583 -29.838  1.00  0.39           C  
ATOM   1159  C   THR A 231      43.279 -16.573 -31.241  1.00  0.39           C  
ATOM   1160  O   THR A 231      43.693 -17.596 -31.785  1.00  0.39           O  
ATOM   1161  CB  THR A 231      43.921 -16.244 -28.933  1.00  0.39           C  
ATOM   1162  OG1 THR A 231      43.434 -15.982 -27.639  1.00  0.39           O  
ATOM   1163  CG2 THR A 231      44.722 -15.008 -29.338  1.00  0.39           C  
ATOM   1164  N   PHE A 232      43.293 -15.383 -31.864  1.00  0.37           N  
ATOM   1165  CA  PHE A 232      44.016 -15.097 -33.076  1.00  0.37           C  
ATOM   1166  C   PHE A 232      45.435 -14.534 -33.004  1.00  0.37           C  
ATOM   1167  O   PHE A 232      45.936 -13.938 -32.055  1.00  0.37           O  
ATOM   1168  CB  PHE A 232      43.149 -14.172 -33.959  1.00  0.37           C  
ATOM   1169  CG  PHE A 232      42.171 -14.912 -34.921  1.00  0.37           C  
ATOM   1170  CD1 PHE A 232      42.127 -16.315 -35.149  1.00  0.37           C  
ATOM   1171  CD2 PHE A 232      41.422 -14.098 -35.750  1.00  0.37           C  
ATOM   1172  CE1 PHE A 232      41.573 -16.799 -36.358  1.00  0.37           C  
ATOM   1173  CE2 PHE A 232      40.813 -14.555 -36.935  1.00  0.37           C  
ATOM   1174  CZ  PHE A 232      40.952 -15.919 -37.235  1.00  0.37           C  
ATOM   1175  N   SER A 233      46.108 -14.788 -34.128  1.00  0.37           N  
ATOM   1176  CA  SER A 233      47.495 -14.515 -34.363  1.00  0.37           C  
ATOM   1177  C   SER A 233      47.736 -13.483 -35.462  1.00  0.37           C  
ATOM   1178  O   SER A 233      48.873 -13.065 -35.653  1.00  0.37           O  
ATOM   1179  CB  SER A 233      48.166 -15.869 -34.727  1.00  0.37           C  
ATOM   1180  OG  SER A 233      47.582 -16.484 -35.878  1.00  0.37           O  
ATOM   1181  N   GLY A 234      46.689 -13.018 -36.194  1.00  0.35           N  
ATOM   1182  CA  GLY A 234      46.825 -11.954 -37.195  1.00  0.35           C  
ATOM   1183  C   GLY A 234      46.756 -10.540 -36.615  1.00  0.35           C  
ATOM   1184  O   GLY A 234      46.904 -10.359 -35.411  1.00  0.35           O  
ATOM   1185  N   PRO A 235      46.524  -9.506 -37.438  1.00  0.58           N  
ATOM   1186  CA  PRO A 235      46.562  -8.102 -37.009  1.00  0.58           C  
ATOM   1187  C   PRO A 235      45.593  -7.677 -35.908  1.00  0.58           C  
ATOM   1188  O   PRO A 235      45.950  -6.872 -35.060  1.00  0.58           O  
ATOM   1189  CB  PRO A 235      46.225  -7.329 -38.293  1.00  0.58           C  
ATOM   1190  CG  PRO A 235      46.753  -8.201 -39.437  1.00  0.58           C  
ATOM   1191  CD  PRO A 235      46.708  -9.631 -38.887  1.00  0.58           C  
ATOM   1192  N   SER A 236      44.338  -8.166 -35.945  1.00  0.58           N  
ATOM   1193  CA  SER A 236      43.372  -8.032 -34.856  1.00  0.58           C  
ATOM   1194  C   SER A 236      43.724  -8.931 -33.690  1.00  0.58           C  
ATOM   1195  O   SER A 236      43.915 -10.137 -33.846  1.00  0.58           O  
ATOM   1196  CB  SER A 236      41.913  -8.372 -35.288  1.00  0.58           C  
ATOM   1197  OG  SER A 236      40.973  -8.258 -34.212  1.00  0.58           O  
ATOM   1198  N   CYS A 237      43.752  -8.356 -32.470  1.00  0.58           N  
ATOM   1199  CA  CYS A 237      43.914  -9.130 -31.261  1.00  0.58           C  
ATOM   1200  C   CYS A 237      42.529  -9.450 -30.761  1.00  0.58           C  
ATOM   1201  O   CYS A 237      41.834  -8.621 -30.174  1.00  0.58           O  
ATOM   1202  CB  CYS A 237      44.707  -8.386 -30.151  1.00  0.58           C  
ATOM   1203  SG  CYS A 237      44.881  -9.328 -28.591  1.00  0.58           S  
ATOM   1204  N   LEU A 238      42.074 -10.686 -31.003  1.00  0.48           N  
ATOM   1205  CA  LEU A 238      40.780 -11.105 -30.532  1.00  0.48           C  
ATOM   1206  C   LEU A 238      40.616 -11.115 -29.024  1.00  0.48           C  
ATOM   1207  O   LEU A 238      41.446 -11.614 -28.271  1.00  0.48           O  
ATOM   1208  CB  LEU A 238      40.432 -12.512 -31.024  1.00  0.48           C  
ATOM   1209  CG  LEU A 238      40.052 -12.626 -32.509  1.00  0.48           C  
ATOM   1210  CD1 LEU A 238      39.910 -14.115 -32.736  1.00  0.48           C  
ATOM   1211  CD2 LEU A 238      38.702 -11.971 -32.837  1.00  0.48           C  
ATOM   1212  N   SER A 239      39.463 -10.603 -28.567  1.00  0.42           N  
ATOM   1213  CA  SER A 239      39.042 -10.708 -27.189  1.00  0.42           C  
ATOM   1214  C   SER A 239      38.068 -11.855 -26.995  1.00  0.42           C  
ATOM   1215  O   SER A 239      37.759 -12.228 -25.866  1.00  0.42           O  
ATOM   1216  CB  SER A 239      38.354  -9.397 -26.743  1.00  0.42           C  
ATOM   1217  OG  SER A 239      37.267  -9.035 -27.600  1.00  0.42           O  
ATOM   1218  N   TYR A 240      37.593 -12.462 -28.107  1.00  0.41           N  
ATOM   1219  CA  TYR A 240      36.759 -13.650 -28.090  1.00  0.41           C  
ATOM   1220  C   TYR A 240      37.337 -14.794 -28.883  1.00  0.41           C  
ATOM   1221  O   TYR A 240      38.132 -15.552 -28.352  1.00  0.41           O  
ATOM   1222  CB  TYR A 240      35.336 -13.368 -28.628  1.00  0.41           C  
ATOM   1223  CG  TYR A 240      34.614 -12.497 -27.665  1.00  0.41           C  
ATOM   1224  CD1 TYR A 240      34.546 -12.854 -26.309  1.00  0.41           C  
ATOM   1225  CD2 TYR A 240      33.951 -11.345 -28.108  1.00  0.41           C  
ATOM   1226  CE1 TYR A 240      33.797 -12.098 -25.410  1.00  0.41           C  
ATOM   1227  CE2 TYR A 240      33.192 -10.585 -27.210  1.00  0.41           C  
ATOM   1228  CZ  TYR A 240      33.117 -10.971 -25.864  1.00  0.41           C  
ATOM   1229  OH  TYR A 240      32.355 -10.229 -24.958  1.00  0.41           O  
ATOM   1230  N   ARG A 241      36.908 -15.004 -30.141  1.00  0.36           N  
ATOM   1231  CA  ARG A 241      37.440 -15.988 -31.056  1.00  0.36           C  
ATOM   1232  C   ARG A 241      36.933 -15.629 -32.445  1.00  0.36           C  
ATOM   1233  O   ARG A 241      35.994 -14.815 -32.578  1.00  0.36           O  
ATOM   1234  CB  ARG A 241      37.057 -17.437 -30.672  1.00  0.36           C  
ATOM   1235  CG  ARG A 241      37.690 -18.569 -31.506  1.00  0.36           C  
ATOM   1236  CD  ARG A 241      39.174 -18.835 -31.238  1.00  0.36           C  
ATOM   1237  NE  ARG A 241      39.673 -20.033 -32.003  1.00  0.36           N  
ATOM   1238  CZ  ARG A 241      40.455 -20.029 -33.087  1.00  0.36           C  
ATOM   1239  NH1 ARG A 241      40.823 -21.167 -33.665  1.00  0.36           N  
ATOM   1240  NH2 ARG A 241      40.971 -18.902 -33.575  1.00  0.36           N  
ATOM   1241  N   VAL A 242      37.511 -16.141 -33.535  1.00  0.43           N  
ATOM   1242  CA  VAL A 242      36.958 -16.083 -34.845  1.00  0.43           C  
ATOM   1243  C   VAL A 242      35.683 -16.899 -35.048  1.00  0.43           C  
ATOM   1244  O   VAL A 242      35.255 -17.656 -34.122  1.00  0.43           O  
ATOM   1245  CB  VAL A 242      38.093 -16.390 -35.782  1.00  0.43           C  
ATOM   1246  CG1 VAL A 242      38.382 -17.874 -35.749  1.00  0.43           C  
ATOM   1247  CG2 VAL A 242      37.694 -16.027 -37.206  1.00  0.43           C  
ATOM   1248  N   GLY A 243      35.104 -16.798 -36.243  1.00  0.43           N  
ATOM   1249  CA  GLY A 243      34.152 -17.500 -37.122  1.00  0.43           C  
ATOM   1250  C   GLY A 243      34.424 -18.953 -37.416  1.00  0.43           C  
ATOM   1251  O   GLY A 243      33.482 -19.706 -37.649  1.00  0.43           O  
ATOM   1252  N   THR A 244      35.682 -19.421 -37.365  1.00  0.42           N  
ATOM   1253  CA  THR A 244      36.050 -20.848 -37.286  1.00  0.42           C  
ATOM   1254  C   THR A 244      35.630 -21.541 -35.987  1.00  0.42           C  
ATOM   1255  O   THR A 244      35.179 -22.680 -35.988  1.00  0.42           O  
ATOM   1256  CB  THR A 244      37.552 -21.101 -37.461  1.00  0.42           C  
ATOM   1257  OG1 THR A 244      37.995 -20.510 -38.671  1.00  0.42           O  
ATOM   1258  CG2 THR A 244      37.883 -22.604 -37.529  1.00  0.42           C  
ATOM   1259  N   LYS A 245      35.783 -20.896 -34.806  1.00  0.43           N  
ATOM   1260  CA  LYS A 245      35.437 -21.510 -33.527  1.00  0.43           C  
ATOM   1261  C   LYS A 245      34.320 -20.803 -32.699  1.00  0.43           C  
ATOM   1262  O   LYS A 245      34.250 -21.114 -31.508  1.00  0.43           O  
ATOM   1263  CB  LYS A 245      36.749 -21.624 -32.700  1.00  0.43           C  
ATOM   1264  CG  LYS A 245      37.796 -22.664 -33.146  1.00  0.43           C  
ATOM   1265  CD  LYS A 245      37.367 -24.123 -32.964  1.00  0.43           C  
ATOM   1266  CE  LYS A 245      38.489 -25.095 -33.345  1.00  0.43           C  
ATOM   1267  NZ  LYS A 245      38.022 -26.488 -33.205  1.00  0.43           N  
ATOM   1268  N   PRO A 246      33.402 -19.913 -33.139  1.00  0.51           N  
ATOM   1269  CA  PRO A 246      32.532 -19.139 -32.246  1.00  0.51           C  
ATOM   1270  C   PRO A 246      31.464 -19.973 -31.582  1.00  0.51           C  
ATOM   1271  O   PRO A 246      31.003 -19.607 -30.510  1.00  0.51           O  
ATOM   1272  CB  PRO A 246      31.842 -18.119 -33.157  1.00  0.51           C  
ATOM   1273  CG  PRO A 246      31.773 -18.820 -34.517  1.00  0.51           C  
ATOM   1274  CD  PRO A 246      32.998 -19.739 -34.532  1.00  0.51           C  
ATOM   1275  N   SER A 247      31.023 -21.071 -32.220  1.00  0.58           N  
ATOM   1276  CA  SER A 247      29.966 -21.959 -31.734  1.00  0.58           C  
ATOM   1277  C   SER A 247      30.325 -22.601 -30.403  1.00  0.58           C  
ATOM   1278  O   SER A 247      29.552 -22.598 -29.447  1.00  0.58           O  
ATOM   1279  CB  SER A 247      29.689 -23.081 -32.787  1.00  0.58           C  
ATOM   1280  OG  SER A 247      28.736 -24.074 -32.375  1.00  0.58           O  
ATOM   1281  N   ALA A 248      31.560 -23.136 -30.300  1.00  0.57           N  
ATOM   1282  CA  ALA A 248      32.106 -23.646 -29.060  1.00  0.57           C  
ATOM   1283  C   ALA A 248      32.460 -22.545 -28.076  1.00  0.57           C  
ATOM   1284  O   ALA A 248      32.180 -22.658 -26.886  1.00  0.57           O  
ATOM   1285  CB  ALA A 248      33.312 -24.570 -29.321  1.00  0.57           C  
ATOM   1286  N   SER A 249      33.028 -21.419 -28.563  1.00  0.54           N  
ATOM   1287  CA  SER A 249      33.308 -20.252 -27.735  1.00  0.54           C  
ATOM   1288  C   SER A 249      32.078 -19.672 -27.075  1.00  0.54           C  
ATOM   1289  O   SER A 249      32.116 -19.328 -25.900  1.00  0.54           O  
ATOM   1290  CB  SER A 249      34.011 -19.107 -28.499  1.00  0.54           C  
ATOM   1291  OG  SER A 249      35.308 -19.519 -28.929  1.00  0.54           O  
ATOM   1292  N   LEU A 250      30.934 -19.589 -27.785  1.00  0.61           N  
ATOM   1293  CA  LEU A 250      29.661 -19.175 -27.225  1.00  0.61           C  
ATOM   1294  C   LEU A 250      29.218 -20.064 -26.072  1.00  0.61           C  
ATOM   1295  O   LEU A 250      28.904 -19.565 -24.996  1.00  0.61           O  
ATOM   1296  CB  LEU A 250      28.559 -19.179 -28.319  1.00  0.61           C  
ATOM   1297  CG  LEU A 250      27.155 -18.751 -27.829  1.00  0.61           C  
ATOM   1298  CD1 LEU A 250      27.139 -17.311 -27.291  1.00  0.61           C  
ATOM   1299  CD2 LEU A 250      26.098 -18.940 -28.928  1.00  0.61           C  
ATOM   1300  N   ARG A 251      29.273 -21.404 -26.236  1.00  0.57           N  
ATOM   1301  CA  ARG A 251      28.968 -22.353 -25.173  1.00  0.57           C  
ATOM   1302  C   ARG A 251      29.886 -22.213 -23.952  1.00  0.57           C  
ATOM   1303  O   ARG A 251      29.439 -22.221 -22.805  1.00  0.57           O  
ATOM   1304  CB  ARG A 251      29.067 -23.814 -25.690  1.00  0.57           C  
ATOM   1305  CG  ARG A 251      27.960 -24.224 -26.685  1.00  0.57           C  
ATOM   1306  CD  ARG A 251      27.886 -25.741 -26.925  1.00  0.57           C  
ATOM   1307  NE  ARG A 251      29.146 -26.182 -27.621  1.00  0.57           N  
ATOM   1308  CZ  ARG A 251      29.322 -26.208 -28.950  1.00  0.57           C  
ATOM   1309  NH1 ARG A 251      30.493 -26.599 -29.449  1.00  0.57           N  
ATOM   1310  NH2 ARG A 251      28.378 -25.805 -29.792  1.00  0.57           N  
ATOM   1311  N   TRP A 252      31.205 -22.049 -24.174  1.00  0.56           N  
ATOM   1312  CA  TRP A 252      32.184 -21.791 -23.130  1.00  0.56           C  
ATOM   1313  C   TRP A 252      31.990 -20.468 -22.395  1.00  0.56           C  
ATOM   1314  O   TRP A 252      32.048 -20.406 -21.167  1.00  0.56           O  
ATOM   1315  CB  TRP A 252      33.608 -21.810 -23.736  1.00  0.56           C  
ATOM   1316  CG  TRP A 252      34.072 -23.160 -24.256  1.00  0.56           C  
ATOM   1317  CD1 TRP A 252      33.743 -24.416 -23.824  1.00  0.56           C  
ATOM   1318  CD2 TRP A 252      35.056 -23.334 -25.291  1.00  0.56           C  
ATOM   1319  NE1 TRP A 252      34.457 -25.367 -24.525  1.00  0.56           N  
ATOM   1320  CE2 TRP A 252      35.274 -24.721 -25.426  1.00  0.56           C  
ATOM   1321  CE3 TRP A 252      35.760 -22.419 -26.069  1.00  0.56           C  
ATOM   1322  CZ2 TRP A 252      36.205 -25.212 -26.332  1.00  0.56           C  
ATOM   1323  CZ3 TRP A 252      36.694 -22.913 -26.990  1.00  0.56           C  
ATOM   1324  CH2 TRP A 252      36.919 -24.291 -27.117  1.00  0.56           C  
ATOM   1325  N   HIS A 253      31.715 -19.373 -23.136  1.00  0.57           N  
ATOM   1326  CA  HIS A 253      31.387 -18.075 -22.569  1.00  0.57           C  
ATOM   1327  C   HIS A 253      30.116 -18.129 -21.735  1.00  0.57           C  
ATOM   1328  O   HIS A 253      30.085 -17.625 -20.618  1.00  0.57           O  
ATOM   1329  CB  HIS A 253      31.276 -16.968 -23.649  1.00  0.57           C  
ATOM   1330  CG  HIS A 253      32.593 -16.619 -24.288  1.00  0.57           C  
ATOM   1331  ND1 HIS A 253      33.617 -16.110 -23.507  1.00  0.57           N  
ATOM   1332  CD2 HIS A 253      32.978 -16.658 -25.592  1.00  0.57           C  
ATOM   1333  CE1 HIS A 253      34.597 -15.854 -24.349  1.00  0.57           C  
ATOM   1334  NE2 HIS A 253      34.266 -16.172 -25.623  1.00  0.57           N  
ATOM   1335  N   GLN A 254      29.054 -18.821 -22.211  1.00  0.64           N  
ATOM   1336  CA  GLN A 254      27.836 -19.045 -21.445  1.00  0.64           C  
ATOM   1337  C   GLN A 254      28.082 -19.764 -20.123  1.00  0.64           C  
ATOM   1338  O   GLN A 254      27.570 -19.351 -19.085  1.00  0.64           O  
ATOM   1339  CB  GLN A 254      26.806 -19.878 -22.253  1.00  0.64           C  
ATOM   1340  CG  GLN A 254      26.165 -19.114 -23.433  1.00  0.64           C  
ATOM   1341  CD  GLN A 254      25.269 -20.041 -24.256  1.00  0.64           C  
ATOM   1342  OE1 GLN A 254      25.445 -21.256 -24.323  1.00  0.64           O  
ATOM   1343  NE2 GLN A 254      24.259 -19.443 -24.928  1.00  0.64           N  
ATOM   1344  N   ALA A 255      28.913 -20.829 -20.115  1.00  0.68           N  
ATOM   1345  CA  ALA A 255      29.259 -21.552 -18.906  1.00  0.68           C  
ATOM   1346  C   ALA A 255      29.993 -20.713 -17.865  1.00  0.68           C  
ATOM   1347  O   ALA A 255      29.590 -20.668 -16.706  1.00  0.68           O  
ATOM   1348  CB  ALA A 255      30.121 -22.781 -19.258  1.00  0.68           C  
ATOM   1349  N   LEU A 256      31.047 -19.965 -18.258  1.00  0.63           N  
ATOM   1350  CA  LEU A 256      31.736 -19.046 -17.362  1.00  0.63           C  
ATOM   1351  C   LEU A 256      30.863 -17.903 -16.891  1.00  0.63           C  
ATOM   1352  O   LEU A 256      30.928 -17.485 -15.742  1.00  0.63           O  
ATOM   1353  CB  LEU A 256      33.026 -18.462 -17.984  1.00  0.63           C  
ATOM   1354  CG  LEU A 256      34.107 -19.518 -18.277  1.00  0.63           C  
ATOM   1355  CD1 LEU A 256      35.285 -18.881 -19.022  1.00  0.63           C  
ATOM   1356  CD2 LEU A 256      34.628 -20.194 -17.003  1.00  0.63           C  
ATOM   1357  N   TYR A 257      30.004 -17.348 -17.757  1.00  0.63           N  
ATOM   1358  CA  TYR A 257      29.113 -16.272 -17.373  1.00  0.63           C  
ATOM   1359  C   TYR A 257      28.033 -16.751 -16.409  1.00  0.63           C  
ATOM   1360  O   TYR A 257      27.654 -16.054 -15.471  1.00  0.63           O  
ATOM   1361  CB  TYR A 257      28.507 -15.579 -18.617  1.00  0.63           C  
ATOM   1362  CG  TYR A 257      29.512 -14.795 -19.449  1.00  0.63           C  
ATOM   1363  CD1 TYR A 257      30.916 -14.797 -19.280  1.00  0.63           C  
ATOM   1364  CD2 TYR A 257      28.977 -13.997 -20.470  1.00  0.63           C  
ATOM   1365  CE1 TYR A 257      31.739 -14.029 -20.115  1.00  0.63           C  
ATOM   1366  CE2 TYR A 257      29.792 -13.184 -21.271  1.00  0.63           C  
ATOM   1367  CZ  TYR A 257      31.182 -13.203 -21.090  1.00  0.63           C  
ATOM   1368  OH  TYR A 257      32.049 -12.386 -21.847  1.00  0.63           O  
ATOM   1369  N   LEU A 258      27.516 -17.978 -16.586  1.00  0.66           N  
ATOM   1370  CA  LEU A 258      26.633 -18.575 -15.610  1.00  0.66           C  
ATOM   1371  C   LEU A 258      27.296 -18.959 -14.279  1.00  0.66           C  
ATOM   1372  O   LEU A 258      26.853 -18.537 -13.210  1.00  0.66           O  
ATOM   1373  CB  LEU A 258      25.981 -19.819 -16.249  1.00  0.66           C  
ATOM   1374  CG  LEU A 258      24.903 -20.504 -15.391  1.00  0.66           C  
ATOM   1375  CD1 LEU A 258      23.737 -19.560 -15.068  1.00  0.66           C  
ATOM   1376  CD2 LEU A 258      24.389 -21.760 -16.102  1.00  0.66           C  
ATOM   1377  N   LEU A 259      28.395 -19.742 -14.315  1.00  0.64           N  
ATOM   1378  CA  LEU A 259      29.096 -20.231 -13.136  1.00  0.64           C  
ATOM   1379  C   LEU A 259      29.865 -19.158 -12.371  1.00  0.64           C  
ATOM   1380  O   LEU A 259      29.757 -19.081 -11.153  1.00  0.64           O  
ATOM   1381  CB  LEU A 259      30.036 -21.408 -13.516  1.00  0.64           C  
ATOM   1382  CG  LEU A 259      29.302 -22.697 -13.965  1.00  0.64           C  
ATOM   1383  CD1 LEU A 259      30.303 -23.718 -14.533  1.00  0.64           C  
ATOM   1384  CD2 LEU A 259      28.495 -23.334 -12.821  1.00  0.64           C  
ATOM   1385  N   GLU A 260      30.610 -18.276 -13.069  1.00  0.59           N  
ATOM   1386  CA  GLU A 260      31.556 -17.338 -12.478  1.00  0.59           C  
ATOM   1387  C   GLU A 260      31.100 -15.884 -12.605  1.00  0.59           C  
ATOM   1388  O   GLU A 260      31.867 -14.949 -12.391  1.00  0.59           O  
ATOM   1389  CB  GLU A 260      32.948 -17.463 -13.153  1.00  0.59           C  
ATOM   1390  CG  GLU A 260      33.587 -18.867 -13.034  1.00  0.59           C  
ATOM   1391  CD  GLU A 260      33.812 -19.261 -11.577  1.00  0.59           C  
ATOM   1392  OE1 GLU A 260      34.258 -18.380 -10.799  1.00  0.59           O  
ATOM   1393  OE2 GLU A 260      33.556 -20.443 -11.242  1.00  0.59           O  
ATOM   1394  N   PHE A 261      29.815 -15.638 -12.938  1.00  0.64           N  
ATOM   1395  CA  PHE A 261      29.217 -14.313 -12.822  1.00  0.64           C  
ATOM   1396  C   PHE A 261      27.805 -14.422 -12.247  1.00  0.64           C  
ATOM   1397  O   PHE A 261      27.548 -13.930 -11.151  1.00  0.64           O  
ATOM   1398  CB  PHE A 261      29.281 -13.505 -14.161  1.00  0.64           C  
ATOM   1399  CG  PHE A 261      28.397 -12.277 -14.158  1.00  0.64           C  
ATOM   1400  CD1 PHE A 261      28.731 -11.137 -13.410  1.00  0.64           C  
ATOM   1401  CD2 PHE A 261      27.173 -12.298 -14.850  1.00  0.64           C  
ATOM   1402  CE1 PHE A 261      27.862 -10.038 -13.371  1.00  0.64           C  
ATOM   1403  CE2 PHE A 261      26.307 -11.198 -14.817  1.00  0.64           C  
ATOM   1404  CZ  PHE A 261      26.655 -10.064 -14.077  1.00  0.64           C  
ATOM   1405  N   PHE A 262      26.842 -15.058 -12.952  1.00  0.65           N  
ATOM   1406  CA  PHE A 262      25.445 -15.099 -12.531  1.00  0.65           C  
ATOM   1407  C   PHE A 262      25.233 -15.783 -11.177  1.00  0.65           C  
ATOM   1408  O   PHE A 262      24.563 -15.250 -10.293  1.00  0.65           O  
ATOM   1409  CB  PHE A 262      24.605 -15.810 -13.633  1.00  0.65           C  
ATOM   1410  CG  PHE A 262      23.145 -15.952 -13.272  1.00  0.65           C  
ATOM   1411  CD1 PHE A 262      22.676 -17.156 -12.716  1.00  0.65           C  
ATOM   1412  CD2 PHE A 262      22.254 -14.877 -13.410  1.00  0.65           C  
ATOM   1413  CE1 PHE A 262      21.341 -17.294 -12.325  1.00  0.65           C  
ATOM   1414  CE2 PHE A 262      20.916 -15.006 -13.007  1.00  0.65           C  
ATOM   1415  CZ  PHE A 262      20.459 -16.218 -12.472  1.00  0.65           C  
ATOM   1416  N   LEU A 263      25.834 -16.971 -10.967  1.00  0.66           N  
ATOM   1417  CA  LEU A 263      25.779 -17.647  -9.682  1.00  0.66           C  
ATOM   1418  C   LEU A 263      26.441 -16.857  -8.531  1.00  0.66           C  
ATOM   1419  O   LEU A 263      25.799 -16.714  -7.491  1.00  0.66           O  
ATOM   1420  CB  LEU A 263      26.293 -19.106  -9.808  1.00  0.66           C  
ATOM   1421  CG  LEU A 263      26.275 -19.908  -8.491  1.00  0.66           C  
ATOM   1422  CD1 LEU A 263      24.841 -20.168  -8.002  1.00  0.66           C  
ATOM   1423  CD2 LEU A 263      27.077 -21.209  -8.633  1.00  0.66           C  
ATOM   1424  N   PRO A 264      27.638 -16.265  -8.637  1.00  0.72           N  
ATOM   1425  CA  PRO A 264      28.150 -15.278  -7.693  1.00  0.72           C  
ATOM   1426  C   PRO A 264      27.265 -14.087  -7.419  1.00  0.72           C  
ATOM   1427  O   PRO A 264      27.133 -13.708  -6.262  1.00  0.72           O  
ATOM   1428  CB  PRO A 264      29.464 -14.827  -8.327  1.00  0.72           C  
ATOM   1429  CG  PRO A 264      29.995 -16.092  -8.990  1.00  0.72           C  
ATOM   1430  CD  PRO A 264      28.718 -16.783  -9.473  1.00  0.72           C  
ATOM   1431  N   LEU A 265      26.653 -13.469  -8.445  1.00  0.68           N  
ATOM   1432  CA  LEU A 265      25.734 -12.357  -8.275  1.00  0.68           C  
ATOM   1433  C   LEU A 265      24.502 -12.744  -7.461  1.00  0.68           C  
ATOM   1434  O   LEU A 265      24.124 -12.051  -6.519  1.00  0.68           O  
ATOM   1435  CB  LEU A 265      25.358 -11.775  -9.662  1.00  0.68           C  
ATOM   1436  CG  LEU A 265      24.341 -10.610  -9.669  1.00  0.68           C  
ATOM   1437  CD1 LEU A 265      24.717  -9.454  -8.726  1.00  0.68           C  
ATOM   1438  CD2 LEU A 265      24.156 -10.078 -11.099  1.00  0.68           C  
ATOM   1439  N   ALA A 266      23.893 -13.915  -7.738  1.00  0.71           N  
ATOM   1440  CA  ALA A 266      22.824 -14.468  -6.927  1.00  0.71           C  
ATOM   1441  C   ALA A 266      23.222 -14.756  -5.467  1.00  0.71           C  
ATOM   1442  O   ALA A 266      22.495 -14.407  -4.537  1.00  0.71           O  
ATOM   1443  CB  ALA A 266      22.308 -15.747  -7.616  1.00  0.71           C  
ATOM   1444  N   LEU A 267      24.417 -15.350  -5.229  1.00  0.71           N  
ATOM   1445  CA  LEU A 267      24.997 -15.567  -3.904  1.00  0.71           C  
ATOM   1446  C   LEU A 267      25.299 -14.279  -3.142  1.00  0.71           C  
ATOM   1447  O   LEU A 267      25.061 -14.167  -1.940  1.00  0.71           O  
ATOM   1448  CB  LEU A 267      26.341 -16.344  -3.975  1.00  0.71           C  
ATOM   1449  CG  LEU A 267      26.272 -17.820  -4.418  1.00  0.71           C  
ATOM   1450  CD1 LEU A 267      27.696 -18.398  -4.457  1.00  0.71           C  
ATOM   1451  CD2 LEU A 267      25.372 -18.669  -3.510  1.00  0.71           C  
ATOM   1452  N   ILE A 268      25.845 -13.262  -3.830  1.00  0.70           N  
ATOM   1453  CA  ILE A 268      26.086 -11.940  -3.279  1.00  0.70           C  
ATOM   1454  C   ILE A 268      24.806 -11.242  -2.885  1.00  0.70           C  
ATOM   1455  O   ILE A 268      24.694 -10.777  -1.755  1.00  0.70           O  
ATOM   1456  CB  ILE A 268      26.911 -11.109  -4.255  1.00  0.70           C  
ATOM   1457  CG1 ILE A 268      28.373 -11.590  -4.146  1.00  0.70           C  
ATOM   1458  CG2 ILE A 268      26.794  -9.586  -4.013  1.00  0.70           C  
ATOM   1459  CD1 ILE A 268      29.272 -11.004  -5.232  1.00  0.70           C  
ATOM   1460  N   LEU A 269      23.772 -11.212  -3.755  1.00  0.68           N  
ATOM   1461  CA  LEU A 269      22.490 -10.616  -3.408  1.00  0.68           C  
ATOM   1462  C   LEU A 269      21.827 -11.334  -2.233  1.00  0.68           C  
ATOM   1463  O   LEU A 269      21.358 -10.691  -1.298  1.00  0.68           O  
ATOM   1464  CB  LEU A 269      21.529 -10.542  -4.621  1.00  0.68           C  
ATOM   1465  CG  LEU A 269      22.013  -9.629  -5.772  1.00  0.68           C  
ATOM   1466  CD1 LEU A 269      21.267  -9.986  -7.068  1.00  0.68           C  
ATOM   1467  CD2 LEU A 269      21.882  -8.127  -5.462  1.00  0.68           C  
ATOM   1468  N   PHE A 270      21.866 -12.688  -2.207  1.00  0.71           N  
ATOM   1469  CA  PHE A 270      21.442 -13.517  -1.084  1.00  0.71           C  
ATOM   1470  C   PHE A 270      22.082 -13.108   0.250  1.00  0.71           C  
ATOM   1471  O   PHE A 270      21.399 -12.853   1.238  1.00  0.71           O  
ATOM   1472  CB  PHE A 270      21.819 -15.000  -1.401  1.00  0.71           C  
ATOM   1473  CG  PHE A 270      21.463 -15.947  -0.287  1.00  0.71           C  
ATOM   1474  CD1 PHE A 270      22.424 -16.327   0.669  1.00  0.71           C  
ATOM   1475  CD2 PHE A 270      20.141 -16.382  -0.139  1.00  0.71           C  
ATOM   1476  CE1 PHE A 270      22.059 -17.116   1.767  1.00  0.71           C  
ATOM   1477  CE2 PHE A 270      19.776 -17.186   0.947  1.00  0.71           C  
ATOM   1478  CZ  PHE A 270      20.735 -17.552   1.900  1.00  0.71           C  
ATOM   1479  N   ALA A 271      23.429 -13.003   0.284  1.00  0.74           N  
ATOM   1480  CA  ALA A 271      24.170 -12.608   1.461  1.00  0.74           C  
ATOM   1481  C   ALA A 271      23.834 -11.195   1.896  1.00  0.74           C  
ATOM   1482  O   ALA A 271      23.554 -10.939   3.062  1.00  0.74           O  
ATOM   1483  CB  ALA A 271      25.679 -12.699   1.154  1.00  0.74           C  
ATOM   1484  N   ILE A 272      23.789 -10.259   0.932  1.00  0.67           N  
ATOM   1485  CA  ILE A 272      23.448  -8.859   1.123  1.00  0.67           C  
ATOM   1486  C   ILE A 272      22.066  -8.632   1.731  1.00  0.67           C  
ATOM   1487  O   ILE A 272      21.929  -7.858   2.678  1.00  0.67           O  
ATOM   1488  CB  ILE A 272      23.585  -8.125  -0.208  1.00  0.67           C  
ATOM   1489  CG1 ILE A 272      25.088  -7.913  -0.511  1.00  0.67           C  
ATOM   1490  CG2 ILE A 272      22.826  -6.784  -0.186  1.00  0.67           C  
ATOM   1491  CD1 ILE A 272      25.348  -7.320  -1.899  1.00  0.67           C  
ATOM   1492  N   VAL A 273      21.009  -9.318   1.237  1.00  0.70           N  
ATOM   1493  CA  VAL A 273      19.652  -9.221   1.781  1.00  0.70           C  
ATOM   1494  C   VAL A 273      19.606  -9.682   3.228  1.00  0.70           C  
ATOM   1495  O   VAL A 273      19.074  -9.002   4.105  1.00  0.70           O  
ATOM   1496  CB  VAL A 273      18.653 -10.056   0.970  1.00  0.70           C  
ATOM   1497  CG1 VAL A 273      17.263 -10.118   1.646  1.00  0.70           C  
ATOM   1498  CG2 VAL A 273      18.484  -9.448  -0.435  1.00  0.70           C  
ATOM   1499  N   SER A 274      20.232 -10.839   3.514  1.00  0.73           N  
ATOM   1500  CA  SER A 274      20.348 -11.403   4.851  1.00  0.73           C  
ATOM   1501  C   SER A 274      21.132 -10.532   5.813  1.00  0.73           C  
ATOM   1502  O   SER A 274      20.725 -10.340   6.955  1.00  0.73           O  
ATOM   1503  CB  SER A 274      21.018 -12.794   4.830  1.00  0.73           C  
ATOM   1504  OG  SER A 274      20.158 -13.745   4.205  1.00  0.73           O  
ATOM   1505  N   ILE A 275      22.266  -9.951   5.366  1.00  0.69           N  
ATOM   1506  CA  ILE A 275      23.032  -8.949   6.103  1.00  0.69           C  
ATOM   1507  C   ILE A 275      22.226  -7.681   6.365  1.00  0.69           C  
ATOM   1508  O   ILE A 275      22.180  -7.186   7.487  1.00  0.69           O  
ATOM   1509  CB  ILE A 275      24.334  -8.604   5.364  1.00  0.69           C  
ATOM   1510  CG1 ILE A 275      25.316  -9.795   5.334  1.00  0.69           C  
ATOM   1511  CG2 ILE A 275      25.059  -7.393   5.989  1.00  0.69           C  
ATOM   1512  CD1 ILE A 275      26.387  -9.631   4.242  1.00  0.69           C  
ATOM   1513  N   GLY A 276      21.512  -7.112   5.372  1.00  0.70           N  
ATOM   1514  CA  GLY A 276      20.711  -5.914   5.616  1.00  0.70           C  
ATOM   1515  C   GLY A 276      19.518  -6.144   6.521  1.00  0.70           C  
ATOM   1516  O   GLY A 276      19.113  -5.266   7.272  1.00  0.70           O  
ATOM   1517  N   LEU A 277      18.931  -7.355   6.481  1.00  0.69           N  
ATOM   1518  CA  LEU A 277      17.905  -7.803   7.407  1.00  0.69           C  
ATOM   1519  C   LEU A 277      18.372  -7.939   8.857  1.00  0.69           C  
ATOM   1520  O   LEU A 277      17.724  -7.453   9.785  1.00  0.69           O  
ATOM   1521  CB  LEU A 277      17.356  -9.170   6.923  1.00  0.69           C  
ATOM   1522  CG  LEU A 277      16.229  -9.778   7.785  1.00  0.69           C  
ATOM   1523  CD1 LEU A 277      14.979  -8.883   7.835  1.00  0.69           C  
ATOM   1524  CD2 LEU A 277      15.883 -11.192   7.294  1.00  0.69           C  
ATOM   1525  N   THR A 278      19.533  -8.580   9.109  1.00  0.69           N  
ATOM   1526  CA  THR A 278      20.107  -8.705  10.449  1.00  0.69           C  
ATOM   1527  C   THR A 278      20.540  -7.379  11.035  1.00  0.69           C  
ATOM   1528  O   THR A 278      20.334  -7.129  12.220  1.00  0.69           O  
ATOM   1529  CB  THR A 278      21.286  -9.657  10.540  1.00  0.69           C  
ATOM   1530  OG1 THR A 278      22.219  -9.392   9.512  1.00  0.69           O  
ATOM   1531  CG2 THR A 278      20.799 -11.092  10.333  1.00  0.69           C  
ATOM   1532  N   ILE A 279      21.134  -6.493  10.206  1.00  0.65           N  
ATOM   1533  CA  ILE A 279      21.478  -5.121  10.570  1.00  0.65           C  
ATOM   1534  C   ILE A 279      20.265  -4.294  10.979  1.00  0.65           C  
ATOM   1535  O   ILE A 279      20.284  -3.660  12.026  1.00  0.65           O  
ATOM   1536  CB  ILE A 279      22.257  -4.421   9.450  1.00  0.65           C  
ATOM   1537  CG1 ILE A 279      23.639  -5.095   9.286  1.00  0.65           C  
ATOM   1538  CG2 ILE A 279      22.454  -2.914   9.746  1.00  0.65           C  
ATOM   1539  CD1 ILE A 279      24.384  -4.633   8.030  1.00  0.65           C  
ATOM   1540  N   ARG A 280      19.156  -4.311  10.204  1.00  0.49           N  
ATOM   1541  CA  ARG A 280      17.938  -3.591  10.561  1.00  0.49           C  
ATOM   1542  C   ARG A 280      17.240  -4.103  11.821  1.00  0.49           C  
ATOM   1543  O   ARG A 280      16.698  -3.322  12.597  1.00  0.49           O  
ATOM   1544  CB  ARG A 280      16.932  -3.553   9.382  1.00  0.49           C  
ATOM   1545  CG  ARG A 280      17.417  -2.699   8.191  1.00  0.49           C  
ATOM   1546  CD  ARG A 280      16.427  -2.717   7.024  1.00  0.49           C  
ATOM   1547  NE  ARG A 280      17.006  -1.865   5.929  1.00  0.49           N  
ATOM   1548  CZ  ARG A 280      16.460  -1.729   4.713  1.00  0.49           C  
ATOM   1549  NH1 ARG A 280      17.054  -0.959   3.802  1.00  0.49           N  
ATOM   1550  NH2 ARG A 280      15.329  -2.343   4.384  1.00  0.49           N  
ATOM   1551  N   ASN A 281      17.222  -5.433  12.045  1.00  0.58           N  
ATOM   1552  CA  ASN A 281      16.708  -6.031  13.272  1.00  0.58           C  
ATOM   1553  C   ASN A 281      17.540  -5.754  14.524  1.00  0.58           C  
ATOM   1554  O   ASN A 281      17.010  -5.585  15.620  1.00  0.58           O  
ATOM   1555  CB  ASN A 281      16.622  -7.570  13.146  1.00  0.58           C  
ATOM   1556  CG  ASN A 281      15.509  -7.973  12.190  1.00  0.58           C  
ATOM   1557  OD1 ASN A 281      14.598  -7.222  11.851  1.00  0.58           O  
ATOM   1558  ND2 ASN A 281      15.548  -9.259  11.769  1.00  0.58           N  
ATOM   1559  N   ARG A 282      18.884  -5.773  14.418  1.00  0.45           N  
ATOM   1560  CA  ARG A 282      19.758  -5.523  15.550  1.00  0.45           C  
ATOM   1561  C   ARG A 282      19.686  -4.081  16.063  1.00  0.45           C  
ATOM   1562  O   ARG A 282      20.065  -3.135  15.384  1.00  0.45           O  
ATOM   1563  CB  ARG A 282      21.230  -5.877  15.193  1.00  0.45           C  
ATOM   1564  CG  ARG A 282      22.231  -5.703  16.358  1.00  0.45           C  
ATOM   1565  CD  ARG A 282      23.694  -6.024  16.025  1.00  0.45           C  
ATOM   1566  NE  ARG A 282      23.770  -7.504  15.810  1.00  0.45           N  
ATOM   1567  CZ  ARG A 282      24.913  -8.183  15.650  1.00  0.45           C  
ATOM   1568  NH1 ARG A 282      24.864  -9.493  15.404  1.00  0.45           N  
ATOM   1569  NH2 ARG A 282      26.097  -7.581  15.709  1.00  0.45           N  
ATOM   1570  N   GLY A 283      19.248  -3.869  17.329  1.00  0.37           N  
ATOM   1571  CA  GLY A 283      19.067  -2.514  17.868  1.00  0.37           C  
ATOM   1572  C   GLY A 283      20.342  -1.798  18.264  1.00  0.37           C  
ATOM   1573  O   GLY A 283      20.346  -0.611  18.575  1.00  0.37           O  
ATOM   1574  N   LEU A 284      21.478  -2.514  18.242  1.00  0.31           N  
ATOM   1575  CA  LEU A 284      22.808  -1.969  18.443  1.00  0.31           C  
ATOM   1576  C   LEU A 284      23.355  -1.380  17.151  1.00  0.31           C  
ATOM   1577  O   LEU A 284      24.107  -2.020  16.415  1.00  0.31           O  
ATOM   1578  CB  LEU A 284      23.802  -3.047  18.952  1.00  0.31           C  
ATOM   1579  CG  LEU A 284      23.425  -3.708  20.292  1.00  0.31           C  
ATOM   1580  CD1 LEU A 284      24.399  -4.853  20.613  1.00  0.31           C  
ATOM   1581  CD2 LEU A 284      23.398  -2.688  21.439  1.00  0.31           C  
ATOM   1582  N   GLY A 285      22.979  -0.120  16.854  1.00  0.38           N  
ATOM   1583  CA  GLY A 285      23.495   0.615  15.708  1.00  0.38           C  
ATOM   1584  C   GLY A 285      24.860   1.205  15.948  1.00  0.38           C  
ATOM   1585  O   GLY A 285      25.354   1.274  17.067  1.00  0.38           O  
ATOM   1586  N   GLY A 286      25.521   1.674  14.871  1.00  0.41           N  
ATOM   1587  CA  GLY A 286      26.781   2.412  14.964  1.00  0.41           C  
ATOM   1588  C   GLY A 286      28.007   1.569  15.221  1.00  0.41           C  
ATOM   1589  O   GLY A 286      29.120   2.080  15.281  1.00  0.41           O  
ATOM   1590  N   GLN A 287      27.852   0.238  15.354  1.00  0.48           N  
ATOM   1591  CA  GLN A 287      28.966  -0.690  15.439  1.00  0.48           C  
ATOM   1592  C   GLN A 287      29.819  -0.712  14.146  1.00  0.48           C  
ATOM   1593  O   GLN A 287      29.320  -0.569  13.028  1.00  0.48           O  
ATOM   1594  CB  GLN A 287      28.495  -2.133  15.810  1.00  0.48           C  
ATOM   1595  CG  GLN A 287      27.747  -2.322  17.157  1.00  0.48           C  
ATOM   1596  CD  GLN A 287      27.267  -3.776  17.337  1.00  0.48           C  
ATOM   1597  OE1 GLN A 287      26.993  -4.542  16.407  1.00  0.48           O  
ATOM   1598  NE2 GLN A 287      27.164  -4.197  18.620  1.00  0.48           N  
ATOM   1599  N   ALA A 288      31.150  -0.932  14.268  1.00  0.55           N  
ATOM   1600  CA  ALA A 288      32.107  -0.972  13.165  1.00  0.55           C  
ATOM   1601  C   ALA A 288      31.863  -2.079  12.128  1.00  0.55           C  
ATOM   1602  O   ALA A 288      32.220  -1.981  10.956  1.00  0.55           O  
ATOM   1603  CB  ALA A 288      33.530  -1.133  13.748  1.00  0.55           C  
ATOM   1604  N   GLY A 289      31.280  -3.219  12.547  1.00  0.58           N  
ATOM   1605  CA  GLY A 289      30.871  -4.292  11.635  1.00  0.58           C  
ATOM   1606  C   GLY A 289      29.675  -4.006  10.730  1.00  0.58           C  
ATOM   1607  O   GLY A 289      29.818  -4.240   9.530  1.00  0.58           O  
ATOM   1608  N   PRO A 290      28.526  -3.491  11.189  1.00  0.57           N  
ATOM   1609  CA  PRO A 290      27.478  -2.922  10.340  1.00  0.57           C  
ATOM   1610  C   PRO A 290      27.941  -1.827   9.394  1.00  0.57           C  
ATOM   1611  O   PRO A 290      27.505  -1.814   8.247  1.00  0.57           O  
ATOM   1612  CB  PRO A 290      26.441  -2.346  11.316  1.00  0.57           C  
ATOM   1613  CG  PRO A 290      26.648  -3.082  12.641  1.00  0.57           C  
ATOM   1614  CD  PRO A 290      28.079  -3.632  12.574  1.00  0.57           C  
ATOM   1615  N   GLN A 291      28.801  -0.880   9.842  1.00  0.51           N  
ATOM   1616  CA  GLN A 291      29.308   0.187   8.983  1.00  0.51           C  
ATOM   1617  C   GLN A 291      30.086  -0.338   7.792  1.00  0.51           C  
ATOM   1618  O   GLN A 291      29.830   0.037   6.651  1.00  0.51           O  
ATOM   1619  CB  GLN A 291      30.216   1.164   9.784  1.00  0.51           C  
ATOM   1620  CG  GLN A 291      30.971   2.242   8.948  1.00  0.51           C  
ATOM   1621  CD  GLN A 291      32.361   1.765   8.499  1.00  0.51           C  
ATOM   1622  OE1 GLN A 291      33.093   1.115   9.239  1.00  0.51           O  
ATOM   1623  NE2 GLN A 291      32.737   2.081   7.240  1.00  0.51           N  
ATOM   1624  N   ARG A 292      31.028  -1.271   8.024  1.00  0.51           N  
ATOM   1625  CA  ARG A 292      31.762  -1.929   6.963  1.00  0.51           C  
ATOM   1626  C   ARG A 292      30.875  -2.745   6.041  1.00  0.51           C  
ATOM   1627  O   ARG A 292      31.026  -2.675   4.826  1.00  0.51           O  
ATOM   1628  CB  ARG A 292      32.875  -2.817   7.549  1.00  0.51           C  
ATOM   1629  CG  ARG A 292      34.030  -1.956   8.093  1.00  0.51           C  
ATOM   1630  CD  ARG A 292      35.160  -2.737   8.742  1.00  0.51           C  
ATOM   1631  NE  ARG A 292      34.589  -3.407   9.947  1.00  0.51           N  
ATOM   1632  CZ  ARG A 292      35.185  -4.401  10.610  1.00  0.51           C  
ATOM   1633  NH1 ARG A 292      34.652  -4.846  11.743  1.00  0.51           N  
ATOM   1634  NH2 ARG A 292      36.346  -4.899  10.192  1.00  0.51           N  
ATOM   1635  N   ALA A 293      29.904  -3.505   6.583  1.00  0.56           N  
ATOM   1636  CA  ALA A 293      28.943  -4.274   5.813  1.00  0.56           C  
ATOM   1637  C   ALA A 293      28.062  -3.438   4.878  1.00  0.56           C  
ATOM   1638  O   ALA A 293      27.861  -3.788   3.717  1.00  0.56           O  
ATOM   1639  CB  ALA A 293      28.063  -5.087   6.782  1.00  0.56           C  
ATOM   1640  N   MET A 294      27.556  -2.276   5.337  1.00  0.53           N  
ATOM   1641  CA  MET A 294      26.857  -1.327   4.480  1.00  0.53           C  
ATOM   1642  C   MET A 294      27.725  -0.710   3.380  1.00  0.53           C  
ATOM   1643  O   MET A 294      27.292  -0.555   2.237  1.00  0.53           O  
ATOM   1644  CB  MET A 294      26.188  -0.213   5.319  1.00  0.53           C  
ATOM   1645  CG  MET A 294      25.040  -0.731   6.215  1.00  0.53           C  
ATOM   1646  SD  MET A 294      23.706  -1.632   5.356  1.00  0.53           S  
ATOM   1647  CE  MET A 294      23.090  -0.255   4.347  1.00  0.53           C  
ATOM   1648  N   ARG A 295      29.000  -0.370   3.683  1.00  0.53           N  
ATOM   1649  CA  ARG A 295      29.986   0.054   2.693  1.00  0.53           C  
ATOM   1650  C   ARG A 295      30.282  -1.023   1.647  1.00  0.53           C  
ATOM   1651  O   ARG A 295      30.394  -0.715   0.462  1.00  0.53           O  
ATOM   1652  CB  ARG A 295      31.343   0.440   3.342  1.00  0.53           C  
ATOM   1653  CG  ARG A 295      31.340   1.669   4.274  1.00  0.53           C  
ATOM   1654  CD  ARG A 295      31.077   3.013   3.598  1.00  0.53           C  
ATOM   1655  NE  ARG A 295      31.237   4.061   4.666  1.00  0.53           N  
ATOM   1656  CZ  ARG A 295      30.896   5.347   4.517  1.00  0.53           C  
ATOM   1657  NH1 ARG A 295      31.077   6.196   5.528  1.00  0.53           N  
ATOM   1658  NH2 ARG A 295      30.394   5.803   3.376  1.00  0.53           N  
ATOM   1659  N   VAL A 296      30.393  -2.313   2.067  1.00  0.63           N  
ATOM   1660  CA  VAL A 296      30.547  -3.475   1.179  1.00  0.63           C  
ATOM   1661  C   VAL A 296      29.395  -3.555   0.205  1.00  0.63           C  
ATOM   1662  O   VAL A 296      29.604  -3.655  -0.999  1.00  0.63           O  
ATOM   1663  CB  VAL A 296      30.560  -4.845   1.893  1.00  0.63           C  
ATOM   1664  CG1 VAL A 296      30.534  -6.029   0.899  1.00  0.63           C  
ATOM   1665  CG2 VAL A 296      31.825  -5.042   2.728  1.00  0.63           C  
ATOM   1666  N   LEU A 297      28.144  -3.466   0.706  1.00  0.56           N  
ATOM   1667  CA  LEU A 297      26.955  -3.520  -0.127  1.00  0.56           C  
ATOM   1668  C   LEU A 297      26.948  -2.423  -1.171  1.00  0.56           C  
ATOM   1669  O   LEU A 297      26.886  -2.693  -2.370  1.00  0.56           O  
ATOM   1670  CB  LEU A 297      25.685  -3.375   0.760  1.00  0.56           C  
ATOM   1671  CG  LEU A 297      24.307  -3.641   0.090  1.00  0.56           C  
ATOM   1672  CD1 LEU A 297      23.170  -3.551   1.118  1.00  0.56           C  
ATOM   1673  CD2 LEU A 297      23.884  -2.773  -1.108  1.00  0.56           C  
ATOM   1674  N   ALA A 298      27.079  -1.156  -0.731  1.00  0.57           N  
ATOM   1675  CA  ALA A 298      26.964   0.000  -1.591  1.00  0.57           C  
ATOM   1676  C   ALA A 298      27.996   0.024  -2.712  1.00  0.57           C  
ATOM   1677  O   ALA A 298      27.670   0.228  -3.880  1.00  0.57           O  
ATOM   1678  CB  ALA A 298      27.108   1.265  -0.719  1.00  0.57           C  
ATOM   1679  N   MET A 299      29.271  -0.247  -2.373  1.00  0.63           N  
ATOM   1680  CA  MET A 299      30.348  -0.330  -3.336  1.00  0.63           C  
ATOM   1681  C   MET A 299      30.258  -1.498  -4.290  1.00  0.63           C  
ATOM   1682  O   MET A 299      30.402  -1.337  -5.498  1.00  0.63           O  
ATOM   1683  CB  MET A 299      31.697  -0.409  -2.586  1.00  0.63           C  
ATOM   1684  CG  MET A 299      32.123   0.951  -2.008  1.00  0.63           C  
ATOM   1685  SD  MET A 299      32.266   2.274  -3.250  1.00  0.63           S  
ATOM   1686  CE  MET A 299      33.569   1.458  -4.212  1.00  0.63           C  
ATOM   1687  N   VAL A 300      29.993  -2.714  -3.785  1.00  0.65           N  
ATOM   1688  CA  VAL A 300      29.923  -3.900  -4.617  1.00  0.65           C  
ATOM   1689  C   VAL A 300      28.739  -3.866  -5.574  1.00  0.65           C  
ATOM   1690  O   VAL A 300      28.893  -4.153  -6.761  1.00  0.65           O  
ATOM   1691  CB  VAL A 300      29.973  -5.163  -3.770  1.00  0.65           C  
ATOM   1692  CG1 VAL A 300      29.790  -6.419  -4.629  1.00  0.65           C  
ATOM   1693  CG2 VAL A 300      31.359  -5.229  -3.098  1.00  0.65           C  
ATOM   1694  N   VAL A 301      27.536  -3.440  -5.119  1.00  0.60           N  
ATOM   1695  CA  VAL A 301      26.380  -3.262  -5.999  1.00  0.60           C  
ATOM   1696  C   VAL A 301      26.665  -2.244  -7.105  1.00  0.60           C  
ATOM   1697  O   VAL A 301      26.429  -2.527  -8.277  1.00  0.60           O  
ATOM   1698  CB  VAL A 301      25.098  -2.928  -5.227  1.00  0.60           C  
ATOM   1699  CG1 VAL A 301      23.920  -2.616  -6.175  1.00  0.60           C  
ATOM   1700  CG2 VAL A 301      24.715  -4.151  -4.367  1.00  0.60           C  
ATOM   1701  N   ALA A 302      27.275  -1.083  -6.775  1.00  0.66           N  
ATOM   1702  CA  ALA A 302      27.698  -0.072  -7.733  1.00  0.66           C  
ATOM   1703  C   ALA A 302      28.719  -0.556  -8.765  1.00  0.66           C  
ATOM   1704  O   ALA A 302      28.636  -0.253  -9.952  1.00  0.66           O  
ATOM   1705  CB  ALA A 302      28.292   1.128  -6.969  1.00  0.66           C  
ATOM   1706  N   VAL A 303      29.713  -1.356  -8.339  1.00  0.69           N  
ATOM   1707  CA  VAL A 303      30.658  -2.005  -9.232  1.00  0.69           C  
ATOM   1708  C   VAL A 303      29.985  -3.001 -10.177  1.00  0.69           C  
ATOM   1709  O   VAL A 303      30.233  -3.010 -11.385  1.00  0.69           O  
ATOM   1710  CB  VAL A 303      31.757  -2.685  -8.419  1.00  0.69           C  
ATOM   1711  CG1 VAL A 303      32.602  -3.606  -9.302  1.00  0.69           C  
ATOM   1712  CG2 VAL A 303      32.683  -1.609  -7.818  1.00  0.69           C  
ATOM   1713  N   TYR A 304      29.070  -3.858  -9.673  1.00  0.55           N  
ATOM   1714  CA  TYR A 304      28.310  -4.770 -10.518  1.00  0.55           C  
ATOM   1715  C   TYR A 304      27.425  -4.065 -11.541  1.00  0.55           C  
ATOM   1716  O   TYR A 304      27.411  -4.460 -12.704  1.00  0.55           O  
ATOM   1717  CB  TYR A 304      27.427  -5.760  -9.700  1.00  0.55           C  
ATOM   1718  CG  TYR A 304      28.221  -6.957  -9.254  1.00  0.55           C  
ATOM   1719  CD1 TYR A 304      28.586  -7.947 -10.180  1.00  0.55           C  
ATOM   1720  CD2 TYR A 304      28.592  -7.124  -7.915  1.00  0.55           C  
ATOM   1721  CE1 TYR A 304      29.381  -9.037  -9.794  1.00  0.55           C  
ATOM   1722  CE2 TYR A 304      29.385  -8.210  -7.523  1.00  0.55           C  
ATOM   1723  CZ  TYR A 304      29.794  -9.151  -8.465  1.00  0.55           C  
ATOM   1724  OH  TYR A 304      30.618 -10.213  -8.063  1.00  0.55           O  
ATOM   1725  N   THR A 305      26.691  -3.003 -11.152  1.00  0.58           N  
ATOM   1726  CA  THR A 305      25.826  -2.232 -12.049  1.00  0.58           C  
ATOM   1727  C   THR A 305      26.562  -1.472 -13.132  1.00  0.58           C  
ATOM   1728  O   THR A 305      26.093  -1.411 -14.262  1.00  0.58           O  
ATOM   1729  CB  THR A 305      24.883  -1.253 -11.353  1.00  0.58           C  
ATOM   1730  OG1 THR A 305      25.580  -0.335 -10.528  1.00  0.58           O  
ATOM   1731  CG2 THR A 305      23.928  -2.027 -10.438  1.00  0.58           C  
ATOM   1732  N   ILE A 306      27.720  -0.859 -12.818  1.00  0.64           N  
ATOM   1733  CA  ILE A 306      28.523  -0.121 -13.788  1.00  0.64           C  
ATOM   1734  C   ILE A 306      29.387  -1.014 -14.675  1.00  0.64           C  
ATOM   1735  O   ILE A 306      29.443  -0.842 -15.892  1.00  0.64           O  
ATOM   1736  CB  ILE A 306      29.366   0.943 -13.079  1.00  0.64           C  
ATOM   1737  CG1 ILE A 306      28.411   1.951 -12.392  1.00  0.64           C  
ATOM   1738  CG2 ILE A 306      30.299   1.680 -14.072  1.00  0.64           C  
ATOM   1739  CD1 ILE A 306      29.116   2.938 -11.456  1.00  0.64           C  
ATOM   1740  N   CYS A 307      30.093  -2.005 -14.095  1.00  0.69           N  
ATOM   1741  CA  CYS A 307      31.251  -2.592 -14.751  1.00  0.69           C  
ATOM   1742  C   CYS A 307      31.033  -4.046 -15.143  1.00  0.69           C  
ATOM   1743  O   CYS A 307      31.400  -4.475 -16.233  1.00  0.69           O  
ATOM   1744  CB  CYS A 307      32.468  -2.546 -13.778  1.00  0.69           C  
ATOM   1745  SG  CYS A 307      32.730  -0.942 -12.949  1.00  0.69           S  
ATOM   1746  N   PHE A 308      30.406  -4.868 -14.273  1.00  0.64           N  
ATOM   1747  CA  PHE A 308      30.250  -6.289 -14.563  1.00  0.64           C  
ATOM   1748  C   PHE A 308      28.973  -6.604 -15.333  1.00  0.64           C  
ATOM   1749  O   PHE A 308      29.021  -7.206 -16.402  1.00  0.64           O  
ATOM   1750  CB  PHE A 308      30.335  -7.152 -13.273  1.00  0.64           C  
ATOM   1751  CG  PHE A 308      31.705  -7.102 -12.639  1.00  0.64           C  
ATOM   1752  CD1 PHE A 308      32.860  -7.391 -13.390  1.00  0.64           C  
ATOM   1753  CD2 PHE A 308      31.849  -6.818 -11.269  1.00  0.64           C  
ATOM   1754  CE1 PHE A 308      34.125  -7.378 -12.789  1.00  0.64           C  
ATOM   1755  CE2 PHE A 308      33.111  -6.829 -10.660  1.00  0.64           C  
ATOM   1756  CZ  PHE A 308      34.248  -7.107 -11.423  1.00  0.64           C  
ATOM   1757  N   LEU A 309      27.787  -6.172 -14.856  1.00  0.68           N  
ATOM   1758  CA  LEU A 309      26.524  -6.449 -15.526  1.00  0.68           C  
ATOM   1759  C   LEU A 309      26.398  -5.886 -16.951  1.00  0.68           C  
ATOM   1760  O   LEU A 309      25.954  -6.643 -17.815  1.00  0.68           O  
ATOM   1761  CB  LEU A 309      25.312  -6.042 -14.643  1.00  0.68           C  
ATOM   1762  CG  LEU A 309      23.927  -6.308 -15.273  1.00  0.68           C  
ATOM   1763  CD1 LEU A 309      23.652  -7.808 -15.474  1.00  0.68           C  
ATOM   1764  CD2 LEU A 309      22.824  -5.641 -14.440  1.00  0.68           C  
ATOM   1765  N   PRO A 310      26.781  -4.654 -17.321  1.00  0.71           N  
ATOM   1766  CA  PRO A 310      26.661  -4.192 -18.702  1.00  0.71           C  
ATOM   1767  C   PRO A 310      27.574  -4.957 -19.635  1.00  0.71           C  
ATOM   1768  O   PRO A 310      27.195  -5.253 -20.764  1.00  0.71           O  
ATOM   1769  CB  PRO A 310      27.020  -2.695 -18.639  1.00  0.71           C  
ATOM   1770  CG  PRO A 310      26.675  -2.300 -17.205  1.00  0.71           C  
ATOM   1771  CD  PRO A 310      27.062  -3.544 -16.409  1.00  0.71           C  
ATOM   1772  N   SER A 311      28.793  -5.298 -19.184  1.00  0.68           N  
ATOM   1773  CA  SER A 311      29.754  -6.088 -19.945  1.00  0.68           C  
ATOM   1774  C   SER A 311      29.254  -7.477 -20.274  1.00  0.68           C  
ATOM   1775  O   SER A 311      29.285  -7.909 -21.425  1.00  0.68           O  
ATOM   1776  CB  SER A 311      31.057  -6.219 -19.126  1.00  0.68           C  
ATOM   1777  OG  SER A 311      32.088  -6.960 -19.781  1.00  0.68           O  
ATOM   1778  N   ILE A 312      28.708  -8.193 -19.273  1.00  0.68           N  
ATOM   1779  CA  ILE A 312      28.157  -9.522 -19.474  1.00  0.68           C  
ATOM   1780  C   ILE A 312      26.945  -9.536 -20.407  1.00  0.68           C  
ATOM   1781  O   ILE A 312      26.886 -10.352 -21.326  1.00  0.68           O  
ATOM   1782  CB  ILE A 312      27.941 -10.232 -18.140  1.00  0.68           C  
ATOM   1783  CG1 ILE A 312      29.296 -10.427 -17.392  1.00  0.68           C  
ATOM   1784  CG2 ILE A 312      27.223 -11.577 -18.374  1.00  0.68           C  
ATOM   1785  CD1 ILE A 312      30.387 -11.194 -18.156  1.00  0.68           C  
ATOM   1786  N   ILE A 313      25.993  -8.578 -20.272  1.00  0.67           N  
ATOM   1787  CA  ILE A 313      24.881  -8.419 -21.216  1.00  0.67           C  
ATOM   1788  C   ILE A 313      25.356  -8.200 -22.648  1.00  0.67           C  
ATOM   1789  O   ILE A 313      24.936  -8.868 -23.595  1.00  0.67           O  
ATOM   1790  CB  ILE A 313      24.013  -7.197 -20.855  1.00  0.67           C  
ATOM   1791  CG1 ILE A 313      23.244  -7.409 -19.530  1.00  0.67           C  
ATOM   1792  CG2 ILE A 313      23.019  -6.862 -22.001  1.00  0.67           C  
ATOM   1793  CD1 ILE A 313      22.539  -6.136 -19.034  1.00  0.67           C  
ATOM   1794  N   PHE A 314      26.265  -7.230 -22.838  1.00  0.60           N  
ATOM   1795  CA  PHE A 314      26.691  -6.826 -24.158  1.00  0.60           C  
ATOM   1796  C   PHE A 314      27.647  -7.791 -24.816  1.00  0.60           C  
ATOM   1797  O   PHE A 314      27.597  -7.971 -26.030  1.00  0.60           O  
ATOM   1798  CB  PHE A 314      27.266  -5.397 -24.125  1.00  0.60           C  
ATOM   1799  CG  PHE A 314      26.167  -4.379 -23.915  1.00  0.60           C  
ATOM   1800  CD1 PHE A 314      24.985  -4.379 -24.682  1.00  0.60           C  
ATOM   1801  CD2 PHE A 314      26.325  -3.376 -22.950  1.00  0.60           C  
ATOM   1802  CE1 PHE A 314      23.994  -3.412 -24.469  1.00  0.60           C  
ATOM   1803  CE2 PHE A 314      25.362  -2.384 -22.755  1.00  0.60           C  
ATOM   1804  CZ  PHE A 314      24.190  -2.405 -23.515  1.00  0.60           C  
ATOM   1805  N   GLY A 315      28.509  -8.482 -24.041  1.00  0.60           N  
ATOM   1806  CA  GLY A 315      29.328  -9.567 -24.560  1.00  0.60           C  
ATOM   1807  C   GLY A 315      28.547 -10.742 -25.077  1.00  0.60           C  
ATOM   1808  O   GLY A 315      28.881 -11.313 -26.107  1.00  0.60           O  
ATOM   1809  N   MET A 316      27.443 -11.122 -24.412  1.00  0.59           N  
ATOM   1810  CA  MET A 316      26.547 -12.120 -24.961  1.00  0.59           C  
ATOM   1811  C   MET A 316      25.812 -11.663 -26.215  1.00  0.59           C  
ATOM   1812  O   MET A 316      25.773 -12.371 -27.215  1.00  0.59           O  
ATOM   1813  CB  MET A 316      25.494 -12.517 -23.913  1.00  0.59           C  
ATOM   1814  CG  MET A 316      26.099 -13.267 -22.716  1.00  0.59           C  
ATOM   1815  SD  MET A 316      24.915 -13.585 -21.375  1.00  0.59           S  
ATOM   1816  CE  MET A 316      23.851 -14.735 -22.293  1.00  0.59           C  
ATOM   1817  N   ALA A 317      25.235 -10.445 -26.208  1.00  0.63           N  
ATOM   1818  CA  ALA A 317      24.494  -9.895 -27.330  1.00  0.63           C  
ATOM   1819  C   ALA A 317      25.334  -9.707 -28.592  1.00  0.63           C  
ATOM   1820  O   ALA A 317      24.884  -9.986 -29.702  1.00  0.63           O  
ATOM   1821  CB  ALA A 317      23.857  -8.550 -26.927  1.00  0.63           C  
ATOM   1822  N   SER A 318      26.597  -9.254 -28.441  1.00  0.55           N  
ATOM   1823  CA  SER A 318      27.567  -9.145 -29.526  1.00  0.55           C  
ATOM   1824  C   SER A 318      27.941 -10.505 -30.135  1.00  0.55           C  
ATOM   1825  O   SER A 318      27.982 -10.657 -31.352  1.00  0.55           O  
ATOM   1826  CB  SER A 318      28.807  -8.282 -29.132  1.00  0.55           C  
ATOM   1827  OG  SER A 318      29.677  -8.919 -28.196  1.00  0.55           O  
ATOM   1828  N   MET A 319      28.138 -11.556 -29.303  1.00  0.52           N  
ATOM   1829  CA  MET A 319      28.253 -12.949 -29.739  1.00  0.52           C  
ATOM   1830  C   MET A 319      27.003 -13.537 -30.399  1.00  0.52           C  
ATOM   1831  O   MET A 319      27.100 -14.346 -31.313  1.00  0.52           O  
ATOM   1832  CB  MET A 319      28.649 -13.909 -28.585  1.00  0.52           C  
ATOM   1833  CG  MET A 319      30.069 -13.705 -28.014  1.00  0.52           C  
ATOM   1834  SD  MET A 319      31.445 -13.981 -29.177  1.00  0.52           S  
ATOM   1835  CE  MET A 319      31.203 -15.757 -29.464  1.00  0.52           C  
ATOM   1836  N   VAL A 320      25.781 -13.177 -29.952  1.00  0.59           N  
ATOM   1837  CA  VAL A 320      24.527 -13.587 -30.585  1.00  0.59           C  
ATOM   1838  C   VAL A 320      24.399 -12.983 -31.974  1.00  0.59           C  
ATOM   1839  O   VAL A 320      24.033 -13.644 -32.945  1.00  0.59           O  
ATOM   1840  CB  VAL A 320      23.313 -13.218 -29.728  1.00  0.59           C  
ATOM   1841  CG1 VAL A 320      21.986 -13.388 -30.503  1.00  0.59           C  
ATOM   1842  CG2 VAL A 320      23.307 -14.129 -28.485  1.00  0.59           C  
ATOM   1843  N   ALA A 321      24.769 -11.694 -32.100  1.00  0.55           N  
ATOM   1844  CA  ALA A 321      24.734 -10.928 -33.325  1.00  0.55           C  
ATOM   1845  C   ALA A 321      25.613 -11.485 -34.439  1.00  0.55           C  
ATOM   1846  O   ALA A 321      25.348 -11.279 -35.617  1.00  0.55           O  
ATOM   1847  CB  ALA A 321      25.126  -9.476 -33.006  1.00  0.55           C  
ATOM   1848  N   PHE A 322      26.632 -12.284 -34.079  1.00  0.47           N  
ATOM   1849  CA  PHE A 322      27.486 -13.056 -34.959  1.00  0.47           C  
ATOM   1850  C   PHE A 322      26.714 -14.001 -35.886  1.00  0.47           C  
ATOM   1851  O   PHE A 322      27.072 -14.202 -37.043  1.00  0.47           O  
ATOM   1852  CB  PHE A 322      28.428 -13.864 -34.023  1.00  0.47           C  
ATOM   1853  CG  PHE A 322      29.686 -14.315 -34.702  1.00  0.47           C  
ATOM   1854  CD1 PHE A 322      29.676 -15.424 -35.562  1.00  0.47           C  
ATOM   1855  CD2 PHE A 322      30.886 -13.609 -34.510  1.00  0.47           C  
ATOM   1856  CE1 PHE A 322      30.813 -15.751 -36.310  1.00  0.47           C  
ATOM   1857  CE2 PHE A 322      32.035 -13.953 -35.230  1.00  0.47           C  
ATOM   1858  CZ  PHE A 322      31.981 -14.994 -36.159  1.00  0.47           C  
ATOM   1859  N   TRP A 323      25.608 -14.593 -35.393  1.00  0.29           N  
ATOM   1860  CA  TRP A 323      24.803 -15.519 -36.170  1.00  0.29           C  
ATOM   1861  C   TRP A 323      23.658 -14.813 -36.884  1.00  0.29           C  
ATOM   1862  O   TRP A 323      22.919 -15.435 -37.647  1.00  0.29           O  
ATOM   1863  CB  TRP A 323      24.166 -16.595 -35.249  1.00  0.29           C  
ATOM   1864  CG  TRP A 323      25.143 -17.623 -34.718  1.00  0.29           C  
ATOM   1865  CD1 TRP A 323      25.700 -17.747 -33.476  1.00  0.29           C  
ATOM   1866  CD2 TRP A 323      25.642 -18.719 -35.504  1.00  0.29           C  
ATOM   1867  NE1 TRP A 323      26.515 -18.861 -33.428  1.00  0.29           N  
ATOM   1868  CE2 TRP A 323      26.495 -19.469 -34.668  1.00  0.29           C  
ATOM   1869  CE3 TRP A 323      25.416 -19.091 -36.828  1.00  0.29           C  
ATOM   1870  CZ2 TRP A 323      27.137 -20.604 -35.145  1.00  0.29           C  
ATOM   1871  CZ3 TRP A 323      26.069 -20.235 -37.310  1.00  0.29           C  
ATOM   1872  CH2 TRP A 323      26.919 -20.983 -36.481  1.00  0.29           C  
ATOM   1873  N   LEU A 324      23.471 -13.497 -36.662  1.00  0.28           N  
ATOM   1874  CA  LEU A 324      22.339 -12.766 -37.206  1.00  0.28           C  
ATOM   1875  C   LEU A 324      22.655 -12.056 -38.521  1.00  0.28           C  
ATOM   1876  O   LEU A 324      23.756 -11.576 -38.762  1.00  0.28           O  
ATOM   1877  CB  LEU A 324      21.777 -11.703 -36.223  1.00  0.28           C  
ATOM   1878  CG  LEU A 324      21.213 -12.253 -34.896  1.00  0.28           C  
ATOM   1879  CD1 LEU A 324      20.795 -11.085 -33.987  1.00  0.28           C  
ATOM   1880  CD2 LEU A 324      20.030 -13.214 -35.102  1.00  0.28           C  
ATOM   1881  N   SER A 325      21.646 -11.943 -39.413  1.00  0.26           N  
ATOM   1882  CA  SER A 325      21.770 -11.232 -40.687  1.00  0.26           C  
ATOM   1883  C   SER A 325      21.464  -9.737 -40.623  1.00  0.26           C  
ATOM   1884  O   SER A 325      21.688  -9.000 -41.578  1.00  0.26           O  
ATOM   1885  CB  SER A 325      20.720 -11.727 -41.719  1.00  0.26           C  
ATOM   1886  OG  SER A 325      20.803 -13.130 -41.958  1.00  0.26           O  
ATOM   1887  N   ALA A 326      20.881  -9.241 -39.512  1.00  0.32           N  
ATOM   1888  CA  ALA A 326      20.572  -7.831 -39.313  1.00  0.32           C  
ATOM   1889  C   ALA A 326      21.813  -6.980 -39.056  1.00  0.32           C  
ATOM   1890  O   ALA A 326      22.661  -7.344 -38.256  1.00  0.32           O  
ATOM   1891  CB  ALA A 326      19.572  -7.647 -38.151  1.00  0.32           C  
ATOM   1892  N   CYS A 327      21.941  -5.814 -39.736  1.00  0.47           N  
ATOM   1893  CA  CYS A 327      23.203  -5.075 -39.790  1.00  0.47           C  
ATOM   1894  C   CYS A 327      23.206  -3.765 -39.007  1.00  0.47           C  
ATOM   1895  O   CYS A 327      24.022  -3.577 -38.118  1.00  0.47           O  
ATOM   1896  CB  CYS A 327      23.619  -4.816 -41.264  1.00  0.47           C  
ATOM   1897  SG  CYS A 327      23.900  -6.347 -42.223  1.00  0.47           S  
ATOM   1898  N   ARG A 328      22.269  -2.820 -39.250  1.00  0.36           N  
ATOM   1899  CA  ARG A 328      22.283  -1.514 -38.580  1.00  0.36           C  
ATOM   1900  C   ARG A 328      22.186  -1.575 -37.049  1.00  0.36           C  
ATOM   1901  O   ARG A 328      22.839  -0.848 -36.305  1.00  0.36           O  
ATOM   1902  CB  ARG A 328      21.081  -0.674 -39.086  1.00  0.36           C  
ATOM   1903  CG  ARG A 328      20.994   0.745 -38.478  1.00  0.36           C  
ATOM   1904  CD  ARG A 328      19.701   1.504 -38.803  1.00  0.36           C  
ATOM   1905  NE  ARG A 328      18.543   0.748 -38.193  1.00  0.36           N  
ATOM   1906  CZ  ARG A 328      18.178   0.789 -36.902  1.00  0.36           C  
ATOM   1907  NH1 ARG A 328      17.156   0.043 -36.483  1.00  0.36           N  
ATOM   1908  NH2 ARG A 328      18.808   1.548 -36.012  1.00  0.36           N  
ATOM   1909  N   SER A 329      21.320  -2.472 -36.545  1.00  0.50           N  
ATOM   1910  CA  SER A 329      21.202  -2.814 -35.137  1.00  0.50           C  
ATOM   1911  C   SER A 329      22.446  -3.483 -34.572  1.00  0.50           C  
ATOM   1912  O   SER A 329      22.819  -3.259 -33.427  1.00  0.50           O  
ATOM   1913  CB  SER A 329      20.015  -3.773 -34.886  1.00  0.50           C  
ATOM   1914  OG  SER A 329      18.792  -3.206 -35.366  1.00  0.50           O  
ATOM   1915  N   LEU A 330      23.117  -4.332 -35.380  1.00  0.54           N  
ATOM   1916  CA  LEU A 330      24.357  -5.011 -35.039  1.00  0.54           C  
ATOM   1917  C   LEU A 330      25.506  -4.045 -34.817  1.00  0.54           C  
ATOM   1918  O   LEU A 330      26.220  -4.161 -33.820  1.00  0.54           O  
ATOM   1919  CB  LEU A 330      24.689  -6.040 -36.147  1.00  0.54           C  
ATOM   1920  CG  LEU A 330      25.886  -6.987 -35.921  1.00  0.54           C  
ATOM   1921  CD1 LEU A 330      25.657  -8.276 -36.724  1.00  0.54           C  
ATOM   1922  CD2 LEU A 330      27.247  -6.388 -36.309  1.00  0.54           C  
ATOM   1923  N   ASP A 331      25.674  -3.021 -35.689  1.00  0.54           N  
ATOM   1924  CA  ASP A 331      26.687  -1.984 -35.529  1.00  0.54           C  
ATOM   1925  C   ASP A 331      26.551  -1.259 -34.183  1.00  0.54           C  
ATOM   1926  O   ASP A 331      27.517  -1.076 -33.442  1.00  0.54           O  
ATOM   1927  CB  ASP A 331      26.617  -0.912 -36.657  1.00  0.54           C  
ATOM   1928  CG  ASP A 331      26.795  -1.475 -38.058  1.00  0.54           C  
ATOM   1929  OD1 ASP A 331      27.556  -2.457 -38.210  1.00  0.54           O  
ATOM   1930  OD2 ASP A 331      26.238  -0.868 -39.012  1.00  0.54           O  
ATOM   1931  N   LEU A 332      25.306  -0.904 -33.793  1.00  0.55           N  
ATOM   1932  CA  LEU A 332      24.981  -0.343 -32.489  1.00  0.55           C  
ATOM   1933  C   LEU A 332      25.298  -1.272 -31.314  1.00  0.55           C  
ATOM   1934  O   LEU A 332      25.848  -0.837 -30.304  1.00  0.55           O  
ATOM   1935  CB  LEU A 332      23.493   0.092 -32.418  1.00  0.55           C  
ATOM   1936  CG  LEU A 332      23.111   1.268 -33.344  1.00  0.55           C  
ATOM   1937  CD1 LEU A 332      21.584   1.452 -33.353  1.00  0.55           C  
ATOM   1938  CD2 LEU A 332      23.803   2.578 -32.929  1.00  0.55           C  
ATOM   1939  N   CYS A 333      25.006  -2.587 -31.416  1.00  0.60           N  
ATOM   1940  CA  CYS A 333      25.386  -3.580 -30.415  1.00  0.60           C  
ATOM   1941  C   CYS A 333      26.901  -3.704 -30.236  1.00  0.60           C  
ATOM   1942  O   CYS A 333      27.408  -3.770 -29.121  1.00  0.60           O  
ATOM   1943  CB  CYS A 333      24.860  -4.997 -30.775  1.00  0.60           C  
ATOM   1944  SG  CYS A 333      23.052  -5.172 -30.747  1.00  0.60           S  
ATOM   1945  N   THR A 334      27.657  -3.712 -31.356  1.00  0.56           N  
ATOM   1946  CA  THR A 334      29.124  -3.677 -31.400  1.00  0.56           C  
ATOM   1947  C   THR A 334      29.686  -2.412 -30.771  1.00  0.56           C  
ATOM   1948  O   THR A 334      30.596  -2.466 -29.947  1.00  0.56           O  
ATOM   1949  CB  THR A 334      29.643  -3.816 -32.831  1.00  0.56           C  
ATOM   1950  OG1 THR A 334      29.336  -5.114 -33.322  1.00  0.56           O  
ATOM   1951  CG2 THR A 334      31.170  -3.680 -32.937  1.00  0.56           C  
ATOM   1952  N   GLN A 335      29.107  -1.237 -31.085  1.00  0.55           N  
ATOM   1953  CA  GLN A 335      29.452   0.042 -30.481  1.00  0.55           C  
ATOM   1954  C   GLN A 335      29.198   0.133 -28.967  1.00  0.55           C  
ATOM   1955  O   GLN A 335      30.033   0.634 -28.211  1.00  0.55           O  
ATOM   1956  CB  GLN A 335      28.660   1.162 -31.207  1.00  0.55           C  
ATOM   1957  CG  GLN A 335      29.017   2.611 -30.792  1.00  0.55           C  
ATOM   1958  CD  GLN A 335      30.454   2.988 -31.161  1.00  0.55           C  
ATOM   1959  OE1 GLN A 335      30.860   3.004 -32.323  1.00  0.55           O  
ATOM   1960  NE2 GLN A 335      31.264   3.352 -30.141  1.00  0.55           N  
ATOM   1961  N   LEU A 336      28.040  -0.359 -28.464  1.00  0.62           N  
ATOM   1962  CA  LEU A 336      27.745  -0.438 -27.032  1.00  0.62           C  
ATOM   1963  C   LEU A 336      28.662  -1.396 -26.280  1.00  0.62           C  
ATOM   1964  O   LEU A 336      29.121  -1.105 -25.176  1.00  0.62           O  
ATOM   1965  CB  LEU A 336      26.277  -0.838 -26.748  1.00  0.62           C  
ATOM   1966  CG  LEU A 336      25.226   0.213 -27.163  1.00  0.62           C  
ATOM   1967  CD1 LEU A 336      23.822  -0.388 -27.000  1.00  0.62           C  
ATOM   1968  CD2 LEU A 336      25.349   1.524 -26.368  1.00  0.62           C  
ATOM   1969  N   PHE A 337      28.987  -2.547 -26.906  1.00  0.57           N  
ATOM   1970  CA  PHE A 337      29.956  -3.532 -26.451  1.00  0.57           C  
ATOM   1971  C   PHE A 337      31.336  -2.919 -26.207  1.00  0.57           C  
ATOM   1972  O   PHE A 337      32.010  -3.211 -25.223  1.00  0.57           O  
ATOM   1973  CB  PHE A 337      30.005  -4.682 -27.510  1.00  0.57           C  
ATOM   1974  CG  PHE A 337      31.219  -5.565 -27.392  1.00  0.57           C  
ATOM   1975  CD1 PHE A 337      32.347  -5.321 -28.198  1.00  0.57           C  
ATOM   1976  CD2 PHE A 337      31.306  -6.504 -26.358  1.00  0.57           C  
ATOM   1977  CE1 PHE A 337      33.541  -6.019 -27.981  1.00  0.57           C  
ATOM   1978  CE2 PHE A 337      32.512  -7.170 -26.112  1.00  0.57           C  
ATOM   1979  CZ  PHE A 337      33.620  -6.951 -26.940  1.00  0.57           C  
ATOM   1980  N   HIS A 338      31.793  -2.025 -27.095  1.00  0.56           N  
ATOM   1981  CA  HIS A 338      33.047  -1.324 -26.918  1.00  0.56           C  
ATOM   1982  C   HIS A 338      33.117  -0.448 -25.671  1.00  0.56           C  
ATOM   1983  O   HIS A 338      34.127  -0.426 -24.968  1.00  0.56           O  
ATOM   1984  CB  HIS A 338      33.329  -0.488 -28.169  1.00  0.56           C  
ATOM   1985  CG  HIS A 338      33.510  -1.345 -29.380  1.00  0.56           C  
ATOM   1986  ND1 HIS A 338      33.172  -0.835 -30.617  1.00  0.56           N  
ATOM   1987  CD2 HIS A 338      34.232  -2.487 -29.522  1.00  0.56           C  
ATOM   1988  CE1 HIS A 338      33.697  -1.671 -31.486  1.00  0.56           C  
ATOM   1989  NE2 HIS A 338      34.354  -2.689 -30.879  1.00  0.56           N  
ATOM   1990  N   GLY A 339      32.022   0.268 -25.340  1.00  0.66           N  
ATOM   1991  CA  GLY A 339      31.931   1.071 -24.122  1.00  0.66           C  
ATOM   1992  C   GLY A 339      31.764   0.260 -22.865  1.00  0.66           C  
ATOM   1993  O   GLY A 339      32.327   0.584 -21.827  1.00  0.66           O  
ATOM   1994  N   SER A 340      31.007  -0.848 -22.906  1.00  0.67           N  
ATOM   1995  CA  SER A 340      30.906  -1.759 -21.775  1.00  0.67           C  
ATOM   1996  C   SER A 340      32.190  -2.505 -21.473  1.00  0.67           C  
ATOM   1997  O   SER A 340      32.575  -2.656 -20.320  1.00  0.67           O  
ATOM   1998  CB  SER A 340      29.733  -2.740 -21.912  1.00  0.67           C  
ATOM   1999  OG  SER A 340      29.898  -3.636 -23.007  1.00  0.67           O  
ATOM   2000  N   LEU A 341      32.929  -2.934 -22.516  1.00  0.62           N  
ATOM   2001  CA  LEU A 341      34.254  -3.510 -22.388  1.00  0.62           C  
ATOM   2002  C   LEU A 341      35.255  -2.568 -21.725  1.00  0.62           C  
ATOM   2003  O   LEU A 341      36.099  -3.004 -20.948  1.00  0.62           O  
ATOM   2004  CB  LEU A 341      34.779  -3.957 -23.772  1.00  0.62           C  
ATOM   2005  CG  LEU A 341      36.106  -4.746 -23.757  1.00  0.62           C  
ATOM   2006  CD1 LEU A 341      36.022  -6.017 -22.895  1.00  0.62           C  
ATOM   2007  CD2 LEU A 341      36.498  -5.098 -25.199  1.00  0.62           C  
ATOM   2008  N   ALA A 342      35.169  -1.252 -22.012  1.00  0.65           N  
ATOM   2009  CA  ALA A 342      35.862  -0.202 -21.291  1.00  0.65           C  
ATOM   2010  C   ALA A 342      35.437  -0.080 -19.829  1.00  0.65           C  
ATOM   2011  O   ALA A 342      36.258  -0.120 -18.924  1.00  0.65           O  
ATOM   2012  CB  ALA A 342      35.567   1.122 -22.011  1.00  0.65           C  
ATOM   2013  N   PHE A 343      34.113  -0.036 -19.556  1.00  0.63           N  
ATOM   2014  CA  PHE A 343      33.560   0.063 -18.211  1.00  0.63           C  
ATOM   2015  C   PHE A 343      33.958  -1.089 -17.295  1.00  0.63           C  
ATOM   2016  O   PHE A 343      34.107  -0.907 -16.089  1.00  0.63           O  
ATOM   2017  CB  PHE A 343      32.013   0.214 -18.232  1.00  0.63           C  
ATOM   2018  CG  PHE A 343      31.552   1.557 -18.752  1.00  0.63           C  
ATOM   2019  CD1 PHE A 343      32.176   2.764 -18.378  1.00  0.63           C  
ATOM   2020  CD2 PHE A 343      30.410   1.623 -19.569  1.00  0.63           C  
ATOM   2021  CE1 PHE A 343      31.687   3.996 -18.829  1.00  0.63           C  
ATOM   2022  CE2 PHE A 343      29.914   2.852 -20.020  1.00  0.63           C  
ATOM   2023  CZ  PHE A 343      30.555   4.041 -19.652  1.00  0.63           C  
ATOM   2024  N   THR A 344      34.221  -2.288 -17.861  1.00  0.67           N  
ATOM   2025  CA  THR A 344      34.827  -3.436 -17.171  1.00  0.67           C  
ATOM   2026  C   THR A 344      36.118  -3.081 -16.445  1.00  0.67           C  
ATOM   2027  O   THR A 344      36.371  -3.548 -15.342  1.00  0.67           O  
ATOM   2028  CB  THR A 344      35.142  -4.620 -18.098  1.00  0.67           C  
ATOM   2029  OG1 THR A 344      33.970  -5.108 -18.736  1.00  0.67           O  
ATOM   2030  CG2 THR A 344      35.679  -5.833 -17.324  1.00  0.67           C  
ATOM   2031  N   TYR A 345      36.970  -2.199 -16.994  1.00  0.63           N  
ATOM   2032  CA  TYR A 345      38.262  -1.902 -16.409  1.00  0.63           C  
ATOM   2033  C   TYR A 345      38.173  -0.948 -15.218  1.00  0.63           C  
ATOM   2034  O   TYR A 345      39.124  -0.806 -14.447  1.00  0.63           O  
ATOM   2035  CB  TYR A 345      39.191  -1.314 -17.480  1.00  0.63           C  
ATOM   2036  CG  TYR A 345      39.583  -2.318 -18.510  1.00  0.63           C  
ATOM   2037  CD1 TYR A 345      40.628  -3.223 -18.271  1.00  0.63           C  
ATOM   2038  CD2 TYR A 345      38.941  -2.320 -19.752  1.00  0.63           C  
ATOM   2039  CE1 TYR A 345      41.051  -4.092 -19.287  1.00  0.63           C  
ATOM   2040  CE2 TYR A 345      39.317  -3.226 -20.746  1.00  0.63           C  
ATOM   2041  CZ  TYR A 345      40.374  -4.108 -20.510  1.00  0.63           C  
ATOM   2042  OH  TYR A 345      40.714  -5.029 -21.513  1.00  0.63           O  
ATOM   2043  N   LEU A 346      36.997  -0.316 -14.969  1.00  0.64           N  
ATOM   2044  CA  LEU A 346      36.846   0.635 -13.876  1.00  0.64           C  
ATOM   2045  C   LEU A 346      36.935   0.005 -12.494  1.00  0.64           C  
ATOM   2046  O   LEU A 346      37.186   0.721 -11.528  1.00  0.64           O  
ATOM   2047  CB  LEU A 346      35.542   1.492 -13.909  1.00  0.64           C  
ATOM   2048  CG  LEU A 346      35.303   2.351 -15.168  1.00  0.64           C  
ATOM   2049  CD1 LEU A 346      34.134   3.328 -14.949  1.00  0.64           C  
ATOM   2050  CD2 LEU A 346      36.543   3.144 -15.587  1.00  0.64           C  
ATOM   2051  N   ASN A 347      36.805  -1.348 -12.354  1.00  0.62           N  
ATOM   2052  CA  ASN A 347      36.959  -2.066 -11.081  1.00  0.62           C  
ATOM   2053  C   ASN A 347      38.267  -1.695 -10.426  1.00  0.62           C  
ATOM   2054  O   ASN A 347      38.331  -1.244  -9.290  1.00  0.62           O  
ATOM   2055  CB  ASN A 347      37.066  -3.616 -11.250  1.00  0.62           C  
ATOM   2056  CG  ASN A 347      35.929  -4.250 -12.028  1.00  0.62           C  
ATOM   2057  OD1 ASN A 347      36.120  -5.065 -12.925  1.00  0.62           O  
ATOM   2058  ND2 ASN A 347      34.682  -3.919 -11.651  1.00  0.62           N  
ATOM   2059  N   SER A 348      39.333  -1.746 -11.237  1.00  0.65           N  
ATOM   2060  CA  SER A 348      40.706  -1.660 -10.812  1.00  0.65           C  
ATOM   2061  C   SER A 348      41.078  -0.302 -10.250  1.00  0.65           C  
ATOM   2062  O   SER A 348      42.135  -0.142  -9.648  1.00  0.65           O  
ATOM   2063  CB  SER A 348      41.652  -1.981 -11.990  1.00  0.65           C  
ATOM   2064  OG  SER A 348      41.319  -3.223 -12.599  1.00  0.65           O  
ATOM   2065  N   VAL A 349      40.221   0.732 -10.418  1.00  0.67           N  
ATOM   2066  CA  VAL A 349      40.393   2.023  -9.762  1.00  0.67           C  
ATOM   2067  C   VAL A 349      39.304   2.361  -8.762  1.00  0.67           C  
ATOM   2068  O   VAL A 349      39.394   3.368  -8.063  1.00  0.67           O  
ATOM   2069  CB  VAL A 349      40.585   3.164 -10.750  1.00  0.67           C  
ATOM   2070  CG1 VAL A 349      41.678   2.688 -11.705  1.00  0.67           C  
ATOM   2071  CG2 VAL A 349      39.337   3.586 -11.556  1.00  0.67           C  
ATOM   2072  N   LEU A 350      38.276   1.503  -8.607  1.00  0.66           N  
ATOM   2073  CA  LEU A 350      37.194   1.732  -7.663  1.00  0.66           C  
ATOM   2074  C   LEU A 350      37.256   0.766  -6.481  1.00  0.66           C  
ATOM   2075  O   LEU A 350      36.929   1.136  -5.355  1.00  0.66           O  
ATOM   2076  CB  LEU A 350      35.819   1.603  -8.363  1.00  0.66           C  
ATOM   2077  CG  LEU A 350      35.529   2.665  -9.450  1.00  0.66           C  
ATOM   2078  CD1 LEU A 350      34.193   2.334 -10.133  1.00  0.66           C  
ATOM   2079  CD2 LEU A 350      35.531   4.104  -8.903  1.00  0.66           C  
ATOM   2080  N   ASP A 351      37.770  -0.463  -6.683  1.00  0.65           N  
ATOM   2081  CA  ASP A 351      38.039  -1.462  -5.659  1.00  0.65           C  
ATOM   2082  C   ASP A 351      39.002  -0.985  -4.542  1.00  0.65           C  
ATOM   2083  O   ASP A 351      38.740  -1.330  -3.387  1.00  0.65           O  
ATOM   2084  CB  ASP A 351      38.416  -2.829  -6.318  1.00  0.65           C  
ATOM   2085  CG  ASP A 351      37.211  -3.456  -7.035  1.00  0.65           C  
ATOM   2086  OD1 ASP A 351      36.089  -2.889  -6.937  1.00  0.65           O  
ATOM   2087  OD2 ASP A 351      37.368  -4.520  -7.681  1.00  0.65           O  
ATOM   2088  N   PRO A 352      40.054  -0.158  -4.718  1.00  0.69           N  
ATOM   2089  CA  PRO A 352      40.726   0.573  -3.637  1.00  0.69           C  
ATOM   2090  C   PRO A 352      39.881   1.192  -2.529  1.00  0.69           C  
ATOM   2091  O   PRO A 352      40.320   1.207  -1.380  1.00  0.69           O  
ATOM   2092  CB  PRO A 352      41.606   1.594  -4.362  1.00  0.69           C  
ATOM   2093  CG  PRO A 352      41.999   0.875  -5.657  1.00  0.69           C  
ATOM   2094  CD  PRO A 352      40.779   0.001  -5.983  1.00  0.69           C  
ATOM   2095  N   VAL A 353      38.672   1.709  -2.835  1.00  0.63           N  
ATOM   2096  CA  VAL A 353      37.707   2.209  -1.864  1.00  0.63           C  
ATOM   2097  C   VAL A 353      37.264   1.114  -0.889  1.00  0.63           C  
ATOM   2098  O   VAL A 353      37.195   1.327   0.320  1.00  0.63           O  
ATOM   2099  CB  VAL A 353      36.505   2.824  -2.579  1.00  0.63           C  
ATOM   2100  CG1 VAL A 353      35.407   3.276  -1.598  1.00  0.63           C  
ATOM   2101  CG2 VAL A 353      36.945   4.025  -3.443  1.00  0.63           C  
ATOM   2102  N   LEU A 354      37.027  -0.138  -1.346  1.00  0.56           N  
ATOM   2103  CA  LEU A 354      36.727  -1.258  -0.455  1.00  0.56           C  
ATOM   2104  C   LEU A 354      37.832  -1.460   0.568  1.00  0.56           C  
ATOM   2105  O   LEU A 354      37.598  -1.620   1.765  1.00  0.56           O  
ATOM   2106  CB  LEU A 354      36.634  -2.615  -1.201  1.00  0.56           C  
ATOM   2107  CG  LEU A 354      35.387  -2.863  -2.064  1.00  0.56           C  
ATOM   2108  CD1 LEU A 354      35.646  -4.133  -2.884  1.00  0.56           C  
ATOM   2109  CD2 LEU A 354      34.109  -3.029  -1.227  1.00  0.56           C  
ATOM   2110  N   TYR A 355      39.095  -1.376   0.124  1.00  0.46           N  
ATOM   2111  CA  TYR A 355      40.222  -1.692   0.977  1.00  0.46           C  
ATOM   2112  C   TYR A 355      40.396  -0.724   2.110  1.00  0.46           C  
ATOM   2113  O   TYR A 355      41.023  -1.082   3.096  1.00  0.46           O  
ATOM   2114  CB  TYR A 355      41.588  -1.749   0.261  1.00  0.46           C  
ATOM   2115  CG  TYR A 355      41.551  -2.491  -1.035  1.00  0.46           C  
ATOM   2116  CD1 TYR A 355      40.670  -3.543  -1.327  1.00  0.46           C  
ATOM   2117  CD2 TYR A 355      42.453  -2.080  -2.014  1.00  0.46           C  
ATOM   2118  CE1 TYR A 355      40.673  -4.138  -2.594  1.00  0.46           C  
ATOM   2119  CE2 TYR A 355      42.475  -2.674  -3.278  1.00  0.46           C  
ATOM   2120  CZ  TYR A 355      41.572  -3.700  -3.570  1.00  0.46           C  
ATOM   2121  OH  TYR A 355      41.525  -4.324  -4.827  1.00  0.46           O  
ATOM   2122  N   CYS A 356      39.836   0.488   2.022  1.00  0.52           N  
ATOM   2123  CA  CYS A 356      39.947   1.490   3.058  1.00  0.52           C  
ATOM   2124  C   CYS A 356      38.630   1.768   3.784  1.00  0.52           C  
ATOM   2125  O   CYS A 356      38.653   2.290   4.891  1.00  0.52           O  
ATOM   2126  CB  CYS A 356      40.495   2.797   2.430  1.00  0.52           C  
ATOM   2127  SG  CYS A 356      42.184   2.557   1.768  1.00  0.52           S  
ATOM   2128  N   PHE A 357      37.445   1.407   3.228  1.00  0.50           N  
ATOM   2129  CA  PHE A 357      36.174   1.669   3.909  1.00  0.50           C  
ATOM   2130  C   PHE A 357      35.439   0.418   4.361  1.00  0.50           C  
ATOM   2131  O   PHE A 357      34.593   0.489   5.254  1.00  0.50           O  
ATOM   2132  CB  PHE A 357      35.163   2.387   2.976  1.00  0.50           C  
ATOM   2133  CG  PHE A 357      35.541   3.822   2.772  1.00  0.50           C  
ATOM   2134  CD1 PHE A 357      35.072   4.827   3.635  1.00  0.50           C  
ATOM   2135  CD2 PHE A 357      36.352   4.187   1.693  1.00  0.50           C  
ATOM   2136  CE1 PHE A 357      35.394   6.171   3.398  1.00  0.50           C  
ATOM   2137  CE2 PHE A 357      36.672   5.521   1.443  1.00  0.50           C  
ATOM   2138  CZ  PHE A 357      36.187   6.518   2.295  1.00  0.50           C  
ATOM   2139  N   SER A 358      35.698  -0.753   3.744  1.00  0.54           N  
ATOM   2140  CA  SER A 358      34.956  -1.971   4.042  1.00  0.54           C  
ATOM   2141  C   SER A 358      35.823  -3.052   4.658  1.00  0.54           C  
ATOM   2142  O   SER A 358      35.315  -4.062   5.156  1.00  0.54           O  
ATOM   2143  CB  SER A 358      34.274  -2.578   2.783  1.00  0.54           C  
ATOM   2144  OG  SER A 358      35.186  -3.123   1.830  1.00  0.54           O  
ATOM   2145  N   SER A 359      37.154  -2.856   4.666  1.00  0.49           N  
ATOM   2146  CA  SER A 359      38.156  -3.798   5.146  1.00  0.49           C  
ATOM   2147  C   SER A 359      38.283  -3.779   6.679  1.00  0.49           C  
ATOM   2148  O   SER A 359      37.658  -2.934   7.309  1.00  0.49           O  
ATOM   2149  CB  SER A 359      39.511  -3.602   4.407  1.00  0.49           C  
ATOM   2150  OG  SER A 359      40.395  -2.698   5.049  1.00  0.49           O  
ATOM   2151  N   PRO A 360      38.955  -4.643   7.434  1.00  0.53           N  
ATOM   2152  CA  PRO A 360      39.561  -4.252   8.719  1.00  0.53           C  
ATOM   2153  C   PRO A 360      40.344  -2.945   8.751  1.00  0.53           C  
ATOM   2154  O   PRO A 360      41.069  -2.641   7.819  1.00  0.53           O  
ATOM   2155  CB  PRO A 360      40.452  -5.448   9.091  1.00  0.53           C  
ATOM   2156  CG  PRO A 360      39.859  -6.595   8.272  1.00  0.53           C  
ATOM   2157  CD  PRO A 360      39.524  -5.889   6.962  1.00  0.53           C  
ATOM   2158  N   ASN A 361      40.235  -2.167   9.843  1.00  0.42           N  
ATOM   2159  CA  ASN A 361      40.952  -0.915   9.980  1.00  0.42           C  
ATOM   2160  C   ASN A 361      42.463  -1.113  10.060  1.00  0.42           C  
ATOM   2161  O   ASN A 361      42.953  -2.044  10.698  1.00  0.42           O  
ATOM   2162  CB  ASN A 361      40.424  -0.140  11.211  1.00  0.42           C  
ATOM   2163  CG  ASN A 361      38.958   0.173  10.943  1.00  0.42           C  
ATOM   2164  OD1 ASN A 361      38.577   0.568   9.846  1.00  0.42           O  
ATOM   2165  ND2 ASN A 361      38.074  -0.021  11.946  1.00  0.42           N  
ATOM   2166  N   PHE A 362      43.227  -0.223   9.402  1.00  0.27           N  
ATOM   2167  CA  PHE A 362      44.677  -0.226   9.404  1.00  0.27           C  
ATOM   2168  C   PHE A 362      45.227   0.412  10.667  1.00  0.27           C  
ATOM   2169  O   PHE A 362      44.508   1.086  11.401  1.00  0.27           O  
ATOM   2170  CB  PHE A 362      45.239   0.573   8.201  1.00  0.27           C  
ATOM   2171  CG  PHE A 362      44.963  -0.161   6.930  1.00  0.27           C  
ATOM   2172  CD1 PHE A 362      43.785   0.053   6.202  1.00  0.27           C  
ATOM   2173  CD2 PHE A 362      45.900  -1.085   6.450  1.00  0.27           C  
ATOM   2174  CE1 PHE A 362      43.538  -0.678   5.039  1.00  0.27           C  
ATOM   2175  CE2 PHE A 362      45.637  -1.831   5.293  1.00  0.27           C  
ATOM   2176  CZ  PHE A 362      44.442  -1.647   4.597  1.00  0.27           C  
ATOM   2177  N   LEU A 363      46.538   0.208  10.938  1.00  0.20           N  
ATOM   2178  CA  LEU A 363      47.263   0.869  12.018  1.00  0.20           C  
ATOM   2179  C   LEU A 363      46.712   0.560  13.415  1.00  0.20           C  
ATOM   2180  O   LEU A 363      46.569   1.415  14.285  1.00  0.20           O  
ATOM   2181  CB  LEU A 363      47.413   2.394  11.740  1.00  0.20           C  
ATOM   2182  CG  LEU A 363      48.533   3.122  12.516  1.00  0.20           C  
ATOM   2183  CD1 LEU A 363      49.928   2.606  12.146  1.00  0.20           C  
ATOM   2184  CD2 LEU A 363      48.477   4.632  12.244  1.00  0.20           C  
ATOM   2185  N   HIS A 364      46.383  -0.721  13.661  1.00  0.17           N  
ATOM   2186  CA  HIS A 364      45.773  -1.152  14.904  1.00  0.17           C  
ATOM   2187  C   HIS A 364      46.817  -1.468  15.969  1.00  0.17           C  
ATOM   2188  O   HIS A 364      47.968  -1.790  15.674  1.00  0.17           O  
ATOM   2189  CB  HIS A 364      44.832  -2.350  14.646  1.00  0.17           C  
ATOM   2190  CG  HIS A 364      43.667  -2.423  15.580  1.00  0.17           C  
ATOM   2191  ND1 HIS A 364      43.824  -3.010  16.814  1.00  0.17           N  
ATOM   2192  CD2 HIS A 364      42.380  -2.024  15.411  1.00  0.17           C  
ATOM   2193  CE1 HIS A 364      42.636  -2.973  17.375  1.00  0.17           C  
ATOM   2194  NE2 HIS A 364      41.721  -2.382  16.568  1.00  0.17           N  
ATOM   2195  N   GLN A 365      46.451  -1.349  17.258  1.00  0.16           N  
ATOM   2196  CA  GLN A 365      47.337  -1.662  18.358  1.00  0.16           C  
ATOM   2197  C   GLN A 365      47.660  -3.152  18.467  1.00  0.16           C  
ATOM   2198  O   GLN A 365      46.786  -4.011  18.454  1.00  0.16           O  
ATOM   2199  CB  GLN A 365      46.745  -1.138  19.685  1.00  0.16           C  
ATOM   2200  CG  GLN A 365      47.692  -1.307  20.892  1.00  0.16           C  
ATOM   2201  CD  GLN A 365      47.096  -0.680  22.146  1.00  0.16           C  
ATOM   2202  OE1 GLN A 365      46.131   0.078  22.144  1.00  0.16           O  
ATOM   2203  NE2 GLN A 365      47.696  -1.030  23.306  1.00  0.16           N  
ATOM   2204  N   SER A 366      48.952  -3.506  18.599  1.00  0.15           N  
ATOM   2205  CA  SER A 366      49.360  -4.897  18.682  1.00  0.15           C  
ATOM   2206  C   SER A 366      50.464  -4.995  19.717  1.00  0.15           C  
ATOM   2207  O   SER A 366      51.578  -4.530  19.499  1.00  0.15           O  
ATOM   2208  CB  SER A 366      49.847  -5.385  17.291  1.00  0.15           C  
ATOM   2209  OG  SER A 366      50.195  -6.771  17.277  1.00  0.15           O  
ATOM   2210  N   ARG A 367      50.179  -5.574  20.905  1.00  0.08           N  
ATOM   2211  CA  ARG A 367      51.197  -5.834  21.911  1.00  0.08           C  
ATOM   2212  C   ARG A 367      51.702  -7.254  21.749  1.00  0.08           C  
ATOM   2213  O   ARG A 367      50.922  -8.181  21.558  1.00  0.08           O  
ATOM   2214  CB  ARG A 367      50.682  -5.657  23.366  1.00  0.08           C  
ATOM   2215  CG  ARG A 367      50.360  -4.193  23.725  1.00  0.08           C  
ATOM   2216  CD  ARG A 367      49.942  -4.017  25.190  1.00  0.08           C  
ATOM   2217  NE  ARG A 367      49.696  -2.550  25.414  1.00  0.08           N  
ATOM   2218  CZ  ARG A 367      49.201  -2.040  26.551  1.00  0.08           C  
ATOM   2219  NH1 ARG A 367      48.990  -0.728  26.650  1.00  0.08           N  
ATOM   2220  NH2 ARG A 367      48.928  -2.807  27.601  1.00  0.08           N  
ATOM   2221  N   ALA A 368      53.026  -7.457  21.837  1.00  0.09           N  
ATOM   2222  CA  ALA A 368      53.622  -8.754  21.668  1.00  0.09           C  
ATOM   2223  C   ALA A 368      54.848  -8.784  22.571  1.00  0.09           C  
ATOM   2224  O   ALA A 368      55.460  -7.746  22.802  1.00  0.09           O  
ATOM   2225  CB  ALA A 368      53.972  -8.958  20.175  1.00  0.09           C  
ATOM   2226  N   LEU A 369      55.163  -9.963  23.139  1.00  0.03           N  
ATOM   2227  CA  LEU A 369      56.358 -10.222  23.917  1.00  0.03           C  
ATOM   2228  C   LEU A 369      57.274 -11.190  23.123  1.00  0.03           C  
ATOM   2229  O   LEU A 369      56.861 -11.653  22.023  1.00  0.03           O  
ATOM   2230  CB  LEU A 369      56.016 -10.903  25.272  1.00  0.03           C  
ATOM   2231  CG  LEU A 369      55.141 -10.066  26.227  1.00  0.03           C  
ATOM   2232  CD1 LEU A 369      54.738 -10.891  27.461  1.00  0.03           C  
ATOM   2233  CD2 LEU A 369      55.846  -8.770  26.657  1.00  0.03           C  
ATOM   2234  OXT LEU A 369      58.391 -11.486  23.627  1.00  0.03           O  
TER    2235      LEU A 369                                                      
END   
