# Supplementary material for: Binding of Androgen- and Estrogen-Like Flavonoids to Their Cognate (Non)Nuclear Receptors: A Comparison by Computational Prediction
Source: Molecules. 2021 Mar 14;26(6):1613. doi: 10.3390/molecules26061613 (PMC8001607; doi:10.3390/molecules26061613)
Supplement: Supplementary file 1 [file molecules-26-01613-s001.zip › SI/GPRC6A.pdb]

ATOM      1  N   ALA A  30     118.629 136.171 214.995  1.00  0.69           N  
ATOM      2  CA  ALA A  30     117.564 135.292 215.557  1.00  0.69           C  
ATOM      3  C   ALA A  30     118.006 133.855 215.406  1.00  0.69           C  
ATOM      4  O   ALA A  30     118.610 133.521 214.393  1.00  0.69           O  
ATOM      5  CB  ALA A  30     116.243 135.606 214.834  1.00  0.69           C  
ATOM      6  N   THR A  31     117.775 132.991 216.409  1.00  0.67           N  
ATOM      7  CA  THR A  31     118.449 131.687 216.483  1.00  0.67           C  
ATOM      8  C   THR A  31     117.434 130.598 216.738  1.00  0.67           C  
ATOM      9  O   THR A  31     116.580 130.743 217.608  1.00  0.67           O  
ATOM     10  CB  THR A  31     119.487 131.593 217.604  1.00  0.67           C  
ATOM     11  CG2 THR A  31     120.244 130.259 217.596  1.00  0.67           C  
ATOM     12  OG1 THR A  31     120.492 132.590 217.449  1.00  0.67           O  
ATOM     13  N   SER A  32     117.508 129.468 216.002  1.00  0.65           N  
ATOM     14  CA  SER A  32     116.759 128.261 216.340  1.00  0.65           C  
ATOM     15  C   SER A  32     117.747 127.132 216.553  1.00  0.65           C  
ATOM     16  O   SER A  32     118.554 126.869 215.658  1.00  0.65           O  
ATOM     17  CB  SER A  32     115.740 127.806 215.267  1.00  0.65           C  
ATOM     18  OG  SER A  32     115.079 126.575 215.582  1.00  0.65           O  
ATOM     19  N   PRO A  33     117.748 126.442 217.690  1.00  0.69           N  
ATOM     20  CA  PRO A  33     118.597 125.277 217.905  1.00  0.69           C  
ATOM     21  C   PRO A  33     118.188 124.082 217.062  1.00  0.69           C  
ATOM     22  O   PRO A  33     117.014 123.911 216.743  1.00  0.69           O  
ATOM     23  CB  PRO A  33     118.400 124.982 219.401  1.00  0.69           C  
ATOM     24  CG  PRO A  33     116.977 125.455 219.701  1.00  0.69           C  
ATOM     25  CD  PRO A  33     116.827 126.679 218.807  1.00  0.69           C  
ATOM     26  N   GLY A  34     119.140 123.208 216.707  1.00  0.73           N  
ATOM     27  CA  GLY A  34     118.841 122.021 215.929  1.00  0.73           C  
ATOM     28  C   GLY A  34     120.094 121.275 215.588  1.00  0.73           C  
ATOM     29  O   GLY A  34     121.191 121.670 215.969  1.00  0.73           O  
ATOM     30  N   HIS A  35     119.956 120.151 214.874  1.00  0.64           N  
ATOM     31  CA  HIS A  35     121.061 119.335 214.409  1.00  0.64           C  
ATOM     32  C   HIS A  35     121.812 119.920 213.226  1.00  0.64           C  
ATOM     33  O   HIS A  35     123.041 119.945 213.184  1.00  0.64           O  
ATOM     34  CB  HIS A  35     120.525 117.971 213.928  1.00  0.64           C  
ATOM     35  CG  HIS A  35     119.984 117.105 215.015  1.00  0.64           C  
ATOM     36  CD2 HIS A  35     120.565 116.053 215.643  1.00  0.64           C  
ATOM     37  ND1 HIS A  35     118.686 117.275 215.458  1.00  0.64           N  
ATOM     38  CE1 HIS A  35     118.502 116.318 216.347  1.00  0.64           C  
ATOM     39  NE2 HIS A  35     119.608 115.551 216.497  1.00  0.64           N  
ATOM     40  N   ILE A  36     121.066 120.398 212.217  1.00  0.71           N  
ATOM     41  CA  ILE A  36     121.626 121.010 211.029  1.00  0.71           C  
ATOM     42  C   ILE A  36     121.108 122.421 211.027  1.00  0.71           C  
ATOM     43  O   ILE A  36     119.903 122.661 211.044  1.00  0.71           O  
ATOM     44  CB  ILE A  36     121.274 120.294 209.723  1.00  0.71           C  
ATOM     45  CG1 ILE A  36     121.921 118.889 209.700  1.00  0.71           C  
ATOM     46  CG2 ILE A  36     121.761 121.140 208.527  1.00  0.71           C  
ATOM     47  CD1 ILE A  36     121.495 118.021 208.510  1.00  0.71           C  
ATOM     48  N   ILE A  37     122.028 123.398 211.042  1.00  0.72           N  
ATOM     49  CA  ILE A  37     121.691 124.801 211.126  1.00  0.72           C  
ATOM     50  C   ILE A  37     121.900 125.432 209.763  1.00  0.72           C  
ATOM     51  O   ILE A  37     122.971 125.351 209.154  1.00  0.72           O  
ATOM     52  CB  ILE A  37     122.495 125.505 212.215  1.00  0.72           C  
ATOM     53  CG1 ILE A  37     122.132 124.902 213.594  1.00  0.72           C  
ATOM     54  CG2 ILE A  37     122.202 127.018 212.211  1.00  0.72           C  
ATOM     55  CD1 ILE A  37     123.034 125.384 214.731  1.00  0.72           C  
ATOM     56  N   ILE A  38     120.837 126.070 209.238  1.00  0.76           N  
ATOM     57  CA  ILE A  38     120.855 126.747 207.953  1.00  0.76           C  
ATOM     58  C   ILE A  38     120.653 128.220 208.216  1.00  0.76           C  
ATOM     59  O   ILE A  38     119.650 128.652 208.781  1.00  0.76           O  
ATOM     60  CB  ILE A  38     119.795 126.197 207.004  1.00  0.76           C  
ATOM     61  CG1 ILE A  38     120.132 124.724 206.680  1.00  0.76           C  
ATOM     62  CG2 ILE A  38     119.705 127.051 205.720  1.00  0.76           C  
ATOM     63  CD1 ILE A  38     119.044 124.003 205.884  1.00  0.76           C  
ATOM     64  N   GLY A  39     121.643 129.057 207.854  1.00  0.77           N  
ATOM     65  CA  GLY A  39     121.535 130.492 208.067  1.00  0.77           C  
ATOM     66  C   GLY A  39     120.680 131.178 207.037  1.00  0.77           C  
ATOM     67  O   GLY A  39     120.186 130.591 206.078  1.00  0.77           O  
ATOM     68  N   GLY A  40     120.511 132.495 207.183  1.00  0.80           N  
ATOM     69  CA  GLY A  40     119.780 133.264 206.196  1.00  0.80           C  
ATOM     70  C   GLY A  40     120.169 134.697 206.282  1.00  0.80           C  
ATOM     71  O   GLY A  40     120.565 135.187 207.339  1.00  0.80           O  
ATOM     72  N   LEU A  41     120.071 135.385 205.140  1.00  0.76           N  
ATOM     73  CA  LEU A  41     120.477 136.755 204.989  1.00  0.76           C  
ATOM     74  C   LEU A  41     119.332 137.541 204.413  1.00  0.76           C  
ATOM     75  O   LEU A  41     119.110 137.610 203.203  1.00  0.76           O  
ATOM     76  CB  LEU A  41     121.682 136.805 204.024  1.00  0.76           C  
ATOM     77  CG  LEU A  41     123.041 136.513 204.679  1.00  0.76           C  
ATOM     78  CD1 LEU A  41     124.167 136.805 203.685  1.00  0.76           C  
ATOM     79  CD2 LEU A  41     123.313 137.292 205.978  1.00  0.76           C  
ATOM     80  N   PHE A  42     118.588 138.218 205.292  1.00  0.74           N  
ATOM     81  CA  PHE A  42     117.386 138.915 204.924  1.00  0.74           C  
ATOM     82  C   PHE A  42     117.603 140.378 205.202  1.00  0.74           C  
ATOM     83  O   PHE A  42     118.358 140.764 206.082  1.00  0.74           O  
ATOM     84  CB  PHE A  42     116.152 138.385 205.690  1.00  0.74           C  
ATOM     85  CG  PHE A  42     115.759 136.966 205.384  1.00  0.74           C  
ATOM     86  CD1 PHE A  42     116.089 136.335 204.173  1.00  0.74           C  
ATOM     87  CD2 PHE A  42     114.987 136.257 206.322  1.00  0.74           C  
ATOM     88  CE1 PHE A  42     115.722 135.009 203.937  1.00  0.74           C  
ATOM     89  CE2 PHE A  42     114.595 134.935 206.076  1.00  0.74           C  
ATOM     90  CZ  PHE A  42     114.969 134.310 204.885  1.00  0.74           C  
ATOM     91  N   ALA A  43     116.982 141.245 204.399  1.00  0.74           N  
ATOM     92  CA  ALA A  43     117.259 142.661 204.350  1.00  0.74           C  
ATOM     93  C   ALA A  43     116.575 143.498 205.429  1.00  0.74           C  
ATOM     94  O   ALA A  43     115.935 144.486 205.089  1.00  0.74           O  
ATOM     95  CB  ALA A  43     116.757 143.095 202.958  1.00  0.74           C  
ATOM     96  N   ILE A  44     116.692 143.150 206.730  1.00  0.70           N  
ATOM     97  CA  ILE A  44     115.799 143.539 207.833  1.00  0.70           C  
ATOM     98  C   ILE A  44     115.679 145.034 207.980  1.00  0.70           C  
ATOM     99  O   ILE A  44     114.576 145.575 208.085  1.00  0.70           O  
ATOM    100  CB  ILE A  44     116.192 142.869 209.164  1.00  0.70           C  
ATOM    101  CG1 ILE A  44     116.153 141.321 209.115  1.00  0.70           C  
ATOM    102  CG2 ILE A  44     115.298 143.330 210.323  1.00  0.70           C  
ATOM    103  CD1 ILE A  44     116.838 140.614 210.287  1.00  0.70           C  
ATOM    104  N   HIS A  45     116.801 145.754 207.938  1.00  0.60           N  
ATOM    105  CA  HIS A  45     116.767 147.202 207.880  1.00  0.60           C  
ATOM    106  C   HIS A  45     116.879 147.700 206.435  1.00  0.60           C  
ATOM    107  O   HIS A  45     117.970 147.717 205.860  1.00  0.60           O  
ATOM    108  CB  HIS A  45     117.892 147.769 208.765  1.00  0.60           C  
ATOM    109  CG  HIS A  45     117.762 147.398 210.217  1.00  0.60           C  
ATOM    110  CD2 HIS A  45     116.839 146.626 210.835  1.00  0.60           C  
ATOM    111  ND1 HIS A  45     118.798 147.677 211.085  1.00  0.60           N  
ATOM    112  CE1 HIS A  45     118.497 147.054 212.198  1.00  0.60           C  
ATOM    113  NE2 HIS A  45     117.315 146.403 212.106  1.00  0.60           N  
ATOM    114  N   GLU A  46     115.750 148.129 205.802  1.00  0.56           N  
ATOM    115  CA  GLU A  46     115.705 148.616 204.416  1.00  0.56           C  
ATOM    116  C   GLU A  46     116.593 149.804 204.182  1.00  0.56           C  
ATOM    117  O   GLU A  46     116.370 150.874 204.749  1.00  0.56           O  
ATOM    118  CB  GLU A  46     114.304 149.099 203.903  1.00  0.56           C  
ATOM    119  CG  GLU A  46     114.278 149.687 202.453  1.00  0.56           C  
ATOM    120  CD  GLU A  46     112.944 150.287 201.984  1.00  0.56           C  
ATOM    121  OE1 GLU A  46     112.575 149.990 200.817  1.00  0.56           O  
ATOM    122  OE2 GLU A  46     112.363 151.116 202.727  1.00  0.56           O1-
ATOM    123  N   LYS A  47     117.589 149.721 203.299  1.00  0.51           N  
ATOM    124  CA  LYS A  47     118.372 150.876 202.951  1.00  0.51           C  
ATOM    125  C   LYS A  47     118.114 151.246 201.514  1.00  0.51           C  
ATOM    126  O   LYS A  47     118.280 150.446 200.587  1.00  0.51           O  
ATOM    127  CB  LYS A  47     119.848 150.580 203.227  1.00  0.51           C  
ATOM    128  CG  LYS A  47     120.853 151.702 202.972  1.00  0.51           C  
ATOM    129  CD  LYS A  47     122.276 151.128 203.039  1.00  0.51           C  
ATOM    130  CE  LYS A  47     122.675 150.601 204.418  1.00  0.51           C  
ATOM    131  NZ  LYS A  47     124.085 150.183 204.362  1.00  0.51           N1+
ATOM    132  N   MET A  48     117.676 152.495 201.297  1.00  0.25           N  
ATOM    133  CA  MET A  48     117.358 153.004 199.990  1.00  0.25           C  
ATOM    134  C   MET A  48     118.596 153.592 199.338  1.00  0.25           C  
ATOM    135  O   MET A  48     119.188 154.558 199.810  1.00  0.25           O  
ATOM    136  CB  MET A  48     116.256 154.086 200.080  1.00  0.25           C  
ATOM    137  CG  MET A  48     114.922 153.566 200.657  1.00  0.25           C  
ATOM    138  SD  MET A  48     113.629 154.841 200.793  1.00  0.25           S  
ATOM    139  CE  MET A  48     113.270 154.993 199.022  1.00  0.25           C  
ATOM    140  N   LEU A  49     119.008 153.026 198.191  1.00  0.31           N  
ATOM    141  CA  LEU A  49     120.109 153.548 197.399  1.00  0.31           C  
ATOM    142  C   LEU A  49     119.693 154.760 196.585  1.00  0.31           C  
ATOM    143  O   LEU A  49     120.517 155.469 196.035  1.00  0.31           O  
ATOM    144  CB  LEU A  49     120.631 152.492 196.400  1.00  0.31           C  
ATOM    145  CG  LEU A  49     121.249 151.227 197.021  1.00  0.31           C  
ATOM    146  CD1 LEU A  49     121.526 150.219 195.897  1.00  0.31           C  
ATOM    147  CD2 LEU A  49     122.544 151.534 197.785  1.00  0.31           C  
ATOM    148  N   SER A  50     118.383 155.045 196.480  1.00  0.40           N  
ATOM    149  CA  SER A  50     117.890 156.179 195.711  1.00  0.40           C  
ATOM    150  C   SER A  50     118.126 157.514 196.374  1.00  0.40           C  
ATOM    151  O   SER A  50     118.126 158.548 195.713  1.00  0.40           O  
ATOM    152  CB  SER A  50     116.367 156.087 195.465  1.00  0.40           C  
ATOM    153  OG  SER A  50     115.659 155.859 196.685  1.00  0.40           O  
ATOM    154  N   SER A  51     118.301 157.521 197.704  1.00  0.39           N  
ATOM    155  CA  SER A  51     118.688 158.715 198.428  1.00  0.39           C  
ATOM    156  C   SER A  51     120.177 158.966 198.396  1.00  0.39           C  
ATOM    157  O   SER A  51     120.625 160.086 198.184  1.00  0.39           O  
ATOM    158  CB  SER A  51     118.209 158.678 199.903  1.00  0.39           C  
ATOM    159  OG  SER A  51     118.700 157.559 200.653  1.00  0.39           O  
ATOM    160  N   GLU A  52     120.967 157.900 198.637  1.00  0.30           N  
ATOM    161  CA  GLU A  52     122.382 157.973 198.949  1.00  0.30           C  
ATOM    162  C   GLU A  52     122.636 158.895 200.160  1.00  0.30           C  
ATOM    163  O   GLU A  52     123.592 159.673 200.200  1.00  0.30           O  
ATOM    164  CB  GLU A  52     123.305 158.260 197.727  1.00  0.30           C  
ATOM    165  CG  GLU A  52     123.117 157.318 196.502  1.00  0.30           C  
ATOM    166  CD  GLU A  52     124.040 157.632 195.318  1.00  0.30           C  
ATOM    167  OE1 GLU A  52     124.847 158.591 195.408  1.00  0.30           O  
ATOM    168  OE2 GLU A  52     123.957 156.879 194.310  1.00  0.30           O1-
ATOM    169  N   ASP A  53     121.809 158.761 201.230  1.00  0.32           N  
ATOM    170  CA  ASP A  53     121.964 159.483 202.495  1.00  0.32           C  
ATOM    171  C   ASP A  53     122.699 158.614 203.528  1.00  0.32           C  
ATOM    172  O   ASP A  53     123.290 159.065 204.514  1.00  0.32           O  
ATOM    173  CB  ASP A  53     120.579 159.851 203.083  1.00  0.32           C  
ATOM    174  CG  ASP A  53     119.875 160.923 202.268  1.00  0.32           C  
ATOM    175  OD1 ASP A  53     120.564 161.754 201.634  1.00  0.32           O  
ATOM    176  OD2 ASP A  53     118.618 160.919 202.317  1.00  0.32           O1-
ATOM    177  N   SER A  54     122.771 157.295 203.272  1.00  0.22           N  
ATOM    178  CA  SER A  54     123.615 156.372 203.998  1.00  0.22           C  
ATOM    179  C   SER A  54     125.111 156.376 203.683  1.00  0.22           C  
ATOM    180  O   SER A  54     125.782 155.693 204.445  1.00  0.22           O  
ATOM    181  CB  SER A  54     123.061 154.940 203.878  1.00  0.22           C  
ATOM    182  OG  SER A  54     123.092 154.496 202.524  1.00  0.22           O  
ATOM    183  N   PRO A  55     125.761 157.064 202.733  1.00  0.27           N  
ATOM    184  CA  PRO A  55     127.210 157.160 202.594  1.00  0.27           C  
ATOM    185  C   PRO A  55     127.955 157.761 203.764  1.00  0.27           C  
ATOM    186  O   PRO A  55     129.180 157.745 203.748  1.00  0.27           O  
ATOM    187  CB  PRO A  55     127.439 158.039 201.366  1.00  0.27           C  
ATOM    188  CG  PRO A  55     126.219 157.791 200.504  1.00  0.27           C  
ATOM    189  CD  PRO A  55     125.128 157.516 201.519  1.00  0.27           C  
ATOM    190  N   ARG A  56     127.277 158.258 204.812  1.00  0.27           N  
ATOM    191  CA  ARG A  56     127.944 158.561 206.065  1.00  0.27           C  
ATOM    192  C   ARG A  56     127.874 157.388 207.042  1.00  0.27           C  
ATOM    193  O   ARG A  56     128.481 157.390 208.106  1.00  0.27           O  
ATOM    194  CB  ARG A  56     127.278 159.799 206.694  1.00  0.27           C  
ATOM    195  CG  ARG A  56     127.440 161.064 205.826  1.00  0.27           C  
ATOM    196  CD  ARG A  56     126.858 162.310 206.488  1.00  0.27           C  
ATOM    197  NE  ARG A  56     127.102 163.454 205.559  1.00  0.27           N  
ATOM    198  CZ  ARG A  56     126.771 164.719 205.847  1.00  0.27           C  
ATOM    199  NH1 ARG A  56     127.018 165.676 204.958  1.00  0.27           N1+
ATOM    200  NH2 ARG A  56     126.204 165.038 207.006  1.00  0.27           N  
ATOM    201  N   ARG A  57     127.167 156.314 206.656  1.00  0.31           N  
ATOM    202  CA  ARG A  57     127.010 155.085 207.389  1.00  0.31           C  
ATOM    203  C   ARG A  57     127.701 153.837 206.797  1.00  0.31           C  
ATOM    204  O   ARG A  57     127.428 152.764 207.342  1.00  0.31           O  
ATOM    205  CB  ARG A  57     125.499 154.829 207.611  1.00  0.31           C  
ATOM    206  CG  ARG A  57     124.830 155.983 208.382  1.00  0.31           C  
ATOM    207  CD  ARG A  57     123.302 155.980 208.374  1.00  0.31           C  
ATOM    208  NE  ARG A  57     122.895 156.988 209.374  1.00  0.31           N  
ATOM    209  CZ  ARG A  57     122.843 158.311 209.238  1.00  0.31           C  
ATOM    210  NH1 ARG A  57     122.529 159.013 210.324  1.00  0.31           N1+
ATOM    211  NH2 ARG A  57     123.115 158.924 208.094  1.00  0.31           N  
ATOM    212  N   PRO A  58     128.601 153.784 205.784  1.00  0.29           N  
ATOM    213  CA  PRO A  58     129.159 152.525 205.314  1.00  0.29           C  
ATOM    214  C   PRO A  58     130.311 152.112 206.201  1.00  0.29           C  
ATOM    215  O   PRO A  58     130.709 150.953 206.151  1.00  0.29           O  
ATOM    216  CB  PRO A  58     129.630 152.825 203.877  1.00  0.29           C  
ATOM    217  CG  PRO A  58     129.940 154.319 203.846  1.00  0.29           C  
ATOM    218  CD  PRO A  58     129.025 154.885 204.923  1.00  0.29           C  
ATOM    219  N   GLN A  59     130.876 153.038 207.003  1.00  0.21           N  
ATOM    220  CA  GLN A  59     131.960 152.720 207.915  1.00  0.21           C  
ATOM    221  C   GLN A  59     131.482 152.500 209.344  1.00  0.21           C  
ATOM    222  O   GLN A  59     132.117 151.766 210.094  1.00  0.21           O  
ATOM    223  CB  GLN A  59     133.013 153.858 207.926  1.00  0.21           C  
ATOM    224  CG  GLN A  59     133.699 154.134 206.564  1.00  0.21           C  
ATOM    225  CD  GLN A  59     134.519 152.943 206.058  1.00  0.21           C  
ATOM    226  NE2 GLN A  59     134.147 152.414 204.869  1.00  0.21           N  
ATOM    227  OE1 GLN A  59     135.485 152.503 206.685  1.00  0.21           O  
ATOM    228  N   ILE A  60     130.333 153.086 209.751  1.00  0.27           N  
ATOM    229  CA  ILE A  60     129.803 152.903 211.103  1.00  0.27           C  
ATOM    230  C   ILE A  60     128.752 151.807 211.157  1.00  0.27           C  
ATOM    231  O   ILE A  60     128.326 151.394 212.230  1.00  0.27           O  
ATOM    232  CB  ILE A  60     129.212 154.195 211.687  1.00  0.27           C  
ATOM    233  CG1 ILE A  60     128.038 154.783 210.874  1.00  0.27           C  
ATOM    234  CG2 ILE A  60     130.348 155.227 211.856  1.00  0.27           C  
ATOM    235  CD1 ILE A  60     127.287 155.924 211.571  1.00  0.27           C  
ATOM    236  N   GLN A  61     128.325 151.304 209.976  1.00  0.35           N  
ATOM    237  CA  GLN A  61     127.350 150.235 209.799  1.00  0.35           C  
ATOM    238  C   GLN A  61     125.996 150.519 210.438  1.00  0.35           C  
ATOM    239  O   GLN A  61     125.275 149.626 210.874  1.00  0.35           O  
ATOM    240  CB  GLN A  61     127.886 148.845 210.223  1.00  0.35           C  
ATOM    241  CG  GLN A  61     129.145 148.398 209.445  1.00  0.35           C  
ATOM    242  CD  GLN A  61     129.615 147.010 209.895  1.00  0.35           C  
ATOM    243  NE2 GLN A  61     130.953 146.811 209.925  1.00  0.35           N  
ATOM    244  OE1 GLN A  61     128.826 146.111 210.182  1.00  0.35           O  
ATOM    245  N   GLU A  62     125.582 151.799 210.432  1.00  0.40           N  
ATOM    246  CA  GLU A  62     124.285 152.208 210.926  1.00  0.40           C  
ATOM    247  C   GLU A  62     123.281 151.954 209.824  1.00  0.40           C  
ATOM    248  O   GLU A  62     123.200 152.636 208.799  1.00  0.40           O  
ATOM    249  CB  GLU A  62     124.284 153.683 211.386  1.00  0.40           C  
ATOM    250  CG  GLU A  62     122.982 154.209 212.054  1.00  0.40           C  
ATOM    251  CD  GLU A  62     122.981 155.727 212.243  1.00  0.40           C  
ATOM    252  OE1 GLU A  62     122.047 156.274 212.873  1.00  0.40           O  
ATOM    253  OE2 GLU A  62     123.886 156.400 211.684  1.00  0.40           O1-
ATOM    254  N   CYS A  63     122.525 150.865 209.980  1.00  0.52           N  
ATOM    255  CA  CYS A  63     121.483 150.507 209.061  1.00  0.52           C  
ATOM    256  C   CYS A  63     120.247 151.387 209.269  1.00  0.52           C  
ATOM    257  O   CYS A  63     120.143 152.159 210.215  1.00  0.52           O  
ATOM    258  CB  CYS A  63     121.163 149.008 209.171  1.00  0.52           C  
ATOM    259  SG  CYS A  63     122.570 147.890 208.888  1.00  0.52           S  
ATOM    260  N   VAL A  64     119.304 151.352 208.318  1.00  0.50           N  
ATOM    261  CA  VAL A  64     118.209 152.317 208.239  1.00  0.50           C  
ATOM    262  C   VAL A  64     116.996 151.793 209.018  1.00  0.50           C  
ATOM    263  O   VAL A  64     117.096 150.912 209.865  1.00  0.50           O  
ATOM    264  CB  VAL A  64     117.899 152.543 206.758  1.00  0.50           C  
ATOM    265  CG1 VAL A  64     116.850 153.625 206.391  1.00  0.50           C  
ATOM    266  CG2 VAL A  64     119.200 152.898 206.013  1.00  0.50           C  
ATOM    267  N   GLY A  65     115.784 152.333 208.787  1.00  0.55           N  
ATOM    268  CA  GLY A  65     114.557 151.816 209.346  1.00  0.55           C  
ATOM    269  C   GLY A  65     114.183 150.429 208.898  1.00  0.55           C  
ATOM    270  O   GLY A  65     114.762 149.823 208.004  1.00  0.55           O  
ATOM    271  N   PHE A  66     113.175 149.862 209.560  1.00  0.54           N  
ATOM    272  CA  PHE A  66     112.948 148.438 209.509  1.00  0.54           C  
ATOM    273  C   PHE A  66     111.923 148.089 208.465  1.00  0.54           C  
ATOM    274  O   PHE A  66     110.833 148.654 208.437  1.00  0.54           O  
ATOM    275  CB  PHE A  66     112.412 147.934 210.864  1.00  0.54           C  
ATOM    276  CG  PHE A  66     113.429 147.913 211.967  1.00  0.54           C  
ATOM    277  CD1 PHE A  66     114.625 148.660 211.982  1.00  0.54           C  
ATOM    278  CD2 PHE A  66     113.131 147.113 213.078  1.00  0.54           C  
ATOM    279  CE1 PHE A  66     115.476 148.637 213.085  1.00  0.54           C  
ATOM    280  CE2 PHE A  66     114.009 147.049 214.157  1.00  0.54           C  
ATOM    281  CZ  PHE A  66     115.180 147.814 214.170  1.00  0.54           C  
ATOM    282  N   GLU A  67     112.249 147.111 207.607  1.00  0.55           N  
ATOM    283  CA  GLU A  67     111.379 146.719 206.520  1.00  0.55           C  
ATOM    284  C   GLU A  67     110.448 145.615 206.915  1.00  0.55           C  
ATOM    285  O   GLU A  67     110.862 144.506 207.256  1.00  0.55           O  
ATOM    286  CB  GLU A  67     112.161 146.189 205.314  1.00  0.55           C  
ATOM    287  CG  GLU A  67     111.320 145.719 204.092  1.00  0.55           C  
ATOM    288  CD  GLU A  67     109.972 146.397 203.825  1.00  0.55           C  
ATOM    289  OE1 GLU A  67     109.034 145.626 203.491  1.00  0.55           O  
ATOM    290  OE2 GLU A  67     109.795 147.611 204.022  1.00  0.55           O1-
ATOM    291  N   ILE A  68     109.133 145.860 206.833  1.00  0.58           N  
ATOM    292  CA  ILE A  68     108.136 144.910 207.268  1.00  0.58           C  
ATOM    293  C   ILE A  68     108.183 143.601 206.521  1.00  0.58           C  
ATOM    294  O   ILE A  68     108.050 142.534 207.113  1.00  0.58           O  
ATOM    295  CB  ILE A  68     106.724 145.473 207.269  1.00  0.58           C  
ATOM    296  CG1 ILE A  68     106.090 145.637 205.871  1.00  0.58           C  
ATOM    297  CG2 ILE A  68     106.755 146.803 208.033  1.00  0.58           C  
ATOM    298  CD1 ILE A  68     104.622 146.061 205.927  1.00  0.58           C  
ATOM    299  N   SER A  69     108.441 143.640 205.198  1.00  0.63           N  
ATOM    300  CA  SER A  69     108.450 142.472 204.343  1.00  0.63           C  
ATOM    301  C   SER A  69     109.575 141.507 204.690  1.00  0.63           C  
ATOM    302  O   SER A  69     109.479 140.298 204.495  1.00  0.63           O  
ATOM    303  CB  SER A  69     108.428 142.842 202.835  1.00  0.63           C  
ATOM    304  OG  SER A  69     109.683 143.347 202.354  1.00  0.63           O  
ATOM    305  N   VAL A  70     110.663 142.024 205.287  1.00  0.71           N  
ATOM    306  CA  VAL A  70     111.763 141.230 205.806  1.00  0.71           C  
ATOM    307  C   VAL A  70     111.461 140.523 207.109  1.00  0.71           C  
ATOM    308  O   VAL A  70     111.782 139.351 207.279  1.00  0.71           O  
ATOM    309  CB  VAL A  70     113.008 142.031 206.030  1.00  0.71           C  
ATOM    310  CG1 VAL A  70     114.093 141.064 206.518  1.00  0.71           C  
ATOM    311  CG2 VAL A  70     113.423 142.727 204.744  1.00  0.71           C  
ATOM    312  N   PHE A  71     110.809 141.193 208.081  1.00  0.68           N  
ATOM    313  CA  PHE A  71     110.359 140.553 209.315  1.00  0.68           C  
ATOM    314  C   PHE A  71     109.385 139.441 209.008  1.00  0.68           C  
ATOM    315  O   PHE A  71     109.382 138.391 209.647  1.00  0.68           O  
ATOM    316  CB  PHE A  71     109.677 141.541 210.290  1.00  0.68           C  
ATOM    317  CG  PHE A  71     110.717 142.364 210.990  1.00  0.68           C  
ATOM    318  CD1 PHE A  71     111.302 143.468 210.361  1.00  0.68           C  
ATOM    319  CD2 PHE A  71     111.139 142.035 212.285  1.00  0.68           C  
ATOM    320  CE1 PHE A  71     112.286 144.226 210.996  1.00  0.68           C  
ATOM    321  CE2 PHE A  71     112.170 142.751 212.900  1.00  0.68           C  
ATOM    322  CZ  PHE A  71     112.752 143.844 212.256  1.00  0.68           C  
ATOM    323  N   LEU A  72     108.578 139.655 207.962  1.00  0.70           N  
ATOM    324  CA  LEU A  72     107.755 138.645 207.353  1.00  0.70           C  
ATOM    325  C   LEU A  72     108.535 137.454 206.763  1.00  0.70           C  
ATOM    326  O   LEU A  72     108.207 136.314 207.067  1.00  0.70           O  
ATOM    327  CB  LEU A  72     106.861 139.328 206.287  1.00  0.70           C  
ATOM    328  CG  LEU A  72     105.585 140.069 206.775  1.00  0.70           C  
ATOM    329  CD1 LEU A  72     105.584 140.488 208.253  1.00  0.70           C  
ATOM    330  CD2 LEU A  72     105.272 141.291 205.897  1.00  0.70           C  
ATOM    331  N   GLN A  73     109.628 137.651 205.983  1.00  0.72           N  
ATOM    332  CA  GLN A  73     110.510 136.557 205.554  1.00  0.72           C  
ATOM    333  C   GLN A  73     111.203 135.841 206.707  1.00  0.72           C  
ATOM    334  O   GLN A  73     111.310 134.615 206.720  1.00  0.72           O  
ATOM    335  CB  GLN A  73     111.609 136.997 204.542  1.00  0.72           C  
ATOM    336  CG  GLN A  73     111.104 137.564 203.187  1.00  0.72           C  
ATOM    337  CD  GLN A  73     110.339 136.560 202.316  1.00  0.72           C  
ATOM    338  NE2 GLN A  73     110.643 136.519 200.998  1.00  0.72           N  
ATOM    339  OE1 GLN A  73     109.449 135.851 202.769  1.00  0.72           O  
ATOM    340  N   THR A  74     111.673 136.591 207.728  1.00  0.73           N  
ATOM    341  CA  THR A  74     112.251 136.028 208.948  1.00  0.73           C  
ATOM    342  C   THR A  74     111.277 135.122 209.661  1.00  0.73           C  
ATOM    343  O   THR A  74     111.561 133.948 209.853  1.00  0.73           O  
ATOM    344  CB  THR A  74     112.719 137.088 209.949  1.00  0.73           C  
ATOM    345  CG2 THR A  74     113.341 136.438 211.195  1.00  0.73           C  
ATOM    346  OG1 THR A  74     113.724 137.911 209.372  1.00  0.73           O  
ATOM    347  N   LEU A  75     110.057 135.595 209.990  1.00  0.73           N  
ATOM    348  CA  LEU A  75     109.027 134.761 210.595  1.00  0.73           C  
ATOM    349  C   LEU A  75     108.577 133.610 209.697  1.00  0.73           C  
ATOM    350  O   LEU A  75     108.373 132.493 210.154  1.00  0.73           O  
ATOM    351  CB  LEU A  75     107.820 135.613 211.043  1.00  0.73           C  
ATOM    352  CG  LEU A  75     108.130 136.597 212.194  1.00  0.73           C  
ATOM    353  CD1 LEU A  75     107.112 137.744 212.197  1.00  0.73           C  
ATOM    354  CD2 LEU A  75     108.171 135.899 213.561  1.00  0.73           C  
ATOM    355  N   ALA A  76     108.475 133.817 208.371  1.00  0.75           N  
ATOM    356  CA  ALA A  76     108.195 132.759 207.418  1.00  0.75           C  
ATOM    357  C   ALA A  76     109.212 131.630 207.414  1.00  0.75           C  
ATOM    358  O   ALA A  76     108.837 130.463 207.360  1.00  0.75           O  
ATOM    359  CB  ALA A  76     108.096 133.341 205.999  1.00  0.75           C  
ATOM    360  N   MET A  77     110.520 131.940 207.501  1.00  0.72           N  
ATOM    361  CA  MET A  77     111.553 130.946 207.727  1.00  0.72           C  
ATOM    362  C   MET A  77     111.463 130.273 209.097  1.00  0.72           C  
ATOM    363  O   MET A  77     111.637 129.064 209.219  1.00  0.72           O  
ATOM    364  CB  MET A  77     112.957 131.537 207.464  1.00  0.72           C  
ATOM    365  CG  MET A  77     114.078 130.477 207.424  1.00  0.72           C  
ATOM    366  SD  MET A  77     115.649 131.073 206.728  1.00  0.72           S  
ATOM    367  CE  MET A  77     116.575 129.550 207.084  1.00  0.72           C  
ATOM    368  N   ILE A  78     111.149 131.030 210.172  1.00  0.73           N  
ATOM    369  CA  ILE A  78     110.940 130.466 211.507  1.00  0.73           C  
ATOM    370  C   ILE A  78     109.785 129.478 211.550  1.00  0.73           C  
ATOM    371  O   ILE A  78     109.918 128.339 211.976  1.00  0.73           O  
ATOM    372  CB  ILE A  78     110.689 131.552 212.564  1.00  0.73           C  
ATOM    373  CG1 ILE A  78     111.902 132.499 212.642  1.00  0.73           C  
ATOM    374  CG2 ILE A  78     110.384 130.917 213.944  1.00  0.73           C  
ATOM    375  CD1 ILE A  78     111.720 133.739 213.524  1.00  0.73           C  
ATOM    376  N   HIS A  79     108.610 129.849 211.037  1.00  0.69           N  
ATOM    377  CA  HIS A  79     107.492 128.933 211.001  1.00  0.69           C  
ATOM    378  C   HIS A  79     107.667 127.811 209.983  1.00  0.69           C  
ATOM    379  O   HIS A  79     107.231 126.685 210.203  1.00  0.69           O  
ATOM    380  CB  HIS A  79     106.160 129.679 210.829  1.00  0.69           C  
ATOM    381  CG  HIS A  79     105.833 130.544 212.016  1.00  0.69           C  
ATOM    382  CD2 HIS A  79     105.250 130.195 213.192  1.00  0.69           C  
ATOM    383  ND1 HIS A  79     106.119 131.899 212.012  1.00  0.69           N  
ATOM    384  CE1 HIS A  79     105.712 132.340 213.185  1.00  0.69           C  
ATOM    385  NE2 HIS A  79     105.174 131.352 213.937  1.00  0.69           N  
ATOM    386  N   SER A  80     108.346 128.038 208.839  1.00  0.73           N  
ATOM    387  CA  SER A  80     108.649 126.957 207.901  1.00  0.73           C  
ATOM    388  C   SER A  80     109.559 125.870 208.450  1.00  0.73           C  
ATOM    389  O   SER A  80     109.297 124.682 208.259  1.00  0.73           O  
ATOM    390  CB  SER A  80     109.153 127.446 206.517  1.00  0.73           C  
ATOM    391  OG  SER A  80     110.488 127.949 206.545  1.00  0.73           O  
ATOM    392  N   ILE A  81     110.626 126.225 209.193  1.00  0.74           N  
ATOM    393  CA  ILE A  81     111.441 125.246 209.896  1.00  0.74           C  
ATOM    394  C   ILE A  81     110.728 124.591 211.083  1.00  0.74           C  
ATOM    395  O   ILE A  81     110.964 123.432 211.414  1.00  0.74           O  
ATOM    396  CB  ILE A  81     112.813 125.755 210.303  1.00  0.74           C  
ATOM    397  CG1 ILE A  81     112.704 126.834 211.386  1.00  0.74           C  
ATOM    398  CG2 ILE A  81     113.579 126.265 209.059  1.00  0.74           C  
ATOM    399  CD1 ILE A  81     112.995 126.339 212.806  1.00  0.74           C  
ATOM    400  N   GLU A  82     109.790 125.283 211.755  1.00  0.70           N  
ATOM    401  CA  GLU A  82     108.926 124.651 212.741  1.00  0.70           C  
ATOM    402  C   GLU A  82     108.003 123.600 212.121  1.00  0.70           C  
ATOM    403  O   GLU A  82     107.817 122.506 212.651  1.00  0.70           O  
ATOM    404  CB  GLU A  82     108.111 125.704 213.522  1.00  0.70           C  
ATOM    405  CG  GLU A  82     108.978 126.559 214.485  1.00  0.70           C  
ATOM    406  CD  GLU A  82     108.229 127.734 215.118  1.00  0.70           C  
ATOM    407  OE1 GLU A  82     107.022 127.921 214.818  1.00  0.70           O  
ATOM    408  OE2 GLU A  82     108.880 128.454 215.921  1.00  0.70           O1-
ATOM    409  N   MET A  83     107.438 123.879 210.933  1.00  0.68           N  
ATOM    410  CA  MET A  83     106.704 122.902 210.149  1.00  0.68           C  
ATOM    411  C   MET A  83     107.531 121.732 209.618  1.00  0.68           C  
ATOM    412  O   MET A  83     107.096 120.583 209.665  1.00  0.68           O  
ATOM    413  CB  MET A  83     105.990 123.603 208.972  1.00  0.68           C  
ATOM    414  CG  MET A  83     104.859 124.548 209.419  1.00  0.68           C  
ATOM    415  SD  MET A  83     103.573 123.765 210.438  1.00  0.68           S  
ATOM    416  CE  MET A  83     102.826 122.772 209.117  1.00  0.68           C  
ATOM    417  N   ILE A  84     108.759 121.968 209.109  1.00  0.72           N  
ATOM    418  CA  ILE A  84     109.611 120.895 208.585  1.00  0.72           C  
ATOM    419  C   ILE A  84     110.164 119.981 209.672  1.00  0.72           C  
ATOM    420  O   ILE A  84     110.482 118.825 209.432  1.00  0.72           O  
ATOM    421  CB  ILE A  84     110.733 121.468 207.712  1.00  0.72           C  
ATOM    422  CG1 ILE A  84     111.266 120.494 206.640  1.00  0.72           C  
ATOM    423  CG2 ILE A  84     111.909 121.958 208.572  1.00  0.72           C  
ATOM    424  CD1 ILE A  84     112.224 121.177 205.653  1.00  0.72           C  
ATOM    425  N   ASN A  85     110.207 120.473 210.928  1.00  0.70           N  
ATOM    426  CA  ASN A  85     110.681 119.768 212.109  1.00  0.70           C  
ATOM    427  C   ASN A  85     109.929 118.477 212.391  1.00  0.70           C  
ATOM    428  O   ASN A  85     110.480 117.526 212.932  1.00  0.70           O  
ATOM    429  CB  ASN A  85     110.517 120.719 213.326  1.00  0.70           C  
ATOM    430  CG  ASN A  85     111.102 120.172 214.624  1.00  0.70           C  
ATOM    431  ND2 ASN A  85     110.222 119.864 215.603  1.00  0.70           N  
ATOM    432  OD1 ASN A  85     112.311 120.051 214.794  1.00  0.70           O  
ATOM    433  N   ASN A  86     108.626 118.449 212.073  1.00  0.52           N  
ATOM    434  CA  ASN A  86     107.775 117.323 212.390  1.00  0.52           C  
ATOM    435  C   ASN A  86     107.300 116.597 211.137  1.00  0.52           C  
ATOM    436  O   ASN A  86     106.299 115.882 211.173  1.00  0.52           O  
ATOM    437  CB  ASN A  86     106.531 117.817 213.174  1.00  0.52           C  
ATOM    438  CG  ASN A  86     106.909 118.400 214.533  1.00  0.52           C  
ATOM    439  ND2 ASN A  86     106.376 119.606 214.848  1.00  0.52           N  
ATOM    440  OD1 ASN A  86     107.631 117.817 215.337  1.00  0.52           O  
ATOM    441  N   SER A  87     107.973 116.774 209.983  1.00  0.48           N  
ATOM    442  CA  SER A  87     107.542 116.162 208.729  1.00  0.48           C  
ATOM    443  C   SER A  87     108.311 114.903 208.353  1.00  0.48           C  
ATOM    444  O   SER A  87     109.344 114.564 208.919  1.00  0.48           O  
ATOM    445  CB  SER A  87     107.425 117.181 207.557  1.00  0.48           C  
ATOM    446  OG  SER A  87     108.661 117.558 206.959  1.00  0.48           O  
ATOM    447  N   THR A  88     107.796 114.121 207.371  1.00  0.60           N  
ATOM    448  CA  THR A  88     108.390 112.863 206.890  1.00  0.60           C  
ATOM    449  C   THR A  88     109.798 113.078 206.403  1.00  0.60           C  
ATOM    450  O   THR A  88     110.728 112.285 206.578  1.00  0.60           O  
ATOM    451  CB  THR A  88     107.617 112.378 205.665  1.00  0.60           C  
ATOM    452  CG2 THR A  88     108.172 111.086 205.043  1.00  0.60           C  
ATOM    453  OG1 THR A  88     106.264 112.137 206.009  1.00  0.60           O  
ATOM    454  N   LEU A  89     109.961 114.216 205.731  1.00  0.65           N  
ATOM    455  CA  LEU A  89     111.217 114.756 205.324  1.00  0.65           C  
ATOM    456  C   LEU A  89     112.109 115.114 206.519  1.00  0.65           C  
ATOM    457  O   LEU A  89     111.810 116.031 207.267  1.00  0.65           O  
ATOM    458  CB  LEU A  89     110.878 115.999 204.473  1.00  0.65           C  
ATOM    459  CG  LEU A  89     112.073 116.753 203.905  1.00  0.65           C  
ATOM    460  CD1 LEU A  89     112.815 115.860 202.951  1.00  0.65           C  
ATOM    461  CD2 LEU A  89     111.684 118.061 203.226  1.00  0.65           C  
ATOM    462  N   LEU A  90     113.236 114.386 206.708  1.00  0.67           N  
ATOM    463  CA  LEU A  90     114.137 114.562 207.848  1.00  0.67           C  
ATOM    464  C   LEU A  90     113.578 114.180 209.226  1.00  0.67           C  
ATOM    465  O   LEU A  90     113.479 115.017 210.117  1.00  0.67           O  
ATOM    466  CB  LEU A  90     114.856 115.943 207.880  1.00  0.67           C  
ATOM    467  CG  LEU A  90     116.057 116.122 206.927  1.00  0.67           C  
ATOM    468  CD1 LEU A  90     116.938 114.862 206.836  1.00  0.67           C  
ATOM    469  CD2 LEU A  90     115.593 116.629 205.562  1.00  0.67           C  
ATOM    470  N   PRO A  91     113.257 112.905 209.467  1.00  0.60           N  
ATOM    471  CA  PRO A  91     112.400 112.492 210.581  1.00  0.60           C  
ATOM    472  C   PRO A  91     112.986 112.709 211.968  1.00  0.60           C  
ATOM    473  O   PRO A  91     112.251 113.042 212.890  1.00  0.60           O  
ATOM    474  CB  PRO A  91     112.190 110.987 210.310  1.00  0.60           C  
ATOM    475  CG  PRO A  91     113.431 110.544 209.529  1.00  0.60           C  
ATOM    476  CD  PRO A  91     113.734 111.766 208.673  1.00  0.60           C  
ATOM    477  N   GLY A  92     114.295 112.463 212.161  1.00  0.59           N  
ATOM    478  CA  GLY A  92     114.972 112.621 213.445  1.00  0.59           C  
ATOM    479  C   GLY A  92     116.015 113.695 213.398  1.00  0.59           C  
ATOM    480  O   GLY A  92     117.003 113.639 214.124  1.00  0.59           O  
ATOM    481  N   VAL A  93     115.851 114.684 212.505  1.00  0.68           N  
ATOM    482  CA  VAL A  93     116.821 115.750 212.334  1.00  0.68           C  
ATOM    483  C   VAL A  93     116.098 117.061 212.530  1.00  0.68           C  
ATOM    484  O   VAL A  93     115.241 117.452 211.745  1.00  0.68           O  
ATOM    485  CB  VAL A  93     117.463 115.731 210.949  1.00  0.68           C  
ATOM    486  CG1 VAL A  93     118.466 116.887 210.761  1.00  0.68           C  
ATOM    487  CG2 VAL A  93     118.164 114.381 210.706  1.00  0.68           C  
ATOM    488  N   LYS A  94     116.444 117.811 213.588  1.00  0.70           N  
ATOM    489  CA  LYS A  94     115.876 119.121 213.818  1.00  0.70           C  
ATOM    490  C   LYS A  94     116.630 120.158 213.006  1.00  0.70           C  
ATOM    491  O   LYS A  94     117.846 120.309 213.125  1.00  0.70           O  
ATOM    492  CB  LYS A  94     115.931 119.470 215.325  1.00  0.70           C  
ATOM    493  CG  LYS A  94     115.336 120.835 215.701  1.00  0.70           C  
ATOM    494  CD  LYS A  94     115.212 121.021 217.222  1.00  0.70           C  
ATOM    495  CE  LYS A  94     114.422 122.278 217.590  1.00  0.70           C  
ATOM    496  NZ  LYS A  94     114.483 122.495 219.051  1.00  0.70           N1+
ATOM    497  N   LEU A  95     115.933 120.904 212.135  1.00  0.75           N  
ATOM    498  CA  LEU A  95     116.571 121.912 211.309  1.00  0.75           C  
ATOM    499  C   LEU A  95     116.484 123.257 211.999  1.00  0.75           C  
ATOM    500  O   LEU A  95     115.450 123.921 212.023  1.00  0.75           O  
ATOM    501  CB  LEU A  95     115.994 122.002 209.873  1.00  0.75           C  
ATOM    502  CG  LEU A  95     116.506 120.913 208.902  1.00  0.75           C  
ATOM    503  CD1 LEU A  95     115.939 119.521 209.194  1.00  0.75           C  
ATOM    504  CD2 LEU A  95     116.197 121.294 207.449  1.00  0.75           C  
ATOM    505  N   GLY A  96     117.606 123.678 212.608  1.00  0.77           N  
ATOM    506  CA  GLY A  96     117.744 124.993 213.205  1.00  0.77           C  
ATOM    507  C   GLY A  96     118.132 126.048 212.208  1.00  0.77           C  
ATOM    508  O   GLY A  96     118.299 125.811 211.012  1.00  0.77           O  
ATOM    509  N   TYR A  97     118.343 127.272 212.699  1.00  0.75           N  
ATOM    510  CA  TYR A  97     118.705 128.379 211.847  1.00  0.75           C  
ATOM    511  C   TYR A  97     119.517 129.386 212.619  1.00  0.75           C  
ATOM    512  O   TYR A  97     119.428 129.484 213.843  1.00  0.75           O  
ATOM    513  CB  TYR A  97     117.496 129.088 211.158  1.00  0.75           C  
ATOM    514  CG  TYR A  97     116.526 129.741 212.114  1.00  0.75           C  
ATOM    515  CD1 TYR A  97     116.862 130.855 212.895  1.00  0.75           C  
ATOM    516  CD2 TYR A  97     115.239 129.224 212.232  1.00  0.75           C  
ATOM    517  CE1 TYR A  97     115.948 131.408 213.794  1.00  0.75           C  
ATOM    518  CE2 TYR A  97     114.305 129.780 213.120  1.00  0.75           C  
ATOM    519  CZ  TYR A  97     114.690 130.850 213.941  1.00  0.75           C  
ATOM    520  OH  TYR A  97     113.833 131.359 214.939  1.00  0.75           O  
ATOM    521  N   GLU A  98     120.274 130.213 211.886  1.00  0.71           N  
ATOM    522  CA  GLU A  98     120.862 131.420 212.426  1.00  0.71           C  
ATOM    523  C   GLU A  98     120.534 132.565 211.459  1.00  0.71           C  
ATOM    524  O   GLU A  98     121.124 132.700 210.388  1.00  0.71           O  
ATOM    525  CB  GLU A  98     122.391 131.241 212.597  1.00  0.71           C  
ATOM    526  CG  GLU A  98     122.849 130.396 213.826  1.00  0.71           C  
ATOM    527  CD  GLU A  98     123.252 131.163 215.102  1.00  0.71           C  
ATOM    528  OE1 GLU A  98     123.574 132.386 215.070  1.00  0.71           O  
ATOM    529  OE2 GLU A  98     123.318 130.506 216.168  1.00  0.71           O1-
ATOM    530  N   ILE A  99     119.557 133.432 211.805  1.00  0.75           N  
ATOM    531  CA  ILE A  99     119.099 134.522 210.943  1.00  0.75           C  
ATOM    532  C   ILE A  99     119.829 135.783 211.326  1.00  0.75           C  
ATOM    533  O   ILE A  99     119.733 136.247 212.470  1.00  0.75           O  
ATOM    534  CB  ILE A  99     117.597 134.823 211.023  1.00  0.75           C  
ATOM    535  CG1 ILE A  99     116.734 133.563 210.839  1.00  0.75           C  
ATOM    536  CG2 ILE A  99     117.188 135.915 210.011  1.00  0.75           C  
ATOM    537  CD1 ILE A  99     116.958 132.783 209.546  1.00  0.75           C  
ATOM    538  N   TYR A 100     120.555 136.376 210.366  1.00  0.72           N  
ATOM    539  CA  TYR A 100     121.263 137.616 210.566  1.00  0.72           C  
ATOM    540  C   TYR A 100     120.836 138.585 209.481  1.00  0.72           C  
ATOM    541  O   TYR A 100     120.396 138.204 208.397  1.00  0.72           O  
ATOM    542  CB  TYR A 100     122.800 137.409 210.543  1.00  0.72           C  
ATOM    543  CG  TYR A 100     123.278 136.810 211.844  1.00  0.72           C  
ATOM    544  CD1 TYR A 100     123.750 137.610 212.902  1.00  0.72           C  
ATOM    545  CD2 TYR A 100     123.243 135.426 212.025  1.00  0.72           C  
ATOM    546  CE1 TYR A 100     124.147 137.031 214.123  1.00  0.72           C  
ATOM    547  CE2 TYR A 100     123.677 134.854 213.223  1.00  0.72           C  
ATOM    548  CZ  TYR A 100     124.110 135.638 214.285  1.00  0.72           C  
ATOM    549  OH  TYR A 100     124.530 134.978 215.471  1.00  0.72           O  
ATOM    550  N   ASP A 101     120.902 139.890 209.791  1.00  0.72           N  
ATOM    551  CA  ASP A 101     120.588 140.948 208.858  1.00  0.72           C  
ATOM    552  C   ASP A 101     121.623 141.089 207.739  1.00  0.72           C  
ATOM    553  O   ASP A 101     122.802 140.763 207.875  1.00  0.72           O  
ATOM    554  CB  ASP A 101     120.373 142.274 209.636  1.00  0.72           C  
ATOM    555  CG  ASP A 101     119.613 143.340 208.855  1.00  0.72           C  
ATOM    556  OD1 ASP A 101     119.263 143.116 207.666  1.00  0.72           O  
ATOM    557  OD2 ASP A 101     119.303 144.392 209.454  1.00  0.72           O1-
ATOM    558  N   THR A 102     121.147 141.595 206.599  1.00  0.71           N  
ATOM    559  CA  THR A 102     121.916 141.963 205.430  1.00  0.71           C  
ATOM    560  C   THR A 102     121.882 143.479 205.223  1.00  0.71           C  
ATOM    561  O   THR A 102     122.767 144.046 204.581  1.00  0.71           O  
ATOM    562  CB  THR A 102     121.283 141.318 204.196  1.00  0.71           C  
ATOM    563  CG2 THR A 102     121.719 141.917 202.864  1.00  0.71           C  
ATOM    564  OG1 THR A 102     121.617 139.955 204.102  1.00  0.71           O  
ATOM    565  N   CYS A 103     120.849 144.204 205.725  1.00  0.69           N  
ATOM    566  CA  CYS A 103     120.655 145.653 205.577  1.00  0.69           C  
ATOM    567  C   CYS A 103     120.717 146.196 204.144  1.00  0.69           C  
ATOM    568  O   CYS A 103     121.178 147.316 203.922  1.00  0.69           O  
ATOM    569  CB  CYS A 103     121.662 146.487 206.415  1.00  0.69           C  
ATOM    570  SG  CYS A 103     121.644 146.212 208.204  1.00  0.69           S  
ATOM    571  N   THR A 104     120.295 145.379 203.148  1.00  0.66           N  
ATOM    572  CA  THR A 104     120.311 145.616 201.691  1.00  0.66           C  
ATOM    573  C   THR A 104     121.662 145.904 201.042  1.00  0.66           C  
ATOM    574  O   THR A 104     121.758 145.999 199.823  1.00  0.66           O  
ATOM    575  CB  THR A 104     119.264 146.596 201.149  1.00  0.66           C  
ATOM    576  CG2 THR A 104     117.878 146.296 201.737  1.00  0.66           C  
ATOM    577  OG1 THR A 104     119.548 147.941 201.461  1.00  0.66           O  
ATOM    578  N   GLU A 105     122.741 145.974 201.834  1.00  0.63           N  
ATOM    579  CA  GLU A 105     124.022 146.512 201.443  1.00  0.63           C  
ATOM    580  C   GLU A 105     125.074 145.432 201.386  1.00  0.63           C  
ATOM    581  O   GLU A 105     125.035 144.449 202.126  1.00  0.63           O  
ATOM    582  CB  GLU A 105     124.441 147.548 202.510  1.00  0.63           C  
ATOM    583  CG  GLU A 105     125.788 148.259 202.268  1.00  0.63           C  
ATOM    584  CD  GLU A 105     125.648 149.180 201.075  1.00  0.63           C  
ATOM    585  OE1 GLU A 105     125.971 148.733 199.952  1.00  0.63           O  
ATOM    586  OE2 GLU A 105     125.171 150.318 201.337  1.00  0.63           O1-
ATOM    587  N   VAL A 106     126.065 145.584 200.488  1.00  0.68           N  
ATOM    588  CA  VAL A 106     127.060 144.555 200.248  1.00  0.68           C  
ATOM    589  C   VAL A 106     127.946 144.277 201.448  1.00  0.68           C  
ATOM    590  O   VAL A 106     128.099 143.141 201.889  1.00  0.68           O  
ATOM    591  CB  VAL A 106     127.839 144.846 198.968  1.00  0.68           C  
ATOM    592  CG1 VAL A 106     128.545 146.215 198.979  1.00  0.68           C  
ATOM    593  CG2 VAL A 106     128.794 143.689 198.655  1.00  0.68           C  
ATOM    594  N   THR A 107     128.485 145.333 202.070  1.00  0.62           N  
ATOM    595  CA  THR A 107     129.423 145.266 203.181  1.00  0.62           C  
ATOM    596  C   THR A 107     128.870 144.628 204.433  1.00  0.62           C  
ATOM    597  O   THR A 107     129.537 143.834 205.091  1.00  0.62           O  
ATOM    598  CB  THR A 107     129.989 146.641 203.482  1.00  0.62           C  
ATOM    599  CG2 THR A 107     131.118 146.574 204.512  1.00  0.62           C  
ATOM    600  OG1 THR A 107     130.537 147.199 202.296  1.00  0.62           O  
ATOM    601  N   VAL A 108     127.611 144.932 204.794  1.00  0.65           N  
ATOM    602  CA  VAL A 108     126.960 144.354 205.962  1.00  0.65           C  
ATOM    603  C   VAL A 108     126.688 142.864 205.791  1.00  0.65           C  
ATOM    604  O   VAL A 108     126.948 142.054 206.681  1.00  0.65           O  
ATOM    605  CB  VAL A 108     125.689 145.117 206.296  1.00  0.65           C  
ATOM    606  CG1 VAL A 108     125.087 144.589 207.609  1.00  0.65           C  
ATOM    607  CG2 VAL A 108     126.032 146.613 206.444  1.00  0.65           C  
ATOM    608  N   ALA A 109     126.230 142.455 204.588  1.00  0.74           N  
ATOM    609  CA  ALA A 109     126.061 141.059 204.228  1.00  0.74           C  
ATOM    610  C   ALA A 109     127.362 140.272 204.285  1.00  0.74           C  
ATOM    611  O   ALA A 109     127.420 139.177 204.833  1.00  0.74           O  
ATOM    612  CB  ALA A 109     125.517 140.957 202.791  1.00  0.74           C  
ATOM    613  N   MET A 110     128.459 140.849 203.753  1.00  0.66           N  
ATOM    614  CA  MET A 110     129.797 140.291 203.843  1.00  0.66           C  
ATOM    615  C   MET A 110     130.303 140.142 205.277  1.00  0.66           C  
ATOM    616  O   MET A 110     130.888 139.129 205.642  1.00  0.66           O  
ATOM    617  CB  MET A 110     130.794 141.106 202.984  1.00  0.66           C  
ATOM    618  CG  MET A 110     130.509 141.024 201.469  1.00  0.66           C  
ATOM    619  SD  MET A 110     131.706 141.871 200.397  1.00  0.66           S  
ATOM    620  CE  MET A 110     131.719 143.537 201.110  1.00  0.66           C  
ATOM    621  N   ALA A 111     130.055 141.123 206.162  1.00  0.65           N  
ATOM    622  CA  ALA A 111     130.364 140.996 207.577  1.00  0.65           C  
ATOM    623  C   ALA A 111     129.602 139.861 208.274  1.00  0.65           C  
ATOM    624  O   ALA A 111     130.165 139.069 209.032  1.00  0.65           O  
ATOM    625  CB  ALA A 111     130.094 142.345 208.267  1.00  0.65           C  
ATOM    626  N   ALA A 112     128.294 139.715 207.991  1.00  0.70           N  
ATOM    627  CA  ALA A 112     127.508 138.590 208.457  1.00  0.70           C  
ATOM    628  C   ALA A 112     127.925 137.234 207.876  1.00  0.70           C  
ATOM    629  O   ALA A 112     127.951 136.228 208.582  1.00  0.70           O  
ATOM    630  CB  ALA A 112     126.008 138.881 208.291  1.00  0.70           C  
ATOM    631  N   THR A 113     128.317 137.149 206.589  1.00  0.70           N  
ATOM    632  CA  THR A 113     128.926 135.937 206.030  1.00  0.70           C  
ATOM    633  C   THR A 113     130.269 135.569 206.628  1.00  0.70           C  
ATOM    634  O   THR A 113     130.538 134.392 206.861  1.00  0.70           O  
ATOM    635  CB  THR A 113     129.040 135.869 204.515  1.00  0.70           C  
ATOM    636  CG2 THR A 113     127.656 136.007 203.885  1.00  0.70           C  
ATOM    637  OG1 THR A 113     129.845 136.898 203.971  1.00  0.70           O  
ATOM    638  N   LEU A 114     131.137 136.548 206.952  1.00  0.63           N  
ATOM    639  CA  LEU A 114     132.340 136.306 207.740  1.00  0.63           C  
ATOM    640  C   LEU A 114     132.018 135.733 209.118  1.00  0.63           C  
ATOM    641  O   LEU A 114     132.661 134.793 209.583  1.00  0.63           O  
ATOM    642  CB  LEU A 114     133.175 137.597 207.931  1.00  0.63           C  
ATOM    643  CG  LEU A 114     133.839 138.146 206.652  1.00  0.63           C  
ATOM    644  CD1 LEU A 114     134.448 139.527 206.926  1.00  0.63           C  
ATOM    645  CD2 LEU A 114     134.903 137.193 206.099  1.00  0.63           C  
ATOM    646  N   ARG A 115     130.963 136.251 209.781  1.00  0.53           N  
ATOM    647  CA  ARG A 115     130.424 135.674 211.004  1.00  0.53           C  
ATOM    648  C   ARG A 115     129.913 134.240 210.841  1.00  0.53           C  
ATOM    649  O   ARG A 115     130.144 133.389 211.696  1.00  0.53           O  
ATOM    650  CB  ARG A 115     129.319 136.592 211.595  1.00  0.53           C  
ATOM    651  CG  ARG A 115     128.724 136.126 212.938  1.00  0.53           C  
ATOM    652  CD  ARG A 115     127.702 137.096 213.547  1.00  0.53           C  
ATOM    653  NE  ARG A 115     127.205 136.497 214.839  1.00  0.53           N  
ATOM    654  CZ  ARG A 115     127.809 136.615 216.030  1.00  0.53           C  
ATOM    655  NH1 ARG A 115     127.220 136.065 217.094  1.00  0.53           N1+
ATOM    656  NH2 ARG A 115     128.974 137.233 216.183  1.00  0.53           N  
ATOM    657  N   PHE A 116     129.217 133.914 209.735  1.00  0.63           N  
ATOM    658  CA  PHE A 116     128.828 132.546 209.412  1.00  0.63           C  
ATOM    659  C   PHE A 116     129.991 131.588 209.199  1.00  0.63           C  
ATOM    660  O   PHE A 116     130.009 130.485 209.742  1.00  0.63           O  
ATOM    661  CB  PHE A 116     127.958 132.493 208.124  1.00  0.63           C  
ATOM    662  CG  PHE A 116     126.572 133.048 208.291  1.00  0.63           C  
ATOM    663  CD1 PHE A 116     125.863 132.959 209.501  1.00  0.63           C  
ATOM    664  CD2 PHE A 116     125.923 133.596 207.171  1.00  0.63           C  
ATOM    665  CE1 PHE A 116     124.548 133.417 209.590  1.00  0.63           C  
ATOM    666  CE2 PHE A 116     124.609 134.067 207.266  1.00  0.63           C  
ATOM    667  CZ  PHE A 116     123.918 133.983 208.478  1.00  0.63           C  
ATOM    668  N   LEU A 117     131.008 131.982 208.420  1.00  0.59           N  
ATOM    669  CA  LEU A 117     132.172 131.153 208.168  1.00  0.59           C  
ATOM    670  C   LEU A 117     133.055 130.950 209.387  1.00  0.59           C  
ATOM    671  O   LEU A 117     133.562 129.856 209.622  1.00  0.59           O  
ATOM    672  CB  LEU A 117     132.970 131.696 206.968  1.00  0.59           C  
ATOM    673  CG  LEU A 117     132.179 131.670 205.644  1.00  0.59           C  
ATOM    674  CD1 LEU A 117     132.942 132.473 204.583  1.00  0.59           C  
ATOM    675  CD2 LEU A 117     131.879 130.232 205.187  1.00  0.59           C  
ATOM    676  N   SER A 118     133.244 131.975 210.240  1.00  0.54           N  
ATOM    677  CA  SER A 118     133.941 131.785 211.508  1.00  0.54           C  
ATOM    678  C   SER A 118     133.217 130.877 212.492  1.00  0.54           C  
ATOM    679  O   SER A 118     133.847 130.084 213.187  1.00  0.54           O  
ATOM    680  CB  SER A 118     134.383 133.105 212.185  1.00  0.54           C  
ATOM    681  OG  SER A 118     133.287 133.892 212.653  1.00  0.54           O  
ATOM    682  N   LYS A 119     131.869 130.923 212.540  1.00  0.46           N  
ATOM    683  CA  LYS A 119     131.067 129.937 213.253  1.00  0.46           C  
ATOM    684  C   LYS A 119     131.200 128.522 212.724  1.00  0.46           C  
ATOM    685  O   LYS A 119     131.259 127.566 213.490  1.00  0.46           O  
ATOM    686  CB  LYS A 119     129.565 130.273 213.171  1.00  0.46           C  
ATOM    687  CG  LYS A 119     129.154 131.457 214.046  1.00  0.46           C  
ATOM    688  CD  LYS A 119     127.665 131.777 213.854  1.00  0.46           C  
ATOM    689  CE  LYS A 119     127.207 133.046 214.555  1.00  0.46           C  
ATOM    690  NZ  LYS A 119     127.355 132.866 216.006  1.00  0.46           N1+
ATOM    691  N   PHE A 120     131.239 128.360 211.392  1.00  0.42           N  
ATOM    692  CA  PHE A 120     131.400 127.075 210.750  1.00  0.42           C  
ATOM    693  C   PHE A 120     132.782 126.475 210.958  1.00  0.42           C  
ATOM    694  O   PHE A 120     132.924 125.253 210.907  1.00  0.42           O  
ATOM    695  CB  PHE A 120     131.079 127.236 209.240  1.00  0.42           C  
ATOM    696  CG  PHE A 120     131.287 125.978 208.438  1.00  0.42           C  
ATOM    697  CD1 PHE A 120     132.343 125.891 207.518  1.00  0.42           C  
ATOM    698  CD2 PHE A 120     130.459 124.865 208.630  1.00  0.42           C  
ATOM    699  CE1 PHE A 120     132.567 124.709 206.802  1.00  0.42           C  
ATOM    700  CE2 PHE A 120     130.674 123.683 207.914  1.00  0.42           C  
ATOM    701  CZ  PHE A 120     131.732 123.602 207.002  1.00  0.42           C  
ATOM    702  N   ASN A 121     133.819 127.319 211.187  1.00  0.40           N  
ATOM    703  CA  ASN A 121     135.214 126.921 211.307  1.00  0.40           C  
ATOM    704  C   ASN A 121     135.428 125.651 212.122  1.00  0.40           C  
ATOM    705  O   ASN A 121     135.129 125.568 213.312  1.00  0.40           O  
ATOM    706  CB  ASN A 121     136.105 128.072 211.849  1.00  0.40           C  
ATOM    707  CG  ASN A 121     137.591 127.713 211.786  1.00  0.40           C  
ATOM    708  ND2 ASN A 121     138.337 127.977 212.883  1.00  0.40           N  
ATOM    709  OD1 ASN A 121     138.087 127.183 210.791  1.00  0.40           O  
ATOM    710  N   CYS A 122     135.961 124.611 211.461  1.00  0.46           N  
ATOM    711  CA  CYS A 122     136.021 123.296 212.048  1.00  0.46           C  
ATOM    712  C   CYS A 122     137.182 123.193 213.008  1.00  0.46           C  
ATOM    713  O   CYS A 122     138.337 123.000 212.637  1.00  0.46           O  
ATOM    714  CB  CYS A 122     136.096 122.181 210.982  1.00  0.46           C  
ATOM    715  SG  CYS A 122     135.643 120.548 211.661  1.00  0.46           S  
ATOM    716  N   SER A 123     136.860 123.361 214.293  1.00  0.41           N  
ATOM    717  CA  SER A 123     137.785 123.185 215.382  1.00  0.41           C  
ATOM    718  C   SER A 123     137.085 122.368 216.440  1.00  0.41           C  
ATOM    719  O   SER A 123     137.213 121.153 216.484  1.00  0.41           O  
ATOM    720  CB  SER A 123     138.346 124.538 215.901  1.00  0.41           C  
ATOM    721  OG  SER A 123     137.358 125.420 216.455  1.00  0.41           O  
ATOM    722  N   ARG A 124     136.246 122.974 217.282  1.00  0.31           N  
ATOM    723  CA  ARG A 124     135.638 122.349 218.453  1.00  0.31           C  
ATOM    724  C   ARG A 124     134.916 121.015 218.264  1.00  0.31           C  
ATOM    725  O   ARG A 124     134.965 120.153 219.134  1.00  0.31           O  
ATOM    726  CB  ARG A 124     134.632 123.342 219.065  1.00  0.31           C  
ATOM    727  CG  ARG A 124     134.143 122.963 220.480  1.00  0.31           C  
ATOM    728  CD  ARG A 124     133.192 123.949 221.165  1.00  0.31           C  
ATOM    729  NE  ARG A 124     133.742 125.325 220.939  1.00  0.31           N  
ATOM    730  CZ  ARG A 124     133.248 126.181 220.035  1.00  0.31           C  
ATOM    731  NH1 ARG A 124     133.877 127.327 219.812  1.00  0.31           N1+
ATOM    732  NH2 ARG A 124     132.144 125.912 219.354  1.00  0.31           N  
ATOM    733  N   GLU A 125     134.216 120.825 217.132  1.00  0.32           N  
ATOM    734  CA  GLU A 125     133.564 119.571 216.781  1.00  0.32           C  
ATOM    735  C   GLU A 125     134.503 118.377 216.573  1.00  0.32           C  
ATOM    736  O   GLU A 125     134.251 117.275 217.054  1.00  0.32           O  
ATOM    737  CB  GLU A 125     132.766 119.830 215.481  1.00  0.32           C  
ATOM    738  CG  GLU A 125     131.914 118.650 214.945  1.00  0.32           C  
ATOM    739  CD  GLU A 125     130.540 118.487 215.594  1.00  0.32           C  
ATOM    740  OE1 GLU A 125     129.788 117.601 215.108  1.00  0.32           O  
ATOM    741  OE2 GLU A 125     130.179 119.301 216.474  1.00  0.32           O1-
ATOM    742  N   THR A 126     135.627 118.551 215.844  1.00  0.30           N  
ATOM    743  CA  THR A 126     136.522 117.438 215.518  1.00  0.30           C  
ATOM    744  C   THR A 126     137.799 117.469 216.320  1.00  0.30           C  
ATOM    745  O   THR A 126     138.617 116.553 216.256  1.00  0.30           O  
ATOM    746  CB  THR A 126     136.949 117.417 214.051  1.00  0.30           C  
ATOM    747  CG2 THR A 126     135.730 117.199 213.145  1.00  0.30           C  
ATOM    748  OG1 THR A 126     137.545 118.646 213.651  1.00  0.30           O  
ATOM    749  N   VAL A 127     137.997 118.521 217.118  1.00  0.29           N  
ATOM    750  CA  VAL A 127     139.221 118.747 217.851  1.00  0.29           C  
ATOM    751  C   VAL A 127     138.915 118.606 219.311  1.00  0.29           C  
ATOM    752  O   VAL A 127     137.904 119.081 219.825  1.00  0.29           O  
ATOM    753  CB  VAL A 127     139.817 120.134 217.631  1.00  0.29           C  
ATOM    754  CG1 VAL A 127     141.102 120.352 218.447  1.00  0.29           C  
ATOM    755  CG2 VAL A 127     140.160 120.300 216.140  1.00  0.29           C  
ATOM    756  N   GLU A 128     139.828 117.965 220.049  1.00  0.26           N  
ATOM    757  CA  GLU A 128     139.759 117.859 221.478  1.00  0.26           C  
ATOM    758  C   GLU A 128     140.004 119.161 222.231  1.00  0.26           C  
ATOM    759  O   GLU A 128     140.985 119.321 222.957  1.00  0.26           O  
ATOM    760  CB  GLU A 128     140.840 116.877 221.943  1.00  0.26           C  
ATOM    761  CG  GLU A 128     140.656 115.418 221.488  1.00  0.26           C  
ATOM    762  CD  GLU A 128     141.563 114.502 222.300  1.00  0.26           C  
ATOM    763  OE1 GLU A 128     141.314 114.403 223.533  1.00  0.26           O  
ATOM    764  OE2 GLU A 128     142.515 113.932 221.726  1.00  0.26           O1-
ATOM    765  N   PHE A 129     139.074 120.121 222.123  1.00  0.20           N  
ATOM    766  CA  PHE A 129     139.048 121.302 222.957  1.00  0.20           C  
ATOM    767  C   PHE A 129     138.878 120.902 224.421  1.00  0.20           C  
ATOM    768  O   PHE A 129     138.126 119.989 224.757  1.00  0.20           O  
ATOM    769  CB  PHE A 129     137.921 122.273 222.517  1.00  0.20           C  
ATOM    770  CG  PHE A 129     138.258 123.127 221.315  1.00  0.20           C  
ATOM    771  CD1 PHE A 129     139.356 122.897 220.461  1.00  0.20           C  
ATOM    772  CD2 PHE A 129     137.458 124.258 221.077  1.00  0.20           C  
ATOM    773  CE1 PHE A 129     139.676 123.800 219.442  1.00  0.20           C  
ATOM    774  CE2 PHE A 129     137.769 125.162 220.054  1.00  0.20           C  
ATOM    775  CZ  PHE A 129     138.891 124.940 219.253  1.00  0.20           C  
ATOM    776  N   LYS A 130     139.619 121.555 225.327  1.00  0.21           N  
ATOM    777  CA  LYS A 130     139.585 121.233 226.741  1.00  0.21           C  
ATOM    778  C   LYS A 130     139.267 122.513 227.493  1.00  0.21           C  
ATOM    779  O   LYS A 130     138.158 122.718 227.972  1.00  0.21           O  
ATOM    780  CB  LYS A 130     140.924 120.624 227.239  1.00  0.21           C  
ATOM    781  CG  LYS A 130     141.452 119.412 226.442  1.00  0.21           C  
ATOM    782  CD  LYS A 130     140.574 118.144 226.435  1.00  0.21           C  
ATOM    783  CE  LYS A 130     141.281 116.995 225.703  1.00  0.21           C  
ATOM    784  NZ  LYS A 130     140.362 115.884 225.388  1.00  0.21           N1+
ATOM    785  N   CYS A 131     140.241 123.438 227.577  1.00  0.19           N  
ATOM    786  CA  CYS A 131     140.122 124.670 228.341  1.00  0.19           C  
ATOM    787  C   CYS A 131     139.307 125.762 227.660  1.00  0.19           C  
ATOM    788  O   CYS A 131     138.929 126.743 228.289  1.00  0.19           O  
ATOM    789  CB  CYS A 131     141.532 125.211 228.672  1.00  0.19           C  
ATOM    790  SG  CYS A 131     142.504 124.000 229.642  1.00  0.19           S  
ATOM    791  N   ASP A 132     138.996 125.598 226.362  1.00  0.22           N  
ATOM    792  CA  ASP A 132     138.117 126.485 225.619  1.00  0.22           C  
ATOM    793  C   ASP A 132     136.636 126.320 225.979  1.00  0.22           C  
ATOM    794  O   ASP A 132     135.803 127.185 225.708  1.00  0.22           O  
ATOM    795  CB  ASP A 132     138.226 126.160 224.110  1.00  0.22           C  
ATOM    796  CG  ASP A 132     139.609 126.414 223.534  1.00  0.22           C  
ATOM    797  OD1 ASP A 132     140.470 127.015 224.216  1.00  0.22           O  
ATOM    798  OD2 ASP A 132     139.805 125.969 222.377  1.00  0.22           O1-
ATOM    799  N   TYR A 133     136.251 125.166 226.560  1.00  0.20           N  
ATOM    800  CA  TYR A 133     134.895 124.918 227.011  1.00  0.20           C  
ATOM    801  C   TYR A 133     134.520 125.742 228.251  1.00  0.20           C  
ATOM    802  O   TYR A 133     135.342 126.003 229.123  1.00  0.20           O  
ATOM    803  CB  TYR A 133     134.668 123.408 227.282  1.00  0.20           C  
ATOM    804  CG  TYR A 133     134.415 122.656 226.000  1.00  0.20           C  
ATOM    805  CD1 TYR A 133     133.140 122.688 225.410  1.00  0.20           C  
ATOM    806  CD2 TYR A 133     135.415 121.872 225.402  1.00  0.20           C  
ATOM    807  CE1 TYR A 133     132.866 121.951 224.251  1.00  0.20           C  
ATOM    808  CE2 TYR A 133     135.139 121.129 224.242  1.00  0.20           C  
ATOM    809  CZ  TYR A 133     133.869 121.176 223.663  1.00  0.20           C  
ATOM    810  OH  TYR A 133     133.577 120.464 222.484  1.00  0.20           O  
ATOM    811  N   SER A 134     133.255 126.187 228.413  1.00  0.24           N  
ATOM    812  CA  SER A 134     132.075 125.865 227.614  1.00  0.24           C  
ATOM    813  C   SER A 134     131.815 126.842 226.477  1.00  0.24           C  
ATOM    814  O   SER A 134     131.828 128.053 226.667  1.00  0.24           O  
ATOM    815  CB  SER A 134     130.791 125.820 228.482  1.00  0.24           C  
ATOM    816  OG  SER A 134     129.665 125.332 227.746  1.00  0.24           O  
ATOM    817  N   SER A 135     131.520 126.318 225.267  1.00  0.24           N  
ATOM    818  CA  SER A 135     131.139 127.129 224.119  1.00  0.24           C  
ATOM    819  C   SER A 135     130.216 126.318 223.236  1.00  0.24           C  
ATOM    820  O   SER A 135     130.352 125.101 223.113  1.00  0.24           O  
ATOM    821  CB  SER A 135     132.310 127.516 223.177  1.00  0.24           C  
ATOM    822  OG  SER A 135     133.119 128.574 223.673  1.00  0.24           O  
ATOM    823  N   TYR A 136     129.270 126.979 222.547  1.00  0.31           N  
ATOM    824  CA  TYR A 136     128.342 126.330 221.634  1.00  0.31           C  
ATOM    825  C   TYR A 136     128.921 126.264 220.216  1.00  0.31           C  
ATOM    826  O   TYR A 136     129.528 127.222 219.737  1.00  0.31           O  
ATOM    827  CB  TYR A 136     127.004 127.116 221.656  1.00  0.31           C  
ATOM    828  CG  TYR A 136     125.929 126.523 220.781  1.00  0.31           C  
ATOM    829  CD1 TYR A 136     125.523 127.179 219.606  1.00  0.31           C  
ATOM    830  CD2 TYR A 136     125.296 125.325 221.146  1.00  0.31           C  
ATOM    831  CE1 TYR A 136     124.501 126.644 218.808  1.00  0.31           C  
ATOM    832  CE2 TYR A 136     124.287 124.778 220.338  1.00  0.31           C  
ATOM    833  CZ  TYR A 136     123.894 125.435 219.166  1.00  0.31           C  
ATOM    834  OH  TYR A 136     122.885 124.880 218.353  1.00  0.31           O  
ATOM    835  N   MET A 137     128.772 125.132 219.488  1.00  0.39           N  
ATOM    836  CA  MET A 137     129.213 125.047 218.102  1.00  0.39           C  
ATOM    837  C   MET A 137     128.041 125.062 217.124  1.00  0.39           C  
ATOM    838  O   MET A 137     127.170 124.200 217.223  1.00  0.39           O  
ATOM    839  CB  MET A 137     130.002 123.742 217.822  1.00  0.39           C  
ATOM    840  CG  MET A 137     130.663 123.695 216.427  1.00  0.39           C  
ATOM    841  SD  MET A 137     131.911 124.990 216.171  1.00  0.39           S  
ATOM    842  CE  MET A 137     132.071 124.746 214.386  1.00  0.39           C  
ATOM    843  N   PRO A 138     127.996 125.957 216.145  1.00  0.54           N  
ATOM    844  CA  PRO A 138     126.971 125.879 215.125  1.00  0.54           C  
ATOM    845  C   PRO A 138     127.641 125.793 213.764  1.00  0.54           C  
ATOM    846  O   PRO A 138     128.135 126.776 213.216  1.00  0.54           O  
ATOM    847  CB  PRO A 138     126.186 127.176 215.322  1.00  0.54           C  
ATOM    848  CG  PRO A 138     127.212 128.190 215.846  1.00  0.54           C  
ATOM    849  CD  PRO A 138     128.380 127.349 216.378  1.00  0.54           C  
ATOM    850  N   ARG A 139     127.629 124.599 213.150  1.00  0.53           N  
ATOM    851  CA  ARG A 139     128.158 124.415 211.816  1.00  0.53           C  
ATOM    852  C   ARG A 139     127.159 124.872 210.758  1.00  0.53           C  
ATOM    853  O   ARG A 139     126.231 124.144 210.411  1.00  0.53           O  
ATOM    854  CB  ARG A 139     128.493 122.917 211.555  1.00  0.53           C  
ATOM    855  CG  ARG A 139     129.595 122.331 212.469  1.00  0.53           C  
ATOM    856  CD  ARG A 139     129.784 120.801 212.420  1.00  0.53           C  
ATOM    857  NE  ARG A 139     128.524 120.166 212.914  1.00  0.53           N  
ATOM    858  CZ  ARG A 139     128.283 118.842 212.929  1.00  0.53           C  
ATOM    859  NH1 ARG A 139     127.129 118.415 213.440  1.00  0.53           N1+
ATOM    860  NH2 ARG A 139     129.128 117.954 212.410  1.00  0.53           N  
ATOM    861  N   VAL A 140     127.353 126.081 210.196  1.00  0.71           N  
ATOM    862  CA  VAL A 140     126.553 126.597 209.090  1.00  0.71           C  
ATOM    863  C   VAL A 140     126.693 125.742 207.829  1.00  0.71           C  
ATOM    864  O   VAL A 140     127.782 125.574 207.291  1.00  0.71           O  
ATOM    865  CB  VAL A 140     126.911 128.048 208.776  1.00  0.71           C  
ATOM    866  CG1 VAL A 140     126.017 128.629 207.660  1.00  0.71           C  
ATOM    867  CG2 VAL A 140     126.768 128.904 210.049  1.00  0.71           C  
ATOM    868  N   LYS A 141     125.595 125.129 207.340  1.00  0.68           N  
ATOM    869  CA  LYS A 141     125.671 124.247 206.177  1.00  0.68           C  
ATOM    870  C   LYS A 141     125.214 124.887 204.894  1.00  0.68           C  
ATOM    871  O   LYS A 141     125.800 124.687 203.834  1.00  0.68           O  
ATOM    872  CB  LYS A 141     124.791 122.992 206.394  1.00  0.68           C  
ATOM    873  CG  LYS A 141     125.287 122.094 207.532  1.00  0.68           C  
ATOM    874  CD  LYS A 141     126.709 121.582 207.291  1.00  0.68           C  
ATOM    875  CE  LYS A 141     127.179 120.652 208.394  1.00  0.68           C  
ATOM    876  NZ  LYS A 141     128.635 120.489 208.260  1.00  0.68           N1+
ATOM    877  N   ALA A 142     124.144 125.678 204.969  1.00  0.76           N  
ATOM    878  CA  ALA A 142     123.596 126.358 203.834  1.00  0.76           C  
ATOM    879  C   ALA A 142     123.174 127.723 204.312  1.00  0.76           C  
ATOM    880  O   ALA A 142     123.087 127.984 205.515  1.00  0.76           O  
ATOM    881  CB  ALA A 142     122.392 125.595 203.254  1.00  0.76           C  
ATOM    882  N   VAL A 143     122.907 128.626 203.363  1.00  0.76           N  
ATOM    883  CA  VAL A 143     122.491 129.976 203.654  1.00  0.76           C  
ATOM    884  C   VAL A 143     121.571 130.412 202.526  1.00  0.76           C  
ATOM    885  O   VAL A 143     121.711 129.989 201.378  1.00  0.76           O  
ATOM    886  CB  VAL A 143     123.686 130.900 203.885  1.00  0.76           C  
ATOM    887  CG1 VAL A 143     124.588 130.957 202.646  1.00  0.76           C  
ATOM    888  CG2 VAL A 143     123.253 132.309 204.328  1.00  0.76           C  
ATOM    889  N   ILE A 144     120.545 131.221 202.841  1.00  0.76           N  
ATOM    890  CA  ILE A 144     119.521 131.634 201.893  1.00  0.76           C  
ATOM    891  C   ILE A 144     119.556 133.145 201.779  1.00  0.76           C  
ATOM    892  O   ILE A 144     119.679 133.860 202.771  1.00  0.76           O  
ATOM    893  CB  ILE A 144     118.125 131.161 202.304  1.00  0.76           C  
ATOM    894  CG1 ILE A 144     118.072 129.618 202.338  1.00  0.76           C  
ATOM    895  CG2 ILE A 144     117.040 131.707 201.347  1.00  0.76           C  
ATOM    896  CD1 ILE A 144     116.807 129.079 203.009  1.00  0.76           C  
ATOM    897  N   GLY A 145     119.442 133.676 200.543  1.00  0.78           N  
ATOM    898  CA  GLY A 145     119.471 135.115 200.295  1.00  0.78           C  
ATOM    899  C   GLY A 145     120.849 135.709 200.121  1.00  0.78           C  
ATOM    900  O   GLY A 145     121.867 135.033 200.195  1.00  0.78           O  
ATOM    901  N   SER A 146     120.956 137.013 199.835  1.00  0.72           N  
ATOM    902  CA  SER A 146     119.938 138.039 200.003  1.00  0.72           C  
ATOM    903  C   SER A 146     119.061 138.275 198.782  1.00  0.72           C  
ATOM    904  O   SER A 146     119.009 137.456 197.865  1.00  0.72           O  
ATOM    905  CB  SER A 146     120.595 139.360 200.469  1.00  0.72           C  
ATOM    906  OG  SER A 146     121.414 139.950 199.459  1.00  0.72           O  
ATOM    907  N   GLY A 147     118.273 139.377 198.788  1.00  0.72           N  
ATOM    908  CA  GLY A 147     117.391 139.698 197.672  1.00  0.72           C  
ATOM    909  C   GLY A 147     118.073 140.286 196.462  1.00  0.72           C  
ATOM    910  O   GLY A 147     117.909 139.831 195.336  1.00  0.72           O  
ATOM    911  N   TYR A 148     118.904 141.321 196.666  1.00  0.65           N  
ATOM    912  CA  TYR A 148     119.548 142.028 195.579  1.00  0.65           C  
ATOM    913  C   TYR A 148     120.628 141.224 194.873  1.00  0.65           C  
ATOM    914  O   TYR A 148     121.579 140.735 195.480  1.00  0.65           O  
ATOM    915  CB  TYR A 148     120.190 143.333 196.085  1.00  0.65           C  
ATOM    916  CG  TYR A 148     119.157 144.342 196.462  1.00  0.65           C  
ATOM    917  CD1 TYR A 148     118.576 145.155 195.477  1.00  0.65           C  
ATOM    918  CD2 TYR A 148     118.793 144.522 197.805  1.00  0.65           C  
ATOM    919  CE1 TYR A 148     117.645 146.141 195.830  1.00  0.65           C  
ATOM    920  CE2 TYR A 148     117.847 145.497 198.149  1.00  0.65           C  
ATOM    921  CZ  TYR A 148     117.284 146.316 197.168  1.00  0.65           C  
ATOM    922  OH  TYR A 148     116.367 147.330 197.515  1.00  0.65           O  
ATOM    923  N   SER A 149     120.542 141.125 193.534  1.00  0.72           N  
ATOM    924  CA  SER A 149     121.512 140.422 192.703  1.00  0.72           C  
ATOM    925  C   SER A 149     122.926 140.971 192.755  1.00  0.72           C  
ATOM    926  O   SER A 149     123.901 140.227 192.740  1.00  0.72           O  
ATOM    927  CB  SER A 149     121.053 140.307 191.233  1.00  0.72           C  
ATOM    928  OG  SER A 149     120.765 141.590 190.680  1.00  0.72           O  
ATOM    929  N   GLU A 150     123.070 142.299 192.872  1.00  0.67           N  
ATOM    930  CA  GLU A 150     124.339 142.971 193.076  1.00  0.67           C  
ATOM    931  C   GLU A 150     124.995 142.651 194.413  1.00  0.67           C  
ATOM    932  O   GLU A 150     126.211 142.723 194.581  1.00  0.67           O  
ATOM    933  CB  GLU A 150     124.108 144.484 192.996  1.00  0.67           C  
ATOM    934  CG  GLU A 150     123.607 144.941 191.610  1.00  0.67           C  
ATOM    935  CD  GLU A 150     123.210 146.413 191.611  1.00  0.67           C  
ATOM    936  OE1 GLU A 150     123.405 147.093 192.651  1.00  0.67           O  
ATOM    937  OE2 GLU A 150     122.639 146.842 190.583  1.00  0.67           O1-
ATOM    938  N   ILE A 151     124.195 142.258 195.417  1.00  0.70           N  
ATOM    939  CA  ILE A 151     124.712 141.842 196.708  1.00  0.70           C  
ATOM    940  C   ILE A 151     125.072 140.370 196.696  1.00  0.70           C  
ATOM    941  O   ILE A 151     126.142 139.965 197.147  1.00  0.70           O  
ATOM    942  CB  ILE A 151     123.718 142.165 197.814  1.00  0.70           C  
ATOM    943  CG1 ILE A 151     123.285 143.651 197.744  1.00  0.70           C  
ATOM    944  CG2 ILE A 151     124.310 141.792 199.188  1.00  0.70           C  
ATOM    945  CD1 ILE A 151     124.408 144.679 197.703  1.00  0.70           C  
ATOM    946  N   THR A 152     124.207 139.516 196.117  1.00  0.73           N  
ATOM    947  CA  THR A 152     124.445 138.078 195.988  1.00  0.73           C  
ATOM    948  C   THR A 152     125.675 137.733 195.174  1.00  0.73           C  
ATOM    949  O   THR A 152     126.420 136.823 195.527  1.00  0.73           O  
ATOM    950  CB  THR A 152     123.259 137.276 195.477  1.00  0.73           C  
ATOM    951  CG2 THR A 152     122.067 137.468 196.418  1.00  0.73           C  
ATOM    952  OG1 THR A 152     122.830 137.703 194.199  1.00  0.73           O  
ATOM    953  N   MET A 153     125.969 138.492 194.103  1.00  0.69           N  
ATOM    954  CA  MET A 153     127.175 138.318 193.309  1.00  0.69           C  
ATOM    955  C   MET A 153     128.480 138.647 194.033  1.00  0.69           C  
ATOM    956  O   MET A 153     129.558 138.176 193.668  1.00  0.69           O  
ATOM    957  CB  MET A 153     127.073 139.134 192.001  1.00  0.69           C  
ATOM    958  CG  MET A 153     127.212 140.658 192.149  1.00  0.69           C  
ATOM    959  SD  MET A 153     126.996 141.567 190.592  1.00  0.69           S  
ATOM    960  CE  MET A 153     128.584 141.114 189.844  1.00  0.69           C  
ATOM    961  N   ALA A 154     128.421 139.470 195.098  1.00  0.71           N  
ATOM    962  CA  ALA A 154     129.519 139.635 196.025  1.00  0.71           C  
ATOM    963  C   ALA A 154     129.611 138.487 197.026  1.00  0.71           C  
ATOM    964  O   ALA A 154     130.683 137.946 197.293  1.00  0.71           O  
ATOM    965  CB  ALA A 154     129.341 140.965 196.762  1.00  0.71           C  
ATOM    966  N   VAL A 155     128.458 138.060 197.579  1.00  0.72           N  
ATOM    967  CA  VAL A 155     128.350 136.949 198.517  1.00  0.72           C  
ATOM    968  C   VAL A 155     128.818 135.618 197.920  1.00  0.72           C  
ATOM    969  O   VAL A 155     129.534 134.852 198.564  1.00  0.72           O  
ATOM    970  CB  VAL A 155     126.932 136.848 199.086  1.00  0.72           C  
ATOM    971  CG1 VAL A 155     126.772 135.628 200.005  1.00  0.72           C  
ATOM    972  CG2 VAL A 155     126.599 138.119 199.894  1.00  0.72           C  
ATOM    973  N   SER A 156     128.487 135.321 196.647  1.00  0.73           N  
ATOM    974  CA  SER A 156     128.937 134.120 195.942  1.00  0.73           C  
ATOM    975  C   SER A 156     130.444 133.985 195.813  1.00  0.73           C  
ATOM    976  O   SER A 156     131.007 132.904 195.981  1.00  0.73           O  
ATOM    977  CB  SER A 156     128.300 133.977 194.532  1.00  0.73           C  
ATOM    978  OG  SER A 156     128.738 134.982 193.612  1.00  0.73           O  
ATOM    979  N   ARG A 157     131.152 135.101 195.562  1.00  0.61           N  
ATOM    980  CA  ARG A 157     132.601 135.150 195.527  1.00  0.61           C  
ATOM    981  C   ARG A 157     133.246 134.751 196.854  1.00  0.61           C  
ATOM    982  O   ARG A 157     134.282 134.092 196.866  1.00  0.61           O  
ATOM    983  CB  ARG A 157     133.092 136.542 195.058  1.00  0.61           C  
ATOM    984  CG  ARG A 157     132.745 136.846 193.583  1.00  0.61           C  
ATOM    985  CD  ARG A 157     133.193 138.237 193.121  1.00  0.61           C  
ATOM    986  NE  ARG A 157     132.793 138.379 191.680  1.00  0.61           N  
ATOM    987  CZ  ARG A 157     132.955 139.508 190.976  1.00  0.61           C  
ATOM    988  NH1 ARG A 157     132.484 139.579 189.731  1.00  0.61           N1+
ATOM    989  NH2 ARG A 157     133.576 140.566 191.488  1.00  0.61           N  
ATOM    990  N   MET A 158     132.628 135.108 197.998  1.00  0.62           N  
ATOM    991  CA  MET A 158     133.016 134.606 199.309  1.00  0.62           C  
ATOM    992  C   MET A 158     132.694 133.122 199.520  1.00  0.62           C  
ATOM    993  O   MET A 158     133.515 132.338 199.997  1.00  0.62           O  
ATOM    994  CB  MET A 158     132.319 135.472 200.397  1.00  0.62           C  
ATOM    995  CG  MET A 158     132.797 135.251 201.847  1.00  0.62           C  
ATOM    996  SD  MET A 158     134.565 135.582 202.115  1.00  0.62           S  
ATOM    997  CE  MET A 158     134.537 137.399 202.073  1.00  0.62           C  
ATOM    998  N   LEU A 159     131.475 132.684 199.146  1.00  0.67           N  
ATOM    999  CA  LEU A 159     130.983 131.346 199.445  1.00  0.67           C  
ATOM   1000  C   LEU A 159     131.489 130.219 198.552  1.00  0.67           C  
ATOM   1001  O   LEU A 159     131.528 129.061 198.973  1.00  0.67           O  
ATOM   1002  CB  LEU A 159     129.439 131.327 199.417  1.00  0.67           C  
ATOM   1003  CG  LEU A 159     128.767 132.138 200.541  1.00  0.67           C  
ATOM   1004  CD1 LEU A 159     127.247 132.060 200.389  1.00  0.67           C  
ATOM   1005  CD2 LEU A 159     129.153 131.639 201.936  1.00  0.67           C  
ATOM   1006  N   ASN A 160     131.965 130.507 197.320  1.00  0.60           N  
ATOM   1007  CA  ASN A 160     132.607 129.515 196.461  1.00  0.60           C  
ATOM   1008  C   ASN A 160     133.848 128.911 197.107  1.00  0.60           C  
ATOM   1009  O   ASN A 160     134.168 127.738 196.942  1.00  0.60           O  
ATOM   1010  CB  ASN A 160     133.082 130.147 195.124  1.00  0.60           C  
ATOM   1011  CG  ASN A 160     131.918 130.453 194.187  1.00  0.60           C  
ATOM   1012  ND2 ASN A 160     132.167 131.393 193.244  1.00  0.60           N  
ATOM   1013  OD1 ASN A 160     130.843 129.854 194.224  1.00  0.60           O  
ATOM   1014  N   LEU A 161     134.579 129.739 197.863  1.00  0.53           N  
ATOM   1015  CA  LEU A 161     135.872 129.415 198.412  1.00  0.53           C  
ATOM   1016  C   LEU A 161     135.848 128.454 199.573  1.00  0.53           C  
ATOM   1017  O   LEU A 161     136.827 127.789 199.865  1.00  0.53           O  
ATOM   1018  CB  LEU A 161     136.501 130.726 198.919  1.00  0.53           C  
ATOM   1019  CG  LEU A 161     136.714 131.774 197.819  1.00  0.53           C  
ATOM   1020  CD1 LEU A 161     137.349 133.024 198.425  1.00  0.53           C  
ATOM   1021  CD2 LEU A 161     137.576 131.236 196.671  1.00  0.53           C  
ATOM   1022  N   GLN A 162     134.721 128.357 200.279  1.00  0.52           N  
ATOM   1023  CA  GLN A 162     134.677 127.674 201.555  1.00  0.52           C  
ATOM   1024  C   GLN A 162     134.006 126.346 201.451  1.00  0.52           C  
ATOM   1025  O   GLN A 162     133.955 125.572 202.402  1.00  0.52           O  
ATOM   1026  CB  GLN A 162     133.847 128.570 202.486  1.00  0.52           C  
ATOM   1027  CG  GLN A 162     134.632 129.850 202.821  1.00  0.52           C  
ATOM   1028  CD  GLN A 162     135.830 129.501 203.698  1.00  0.52           C  
ATOM   1029  NE2 GLN A 162     137.002 130.088 203.383  1.00  0.52           N  
ATOM   1030  OE1 GLN A 162     135.745 128.720 204.644  1.00  0.52           O  
ATOM   1031  N   LEU A 163     133.452 126.102 200.253  1.00  0.51           N  
ATOM   1032  CA  LEU A 163     132.404 125.153 200.024  1.00  0.51           C  
ATOM   1033  C   LEU A 163     131.190 125.520 200.902  1.00  0.51           C  
ATOM   1034  O   LEU A 163     131.018 125.033 202.009  1.00  0.51           O  
ATOM   1035  CB  LEU A 163     132.846 123.684 200.227  1.00  0.51           C  
ATOM   1036  CG  LEU A 163     134.143 123.275 199.513  1.00  0.51           C  
ATOM   1037  CD1 LEU A 163     134.697 121.964 200.086  1.00  0.51           C  
ATOM   1038  CD2 LEU A 163     133.973 123.139 197.997  1.00  0.51           C  
ATOM   1039  N   MET A 164     130.283 126.389 200.427  1.00  0.66           N  
ATOM   1040  CA  MET A 164     128.954 126.538 201.039  1.00  0.66           C  
ATOM   1041  C   MET A 164     127.963 126.858 199.927  1.00  0.66           C  
ATOM   1042  O   MET A 164     128.203 127.817 199.193  1.00  0.66           O  
ATOM   1043  CB  MET A 164     128.944 127.625 202.148  1.00  0.66           C  
ATOM   1044  CG  MET A 164     127.607 127.850 202.900  1.00  0.66           C  
ATOM   1045  SD  MET A 164     127.675 129.128 204.204  1.00  0.66           S  
ATOM   1046  CE  MET A 164     128.781 128.253 205.347  1.00  0.66           C  
ATOM   1047  N   PRO A 165     126.868 126.129 199.700  1.00  0.74           N  
ATOM   1048  CA  PRO A 165     125.970 126.424 198.603  1.00  0.74           C  
ATOM   1049  C   PRO A 165     124.904 127.366 199.075  1.00  0.74           C  
ATOM   1050  O   PRO A 165     124.543 127.389 200.254  1.00  0.74           O  
ATOM   1051  CB  PRO A 165     125.369 125.068 198.229  1.00  0.74           C  
ATOM   1052  CG  PRO A 165     125.350 124.296 199.544  1.00  0.74           C  
ATOM   1053  CD  PRO A 165     126.568 124.832 200.292  1.00  0.74           C  
ATOM   1054  N   GLN A 166     124.407 128.182 198.147  1.00  0.75           N  
ATOM   1055  CA  GLN A 166     123.525 129.257 198.485  1.00  0.75           C  
ATOM   1056  C   GLN A 166     122.416 129.323 197.470  1.00  0.75           C  
ATOM   1057  O   GLN A 166     122.614 129.235 196.256  1.00  0.75           O  
ATOM   1058  CB  GLN A 166     124.354 130.553 198.607  1.00  0.75           C  
ATOM   1059  CG  GLN A 166     123.618 131.802 199.135  1.00  0.75           C  
ATOM   1060  CD  GLN A 166     122.962 132.579 198.004  1.00  0.75           C  
ATOM   1061  NE2 GLN A 166     121.692 132.983 198.208  1.00  0.75           N  
ATOM   1062  OE1 GLN A 166     123.554 132.837 196.960  1.00  0.75           O  
ATOM   1063  N   VAL A 167     121.181 129.428 197.980  1.00  0.79           N  
ATOM   1064  CA  VAL A 167     119.996 129.451 197.159  1.00  0.79           C  
ATOM   1065  C   VAL A 167     119.346 130.809 197.353  1.00  0.79           C  
ATOM   1066  O   VAL A 167     118.992 131.215 198.462  1.00  0.79           O  
ATOM   1067  CB  VAL A 167     119.033 128.315 197.476  1.00  0.79           C  
ATOM   1068  CG1 VAL A 167     117.848 128.380 196.504  1.00  0.79           C  
ATOM   1069  CG2 VAL A 167     119.735 126.949 197.324  1.00  0.79           C  
ATOM   1070  N   GLY A 168     119.225 131.599 196.266  1.00  0.81           N  
ATOM   1071  CA  GLY A 168     118.615 132.924 196.327  1.00  0.81           C  
ATOM   1072  C   GLY A 168     117.152 132.906 195.976  1.00  0.81           C  
ATOM   1073  O   GLY A 168     116.650 131.939 195.413  1.00  0.81           O  
ATOM   1074  N   TYR A 169     116.434 134.012 196.267  1.00  0.70           N  
ATOM   1075  CA  TYR A 169     114.990 134.058 196.065  1.00  0.70           C  
ATOM   1076  C   TYR A 169     114.480 135.320 195.370  1.00  0.70           C  
ATOM   1077  O   TYR A 169     113.276 135.472 195.177  1.00  0.70           O  
ATOM   1078  CB  TYR A 169     114.245 133.847 197.415  1.00  0.70           C  
ATOM   1079  CG  TYR A 169     114.509 134.935 198.425  1.00  0.70           C  
ATOM   1080  CD1 TYR A 169     115.578 134.843 199.333  1.00  0.70           C  
ATOM   1081  CD2 TYR A 169     113.669 136.060 198.472  1.00  0.70           C  
ATOM   1082  CE1 TYR A 169     115.803 135.864 200.269  1.00  0.70           C  
ATOM   1083  CE2 TYR A 169     113.907 137.091 199.389  1.00  0.70           C  
ATOM   1084  CZ  TYR A 169     114.971 136.989 200.291  1.00  0.70           C  
ATOM   1085  OH  TYR A 169     115.194 138.028 201.214  1.00  0.70           O  
ATOM   1086  N   GLU A 170     115.388 136.226 194.947  1.00  0.67           N  
ATOM   1087  CA  GLU A 170     115.012 137.445 194.229  1.00  0.67           C  
ATOM   1088  C   GLU A 170     116.094 137.882 193.231  1.00  0.67           C  
ATOM   1089  O   GLU A 170     115.923 138.790 192.426  1.00  0.67           O  
ATOM   1090  CB  GLU A 170     114.754 138.575 195.260  1.00  0.67           C  
ATOM   1091  CG  GLU A 170     114.268 139.950 194.728  1.00  0.67           C  
ATOM   1092  CD  GLU A 170     114.005 140.950 195.857  1.00  0.67           C  
ATOM   1093  OE1 GLU A 170     114.296 140.624 197.041  1.00  0.67           O  
ATOM   1094  OE2 GLU A 170     113.502 142.057 195.534  1.00  0.67           O1-
ATOM   1095  N   SER A 171     117.252 137.189 193.179  1.00  0.72           N  
ATOM   1096  CA  SER A 171     118.307 137.514 192.221  1.00  0.72           C  
ATOM   1097  C   SER A 171     117.995 137.097 190.805  1.00  0.72           C  
ATOM   1098  O   SER A 171     118.039 135.917 190.466  1.00  0.72           O  
ATOM   1099  CB  SER A 171     119.635 136.787 192.510  1.00  0.72           C  
ATOM   1100  OG  SER A 171     120.179 137.201 193.754  1.00  0.72           O  
ATOM   1101  N   THR A 172     117.729 138.042 189.902  1.00  0.71           N  
ATOM   1102  CA  THR A 172     117.242 137.695 188.574  1.00  0.71           C  
ATOM   1103  C   THR A 172     118.297 137.752 187.487  1.00  0.71           C  
ATOM   1104  O   THR A 172     118.126 137.164 186.419  1.00  0.71           O  
ATOM   1105  CB  THR A 172     116.119 138.625 188.188  1.00  0.71           C  
ATOM   1106  CG2 THR A 172     114.933 138.350 189.124  1.00  0.71           C  
ATOM   1107  OG1 THR A 172     116.519 139.982 188.365  1.00  0.71           O  
ATOM   1108  N   ALA A 173     119.472 138.363 187.758  1.00  0.73           N  
ATOM   1109  CA  ALA A 173     120.527 138.559 186.775  1.00  0.73           C  
ATOM   1110  C   ALA A 173     121.040 137.276 186.122  1.00  0.73           C  
ATOM   1111  O   ALA A 173     121.341 136.279 186.773  1.00  0.73           O  
ATOM   1112  CB  ALA A 173     121.722 139.305 187.401  1.00  0.73           C  
ATOM   1113  N   GLU A 174     121.147 137.256 184.786  1.00  0.72           N  
ATOM   1114  CA  GLU A 174     121.436 136.045 184.039  1.00  0.72           C  
ATOM   1115  C   GLU A 174     122.909 135.683 183.979  1.00  0.72           C  
ATOM   1116  O   GLU A 174     123.273 134.544 183.711  1.00  0.72           O  
ATOM   1117  CB  GLU A 174     120.867 136.210 182.626  1.00  0.72           C  
ATOM   1118  CG  GLU A 174     121.660 137.241 181.805  1.00  0.72           C  
ATOM   1119  CD  GLU A 174     120.906 137.810 180.624  1.00  0.72           C  
ATOM   1120  OE1 GLU A 174     119.647 137.816 180.609  1.00  0.72           O  
ATOM   1121  OE2 GLU A 174     121.645 138.303 179.739  1.00  0.72           O1-
ATOM   1122  N   ILE A 175     123.816 136.615 184.341  1.00  0.70           N  
ATOM   1123  CA  ILE A 175     125.240 136.314 184.461  1.00  0.70           C  
ATOM   1124  C   ILE A 175     125.535 135.424 185.655  1.00  0.70           C  
ATOM   1125  O   ILE A 175     126.594 134.815 185.765  1.00  0.70           O  
ATOM   1126  CB  ILE A 175     126.119 137.558 184.552  1.00  0.70           C  
ATOM   1127  CG1 ILE A 175     125.804 138.443 185.786  1.00  0.70           C  
ATOM   1128  CG2 ILE A 175     126.010 138.325 183.220  1.00  0.70           C  
ATOM   1129  CD1 ILE A 175     126.810 139.580 186.001  1.00  0.70           C  
ATOM   1130  N   LEU A 176     124.558 135.297 186.571  1.00  0.71           N  
ATOM   1131  CA  LEU A 176     124.619 134.408 187.701  1.00  0.71           C  
ATOM   1132  C   LEU A 176     124.343 132.956 187.322  1.00  0.71           C  
ATOM   1133  O   LEU A 176     124.634 132.046 188.091  1.00  0.71           O  
ATOM   1134  CB  LEU A 176     123.625 134.874 188.784  1.00  0.71           C  
ATOM   1135  CG  LEU A 176     123.900 136.267 189.387  1.00  0.71           C  
ATOM   1136  CD1 LEU A 176     122.762 136.695 190.324  1.00  0.71           C  
ATOM   1137  CD2 LEU A 176     125.215 136.280 190.167  1.00  0.71           C  
ATOM   1138  N   SER A 177     123.816 132.692 186.104  1.00  0.75           N  
ATOM   1139  CA  SER A 177     123.654 131.329 185.599  1.00  0.75           C  
ATOM   1140  C   SER A 177     124.981 130.654 185.297  1.00  0.75           C  
ATOM   1141  O   SER A 177     125.092 129.432 185.318  1.00  0.75           O  
ATOM   1142  CB  SER A 177     122.809 131.255 184.306  1.00  0.75           C  
ATOM   1143  OG  SER A 177     121.506 131.800 184.521  1.00  0.75           O  
ATOM   1144  N   ASP A 178     126.038 131.447 185.013  1.00  0.71           N  
ATOM   1145  CA  ASP A 178     127.342 130.937 184.641  1.00  0.71           C  
ATOM   1146  C   ASP A 178     128.045 130.210 185.789  1.00  0.71           C  
ATOM   1147  O   ASP A 178     128.730 130.793 186.630  1.00  0.71           O  
ATOM   1148  CB  ASP A 178     128.227 132.085 184.083  1.00  0.71           C  
ATOM   1149  CG  ASP A 178     129.537 131.579 183.497  1.00  0.71           C  
ATOM   1150  OD1 ASP A 178     129.655 130.339 183.313  1.00  0.71           O  
ATOM   1151  OD2 ASP A 178     130.450 132.419 183.285  1.00  0.71           O1-
ATOM   1152  N   LYS A 179     127.941 128.870 185.815  1.00  0.67           N  
ATOM   1153  CA  LYS A 179     128.506 128.076 186.883  1.00  0.67           C  
ATOM   1154  C   LYS A 179     129.957 127.716 186.647  1.00  0.67           C  
ATOM   1155  O   LYS A 179     130.574 127.046 187.473  1.00  0.67           O  
ATOM   1156  CB  LYS A 179     127.704 126.779 187.104  1.00  0.67           C  
ATOM   1157  CG  LYS A 179     126.374 127.043 187.808  1.00  0.67           C  
ATOM   1158  CD  LYS A 179     125.693 125.738 188.236  1.00  0.67           C  
ATOM   1159  CE  LYS A 179     124.474 125.979 189.111  1.00  0.67           C  
ATOM   1160  NZ  LYS A 179     124.898 126.654 190.338  1.00  0.67           N1+
ATOM   1161  N   ILE A 180     130.569 128.215 185.556  1.00  0.61           N  
ATOM   1162  CA  ILE A 180     132.017 128.280 185.424  1.00  0.61           C  
ATOM   1163  C   ILE A 180     132.603 129.250 186.448  1.00  0.61           C  
ATOM   1164  O   ILE A 180     133.635 129.005 187.075  1.00  0.61           O  
ATOM   1165  CB  ILE A 180     132.395 128.680 183.999  1.00  0.61           C  
ATOM   1166  CG1 ILE A 180     131.971 127.572 183.001  1.00  0.61           C  
ATOM   1167  CG2 ILE A 180     133.898 129.014 183.874  1.00  0.61           C  
ATOM   1168  CD1 ILE A 180     132.046 128.008 181.533  1.00  0.61           C  
ATOM   1169  N   ARG A 181     131.926 130.393 186.669  1.00  0.55           N  
ATOM   1170  CA  ARG A 181     132.365 131.368 187.646  1.00  0.55           C  
ATOM   1171  C   ARG A 181     131.586 131.325 188.945  1.00  0.55           C  
ATOM   1172  O   ARG A 181     132.115 131.677 190.003  1.00  0.55           O  
ATOM   1173  CB  ARG A 181     132.194 132.783 187.060  1.00  0.55           C  
ATOM   1174  CG  ARG A 181     133.126 133.068 185.868  1.00  0.55           C  
ATOM   1175  CD  ARG A 181     132.951 134.477 185.306  1.00  0.55           C  
ATOM   1176  NE  ARG A 181     133.369 135.411 186.409  1.00  0.55           N  
ATOM   1177  CZ  ARG A 181     133.253 136.741 186.341  1.00  0.55           C  
ATOM   1178  NH1 ARG A 181     133.659 137.486 187.368  1.00  0.55           N1+
ATOM   1179  NH2 ARG A 181     132.747 137.336 185.267  1.00  0.55           N  
ATOM   1180  N   PHE A 182     130.324 130.870 188.911  1.00  0.69           N  
ATOM   1181  CA  PHE A 182     129.430 130.895 190.053  1.00  0.69           C  
ATOM   1182  C   PHE A 182     128.849 129.509 190.359  1.00  0.69           C  
ATOM   1183  O   PHE A 182     127.628 129.321 190.318  1.00  0.69           O  
ATOM   1184  CB  PHE A 182     128.296 131.924 189.782  1.00  0.69           C  
ATOM   1185  CG  PHE A 182     128.808 133.343 189.678  1.00  0.69           C  
ATOM   1186  CD1 PHE A 182     129.777 133.853 190.559  1.00  0.69           C  
ATOM   1187  CD2 PHE A 182     128.273 134.205 188.707  1.00  0.69           C  
ATOM   1188  CE1 PHE A 182     130.188 135.188 190.485  1.00  0.69           C  
ATOM   1189  CE2 PHE A 182     128.670 135.547 188.631  1.00  0.69           C  
ATOM   1190  CZ  PHE A 182     129.623 136.041 189.530  1.00  0.69           C  
ATOM   1191  N   PRO A 183     129.660 128.491 190.683  1.00  0.69           N  
ATOM   1192  CA  PRO A 183     129.216 127.105 190.822  1.00  0.69           C  
ATOM   1193  C   PRO A 183     128.193 126.910 191.927  1.00  0.69           C  
ATOM   1194  O   PRO A 183     127.234 126.157 191.738  1.00  0.69           O  
ATOM   1195  CB  PRO A 183     130.512 126.307 191.074  1.00  0.69           C  
ATOM   1196  CG  PRO A 183     131.527 127.331 191.589  1.00  0.69           C  
ATOM   1197  CD  PRO A 183     131.105 128.614 190.885  1.00  0.69           C  
ATOM   1198  N   SER A 184     128.351 127.600 193.069  1.00  0.73           N  
ATOM   1199  CA  SER A 184     127.599 127.355 194.293  1.00  0.73           C  
ATOM   1200  C   SER A 184     126.380 128.241 194.453  1.00  0.73           C  
ATOM   1201  O   SER A 184     125.837 128.385 195.546  1.00  0.73           O  
ATOM   1202  CB  SER A 184     128.513 127.553 195.526  1.00  0.73           C  
ATOM   1203  OG  SER A 184     129.531 126.552 195.549  1.00  0.73           O  
ATOM   1204  N   PHE A 185     125.896 128.836 193.350  1.00  0.74           N  
ATOM   1205  CA  PHE A 185     124.737 129.706 193.337  1.00  0.74           C  
ATOM   1206  C   PHE A 185     123.571 129.016 192.641  1.00  0.74           C  
ATOM   1207  O   PHE A 185     123.664 128.638 191.479  1.00  0.74           O  
ATOM   1208  CB  PHE A 185     125.121 131.000 192.576  1.00  0.74           C  
ATOM   1209  CG  PHE A 185     124.019 132.005 192.628  1.00  0.74           C  
ATOM   1210  CD1 PHE A 185     123.696 132.610 193.846  1.00  0.74           C  
ATOM   1211  CD2 PHE A 185     123.270 132.308 191.485  1.00  0.74           C  
ATOM   1212  CE1 PHE A 185     122.622 133.500 193.936  1.00  0.74           C  
ATOM   1213  CE2 PHE A 185     122.201 133.204 191.565  1.00  0.74           C  
ATOM   1214  CZ  PHE A 185     121.875 133.793 192.792  1.00  0.74           C  
ATOM   1215  N   LEU A 186     122.440 128.812 193.328  1.00  0.76           N  
ATOM   1216  CA  LEU A 186     121.264 128.188 192.738  1.00  0.76           C  
ATOM   1217  C   LEU A 186     120.066 129.091 192.920  1.00  0.76           C  
ATOM   1218  O   LEU A 186     120.014 129.921 193.830  1.00  0.76           O  
ATOM   1219  CB  LEU A 186     120.935 126.825 193.388  1.00  0.76           C  
ATOM   1220  CG  LEU A 186     122.016 125.745 193.210  1.00  0.76           C  
ATOM   1221  CD1 LEU A 186     121.733 124.562 194.139  1.00  0.76           C  
ATOM   1222  CD2 LEU A 186     122.091 125.248 191.764  1.00  0.76           C  
ATOM   1223  N   ARG A 187     119.056 128.961 192.041  1.00  0.69           N  
ATOM   1224  CA  ARG A 187     117.901 129.826 192.095  1.00  0.69           C  
ATOM   1225  C   ARG A 187     116.588 129.107 191.983  1.00  0.69           C  
ATOM   1226  O   ARG A 187     116.351 128.249 191.138  1.00  0.69           O  
ATOM   1227  CB  ARG A 187     117.908 130.872 190.982  1.00  0.69           C  
ATOM   1228  CG  ARG A 187     118.935 131.972 191.221  1.00  0.69           C  
ATOM   1229  CD  ARG A 187     118.800 133.070 190.184  1.00  0.69           C  
ATOM   1230  NE  ARG A 187     119.258 132.526 188.885  1.00  0.69           N  
ATOM   1231  CZ  ARG A 187     119.552 133.289 187.834  1.00  0.69           C  
ATOM   1232  NH1 ARG A 187     119.265 134.582 187.820  1.00  0.69           N1+
ATOM   1233  NH2 ARG A 187     120.134 132.712 186.800  1.00  0.69           N  
ATOM   1234  N   THR A 188     115.655 129.530 192.845  1.00  0.72           N  
ATOM   1235  CA  THR A 188     114.289 129.042 192.900  1.00  0.72           C  
ATOM   1236  C   THR A 188     113.368 130.023 192.221  1.00  0.72           C  
ATOM   1237  O   THR A 188     112.146 129.913 192.235  1.00  0.72           O  
ATOM   1238  CB  THR A 188     113.846 128.853 194.335  1.00  0.72           C  
ATOM   1239  CG2 THR A 188     114.823 127.869 194.982  1.00  0.72           C  
ATOM   1240  OG1 THR A 188     113.878 130.061 195.093  1.00  0.72           O  
ATOM   1241  N   VAL A 189     113.982 131.023 191.584  1.00  0.73           N  
ATOM   1242  CA  VAL A 189     113.341 132.040 190.797  1.00  0.73           C  
ATOM   1243  C   VAL A 189     113.983 131.990 189.424  1.00  0.73           C  
ATOM   1244  O   VAL A 189     115.176 131.699 189.321  1.00  0.73           O  
ATOM   1245  CB  VAL A 189     113.447 133.437 191.398  1.00  0.73           C  
ATOM   1246  CG1 VAL A 189     112.587 133.467 192.672  1.00  0.73           C  
ATOM   1247  CG2 VAL A 189     114.910 133.822 191.689  1.00  0.73           C  
ATOM   1248  N   PRO A 190     113.270 132.205 188.340  1.00  0.75           N  
ATOM   1249  CA  PRO A 190     113.876 132.300 187.024  1.00  0.75           C  
ATOM   1250  C   PRO A 190     114.702 133.557 186.817  1.00  0.75           C  
ATOM   1251  O   PRO A 190     114.628 134.519 187.580  1.00  0.75           O  
ATOM   1252  CB  PRO A 190     112.665 132.254 186.097  1.00  0.75           C  
ATOM   1253  CG  PRO A 190     111.531 132.885 186.903  1.00  0.75           C  
ATOM   1254  CD  PRO A 190     111.821 132.407 188.315  1.00  0.75           C  
ATOM   1255  N   SER A 191     115.526 133.544 185.761  1.00  0.74           N  
ATOM   1256  CA  SER A 191     116.303 134.681 185.324  1.00  0.74           C  
ATOM   1257  C   SER A 191     115.569 135.597 184.357  1.00  0.74           C  
ATOM   1258  O   SER A 191     114.564 135.242 183.732  1.00  0.74           O  
ATOM   1259  CB  SER A 191     117.622 134.217 184.649  1.00  0.74           C  
ATOM   1260  OG  SER A 191     117.387 133.549 183.406  1.00  0.74           O  
ATOM   1261  N   ASP A 192     116.137 136.801 184.162  1.00  0.72           N  
ATOM   1262  CA  ASP A 192     115.725 137.783 183.176  1.00  0.72           C  
ATOM   1263  C   ASP A 192     115.723 137.243 181.732  1.00  0.72           C  
ATOM   1264  O   ASP A 192     114.838 137.577 180.945  1.00  0.72           O  
ATOM   1265  CB  ASP A 192     116.586 139.065 183.316  1.00  0.72           C  
ATOM   1266  CG  ASP A 192     116.401 139.697 184.688  1.00  0.72           C  
ATOM   1267  OD1 ASP A 192     115.268 139.626 185.224  1.00  0.72           O  
ATOM   1268  OD2 ASP A 192     117.394 140.233 185.243  1.00  0.72           O1-
ATOM   1269  N   PHE A 193     116.630 136.297 181.374  1.00  0.65           N  
ATOM   1270  CA  PHE A 193     116.677 135.601 180.078  1.00  0.65           C  
ATOM   1271  C   PHE A 193     115.338 134.959 179.718  1.00  0.65           C  
ATOM   1272  O   PHE A 193     114.886 134.954 178.572  1.00  0.65           O  
ATOM   1273  CB  PHE A 193     117.775 134.474 180.088  1.00  0.65           C  
ATOM   1274  CG  PHE A 193     117.770 133.556 178.868  1.00  0.65           C  
ATOM   1275  CD1 PHE A 193     116.900 132.449 178.818  1.00  0.65           C  
ATOM   1276  CD2 PHE A 193     118.587 133.803 177.756  1.00  0.65           C  
ATOM   1277  CE1 PHE A 193     116.783 131.675 177.657  1.00  0.65           C  
ATOM   1278  CE2 PHE A 193     118.489 133.027 176.594  1.00  0.65           C  
ATOM   1279  CZ  PHE A 193     117.569 131.973 176.539  1.00  0.65           C  
ATOM   1280  N   HIS A 194     114.661 134.368 180.713  1.00  0.64           N  
ATOM   1281  CA  HIS A 194     113.401 133.713 180.463  1.00  0.64           C  
ATOM   1282  C   HIS A 194     112.213 134.671 180.565  1.00  0.64           C  
ATOM   1283  O   HIS A 194     111.133 134.373 180.059  1.00  0.64           O  
ATOM   1284  CB  HIS A 194     113.195 132.519 181.398  1.00  0.64           C  
ATOM   1285  CG  HIS A 194     114.129 131.357 181.313  1.00  0.64           C  
ATOM   1286  CD2 HIS A 194     114.935 130.870 182.290  1.00  0.64           C  
ATOM   1287  ND1 HIS A 194     114.041 130.456 180.264  1.00  0.64           N  
ATOM   1288  CE1 HIS A 194     114.799 129.438 180.634  1.00  0.64           C  
ATOM   1289  NE2 HIS A 194     115.355 129.634 181.853  1.00  0.64           N  
ATOM   1290  N   GLN A 195     112.371 135.885 181.158  1.00  0.72           N  
ATOM   1291  CA  GLN A 195     111.392 136.969 181.000  1.00  0.72           C  
ATOM   1292  C   GLN A 195     111.337 137.434 179.568  1.00  0.72           C  
ATOM   1293  O   GLN A 195     110.285 137.523 178.939  1.00  0.72           O  
ATOM   1294  CB  GLN A 195     111.661 138.196 181.893  1.00  0.72           C  
ATOM   1295  CG  GLN A 195     111.388 138.012 183.396  1.00  0.72           C  
ATOM   1296  CD  GLN A 195     111.317 139.351 184.118  1.00  0.72           C  
ATOM   1297  NE2 GLN A 195     111.387 139.320 185.457  1.00  0.72           N  
ATOM   1298  OE1 GLN A 195     111.149 140.401 183.489  1.00  0.72           O  
ATOM   1299  N   ILE A 196     112.529 137.627 179.011  1.00  0.74           N  
ATOM   1300  CA  ILE A 196     112.784 137.912 177.625  1.00  0.74           C  
ATOM   1301  C   ILE A 196     112.290 136.849 176.676  1.00  0.74           C  
ATOM   1302  O   ILE A 196     111.714 137.159 175.637  1.00  0.74           O  
ATOM   1303  CB  ILE A 196     114.279 138.062 177.480  1.00  0.74           C  
ATOM   1304  CG1 ILE A 196     114.798 139.362 178.122  1.00  0.74           C  
ATOM   1305  CG2 ILE A 196     114.724 137.904 176.030  1.00  0.74           C  
ATOM   1306  CD1 ILE A 196     113.937 140.587 177.851  1.00  0.74           C  
ATOM   1307  N   LYS A 197     112.481 135.561 177.007  1.00  0.69           N  
ATOM   1308  CA  LYS A 197     111.959 134.460 176.220  1.00  0.69           C  
ATOM   1309  C   LYS A 197     110.445 134.515 176.044  1.00  0.69           C  
ATOM   1310  O   LYS A 197     109.923 134.397 174.939  1.00  0.69           O  
ATOM   1311  CB  LYS A 197     112.359 133.140 176.910  1.00  0.69           C  
ATOM   1312  CG  LYS A 197     111.941 131.875 176.162  1.00  0.69           C  
ATOM   1313  CD  LYS A 197     112.462 130.600 176.826  1.00  0.69           C  
ATOM   1314  CE  LYS A 197     111.957 129.371 176.080  1.00  0.69           C  
ATOM   1315  NZ  LYS A 197     112.431 128.158 176.764  1.00  0.69           N1+
ATOM   1316  N   ALA A 198     109.698 134.795 177.129  1.00  0.74           N  
ATOM   1317  CA  ALA A 198     108.270 135.045 177.073  1.00  0.74           C  
ATOM   1318  C   ALA A 198     107.884 136.271 176.251  1.00  0.74           C  
ATOM   1319  O   ALA A 198     106.911 136.267 175.497  1.00  0.74           O  
ATOM   1320  CB  ALA A 198     107.735 135.196 178.504  1.00  0.74           C  
ATOM   1321  N   MET A 199     108.666 137.357 176.367  1.00  0.75           N  
ATOM   1322  CA  MET A 199     108.509 138.553 175.565  1.00  0.75           C  
ATOM   1323  C   MET A 199     108.745 138.325 174.076  1.00  0.75           C  
ATOM   1324  O   MET A 199     107.979 138.803 173.247  1.00  0.75           O  
ATOM   1325  CB  MET A 199     109.396 139.675 176.142  1.00  0.75           C  
ATOM   1326  CG  MET A 199     108.901 140.099 177.539  1.00  0.75           C  
ATOM   1327  SD  MET A 199     110.054 141.077 178.525  1.00  0.75           S  
ATOM   1328  CE  MET A 199     109.746 142.599 177.608  1.00  0.75           C  
ATOM   1329  N   ALA A 200     109.769 137.543 173.686  1.00  0.78           N  
ATOM   1330  CA  ALA A 200     109.928 137.070 172.321  1.00  0.78           C  
ATOM   1331  C   ALA A 200     108.779 136.179 171.852  1.00  0.78           C  
ATOM   1332  O   ALA A 200     108.234 136.369 170.767  1.00  0.78           O  
ATOM   1333  CB  ALA A 200     111.267 136.318 172.191  1.00  0.78           C  
ATOM   1334  N   HIS A 201     108.338 135.221 172.688  1.00  0.71           N  
ATOM   1335  CA  HIS A 201     107.222 134.344 172.371  1.00  0.71           C  
ATOM   1336  C   HIS A 201     105.887 135.020 172.154  1.00  0.71           C  
ATOM   1337  O   HIS A 201     105.174 134.683 171.216  1.00  0.71           O  
ATOM   1338  CB  HIS A 201     107.005 133.291 173.465  1.00  0.71           C  
ATOM   1339  CG  HIS A 201     107.919 132.140 173.287  1.00  0.71           C  
ATOM   1340  CD2 HIS A 201     108.942 131.680 174.042  1.00  0.71           C  
ATOM   1341  ND1 HIS A 201     107.709 131.325 172.199  1.00  0.71           N  
ATOM   1342  CE1 HIS A 201     108.610 130.372 172.318  1.00  0.71           C  
ATOM   1343  NE2 HIS A 201     109.387 130.541 173.415  1.00  0.71           N  
ATOM   1344  N   LEU A 202     105.486 136.007 172.978  1.00  0.73           N  
ATOM   1345  CA  LEU A 202     104.244 136.729 172.730  1.00  0.73           C  
ATOM   1346  C   LEU A 202     104.246 137.467 171.386  1.00  0.73           C  
ATOM   1347  O   LEU A 202     103.279 137.415 170.630  1.00  0.73           O  
ATOM   1348  CB  LEU A 202     103.925 137.694 173.899  1.00  0.73           C  
ATOM   1349  CG  LEU A 202     102.614 138.503 173.775  1.00  0.73           C  
ATOM   1350  CD1 LEU A 202     101.391 137.638 173.443  1.00  0.73           C  
ATOM   1351  CD2 LEU A 202     102.335 139.273 175.073  1.00  0.73           C  
ATOM   1352  N   ILE A 203     105.377 138.103 171.025  1.00  0.74           N  
ATOM   1353  CA  ILE A 203     105.601 138.710 169.714  1.00  0.74           C  
ATOM   1354  C   ILE A 203     105.581 137.695 168.565  1.00  0.74           C  
ATOM   1355  O   ILE A 203     105.024 137.934 167.494  1.00  0.74           O  
ATOM   1356  CB  ILE A 203     106.907 139.507 169.737  1.00  0.74           C  
ATOM   1357  CG1 ILE A 203     106.884 140.619 170.819  1.00  0.74           C  
ATOM   1358  CG2 ILE A 203     107.262 140.093 168.356  1.00  0.74           C  
ATOM   1359  CD1 ILE A 203     105.791 141.676 170.656  1.00  0.74           C  
ATOM   1360  N   GLN A 204     106.168 136.501 168.770  1.00  0.70           N  
ATOM   1361  CA  GLN A 204     106.095 135.388 167.837  1.00  0.70           C  
ATOM   1362  C   GLN A 204     104.675 134.872 167.605  1.00  0.70           C  
ATOM   1363  O   GLN A 204     104.270 134.592 166.479  1.00  0.70           O  
ATOM   1364  CB  GLN A 204     107.006 134.245 168.345  1.00  0.70           C  
ATOM   1365  CG  GLN A 204     107.151 133.050 167.377  1.00  0.70           C  
ATOM   1366  CD  GLN A 204     108.149 132.020 167.914  1.00  0.70           C  
ATOM   1367  NE2 GLN A 204     108.224 130.858 167.225  1.00  0.70           N  
ATOM   1368  OE1 GLN A 204     108.846 132.225 168.906  1.00  0.70           O  
ATOM   1369  N   LYS A 205     103.858 134.762 168.671  1.00  0.68           N  
ATOM   1370  CA  LYS A 205     102.449 134.411 168.578  1.00  0.68           C  
ATOM   1371  C   LYS A 205     101.598 135.434 167.837  1.00  0.68           C  
ATOM   1372  O   LYS A 205     100.636 135.076 167.163  1.00  0.68           O  
ATOM   1373  CB  LYS A 205     101.829 134.157 169.976  1.00  0.68           C  
ATOM   1374  CG  LYS A 205     102.427 132.970 170.755  1.00  0.68           C  
ATOM   1375  CD  LYS A 205     102.224 131.595 170.095  1.00  0.68           C  
ATOM   1376  CE  LYS A 205     102.838 130.469 170.936  1.00  0.68           C  
ATOM   1377  NZ  LYS A 205     102.682 129.162 170.261  1.00  0.68           N1+
ATOM   1378  N   SER A 206     101.925 136.736 167.931  1.00  0.70           N  
ATOM   1379  CA  SER A 206     101.132 137.779 167.295  1.00  0.70           C  
ATOM   1380  C   SER A 206     101.595 138.129 165.893  1.00  0.70           C  
ATOM   1381  O   SER A 206     100.937 138.897 165.188  1.00  0.70           O  
ATOM   1382  CB  SER A 206     101.137 139.077 168.137  1.00  0.70           C  
ATOM   1383  OG  SER A 206     102.459 139.569 168.354  1.00  0.70           O  
ATOM   1384  N   GLY A 207     102.714 137.537 165.430  1.00  0.74           N  
ATOM   1385  CA  GLY A 207     103.210 137.690 164.067  1.00  0.74           C  
ATOM   1386  C   GLY A 207     103.749 139.063 163.770  1.00  0.74           C  
ATOM   1387  O   GLY A 207     103.451 139.657 162.733  1.00  0.74           O  
ATOM   1388  N   TRP A 208     104.544 139.617 164.698  1.00  0.65           N  
ATOM   1389  CA  TRP A 208     105.064 140.967 164.593  1.00  0.65           C  
ATOM   1390  C   TRP A 208     106.571 140.932 164.388  1.00  0.65           C  
ATOM   1391  O   TRP A 208     107.298 140.220 165.071  1.00  0.65           O  
ATOM   1392  CB  TRP A 208     104.680 141.790 165.849  1.00  0.65           C  
ATOM   1393  CG  TRP A 208     103.188 142.044 166.019  1.00  0.65           C  
ATOM   1394  CD1 TRP A 208     102.185 141.909 165.103  1.00  0.65           C  
ATOM   1395  CD2 TRP A 208     102.548 142.435 167.247  1.00  0.65           C  
ATOM   1396  CE2 TRP A 208     101.171 142.571 166.974  1.00  0.65           C  
ATOM   1397  CE3 TRP A 208     103.043 142.639 168.527  1.00  0.65           C  
ATOM   1398  NE1 TRP A 208     100.972 142.255 165.658  1.00  0.65           N  
ATOM   1399  CZ2 TRP A 208     100.273 142.926 167.970  1.00  0.65           C  
ATOM   1400  CZ3 TRP A 208     102.134 142.963 169.546  1.00  0.65           C  
ATOM   1401  CH2 TRP A 208     100.767 143.112 169.270  1.00  0.65           C  
ATOM   1402  N   ASN A 209     107.074 141.691 163.389  1.00  0.69           N  
ATOM   1403  CA  ASN A 209     108.438 141.550 162.903  1.00  0.69           C  
ATOM   1404  C   ASN A 209     109.305 142.768 163.184  1.00  0.69           C  
ATOM   1405  O   ASN A 209     110.299 142.660 163.879  1.00  0.69           O  
ATOM   1406  CB  ASN A 209     108.476 141.249 161.382  1.00  0.69           C  
ATOM   1407  CG  ASN A 209     107.836 139.890 161.107  1.00  0.69           C  
ATOM   1408  ND2 ASN A 209     106.898 139.832 160.133  1.00  0.69           N  
ATOM   1409  OD1 ASN A 209     108.174 138.884 161.724  1.00  0.69           O  
ATOM   1410  N   TRP A 210     108.992 143.966 162.646  1.00  0.62           N  
ATOM   1411  CA  TRP A 210     109.803 145.160 162.879  1.00  0.62           C  
ATOM   1412  C   TRP A 210     109.247 145.909 164.064  1.00  0.62           C  
ATOM   1413  O   TRP A 210     108.274 146.644 163.946  1.00  0.62           O  
ATOM   1414  CB  TRP A 210     109.870 146.091 161.626  1.00  0.62           C  
ATOM   1415  CG  TRP A 210     110.996 147.135 161.547  1.00  0.62           C  
ATOM   1416  CD1 TRP A 210     112.344 146.928 161.540  1.00  0.62           C  
ATOM   1417  CD2 TRP A 210     110.829 148.539 161.287  1.00  0.62           C  
ATOM   1418  CE2 TRP A 210     112.121 149.110 161.202  1.00  0.62           C  
ATOM   1419  CE3 TRP A 210     109.703 149.319 161.124  1.00  0.62           C  
ATOM   1420  NE1 TRP A 210     113.027 148.103 161.370  1.00  0.62           N  
ATOM   1421  CZ2 TRP A 210     112.294 150.467 160.977  1.00  0.62           C  
ATOM   1422  CZ3 TRP A 210     109.877 150.698 160.905  1.00  0.62           C  
ATOM   1423  CH2 TRP A 210     111.154 151.266 160.843  1.00  0.62           C  
ATOM   1424  N   ILE A 211     109.846 145.722 165.249  1.00  0.69           N  
ATOM   1425  CA  ILE A 211     109.391 146.350 166.474  1.00  0.69           C  
ATOM   1426  C   ILE A 211     110.492 147.257 166.986  1.00  0.69           C  
ATOM   1427  O   ILE A 211     111.599 147.325 166.450  1.00  0.69           O  
ATOM   1428  CB  ILE A 211     108.922 145.365 167.549  1.00  0.69           C  
ATOM   1429  CG1 ILE A 211     110.016 144.351 167.946  1.00  0.69           C  
ATOM   1430  CG2 ILE A 211     107.636 144.662 167.060  1.00  0.69           C  
ATOM   1431  CD1 ILE A 211     109.643 143.527 169.181  1.00  0.69           C  
ATOM   1432  N   GLY A 212     110.203 148.046 168.027  1.00  0.72           N  
ATOM   1433  CA  GLY A 212     111.155 148.991 168.578  1.00  0.72           C  
ATOM   1434  C   GLY A 212     111.256 148.626 169.998  1.00  0.72           C  
ATOM   1435  O   GLY A 212     110.299 148.154 170.598  1.00  0.72           O  
ATOM   1436  N   ILE A 213     112.426 148.780 170.602  1.00  0.70           N  
ATOM   1437  CA  ILE A 213     112.610 148.266 171.931  1.00  0.70           C  
ATOM   1438  C   ILE A 213     113.572 149.211 172.585  1.00  0.70           C  
ATOM   1439  O   ILE A 213     114.456 149.767 171.937  1.00  0.70           O  
ATOM   1440  CB  ILE A 213     113.106 146.818 171.977  1.00  0.70           C  
ATOM   1441  CG1 ILE A 213     114.558 146.665 171.514  1.00  0.70           C  
ATOM   1442  CG2 ILE A 213     112.222 145.880 171.121  1.00  0.70           C  
ATOM   1443  CD1 ILE A 213     115.012 145.214 171.609  1.00  0.70           C  
ATOM   1444  N   ILE A 214     113.418 149.460 173.884  1.00  0.68           N  
ATOM   1445  CA  ILE A 214     114.268 150.389 174.597  1.00  0.68           C  
ATOM   1446  C   ILE A 214     114.560 149.718 175.917  1.00  0.68           C  
ATOM   1447  O   ILE A 214     113.921 148.733 176.287  1.00  0.68           O  
ATOM   1448  CB  ILE A 214     113.680 151.794 174.802  1.00  0.68           C  
ATOM   1449  CG1 ILE A 214     112.415 151.756 175.650  1.00  0.68           C  
ATOM   1450  CG2 ILE A 214     113.419 152.475 173.449  1.00  0.68           C  
ATOM   1451  CD1 ILE A 214     111.773 153.076 176.033  1.00  0.68           C  
ATOM   1452  N   THR A 215     115.547 150.213 176.670  1.00  0.68           N  
ATOM   1453  CA  THR A 215     115.908 149.573 177.923  1.00  0.68           C  
ATOM   1454  C   THR A 215     116.454 150.621 178.844  1.00  0.68           C  
ATOM   1455  O   THR A 215     116.833 151.710 178.415  1.00  0.68           O  
ATOM   1456  CB  THR A 215     116.893 148.419 177.766  1.00  0.68           C  
ATOM   1457  CG2 THR A 215     118.276 148.889 177.301  1.00  0.68           C  
ATOM   1458  OG1 THR A 215     117.065 147.717 178.981  1.00  0.68           O  
ATOM   1459  N   THR A 216     116.477 150.331 180.151  1.00  0.66           N  
ATOM   1460  CA  THR A 216     117.187 151.171 181.102  1.00  0.66           C  
ATOM   1461  C   THR A 216     118.653 150.788 181.112  1.00  0.66           C  
ATOM   1462  O   THR A 216     119.030 149.648 180.833  1.00  0.66           O  
ATOM   1463  CB  THR A 216     116.599 151.163 182.514  1.00  0.66           C  
ATOM   1464  CG2 THR A 216     116.725 149.792 183.194  1.00  0.66           C  
ATOM   1465  OG1 THR A 216     117.186 152.154 183.351  1.00  0.66           O  
ATOM   1466  N   ASP A 217     119.543 151.734 181.438  1.00  0.63           N  
ATOM   1467  CA  ASP A 217     120.877 151.413 181.911  1.00  0.63           C  
ATOM   1468  C   ASP A 217     120.824 150.602 183.202  1.00  0.63           C  
ATOM   1469  O   ASP A 217     119.805 150.704 183.883  1.00  0.63           O  
ATOM   1470  CB  ASP A 217     121.711 152.690 182.120  1.00  0.63           C  
ATOM   1471  CG  ASP A 217     123.180 152.314 182.140  1.00  0.63           C  
ATOM   1472  OD1 ASP A 217     123.861 152.637 183.142  1.00  0.63           O  
ATOM   1473  OD2 ASP A 217     123.620 151.614 181.189  1.00  0.63           O1-
ATOM   1474  N   ASP A 218     121.881 149.794 183.503  1.00  0.61           N  
ATOM   1475  CA  ASP A 218     122.015 148.894 184.645  1.00  0.61           C  
ATOM   1476  C   ASP A 218     122.108 147.449 184.165  1.00  0.61           C  
ATOM   1477  O   ASP A 218     121.836 147.122 183.010  1.00  0.61           O  
ATOM   1478  CB  ASP A 218     120.918 149.082 185.705  1.00  0.61           C  
ATOM   1479  CG  ASP A 218     121.153 148.368 186.990  1.00  0.61           C  
ATOM   1480  OD1 ASP A 218     122.291 147.916 187.261  1.00  0.61           O  
ATOM   1481  OD2 ASP A 218     120.136 148.209 187.660  1.00  0.61           O1-
ATOM   1482  N   ASP A 219     122.530 146.525 185.038  1.00  0.62           N  
ATOM   1483  CA  ASP A 219     122.628 145.106 184.777  1.00  0.62           C  
ATOM   1484  C   ASP A 219     121.277 144.473 184.502  1.00  0.62           C  
ATOM   1485  O   ASP A 219     121.155 143.622 183.625  1.00  0.62           O  
ATOM   1486  CB  ASP A 219     123.415 144.376 185.896  1.00  0.62           C  
ATOM   1487  CG  ASP A 219     124.906 144.608 185.710  1.00  0.62           C  
ATOM   1488  OD1 ASP A 219     125.273 145.317 184.736  1.00  0.62           O  
ATOM   1489  OD2 ASP A 219     125.706 144.027 186.480  1.00  0.62           O1-
ATOM   1490  N   TYR A 220     120.209 144.924 185.186  1.00  0.61           N  
ATOM   1491  CA  TYR A 220     118.852 144.470 184.916  1.00  0.61           C  
ATOM   1492  C   TYR A 220     118.377 144.763 183.481  1.00  0.61           C  
ATOM   1493  O   TYR A 220     117.846 143.900 182.788  1.00  0.61           O  
ATOM   1494  CB  TYR A 220     117.912 145.143 185.961  1.00  0.61           C  
ATOM   1495  CG  TYR A 220     116.478 144.675 185.808  1.00  0.61           C  
ATOM   1496  CD1 TYR A 220     116.066 143.368 186.133  1.00  0.61           C  
ATOM   1497  CD2 TYR A 220     115.567 145.509 185.148  1.00  0.61           C  
ATOM   1498  CE1 TYR A 220     114.759 142.916 185.814  1.00  0.61           C  
ATOM   1499  CE2 TYR A 220     114.306 145.013 184.774  1.00  0.61           C  
ATOM   1500  CZ  TYR A 220     113.875 143.787 185.198  1.00  0.61           C  
ATOM   1501  OH  TYR A 220     112.448 143.527 185.062  1.00  0.61           O  
ATOM   1502  N   GLY A 221     118.583 145.997 182.975  1.00  0.69           N  
ATOM   1503  CA  GLY A 221     118.128 146.348 181.634  1.00  0.69           C  
ATOM   1504  C   GLY A 221     119.024 145.890 180.514  1.00  0.69           C  
ATOM   1505  O   GLY A 221     118.559 145.425 179.473  1.00  0.69           O  
ATOM   1506  N   ARG A 222     120.351 146.027 180.668  1.00  0.65           N  
ATOM   1507  CA  ARG A 222     121.288 145.707 179.606  1.00  0.65           C  
ATOM   1508  C   ARG A 222     121.385 144.234 179.265  1.00  0.65           C  
ATOM   1509  O   ARG A 222     121.368 143.863 178.095  1.00  0.65           O  
ATOM   1510  CB  ARG A 222     122.706 146.197 179.961  1.00  0.65           C  
ATOM   1511  CG  ARG A 222     122.824 147.733 179.991  1.00  0.65           C  
ATOM   1512  CD  ARG A 222     124.219 148.230 180.379  1.00  0.65           C  
ATOM   1513  NE  ARG A 222     124.481 147.743 181.765  1.00  0.65           N  
ATOM   1514  CZ  ARG A 222     125.655 147.890 182.388  1.00  0.65           C  
ATOM   1515  NH1 ARG A 222     125.779 147.581 183.670  1.00  0.65           N1+
ATOM   1516  NH2 ARG A 222     126.730 148.343 181.748  1.00  0.65           N  
ATOM   1517  N   LEU A 223     121.484 143.353 180.277  1.00  0.71           N  
ATOM   1518  CA  LEU A 223     121.617 141.924 180.054  1.00  0.71           C  
ATOM   1519  C   LEU A 223     120.380 141.312 179.421  1.00  0.71           C  
ATOM   1520  O   LEU A 223     120.416 140.638 178.395  1.00  0.71           O  
ATOM   1521  CB  LEU A 223     121.861 141.240 181.416  1.00  0.71           C  
ATOM   1522  CG  LEU A 223     123.271 141.424 182.006  1.00  0.71           C  
ATOM   1523  CD1 LEU A 223     123.333 140.839 183.426  1.00  0.71           C  
ATOM   1524  CD2 LEU A 223     124.331 140.764 181.116  1.00  0.71           C  
ATOM   1525  N   ALA A 224     119.216 141.662 179.965  1.00  0.72           N  
ATOM   1526  CA  ALA A 224     117.946 141.279 179.408  1.00  0.72           C  
ATOM   1527  C   ALA A 224     117.677 141.812 178.002  1.00  0.72           C  
ATOM   1528  O   ALA A 224     117.209 141.126 177.102  1.00  0.72           O  
ATOM   1529  CB  ALA A 224     116.903 141.801 180.347  1.00  0.72           C  
ATOM   1530  N   LEU A 225     118.018 143.077 177.711  1.00  0.71           N  
ATOM   1531  CA  LEU A 225     117.942 143.544 176.338  1.00  0.71           C  
ATOM   1532  C   LEU A 225     118.867 142.785 175.392  1.00  0.71           C  
ATOM   1533  O   LEU A 225     118.482 142.464 174.268  1.00  0.71           O  
ATOM   1534  CB  LEU A 225     118.227 145.056 176.233  1.00  0.71           C  
ATOM   1535  CG  LEU A 225     117.913 145.637 174.845  1.00  0.71           C  
ATOM   1536  CD1 LEU A 225     116.406 145.673 174.586  1.00  0.71           C  
ATOM   1537  CD2 LEU A 225     118.551 146.999 174.588  1.00  0.71           C  
ATOM   1538  N   ASN A 226     120.091 142.435 175.842  1.00  0.70           N  
ATOM   1539  CA  ASN A 226     120.986 141.562 175.105  1.00  0.70           C  
ATOM   1540  C   ASN A 226     120.393 140.172 174.854  1.00  0.70           C  
ATOM   1541  O   ASN A 226     120.432 139.674 173.736  1.00  0.70           O  
ATOM   1542  CB  ASN A 226     122.359 141.423 175.808  1.00  0.70           C  
ATOM   1543  CG  ASN A 226     123.141 142.736 175.812  1.00  0.70           C  
ATOM   1544  ND2 ASN A 226     124.066 142.845 176.798  1.00  0.70           N  
ATOM   1545  OD1 ASN A 226     122.996 143.630 174.971  1.00  0.70           O  
ATOM   1546  N   THR A 227     119.754 139.525 175.846  1.00  0.73           N  
ATOM   1547  CA  THR A 227     119.041 138.265 175.613  1.00  0.73           C  
ATOM   1548  C   THR A 227     117.870 138.403 174.667  1.00  0.73           C  
ATOM   1549  O   THR A 227     117.592 137.501 173.877  1.00  0.73           O  
ATOM   1550  CB  THR A 227     118.623 137.473 176.848  1.00  0.73           C  
ATOM   1551  CG2 THR A 227     119.862 137.075 177.610  1.00  0.73           C  
ATOM   1552  OG1 THR A 227     117.864 138.201 177.795  1.00  0.73           O  
ATOM   1553  N   PHE A 228     117.140 139.533 174.707  1.00  0.74           N  
ATOM   1554  CA  PHE A 228     116.018 139.796 173.819  1.00  0.74           C  
ATOM   1555  C   PHE A 228     116.400 139.939 172.384  1.00  0.74           C  
ATOM   1556  O   PHE A 228     115.795 139.317 171.517  1.00  0.74           O  
ATOM   1557  CB  PHE A 228     115.244 141.039 174.318  1.00  0.74           C  
ATOM   1558  CG  PHE A 228     113.960 141.235 173.576  1.00  0.74           C  
ATOM   1559  CD1 PHE A 228     112.771 140.578 173.937  1.00  0.74           C  
ATOM   1560  CD2 PHE A 228     113.966 142.079 172.464  1.00  0.74           C  
ATOM   1561  CE1 PHE A 228     111.614 140.748 173.169  1.00  0.74           C  
ATOM   1562  CE2 PHE A 228     112.804 142.278 171.718  1.00  0.74           C  
ATOM   1563  CZ  PHE A 228     111.631 141.598 172.058  1.00  0.74           C  
ATOM   1564  N   ILE A 229     117.451 140.722 172.109  1.00  0.71           N  
ATOM   1565  CA  ILE A 229     118.009 140.830 170.771  1.00  0.71           C  
ATOM   1566  C   ILE A 229     118.559 139.498 170.282  1.00  0.71           C  
ATOM   1567  O   ILE A 229     118.245 139.083 169.169  1.00  0.71           O  
ATOM   1568  CB  ILE A 229     118.951 142.028 170.630  1.00  0.71           C  
ATOM   1569  CG1 ILE A 229     119.335 142.364 169.173  1.00  0.71           C  
ATOM   1570  CG2 ILE A 229     120.196 141.903 171.517  1.00  0.71           C  
ATOM   1571  CD1 ILE A 229     119.758 143.833 169.018  1.00  0.71           C  
ATOM   1572  N   ILE A 230     119.260 138.719 171.138  1.00  0.70           N  
ATOM   1573  CA  ILE A 230     119.698 137.360 170.815  1.00  0.70           C  
ATOM   1574  C   ILE A 230     118.547 136.405 170.467  1.00  0.70           C  
ATOM   1575  O   ILE A 230     118.597 135.668 169.485  1.00  0.70           O  
ATOM   1576  CB  ILE A 230     120.533 136.781 171.974  1.00  0.70           C  
ATOM   1577  CG1 ILE A 230     121.896 137.510 172.080  1.00  0.70           C  
ATOM   1578  CG2 ILE A 230     120.755 135.257 171.837  1.00  0.70           C  
ATOM   1579  CD1 ILE A 230     122.682 137.215 173.367  1.00  0.70           C  
ATOM   1580  N   GLN A 231     117.445 136.382 171.246  1.00  0.70           N  
ATOM   1581  CA  GLN A 231     116.329 135.493 170.946  1.00  0.70           C  
ATOM   1582  C   GLN A 231     115.403 135.995 169.840  1.00  0.70           C  
ATOM   1583  O   GLN A 231     114.735 135.213 169.166  1.00  0.70           O  
ATOM   1584  CB  GLN A 231     115.512 135.201 172.228  1.00  0.70           C  
ATOM   1585  CG  GLN A 231     116.326 134.409 173.280  1.00  0.70           C  
ATOM   1586  CD  GLN A 231     115.493 134.073 174.520  1.00  0.70           C  
ATOM   1587  NE2 GLN A 231     115.812 134.729 175.659  1.00  0.70           N  
ATOM   1588  OE1 GLN A 231     114.591 133.236 174.481  1.00  0.70           O  
ATOM   1589  N   ALA A 232     115.363 137.312 169.579  1.00  0.73           N  
ATOM   1590  CA  ALA A 232     114.643 137.900 168.467  1.00  0.73           C  
ATOM   1591  C   ALA A 232     115.188 137.493 167.103  1.00  0.73           C  
ATOM   1592  O   ALA A 232     114.426 137.172 166.187  1.00  0.73           O  
ATOM   1593  CB  ALA A 232     114.615 139.428 168.628  1.00  0.73           C  
ATOM   1594  N   GLU A 233     116.528 137.415 166.959  1.00  0.64           N  
ATOM   1595  CA  GLU A 233     117.198 136.973 165.745  1.00  0.64           C  
ATOM   1596  C   GLU A 233     116.870 135.536 165.352  1.00  0.64           C  
ATOM   1597  O   GLU A 233     116.872 135.181 164.177  1.00  0.64           O  
ATOM   1598  CB  GLU A 233     118.730 137.154 165.855  1.00  0.64           C  
ATOM   1599  CG  GLU A 233     119.169 138.641 165.893  1.00  0.64           C  
ATOM   1600  CD  GLU A 233     120.682 138.847 166.001  1.00  0.64           C  
ATOM   1601  OE1 GLU A 233     121.434 137.842 166.059  1.00  0.64           O  
ATOM   1602  OE2 GLU A 233     121.090 140.039 166.019  1.00  0.64           O1-
ATOM   1603  N   ALA A 234     116.492 134.678 166.320  1.00  0.69           N  
ATOM   1604  CA  ALA A 234     116.046 133.325 166.043  1.00  0.69           C  
ATOM   1605  C   ALA A 234     114.688 133.234 165.336  1.00  0.69           C  
ATOM   1606  O   ALA A 234     114.372 132.227 164.709  1.00  0.69           O  
ATOM   1607  CB  ALA A 234     115.996 132.538 167.366  1.00  0.69           C  
ATOM   1608  N   ASN A 235     113.861 134.299 165.395  1.00  0.65           N  
ATOM   1609  CA  ASN A 235     112.557 134.322 164.749  1.00  0.65           C  
ATOM   1610  C   ASN A 235     112.465 135.374 163.651  1.00  0.65           C  
ATOM   1611  O   ASN A 235     111.390 135.599 163.104  1.00  0.65           O  
ATOM   1612  CB  ASN A 235     111.453 134.627 165.793  1.00  0.65           C  
ATOM   1613  CG  ASN A 235     111.261 133.441 166.731  1.00  0.65           C  
ATOM   1614  ND2 ASN A 235     111.339 133.689 168.058  1.00  0.65           N  
ATOM   1615  OD1 ASN A 235     110.992 132.324 166.291  1.00  0.65           O  
ATOM   1616  N   ASN A 236     113.586 136.042 163.302  1.00  0.65           N  
ATOM   1617  CA  ASN A 236     113.641 137.146 162.350  1.00  0.65           C  
ATOM   1618  C   ASN A 236     112.934 138.418 162.819  1.00  0.65           C  
ATOM   1619  O   ASN A 236     112.541 139.270 162.021  1.00  0.65           O  
ATOM   1620  CB  ASN A 236     113.129 136.787 160.929  1.00  0.65           C  
ATOM   1621  CG  ASN A 236     113.866 135.574 160.383  1.00  0.65           C  
ATOM   1622  ND2 ASN A 236     113.116 134.497 160.051  1.00  0.65           N  
ATOM   1623  OD1 ASN A 236     115.086 135.582 160.226  1.00  0.65           O  
ATOM   1624  N   VAL A 237     112.799 138.605 164.145  1.00  0.73           N  
ATOM   1625  CA  VAL A 237     112.129 139.768 164.698  1.00  0.73           C  
ATOM   1626  C   VAL A 237     113.124 140.908 164.740  1.00  0.73           C  
ATOM   1627  O   VAL A 237     114.073 140.948 165.519  1.00  0.73           O  
ATOM   1628  CB  VAL A 237     111.507 139.518 166.066  1.00  0.73           C  
ATOM   1629  CG1 VAL A 237     110.783 140.775 166.587  1.00  0.73           C  
ATOM   1630  CG2 VAL A 237     110.495 138.364 165.952  1.00  0.73           C  
ATOM   1631  N   CYS A 238     112.935 141.866 163.828  1.00  0.72           N  
ATOM   1632  CA  CYS A 238     113.788 143.007 163.670  1.00  0.72           C  
ATOM   1633  C   CYS A 238     113.565 144.052 164.739  1.00  0.72           C  
ATOM   1634  O   CYS A 238     112.466 144.259 165.252  1.00  0.72           O  
ATOM   1635  CB  CYS A 238     113.515 143.736 162.352  1.00  0.72           C  
ATOM   1636  SG  CYS A 238     113.656 142.787 160.833  1.00  0.72           S  
ATOM   1637  N   ILE A 239     114.633 144.786 165.054  1.00  0.68           N  
ATOM   1638  CA  ILE A 239     114.603 145.825 166.051  1.00  0.68           C  
ATOM   1639  C   ILE A 239     115.083 147.084 165.384  1.00  0.68           C  
ATOM   1640  O   ILE A 239     116.123 147.097 164.734  1.00  0.68           O  
ATOM   1641  CB  ILE A 239     115.507 145.461 167.217  1.00  0.68           C  
ATOM   1642  CG1 ILE A 239     114.917 144.250 167.978  1.00  0.68           C  
ATOM   1643  CG2 ILE A 239     115.722 146.675 168.142  1.00  0.68           C  
ATOM   1644  CD1 ILE A 239     115.946 143.509 168.827  1.00  0.68           C  
ATOM   1645  N   ALA A 240     114.327 148.187 165.509  1.00  0.66           N  
ATOM   1646  CA  ALA A 240     114.733 149.452 164.941  1.00  0.66           C  
ATOM   1647  C   ALA A 240     116.029 150.045 165.494  1.00  0.66           C  
ATOM   1648  O   ALA A 240     117.020 150.187 164.782  1.00  0.66           O  
ATOM   1649  CB  ALA A 240     113.603 150.436 165.212  1.00  0.66           C  
ATOM   1650  N   PHE A 241     116.047 150.349 166.804  1.00  0.56           N  
ATOM   1651  CA  PHE A 241     117.203 150.877 167.486  1.00  0.56           C  
ATOM   1652  C   PHE A 241     116.934 150.739 168.971  1.00  0.56           C  
ATOM   1653  O   PHE A 241     115.864 151.085 169.463  1.00  0.56           O  
ATOM   1654  CB  PHE A 241     117.494 152.360 167.112  1.00  0.56           C  
ATOM   1655  CG  PHE A 241     118.788 152.853 167.707  1.00  0.56           C  
ATOM   1656  CD1 PHE A 241     118.776 153.686 168.836  1.00  0.56           C  
ATOM   1657  CD2 PHE A 241     120.024 152.482 167.149  1.00  0.56           C  
ATOM   1658  CE1 PHE A 241     119.972 154.122 169.418  1.00  0.56           C  
ATOM   1659  CE2 PHE A 241     121.225 152.927 167.719  1.00  0.56           C  
ATOM   1660  CZ  PHE A 241     121.199 153.741 168.860  1.00  0.56           C  
ATOM   1661  N   LYS A 242     117.897 150.184 169.729  1.00  0.65           N  
ATOM   1662  CA  LYS A 242     117.813 150.148 171.168  1.00  0.65           C  
ATOM   1663  C   LYS A 242     118.240 151.462 171.792  1.00  0.65           C  
ATOM   1664  O   LYS A 242     119.365 151.929 171.633  1.00  0.65           O  
ATOM   1665  CB  LYS A 242     118.649 148.993 171.765  1.00  0.65           C  
ATOM   1666  CG  LYS A 242     120.167 149.038 171.501  1.00  0.65           C  
ATOM   1667  CD  LYS A 242     120.936 147.854 172.108  1.00  0.65           C  
ATOM   1668  CE  LYS A 242     122.449 147.954 171.904  1.00  0.65           C  
ATOM   1669  NZ  LYS A 242     123.121 146.782 172.513  1.00  0.65           N1+
ATOM   1670  N   GLU A 243     117.352 152.090 172.568  1.00  0.63           N  
ATOM   1671  CA  GLU A 243     117.706 153.318 173.241  1.00  0.63           C  
ATOM   1672  C   GLU A 243     118.154 153.004 174.662  1.00  0.63           C  
ATOM   1673  O   GLU A 243     117.364 152.610 175.523  1.00  0.63           O  
ATOM   1674  CB  GLU A 243     116.536 154.319 173.212  1.00  0.63           C  
ATOM   1675  CG  GLU A 243     116.123 154.784 171.791  1.00  0.63           C  
ATOM   1676  CD  GLU A 243     116.976 155.925 171.215  1.00  0.63           C  
ATOM   1677  OE1 GLU A 243     117.870 156.464 171.922  1.00  0.63           O  
ATOM   1678  OE2 GLU A 243     116.715 156.311 170.050  1.00  0.63           O1-
ATOM   1679  N   VAL A 244     119.469 153.146 174.930  1.00  0.62           N  
ATOM   1680  CA  VAL A 244     120.066 152.932 176.243  1.00  0.62           C  
ATOM   1681  C   VAL A 244     119.903 154.196 177.071  1.00  0.62           C  
ATOM   1682  O   VAL A 244     120.738 155.100 177.072  1.00  0.62           O  
ATOM   1683  CB  VAL A 244     121.540 152.533 176.160  1.00  0.62           C  
ATOM   1684  CG1 VAL A 244     122.125 152.251 177.560  1.00  0.62           C  
ATOM   1685  CG2 VAL A 244     121.676 151.273 175.281  1.00  0.62           C  
ATOM   1686  N   LEU A 245     118.769 154.304 177.782  1.00  0.62           N  
ATOM   1687  CA  LEU A 245     118.456 155.472 178.578  1.00  0.62           C  
ATOM   1688  C   LEU A 245     118.821 155.273 180.049  1.00  0.62           C  
ATOM   1689  O   LEU A 245     118.503 154.228 180.610  1.00  0.62           O  
ATOM   1690  CB  LEU A 245     116.953 155.813 178.518  1.00  0.62           C  
ATOM   1691  CG  LEU A 245     116.553 156.793 177.406  1.00  0.62           C  
ATOM   1692  CD1 LEU A 245     116.809 156.264 176.006  1.00  0.62           C  
ATOM   1693  CD2 LEU A 245     115.089 157.199 177.637  1.00  0.62           C  
ATOM   1694  N   PRO A 246     119.455 156.224 180.739  1.00  0.62           N  
ATOM   1695  CA  PRO A 246     119.602 156.195 182.188  1.00  0.62           C  
ATOM   1696  C   PRO A 246     118.302 156.134 182.980  1.00  0.62           C  
ATOM   1697  O   PRO A 246     117.249 156.551 182.507  1.00  0.62           O  
ATOM   1698  CB  PRO A 246     120.368 157.493 182.533  1.00  0.62           C  
ATOM   1699  CG  PRO A 246     120.923 158.021 181.207  1.00  0.62           C  
ATOM   1700  CD  PRO A 246     119.945 157.476 180.175  1.00  0.62           C  
ATOM   1701  N   ALA A 247     118.401 155.690 184.243  1.00  0.48           N  
ATOM   1702  CA  ALA A 247     117.301 155.605 185.183  1.00  0.48           C  
ATOM   1703  C   ALA A 247     116.761 156.933 185.705  1.00  0.48           C  
ATOM   1704  O   ALA A 247     115.640 156.997 186.192  1.00  0.48           O  
ATOM   1705  CB  ALA A 247     117.797 154.818 186.407  1.00  0.48           C  
ATOM   1706  N   PHE A 248     117.554 158.018 185.616  1.00  0.42           N  
ATOM   1707  CA  PHE A 248     117.151 159.338 186.086  1.00  0.42           C  
ATOM   1708  C   PHE A 248     117.391 160.319 184.978  1.00  0.42           C  
ATOM   1709  O   PHE A 248     117.898 161.429 185.157  1.00  0.42           O  
ATOM   1710  CB  PHE A 248     117.902 159.817 187.343  1.00  0.42           C  
ATOM   1711  CG  PHE A 248     117.569 158.903 188.474  1.00  0.42           C  
ATOM   1712  CD1 PHE A 248     116.313 158.986 189.097  1.00  0.42           C  
ATOM   1713  CD2 PHE A 248     118.483 157.926 188.892  1.00  0.42           C  
ATOM   1714  CE1 PHE A 248     115.977 158.103 190.129  1.00  0.42           C  
ATOM   1715  CE2 PHE A 248     118.150 157.041 189.924  1.00  0.42           C  
ATOM   1716  CZ  PHE A 248     116.898 157.133 190.546  1.00  0.42           C  
ATOM   1717  N   LEU A 249     117.026 159.887 183.762  1.00  0.51           N  
ATOM   1718  CA  LEU A 249     117.090 160.704 182.582  1.00  0.51           C  
ATOM   1719  C   LEU A 249     116.181 161.918 182.656  1.00  0.51           C  
ATOM   1720  O   LEU A 249     116.536 162.990 182.179  1.00  0.51           O  
ATOM   1721  CB  LEU A 249     116.752 159.890 181.315  1.00  0.51           C  
ATOM   1722  CG  LEU A 249     116.988 160.693 180.028  1.00  0.51           C  
ATOM   1723  CD1 LEU A 249     118.465 160.947 179.802  1.00  0.51           C  
ATOM   1724  CD2 LEU A 249     116.432 160.016 178.794  1.00  0.51           C  
ATOM   1725  N   SER A 250     114.984 161.801 183.253  1.00  0.46           N  
ATOM   1726  CA  SER A 250     114.048 162.917 183.350  1.00  0.46           C  
ATOM   1727  C   SER A 250     114.602 164.126 184.102  1.00  0.46           C  
ATOM   1728  O   SER A 250     114.526 165.255 183.623  1.00  0.46           O  
ATOM   1729  CB  SER A 250     112.729 162.438 184.001  1.00  0.46           C  
ATOM   1730  OG  SER A 250     111.681 163.399 183.877  1.00  0.46           O  
ATOM   1731  N   ASP A 251     115.244 163.892 185.265  1.00  0.33           N  
ATOM   1732  CA  ASP A 251     115.665 164.973 186.137  1.00  0.33           C  
ATOM   1733  C   ASP A 251     117.125 165.435 186.063  1.00  0.33           C  
ATOM   1734  O   ASP A 251     117.406 166.610 186.276  1.00  0.33           O  
ATOM   1735  CB  ASP A 251     115.439 164.497 187.590  1.00  0.33           C  
ATOM   1736  CG  ASP A 251     113.970 164.216 187.829  1.00  0.33           C  
ATOM   1737  OD1 ASP A 251     113.168 165.180 187.823  1.00  0.33           O  
ATOM   1738  OD2 ASP A 251     113.653 163.015 188.022  1.00  0.33           O1-
ATOM   1739  N   ASN A 252     118.110 164.544 185.795  1.00  0.23           N  
ATOM   1740  CA  ASN A 252     119.518 164.884 186.036  1.00  0.23           C  
ATOM   1741  C   ASN A 252     120.392 164.880 184.793  1.00  0.23           C  
ATOM   1742  O   ASN A 252     121.566 165.240 184.839  1.00  0.23           O  
ATOM   1743  CB  ASN A 252     120.164 163.829 186.967  1.00  0.23           C  
ATOM   1744  CG  ASN A 252     119.566 163.931 188.361  1.00  0.23           C  
ATOM   1745  ND2 ASN A 252     118.743 162.930 188.741  1.00  0.23           N  
ATOM   1746  OD1 ASN A 252     119.841 164.862 189.114  1.00  0.23           O  
ATOM   1747  N   THR A 253     119.861 164.433 183.644  1.00  0.25           N  
ATOM   1748  CA  THR A 253     120.609 164.398 182.390  1.00  0.25           C  
ATOM   1749  C   THR A 253     120.970 165.777 181.883  1.00  0.25           C  
ATOM   1750  O   THR A 253     120.243 166.747 182.079  1.00  0.25           O  
ATOM   1751  CB  THR A 253     119.902 163.615 181.303  1.00  0.25           C  
ATOM   1752  CG2 THR A 253     118.683 164.378 180.803  1.00  0.25           C  
ATOM   1753  OG1 THR A 253     120.731 163.319 180.182  1.00  0.25           O  
ATOM   1754  N   ILE A 254     122.130 165.890 181.222  1.00  0.17           N  
ATOM   1755  CA  ILE A 254     122.576 167.132 180.633  1.00  0.17           C  
ATOM   1756  C   ILE A 254     122.545 167.067 179.100  1.00  0.17           C  
ATOM   1757  O   ILE A 254     122.296 168.069 178.437  1.00  0.17           O  
ATOM   1758  CB  ILE A 254     123.963 167.462 181.182  1.00  0.17           C  
ATOM   1759  CG1 ILE A 254     124.995 166.343 180.919  1.00  0.17           C  
ATOM   1760  CG2 ILE A 254     123.819 167.702 182.703  1.00  0.17           C  
ATOM   1761  CD1 ILE A 254     126.442 166.793 181.134  1.00  0.17           C  
ATOM   1762  N   GLU A 255     122.716 165.866 178.492  1.00  0.19           N  
ATOM   1763  CA  GLU A 255     122.905 165.737 177.044  1.00  0.19           C  
ATOM   1764  C   GLU A 255     121.733 165.086 176.308  1.00  0.19           C  
ATOM   1765  O   GLU A 255     121.603 165.090 175.081  1.00  0.19           O  
ATOM   1766  CB  GLU A 255     124.134 164.831 176.762  1.00  0.19           C  
ATOM   1767  CG  GLU A 255     125.510 165.470 177.061  1.00  0.19           C  
ATOM   1768  CD  GLU A 255     125.677 166.825 176.378  1.00  0.19           C  
ATOM   1769  OE1 GLU A 255     125.271 166.936 175.193  1.00  0.19           O  
ATOM   1770  OE2 GLU A 255     126.211 167.749 177.041  1.00  0.19           O1-
ATOM   1771  N   VAL A 256     120.797 164.503 177.062  1.00  0.28           N  
ATOM   1772  CA  VAL A 256     119.798 163.557 176.576  1.00  0.28           C  
ATOM   1773  C   VAL A 256     118.489 164.060 177.174  1.00  0.28           C  
ATOM   1774  O   VAL A 256     118.507 164.926 178.025  1.00  0.28           O  
ATOM   1775  CB  VAL A 256     120.096 162.119 177.018  1.00  0.28           C  
ATOM   1776  CG1 VAL A 256     119.239 161.063 176.288  1.00  0.28           C  
ATOM   1777  CG2 VAL A 256     121.576 161.770 176.827  1.00  0.28           C  
ATOM   1778  N   ARG A 257     117.299 163.611 176.747  1.00  0.46           N  
ATOM   1779  CA  ARG A 257     116.042 163.979 177.400  1.00  0.46           C  
ATOM   1780  C   ARG A 257     115.042 162.922 176.993  1.00  0.46           C  
ATOM   1781  O   ARG A 257     115.123 162.402 175.881  1.00  0.46           O  
ATOM   1782  CB  ARG A 257     115.535 165.401 176.979  1.00  0.46           C  
ATOM   1783  CG  ARG A 257     114.200 165.901 177.598  1.00  0.46           C  
ATOM   1784  CD  ARG A 257     113.847 167.367 177.267  1.00  0.46           C  
ATOM   1785  NE  ARG A 257     112.472 167.667 177.800  1.00  0.46           N  
ATOM   1786  CZ  ARG A 257     112.206 168.150 179.021  1.00  0.46           C  
ATOM   1787  NH1 ARG A 257     110.954 168.448 179.359  1.00  0.46           N1+
ATOM   1788  NH2 ARG A 257     113.164 168.353 179.922  1.00  0.46           N  
ATOM   1789  N   ILE A 258     114.052 162.583 177.844  1.00  0.62           N  
ATOM   1790  CA  ILE A 258     113.027 161.595 177.518  1.00  0.62           C  
ATOM   1791  C   ILE A 258     112.181 161.963 176.304  1.00  0.62           C  
ATOM   1792  O   ILE A 258     111.827 161.114 175.493  1.00  0.62           O  
ATOM   1793  CB  ILE A 258     112.134 161.243 178.701  1.00  0.62           C  
ATOM   1794  CG1 ILE A 258     111.545 162.486 179.406  1.00  0.62           C  
ATOM   1795  CG2 ILE A 258     112.960 160.377 179.667  1.00  0.62           C  
ATOM   1796  CD1 ILE A 258     110.536 162.146 180.506  1.00  0.62           C  
ATOM   1797  N   ASN A 259     111.874 163.254 176.103  1.00  0.58           N  
ATOM   1798  CA  ASN A 259     111.239 163.777 174.899  1.00  0.58           C  
ATOM   1799  C   ASN A 259     112.037 163.576 173.620  1.00  0.58           C  
ATOM   1800  O   ASN A 259     111.479 163.338 172.554  1.00  0.58           O  
ATOM   1801  CB  ASN A 259     110.998 165.295 175.001  1.00  0.58           C  
ATOM   1802  CG  ASN A 259     110.035 165.597 176.134  1.00  0.58           C  
ATOM   1803  ND2 ASN A 259     109.851 166.905 176.390  1.00  0.58           N  
ATOM   1804  OD1 ASN A 259     109.504 164.707 176.795  1.00  0.58           O  
ATOM   1805  N   ARG A 260     113.378 163.674 173.681  1.00  0.53           N  
ATOM   1806  CA  ARG A 260     114.218 163.343 172.543  1.00  0.53           C  
ATOM   1807  C   ARG A 260     114.131 161.866 172.195  1.00  0.53           C  
ATOM   1808  O   ARG A 260     113.982 161.502 171.036  1.00  0.53           O  
ATOM   1809  CB  ARG A 260     115.695 163.708 172.813  1.00  0.53           C  
ATOM   1810  CG  ARG A 260     115.966 165.225 172.870  1.00  0.53           C  
ATOM   1811  CD  ARG A 260     117.426 165.562 173.208  1.00  0.53           C  
ATOM   1812  NE  ARG A 260     117.548 167.052 173.182  1.00  0.53           N  
ATOM   1813  CZ  ARG A 260     118.650 167.727 173.551  1.00  0.53           C  
ATOM   1814  NH1 ARG A 260     118.647 169.056 173.455  1.00  0.53           N1+
ATOM   1815  NH2 ARG A 260     119.744 167.128 174.009  1.00  0.53           N  
ATOM   1816  N   THR A 261     114.155 160.988 173.212  1.00  0.64           N  
ATOM   1817  CA  THR A 261     113.927 159.551 173.064  1.00  0.64           C  
ATOM   1818  C   THR A 261     112.543 159.227 172.517  1.00  0.64           C  
ATOM   1819  O   THR A 261     112.379 158.388 171.643  1.00  0.64           O  
ATOM   1820  CB  THR A 261     114.073 158.831 174.392  1.00  0.64           C  
ATOM   1821  CG2 THR A 261     113.935 157.312 174.237  1.00  0.64           C  
ATOM   1822  OG1 THR A 261     115.350 159.081 174.947  1.00  0.64           O  
ATOM   1823  N   LEU A 262     111.479 159.920 172.986  1.00  0.64           N  
ATOM   1824  CA  LEU A 262     110.132 159.828 172.425  1.00  0.64           C  
ATOM   1825  C   LEU A 262     110.071 160.215 170.971  1.00  0.64           C  
ATOM   1826  O   LEU A 262     109.425 159.543 170.178  1.00  0.64           O  
ATOM   1827  CB  LEU A 262     109.166 160.800 173.158  1.00  0.64           C  
ATOM   1828  CG  LEU A 262     107.710 160.899 172.659  1.00  0.64           C  
ATOM   1829  CD1 LEU A 262     106.723 161.039 173.819  1.00  0.64           C  
ATOM   1830  CD2 LEU A 262     107.565 162.132 171.763  1.00  0.64           C  
ATOM   1831  N   LYS A 263     110.738 161.319 170.602  1.00  0.62           N  
ATOM   1832  CA  LYS A 263     110.831 161.766 169.234  1.00  0.62           C  
ATOM   1833  C   LYS A 263     111.582 160.802 168.342  1.00  0.62           C  
ATOM   1834  O   LYS A 263     111.160 160.565 167.218  1.00  0.62           O  
ATOM   1835  CB  LYS A 263     111.451 163.174 169.170  1.00  0.62           C  
ATOM   1836  CG  LYS A 263     111.434 163.774 167.759  1.00  0.62           C  
ATOM   1837  CD  LYS A 263     111.936 165.222 167.732  1.00  0.62           C  
ATOM   1838  CE  LYS A 263     111.945 165.791 166.315  1.00  0.62           C  
ATOM   1839  NZ  LYS A 263     112.428 167.186 166.342  1.00  0.62           N1+
ATOM   1840  N   LYS A 264     112.683 160.197 168.827  1.00  0.60           N  
ATOM   1841  CA  LYS A 264     113.365 159.131 168.113  1.00  0.60           C  
ATOM   1842  C   LYS A 264     112.471 157.908 167.891  1.00  0.60           C  
ATOM   1843  O   LYS A 264     112.272 157.505 166.756  1.00  0.60           O  
ATOM   1844  CB  LYS A 264     114.678 158.778 168.848  1.00  0.60           C  
ATOM   1845  CG  LYS A 264     115.730 159.902 168.764  1.00  0.60           C  
ATOM   1846  CD  LYS A 264     117.012 159.559 169.537  1.00  0.60           C  
ATOM   1847  CE  LYS A 264     118.076 160.649 169.485  1.00  0.60           C  
ATOM   1848  NZ  LYS A 264     119.257 160.173 170.232  1.00  0.60           N1+
ATOM   1849  N   ILE A 265     111.771 157.412 168.937  1.00  0.58           N  
ATOM   1850  CA  ILE A 265     110.782 156.327 168.838  1.00  0.58           C  
ATOM   1851  C   ILE A 265     109.645 156.624 167.845  1.00  0.58           C  
ATOM   1852  O   ILE A 265     109.022 155.752 167.239  1.00  0.58           O  
ATOM   1853  CB  ILE A 265     110.172 156.041 170.225  1.00  0.58           C  
ATOM   1854  CG1 ILE A 265     111.214 155.449 171.206  1.00  0.58           C  
ATOM   1855  CG2 ILE A 265     108.960 155.088 170.141  1.00  0.58           C  
ATOM   1856  CD1 ILE A 265     110.744 155.422 172.670  1.00  0.58           C  
ATOM   1857  N   ILE A 266     109.289 157.906 167.662  1.00  0.46           N  
ATOM   1858  CA  ILE A 266     108.233 158.307 166.744  1.00  0.46           C  
ATOM   1859  C   ILE A 266     108.632 158.203 165.275  1.00  0.46           C  
ATOM   1860  O   ILE A 266     107.774 158.148 164.390  1.00  0.46           O  
ATOM   1861  CB  ILE A 266     107.752 159.714 167.116  1.00  0.46           C  
ATOM   1862  CG1 ILE A 266     106.809 159.613 168.336  1.00  0.46           C  
ATOM   1863  CG2 ILE A 266     107.082 160.481 165.955  1.00  0.46           C  
ATOM   1864  CD1 ILE A 266     106.375 160.965 168.902  1.00  0.46           C  
ATOM   1865  N   LEU A 267     109.935 158.133 164.963  1.00  0.40           N  
ATOM   1866  CA  LEU A 267     110.414 158.061 163.593  1.00  0.40           C  
ATOM   1867  C   LEU A 267     110.173 156.723 162.913  1.00  0.40           C  
ATOM   1868  O   LEU A 267     110.057 156.629 161.687  1.00  0.40           O  
ATOM   1869  CB  LEU A 267     111.926 158.382 163.550  1.00  0.40           C  
ATOM   1870  CG  LEU A 267     112.288 159.782 164.089  1.00  0.40           C  
ATOM   1871  CD1 LEU A 267     113.810 159.977 164.158  1.00  0.40           C  
ATOM   1872  CD2 LEU A 267     111.622 160.909 163.289  1.00  0.40           C  
ATOM   1873  N   GLU A 268     110.040 155.639 163.685  1.00  0.37           N  
ATOM   1874  CA  GLU A 268     109.772 154.335 163.137  1.00  0.37           C  
ATOM   1875  C   GLU A 268     108.297 154.108 162.826  1.00  0.37           C  
ATOM   1876  O   GLU A 268     107.534 153.535 163.598  1.00  0.37           O  
ATOM   1877  CB  GLU A 268     110.258 153.243 164.089  1.00  0.37           C  
ATOM   1878  CG  GLU A 268     111.777 153.212 164.332  1.00  0.37           C  
ATOM   1879  CD  GLU A 268     112.284 154.153 165.417  1.00  0.37           C  
ATOM   1880  OE1 GLU A 268     111.860 153.971 166.586  1.00  0.37           O  
ATOM   1881  OE2 GLU A 268     113.139 155.004 165.072  1.00  0.37           O1-
ATOM   1882  N   ALA A 269     107.854 154.518 161.624  1.00  0.43           N  
ATOM   1883  CA  ALA A 269     106.463 154.482 161.199  1.00  0.43           C  
ATOM   1884  C   ALA A 269     105.784 153.116 161.221  1.00  0.43           C  
ATOM   1885  O   ALA A 269     104.621 152.978 161.584  1.00  0.43           O  
ATOM   1886  CB  ALA A 269     106.391 155.034 159.767  1.00  0.43           C  
ATOM   1887  N   GLN A 270     106.514 152.061 160.837  1.00  0.50           N  
ATOM   1888  CA  GLN A 270     105.983 150.714 160.816  1.00  0.50           C  
ATOM   1889  C   GLN A 270     106.253 149.957 162.129  1.00  0.50           C  
ATOM   1890  O   GLN A 270     105.970 148.766 162.248  1.00  0.50           O  
ATOM   1891  CB  GLN A 270     106.606 149.921 159.655  1.00  0.50           C  
ATOM   1892  CG  GLN A 270     106.498 150.496 158.221  1.00  0.50           C  
ATOM   1893  CD  GLN A 270     105.074 150.542 157.668  1.00  0.50           C  
ATOM   1894  NE2 GLN A 270     104.676 151.725 157.138  1.00  0.50           N  
ATOM   1895  OE1 GLN A 270     104.326 149.568 157.641  1.00  0.50           O  
ATOM   1896  N   VAL A 271     106.789 150.643 163.159  1.00  0.68           N  
ATOM   1897  CA  VAL A 271     106.992 150.103 164.499  1.00  0.68           C  
ATOM   1898  C   VAL A 271     105.951 150.707 165.418  1.00  0.68           C  
ATOM   1899  O   VAL A 271     105.904 151.913 165.660  1.00  0.68           O  
ATOM   1900  CB  VAL A 271     108.347 150.460 165.110  1.00  0.68           C  
ATOM   1901  CG1 VAL A 271     108.441 150.205 166.622  1.00  0.68           C  
ATOM   1902  CG2 VAL A 271     109.504 149.726 164.423  1.00  0.68           C  
ATOM   1903  N   ASN A 272     105.075 149.874 166.001  1.00  0.66           N  
ATOM   1904  CA  ASN A 272     104.133 150.384 166.980  1.00  0.66           C  
ATOM   1905  C   ASN A 272     104.403 149.832 168.349  1.00  0.66           C  
ATOM   1906  O   ASN A 272     104.095 150.463 169.359  1.00  0.66           O  
ATOM   1907  CB  ASN A 272     102.714 149.948 166.591  1.00  0.66           C  
ATOM   1908  CG  ASN A 272     102.369 150.644 165.286  1.00  0.66           C  
ATOM   1909  ND2 ASN A 272     102.224 149.859 164.195  1.00  0.66           N  
ATOM   1910  OD1 ASN A 272     102.205 151.863 165.254  1.00  0.66           O  
ATOM   1911  N   VAL A 273     104.992 148.629 168.406  1.00  0.71           N  
ATOM   1912  CA  VAL A 273     105.216 147.932 169.654  1.00  0.71           C  
ATOM   1913  C   VAL A 273     106.561 148.281 170.186  1.00  0.71           C  
ATOM   1914  O   VAL A 273     107.585 148.051 169.545  1.00  0.71           O  
ATOM   1915  CB  VAL A 273     105.049 146.430 169.549  1.00  0.71           C  
ATOM   1916  CG1 VAL A 273     105.266 145.739 170.906  1.00  0.71           C  
ATOM   1917  CG2 VAL A 273     103.612 146.158 169.080  1.00  0.71           C  
ATOM   1918  N   ILE A 274     106.556 148.860 171.391  1.00  0.71           N  
ATOM   1919  CA  ILE A 274     107.738 149.271 172.084  1.00  0.71           C  
ATOM   1920  C   ILE A 274     107.947 148.250 173.174  1.00  0.71           C  
ATOM   1921  O   ILE A 274     107.158 148.154 174.109  1.00  0.71           O  
ATOM   1922  CB  ILE A 274     107.634 150.679 172.638  1.00  0.71           C  
ATOM   1923  CG1 ILE A 274     107.226 151.654 171.512  1.00  0.71           C  
ATOM   1924  CG2 ILE A 274     108.998 151.066 173.248  1.00  0.71           C  
ATOM   1925  CD1 ILE A 274     106.899 153.047 172.041  1.00  0.71           C  
ATOM   1926  N   VAL A 275     108.995 147.416 173.073  1.00  0.75           N  
ATOM   1927  CA  VAL A 275     109.275 146.402 174.088  1.00  0.75           C  
ATOM   1928  C   VAL A 275     110.218 146.966 175.105  1.00  0.75           C  
ATOM   1929  O   VAL A 275     111.295 147.456 174.769  1.00  0.75           O  
ATOM   1930  CB  VAL A 275     109.842 145.094 173.556  1.00  0.75           C  
ATOM   1931  CG1 VAL A 275     110.189 144.105 174.682  1.00  0.75           C  
ATOM   1932  CG2 VAL A 275     108.825 144.504 172.569  1.00  0.75           C  
ATOM   1933  N   VAL A 276     109.825 146.938 176.394  1.00  0.72           N  
ATOM   1934  CA  VAL A 276     110.586 147.623 177.404  1.00  0.72           C  
ATOM   1935  C   VAL A 276     110.972 146.796 178.595  1.00  0.72           C  
ATOM   1936  O   VAL A 276     110.242 146.608 179.568  1.00  0.72           O  
ATOM   1937  CB  VAL A 276     109.950 148.908 177.871  1.00  0.72           C  
ATOM   1938  CG1 VAL A 276     111.125 149.829 177.913  1.00  0.72           C  
ATOM   1939  CG2 VAL A 276     109.102 149.566 176.793  1.00  0.72           C  
ATOM   1940  N   PHE A 277     112.222 146.327 178.571  1.00  0.68           N  
ATOM   1941  CA  PHE A 277     112.818 145.638 179.690  1.00  0.68           C  
ATOM   1942  C   PHE A 277     113.551 146.608 180.599  1.00  0.68           C  
ATOM   1943  O   PHE A 277     114.695 146.979 180.368  1.00  0.68           O  
ATOM   1944  CB  PHE A 277     113.782 144.549 179.186  1.00  0.68           C  
ATOM   1945  CG  PHE A 277     113.840 143.469 180.235  1.00  0.68           C  
ATOM   1946  CD1 PHE A 277     114.680 143.533 181.358  1.00  0.68           C  
ATOM   1947  CD2 PHE A 277     112.964 142.393 180.127  1.00  0.68           C  
ATOM   1948  CE1 PHE A 277     114.693 142.488 182.302  1.00  0.68           C  
ATOM   1949  CE2 PHE A 277     112.975 141.351 181.054  1.00  0.68           C  
ATOM   1950  CZ  PHE A 277     113.841 141.393 182.147  1.00  0.68           C  
ATOM   1951  N   LEU A 278     112.897 147.082 181.663  1.00  0.64           N  
ATOM   1952  CA  LEU A 278     113.462 148.195 182.400  1.00  0.64           C  
ATOM   1953  C   LEU A 278     112.928 148.293 183.804  1.00  0.64           C  
ATOM   1954  O   LEU A 278     112.314 147.372 184.313  1.00  0.64           O  
ATOM   1955  CB  LEU A 278     113.260 149.517 181.626  1.00  0.64           C  
ATOM   1956  CG  LEU A 278     111.832 149.746 181.143  1.00  0.64           C  
ATOM   1957  CD1 LEU A 278     110.769 149.774 182.184  1.00  0.64           C  
ATOM   1958  CD2 LEU A 278     111.674 151.099 180.480  1.00  0.64           C  
ATOM   1959  N   ARG A 279     113.090 149.443 184.475  1.00  0.58           N  
ATOM   1960  CA  ARG A 279     112.486 149.673 185.765  1.00  0.58           C  
ATOM   1961  C   ARG A 279     111.287 150.614 185.725  1.00  0.58           C  
ATOM   1962  O   ARG A 279     111.061 151.368 184.785  1.00  0.58           O  
ATOM   1963  CB  ARG A 279     113.525 150.268 186.717  1.00  0.58           C  
ATOM   1964  CG  ARG A 279     114.745 149.361 186.949  1.00  0.58           C  
ATOM   1965  CD  ARG A 279     115.764 150.058 187.853  1.00  0.58           C  
ATOM   1966  NE  ARG A 279     116.955 149.167 187.992  1.00  0.58           N  
ATOM   1967  CZ  ARG A 279     117.049 148.181 188.898  1.00  0.58           C  
ATOM   1968  NH1 ARG A 279     118.157 147.481 189.006  1.00  0.58           N1+
ATOM   1969  NH2 ARG A 279     116.052 147.855 189.709  1.00  0.58           N  
ATOM   1970  N   GLN A 280     110.502 150.614 186.815  1.00  0.61           N  
ATOM   1971  CA  GLN A 280     109.221 151.280 186.952  1.00  0.61           C  
ATOM   1972  C   GLN A 280     109.214 152.773 186.680  1.00  0.61           C  
ATOM   1973  O   GLN A 280     108.358 153.315 185.987  1.00  0.61           O  
ATOM   1974  CB  GLN A 280     108.662 151.003 188.380  1.00  0.61           C  
ATOM   1975  CG  GLN A 280     109.320 151.612 189.638  1.00  0.61           C  
ATOM   1976  CD  GLN A 280     108.486 151.308 190.899  1.00  0.61           C  
ATOM   1977  NE2 GLN A 280     108.921 151.796 192.085  1.00  0.61           N  
ATOM   1978  OE1 GLN A 280     107.447 150.653 190.852  1.00  0.61           O  
ATOM   1979  N   PHE A 281     110.233 153.471 187.197  1.00  0.51           N  
ATOM   1980  CA  PHE A 281     110.472 154.880 187.001  1.00  0.51           C  
ATOM   1981  C   PHE A 281     110.719 155.243 185.559  1.00  0.51           C  
ATOM   1982  O   PHE A 281     110.271 156.269 185.075  1.00  0.51           O  
ATOM   1983  CB  PHE A 281     111.696 155.292 187.838  1.00  0.51           C  
ATOM   1984  CG  PHE A 281     111.297 155.282 189.282  1.00  0.51           C  
ATOM   1985  CD1 PHE A 281     110.420 156.277 189.738  1.00  0.51           C  
ATOM   1986  CD2 PHE A 281     111.737 154.291 190.178  1.00  0.51           C  
ATOM   1987  CE1 PHE A 281     109.993 156.295 191.068  1.00  0.51           C  
ATOM   1988  CE2 PHE A 281     111.313 154.308 191.515  1.00  0.51           C  
ATOM   1989  CZ  PHE A 281     110.445 155.315 191.960  1.00  0.51           C  
ATOM   1990  N   HIS A 282     111.414 154.367 184.814  1.00  0.55           N  
ATOM   1991  CA  HIS A 282     111.624 154.545 183.393  1.00  0.55           C  
ATOM   1992  C   HIS A 282     110.321 154.470 182.617  1.00  0.55           C  
ATOM   1993  O   HIS A 282     110.039 155.344 181.812  1.00  0.55           O  
ATOM   1994  CB  HIS A 282     112.731 153.595 182.905  1.00  0.55           C  
ATOM   1995  CG  HIS A 282     113.198 153.714 181.495  1.00  0.55           C  
ATOM   1996  CD2 HIS A 282     112.885 154.563 180.490  1.00  0.55           C  
ATOM   1997  ND1 HIS A 282     114.171 152.835 181.086  1.00  0.55           N  
ATOM   1998  CE1 HIS A 282     114.437 153.158 179.843  1.00  0.55           C  
ATOM   1999  NE2 HIS A 282     113.679 154.195 179.425  1.00  0.55           N  
ATOM   2000  N   VAL A 283     109.414 153.514 182.901  1.00  0.61           N  
ATOM   2001  CA  VAL A 283     108.071 153.540 182.316  1.00  0.61           C  
ATOM   2002  C   VAL A 283     107.273 154.781 182.689  1.00  0.61           C  
ATOM   2003  O   VAL A 283     106.625 155.397 181.847  1.00  0.61           O  
ATOM   2004  CB  VAL A 283     107.241 152.328 182.684  1.00  0.61           C  
ATOM   2005  CG1 VAL A 283     105.890 152.339 181.983  1.00  0.61           C  
ATOM   2006  CG2 VAL A 283     107.946 151.066 182.258  1.00  0.61           C  
ATOM   2007  N   PHE A 284     107.342 155.215 183.960  1.00  0.60           N  
ATOM   2008  CA  PHE A 284     106.726 156.450 184.423  1.00  0.60           C  
ATOM   2009  C   PHE A 284     107.239 157.682 183.680  1.00  0.60           C  
ATOM   2010  O   PHE A 284     106.464 158.502 183.203  1.00  0.60           O  
ATOM   2011  CB  PHE A 284     106.996 156.588 185.943  1.00  0.60           C  
ATOM   2012  CG  PHE A 284     106.322 157.786 186.554  1.00  0.60           C  
ATOM   2013  CD1 PHE A 284     107.047 158.948 186.862  1.00  0.60           C  
ATOM   2014  CD2 PHE A 284     104.952 157.757 186.820  1.00  0.60           C  
ATOM   2015  CE1 PHE A 284     106.401 160.058 187.427  1.00  0.60           C  
ATOM   2016  CE2 PHE A 284     104.300 158.859 187.376  1.00  0.60           C  
ATOM   2017  CZ  PHE A 284     105.022 160.020 187.668  1.00  0.60           C  
ATOM   2018  N   ASP A 285     108.560 157.800 183.483  1.00  0.62           N  
ATOM   2019  CA  ASP A 285     109.170 158.809 182.645  1.00  0.62           C  
ATOM   2020  C   ASP A 285     108.744 158.710 181.178  1.00  0.62           C  
ATOM   2021  O   ASP A 285     108.463 159.699 180.506  1.00  0.62           O  
ATOM   2022  CB  ASP A 285     110.702 158.679 182.709  1.00  0.62           C  
ATOM   2023  CG  ASP A 285     111.293 159.210 184.002  1.00  0.62           C  
ATOM   2024  OD1 ASP A 285     110.535 159.734 184.855  1.00  0.62           O  
ATOM   2025  OD2 ASP A 285     112.551 159.173 184.083  1.00  0.62           O1-
ATOM   2026  N   LEU A 286     108.630 157.489 180.623  1.00  0.60           N  
ATOM   2027  CA  LEU A 286     108.122 157.272 179.284  1.00  0.60           C  
ATOM   2028  C   LEU A 286     106.645 157.657 179.130  1.00  0.60           C  
ATOM   2029  O   LEU A 286     106.193 158.035 178.044  1.00  0.60           O  
ATOM   2030  CB  LEU A 286     108.336 155.832 178.777  1.00  0.60           C  
ATOM   2031  CG  LEU A 286     109.807 155.368 178.699  1.00  0.60           C  
ATOM   2032  CD1 LEU A 286     109.804 153.845 178.614  1.00  0.60           C  
ATOM   2033  CD2 LEU A 286     110.709 156.050 177.658  1.00  0.60           C  
ATOM   2034  N   PHE A 287     105.874 157.613 180.225  1.00  0.59           N  
ATOM   2035  CA  PHE A 287     104.524 158.130 180.263  1.00  0.59           C  
ATOM   2036  C   PHE A 287     104.407 159.591 180.716  1.00  0.59           C  
ATOM   2037  O   PHE A 287     103.368 160.213 180.500  1.00  0.59           O  
ATOM   2038  CB  PHE A 287     103.583 157.254 181.111  1.00  0.59           C  
ATOM   2039  CG  PHE A 287     103.417 155.854 180.586  1.00  0.59           C  
ATOM   2040  CD1 PHE A 287     103.039 155.611 179.252  1.00  0.59           C  
ATOM   2041  CD2 PHE A 287     103.496 154.766 181.472  1.00  0.59           C  
ATOM   2042  CE1 PHE A 287     102.785 154.306 178.807  1.00  0.59           C  
ATOM   2043  CE2 PHE A 287     103.202 153.465 181.034  1.00  0.59           C  
ATOM   2044  CZ  PHE A 287     102.878 153.230 179.697  1.00  0.59           C  
ATOM   2045  N   ASN A 288     105.470 160.211 181.271  1.00  0.64           N  
ATOM   2046  CA  ASN A 288     105.617 161.656 181.416  1.00  0.64           C  
ATOM   2047  C   ASN A 288     105.931 162.334 180.092  1.00  0.64           C  
ATOM   2048  O   ASN A 288     105.292 163.307 179.706  1.00  0.64           O  
ATOM   2049  CB  ASN A 288     106.702 162.046 182.451  1.00  0.64           C  
ATOM   2050  CG  ASN A 288     106.181 161.755 183.851  1.00  0.64           C  
ATOM   2051  ND2 ASN A 288     107.112 161.566 184.811  1.00  0.64           N  
ATOM   2052  OD1 ASN A 288     104.976 161.739 184.105  1.00  0.64           O  
ATOM   2053  N   LYS A 289     106.867 161.784 179.290  1.00  0.62           N  
ATOM   2054  CA  LYS A 289     107.086 162.245 177.922  1.00  0.62           C  
ATOM   2055  C   LYS A 289     105.841 162.053 177.062  1.00  0.62           C  
ATOM   2056  O   LYS A 289     105.544 162.825 176.158  1.00  0.62           O  
ATOM   2057  CB  LYS A 289     108.318 161.557 177.258  1.00  0.62           C  
ATOM   2058  CG  LYS A 289     108.132 160.055 177.007  1.00  0.62           C  
ATOM   2059  CD  LYS A 289     109.321 159.241 176.472  1.00  0.62           C  
ATOM   2060  CE  LYS A 289     108.959 157.918 175.768  1.00  0.62           C  
ATOM   2061  NZ  LYS A 289     107.993 158.081 174.678  1.00  0.62           N1+
ATOM   2062  N   ALA A 290     105.059 160.993 177.346  1.00  0.66           N  
ATOM   2063  CA  ALA A 290     103.835 160.672 176.659  1.00  0.66           C  
ATOM   2064  C   ALA A 290     102.760 161.720 176.743  1.00  0.66           C  
ATOM   2065  O   ALA A 290     102.065 161.993 175.769  1.00  0.66           O  
ATOM   2066  CB  ALA A 290     103.226 159.419 177.287  1.00  0.66           C  
ATOM   2067  N   ILE A 291     102.579 162.296 177.938  1.00  0.61           N  
ATOM   2068  CA  ILE A 291     101.700 163.428 178.153  1.00  0.61           C  
ATOM   2069  C   ILE A 291     102.284 164.717 177.620  1.00  0.61           C  
ATOM   2070  O   ILE A 291     101.606 165.438 176.894  1.00  0.61           O  
ATOM   2071  CB  ILE A 291     101.245 163.545 179.609  1.00  0.61           C  
ATOM   2072  CG1 ILE A 291     100.272 164.716 179.890  1.00  0.61           C  
ATOM   2073  CG2 ILE A 291     102.419 163.556 180.606  1.00  0.61           C  
ATOM   2074  CD1 ILE A 291      99.039 164.706 178.979  1.00  0.61           C  
ATOM   2075  N   GLU A 292     103.574 165.005 177.892  1.00  0.57           N  
ATOM   2076  CA  GLU A 292     104.220 166.237 177.463  1.00  0.57           C  
ATOM   2077  C   GLU A 292     104.274 166.400 175.944  1.00  0.57           C  
ATOM   2078  O   GLU A 292     103.995 167.464 175.397  1.00  0.57           O  
ATOM   2079  CB  GLU A 292     105.641 166.314 178.088  1.00  0.57           C  
ATOM   2080  CG  GLU A 292     106.379 167.672 177.906  1.00  0.57           C  
ATOM   2081  CD  GLU A 292     107.733 167.768 178.614  1.00  0.57           C  
ATOM   2082  OE1 GLU A 292     108.613 168.521 178.106  1.00  0.57           O  
ATOM   2083  OE2 GLU A 292     107.970 167.095 179.642  1.00  0.57           O1-
ATOM   2084  N   MET A 293     104.589 165.311 175.219  1.00  0.54           N  
ATOM   2085  CA  MET A 293     104.763 165.331 173.780  1.00  0.54           C  
ATOM   2086  C   MET A 293     103.748 164.474 173.029  1.00  0.54           C  
ATOM   2087  O   MET A 293     103.917 164.194 171.844  1.00  0.54           O  
ATOM   2088  CB  MET A 293     106.165 164.794 173.451  1.00  0.54           C  
ATOM   2089  CG  MET A 293     107.326 165.651 173.987  1.00  0.54           C  
ATOM   2090  SD  MET A 293     107.417 167.337 173.312  1.00  0.54           S  
ATOM   2091  CE  MET A 293     107.780 166.891 171.588  1.00  0.54           C  
ATOM   2092  N   ASN A 294     102.656 164.049 173.692  1.00  0.50           N  
ATOM   2093  CA  ASN A 294     101.522 163.369 173.072  1.00  0.50           C  
ATOM   2094  C   ASN A 294     101.803 162.040 172.352  1.00  0.50           C  
ATOM   2095  O   ASN A 294     101.525 161.854 171.168  1.00  0.50           O  
ATOM   2096  CB  ASN A 294     100.727 164.371 172.194  1.00  0.50           C  
ATOM   2097  CG  ASN A 294      99.320 163.883 171.864  1.00  0.50           C  
ATOM   2098  ND2 ASN A 294      98.865 164.150 170.616  1.00  0.50           N  
ATOM   2099  OD1 ASN A 294      98.629 163.290 172.703  1.00  0.50           O  
ATOM   2100  N   ILE A 295     102.330 161.046 173.081  1.00  0.54           N  
ATOM   2101  CA  ILE A 295     102.491 159.695 172.562  1.00  0.54           C  
ATOM   2102  C   ILE A 295     101.171 158.895 172.648  1.00  0.54           C  
ATOM   2103  O   ILE A 295     100.341 159.092 173.540  1.00  0.54           O  
ATOM   2104  CB  ILE A 295     103.648 158.978 173.261  1.00  0.54           C  
ATOM   2105  CG1 ILE A 295     104.391 157.946 172.407  1.00  0.54           C  
ATOM   2106  CG2 ILE A 295     103.137 158.183 174.461  1.00  0.54           C  
ATOM   2107  CD1 ILE A 295     105.111 158.415 171.152  1.00  0.54           C  
ATOM   2108  N   ASN A 296     100.951 157.941 171.726  1.00  0.54           N  
ATOM   2109  CA  ASN A 296     100.012 156.841 171.880  1.00  0.54           C  
ATOM   2110  C   ASN A 296     100.706 155.724 171.135  1.00  0.54           C  
ATOM   2111  O   ASN A 296     100.976 155.851 169.942  1.00  0.54           O  
ATOM   2112  CB  ASN A 296      98.631 157.210 171.265  1.00  0.54           C  
ATOM   2113  CG  ASN A 296      97.510 156.173 171.383  1.00  0.54           C  
ATOM   2114  ND2 ASN A 296      96.268 156.674 171.166  1.00  0.54           N  
ATOM   2115  OD1 ASN A 296      97.670 154.975 171.630  1.00  0.54           O  
ATOM   2116  N   LYS A 297     101.079 154.638 171.826  1.00  0.58           N  
ATOM   2117  CA  LYS A 297     101.876 153.573 171.253  1.00  0.58           C  
ATOM   2118  C   LYS A 297     101.531 152.329 172.025  1.00  0.58           C  
ATOM   2119  O   LYS A 297     100.752 152.355 172.977  1.00  0.58           O  
ATOM   2120  CB  LYS A 297     103.418 153.784 171.334  1.00  0.58           C  
ATOM   2121  CG  LYS A 297     103.966 154.953 170.498  1.00  0.58           C  
ATOM   2122  CD  LYS A 297     103.934 154.779 168.969  1.00  0.58           C  
ATOM   2123  CE  LYS A 297     104.410 156.050 168.254  1.00  0.58           C  
ATOM   2124  NZ  LYS A 297     104.351 155.874 166.788  1.00  0.58           N1+
ATOM   2125  N   MET A 298     102.091 151.193 171.601  1.00  0.62           N  
ATOM   2126  CA  MET A 298     101.940 149.944 172.297  1.00  0.62           C  
ATOM   2127  C   MET A 298     103.151 149.709 173.167  1.00  0.62           C  
ATOM   2128  O   MET A 298     104.271 149.621 172.677  1.00  0.62           O  
ATOM   2129  CB  MET A 298     101.867 148.794 171.286  1.00  0.62           C  
ATOM   2130  CG  MET A 298     100.645 148.825 170.365  1.00  0.62           C  
ATOM   2131  SD  MET A 298      99.043 148.686 171.210  1.00  0.62           S  
ATOM   2132  CE  MET A 298      99.303 146.946 171.655  1.00  0.62           C  
ATOM   2133  N   TRP A 299     102.963 149.581 174.484  1.00  0.63           N  
ATOM   2134  CA  TRP A 299     104.081 149.410 175.386  1.00  0.63           C  
ATOM   2135  C   TRP A 299     104.047 147.996 175.954  1.00  0.63           C  
ATOM   2136  O   TRP A 299     103.149 147.597 176.693  1.00  0.63           O  
ATOM   2137  CB  TRP A 299     104.097 150.504 176.481  1.00  0.63           C  
ATOM   2138  CG  TRP A 299     104.119 151.935 175.937  1.00  0.63           C  
ATOM   2139  CD1 TRP A 299     103.108 152.785 175.561  1.00  0.63           C  
ATOM   2140  CD2 TRP A 299     105.341 152.661 175.739  1.00  0.63           C  
ATOM   2141  CE2 TRP A 299     104.998 153.953 175.290  1.00  0.63           C  
ATOM   2142  CE3 TRP A 299     106.665 152.291 175.922  1.00  0.63           C  
ATOM   2143  NE1 TRP A 299     103.628 154.013 175.186  1.00  0.63           N  
ATOM   2144  CZ2 TRP A 299     105.982 154.900 175.025  1.00  0.63           C  
ATOM   2145  CZ3 TRP A 299     107.655 153.239 175.649  1.00  0.63           C  
ATOM   2146  CH2 TRP A 299     107.325 154.525 175.204  1.00  0.63           C  
ATOM   2147  N   ILE A 300     105.042 147.182 175.573  1.00  0.74           N  
ATOM   2148  CA  ILE A 300     105.291 145.851 176.105  1.00  0.74           C  
ATOM   2149  C   ILE A 300     106.350 146.018 177.152  1.00  0.74           C  
ATOM   2150  O   ILE A 300     107.201 146.889 177.028  1.00  0.74           O  
ATOM   2151  CB  ILE A 300     105.811 144.897 175.026  1.00  0.74           C  
ATOM   2152  CG1 ILE A 300     104.722 144.534 174.006  1.00  0.74           C  
ATOM   2153  CG2 ILE A 300     106.479 143.619 175.589  1.00  0.74           C  
ATOM   2154  CD1 ILE A 300     103.528 143.809 174.601  1.00  0.74           C  
ATOM   2155  N   ALA A 301     106.381 145.216 178.219  1.00  0.69           N  
ATOM   2156  CA  ALA A 301     107.427 145.417 179.185  1.00  0.69           C  
ATOM   2157  C   ALA A 301     107.664 144.220 180.058  1.00  0.69           C  
ATOM   2158  O   ALA A 301     107.012 143.195 179.918  1.00  0.69           O  
ATOM   2159  CB  ALA A 301     107.104 146.605 180.068  1.00  0.69           C  
ATOM   2160  N   SER A 302     108.646 144.338 180.962  1.00  0.75           N  
ATOM   2161  CA  SER A 302     108.956 143.373 182.000  1.00  0.75           C  
ATOM   2162  C   SER A 302     108.156 143.589 183.281  1.00  0.75           C  
ATOM   2163  O   SER A 302     107.122 144.256 183.295  1.00  0.75           O  
ATOM   2164  CB  SER A 302     110.468 143.430 182.311  1.00  0.75           C  
ATOM   2165  OG  SER A 302     110.918 144.716 182.752  1.00  0.75           O  
ATOM   2166  N   ASP A 303     108.605 143.036 184.425  1.00  0.70           N  
ATOM   2167  CA  ASP A 303     107.819 142.981 185.645  1.00  0.70           C  
ATOM   2168  C   ASP A 303     107.984 144.181 186.560  1.00  0.70           C  
ATOM   2169  O   ASP A 303     107.501 144.222 187.693  1.00  0.70           O  
ATOM   2170  CB  ASP A 303     108.107 141.686 186.438  1.00  0.70           C  
ATOM   2171  CG  ASP A 303     109.554 141.501 186.841  1.00  0.70           C  
ATOM   2172  OD1 ASP A 303     110.454 142.252 186.367  1.00  0.70           O  
ATOM   2173  OD2 ASP A 303     109.793 140.559 187.635  1.00  0.70           O1-
ATOM   2174  N   ASN A 304     108.616 145.233 186.045  1.00  0.60           N  
ATOM   2175  CA  ASN A 304     108.769 146.501 186.706  1.00  0.60           C  
ATOM   2176  C   ASN A 304     107.455 147.219 186.981  1.00  0.60           C  
ATOM   2177  O   ASN A 304     107.291 147.886 187.996  1.00  0.60           O  
ATOM   2178  CB  ASN A 304     109.754 147.365 185.912  1.00  0.60           C  
ATOM   2179  CG  ASN A 304     109.213 147.887 184.588  1.00  0.60           C  
ATOM   2180  ND2 ASN A 304     109.268 147.091 183.497  1.00  0.60           N  
ATOM   2181  OD1 ASN A 304     108.736 149.021 184.552  1.00  0.60           O  
ATOM   2182  N   TRP A 305     106.486 147.061 186.059  1.00  0.50           N  
ATOM   2183  CA  TRP A 305     105.123 147.513 186.226  1.00  0.50           C  
ATOM   2184  C   TRP A 305     104.133 146.378 186.314  1.00  0.50           C  
ATOM   2185  O   TRP A 305     102.980 146.497 185.915  1.00  0.50           O  
ATOM   2186  CB  TRP A 305     104.701 148.589 185.208  1.00  0.50           C  
ATOM   2187  CG  TRP A 305     104.747 148.320 183.764  1.00  0.50           C  
ATOM   2188  CD1 TRP A 305     105.824 148.320 182.947  1.00  0.50           C  
ATOM   2189  CD2 TRP A 305     103.615 148.059 182.924  1.00  0.50           C  
ATOM   2190  CE2 TRP A 305     104.115 147.874 181.646  1.00  0.50           C  
ATOM   2191  CE3 TRP A 305     102.271 147.916 183.234  1.00  0.50           C  
ATOM   2192  NE1 TRP A 305     105.425 148.248 181.648  1.00  0.50           N  
ATOM   2193  CZ2 TRP A 305     103.316 147.395 180.615  1.00  0.50           C  
ATOM   2194  CZ3 TRP A 305     101.478 147.337 182.237  1.00  0.50           C  
ATOM   2195  CH2 TRP A 305     102.017 147.043 180.982  1.00  0.50           C  
ATOM   2196  N   SER A 306     104.567 145.239 186.888  1.00  0.52           N  
ATOM   2197  CA  SER A 306     103.779 144.017 187.015  1.00  0.52           C  
ATOM   2198  C   SER A 306     102.470 144.199 187.754  1.00  0.52           C  
ATOM   2199  O   SER A 306     101.393 143.864 187.271  1.00  0.52           O  
ATOM   2200  CB  SER A 306     104.597 142.934 187.779  1.00  0.52           C  
ATOM   2201  OG  SER A 306     105.012 143.327 189.098  1.00  0.52           O  
ATOM   2202  N   THR A 307     102.556 144.792 188.949  1.00  0.47           N  
ATOM   2203  CA  THR A 307     101.416 145.220 189.735  1.00  0.47           C  
ATOM   2204  C   THR A 307     101.575 146.661 190.148  1.00  0.47           C  
ATOM   2205  O   THR A 307     100.784 147.192 190.933  1.00  0.47           O  
ATOM   2206  CB  THR A 307     101.216 144.394 190.999  1.00  0.47           C  
ATOM   2207  CG2 THR A 307     100.822 142.961 190.622  1.00  0.47           C  
ATOM   2208  OG1 THR A 307     102.381 144.335 191.818  1.00  0.47           O  
ATOM   2209  N   ALA A 308     102.600 147.353 189.611  1.00  0.62           N  
ATOM   2210  CA  ALA A 308     102.899 148.721 189.960  1.00  0.62           C  
ATOM   2211  C   ALA A 308     101.988 149.706 189.260  1.00  0.62           C  
ATOM   2212  O   ALA A 308     102.321 150.352 188.268  1.00  0.62           O  
ATOM   2213  CB  ALA A 308     104.364 149.093 189.716  1.00  0.62           C  
ATOM   2214  N   THR A 309     100.801 149.903 189.848  1.00  0.54           N  
ATOM   2215  CA  THR A 309      99.854 150.918 189.433  1.00  0.54           C  
ATOM   2216  C   THR A 309     100.362 152.311 189.699  1.00  0.54           C  
ATOM   2217  O   THR A 309      99.890 153.258 189.096  1.00  0.54           O  
ATOM   2218  CB  THR A 309      98.490 150.763 190.089  1.00  0.54           C  
ATOM   2219  CG2 THR A 309      97.947 149.365 189.774  1.00  0.54           C  
ATOM   2220  OG1 THR A 309      98.561 150.849 191.508  1.00  0.54           O  
ATOM   2221  N   LYS A 310     101.396 152.458 190.558  1.00  0.53           N  
ATOM   2222  CA  LYS A 310     102.080 153.702 190.844  1.00  0.53           C  
ATOM   2223  C   LYS A 310     102.765 154.364 189.649  1.00  0.53           C  
ATOM   2224  O   LYS A 310     102.948 155.573 189.601  1.00  0.53           O  
ATOM   2225  CB  LYS A 310     103.012 153.559 192.049  1.00  0.53           C  
ATOM   2226  CG  LYS A 310     102.211 153.449 193.361  1.00  0.53           C  
ATOM   2227  CD  LYS A 310     103.099 153.473 194.614  1.00  0.53           C  
ATOM   2228  CE  LYS A 310     102.297 153.322 195.911  1.00  0.53           C  
ATOM   2229  NZ  LYS A 310     103.225 153.261 197.061  1.00  0.53           N1+
ATOM   2230  N   ILE A 311     103.158 153.575 188.645  1.00  0.55           N  
ATOM   2231  CA  ILE A 311     103.647 154.050 187.359  1.00  0.55           C  
ATOM   2232  C   ILE A 311     102.538 154.641 186.507  1.00  0.55           C  
ATOM   2233  O   ILE A 311     102.665 155.630 185.791  1.00  0.55           O  
ATOM   2234  CB  ILE A 311     104.224 152.852 186.649  1.00  0.55           C  
ATOM   2235  CG1 ILE A 311     105.415 152.343 187.475  1.00  0.55           C  
ATOM   2236  CG2 ILE A 311     104.599 153.118 185.175  1.00  0.55           C  
ATOM   2237  CD1 ILE A 311     105.739 150.933 187.057  1.00  0.55           C  
ATOM   2238  N   THR A 312     101.371 154.003 186.568  1.00  0.54           N  
ATOM   2239  CA  THR A 312     100.224 154.335 185.754  1.00  0.54           C  
ATOM   2240  C   THR A 312      99.264 155.237 186.516  1.00  0.54           C  
ATOM   2241  O   THR A 312      98.117 155.395 186.115  1.00  0.54           O  
ATOM   2242  CB  THR A 312      99.518 153.096 185.189  1.00  0.54           C  
ATOM   2243  CG2 THR A 312     100.481 152.358 184.235  1.00  0.54           C  
ATOM   2244  OG1 THR A 312      99.125 152.170 186.194  1.00  0.54           O  
ATOM   2245  N   THR A 313      99.723 155.904 187.608  1.00  0.54           N  
ATOM   2246  CA  THR A 313      98.918 156.791 188.472  1.00  0.54           C  
ATOM   2247  C   THR A 313      98.625 158.123 187.868  1.00  0.54           C  
ATOM   2248  O   THR A 313      97.738 158.851 188.307  1.00  0.54           O  
ATOM   2249  CB  THR A 313      99.564 157.196 189.798  1.00  0.54           C  
ATOM   2250  CG2 THR A 313      99.538 156.007 190.736  1.00  0.54           C  
ATOM   2251  OG1 THR A 313     100.922 157.586 189.607  1.00  0.54           O  
ATOM   2252  N   ILE A 314      99.393 158.496 186.849  1.00  0.47           N  
ATOM   2253  CA  ILE A 314      99.219 159.710 186.104  1.00  0.47           C  
ATOM   2254  C   ILE A 314      97.788 159.864 185.588  1.00  0.47           C  
ATOM   2255  O   ILE A 314      97.206 158.866 185.176  1.00  0.47           O  
ATOM   2256  CB  ILE A 314     100.216 159.712 184.956  1.00  0.47           C  
ATOM   2257  CG1 ILE A 314     100.209 158.338 184.246  1.00  0.47           C  
ATOM   2258  CG2 ILE A 314     101.632 160.068 185.452  1.00  0.47           C  
ATOM   2259  CD1 ILE A 314     101.150 158.323 183.057  1.00  0.47           C  
ATOM   2260  N   PRO A 315      97.151 161.057 185.528  1.00  0.46           N  
ATOM   2261  CA  PRO A 315      95.755 161.201 185.075  1.00  0.46           C  
ATOM   2262  C   PRO A 315      95.627 160.790 183.611  1.00  0.46           C  
ATOM   2263  O   PRO A 315      94.546 160.578 183.065  1.00  0.46           O  
ATOM   2264  CB  PRO A 315      95.452 162.688 185.288  1.00  0.46           C  
ATOM   2265  CG  PRO A 315      96.318 163.090 186.486  1.00  0.46           C  
ATOM   2266  CD  PRO A 315      97.529 162.160 186.411  1.00  0.46           C  
ATOM   2267  N   ASN A 316      96.808 160.595 183.022  1.00  0.49           N  
ATOM   2268  CA  ASN A 316      97.177 159.898 181.825  1.00  0.49           C  
ATOM   2269  C   ASN A 316      97.044 158.372 181.945  1.00  0.49           C  
ATOM   2270  O   ASN A 316      97.704 157.631 181.224  1.00  0.49           O  
ATOM   2271  CB  ASN A 316      98.646 160.240 181.522  1.00  0.49           C  
ATOM   2272  CG  ASN A 316      98.828 161.733 181.519  1.00  0.49           C  
ATOM   2273  ND2 ASN A 316      99.798 162.261 182.282  1.00  0.49           N  
ATOM   2274  OD1 ASN A 316      98.065 162.427 180.820  1.00  0.49           O  
ATOM   2275  N   VAL A 317      96.096 157.862 182.772  1.00  0.44           N  
ATOM   2276  CA  VAL A 317      95.517 156.517 182.730  1.00  0.44           C  
ATOM   2277  C   VAL A 317      94.946 156.290 181.329  1.00  0.44           C  
ATOM   2278  O   VAL A 317      94.915 155.210 180.757  1.00  0.44           O  
ATOM   2279  CB  VAL A 317      94.452 156.267 183.798  1.00  0.44           C  
ATOM   2280  CG1 VAL A 317      93.979 154.800 183.755  1.00  0.44           C  
ATOM   2281  CG2 VAL A 317      95.028 156.525 185.200  1.00  0.44           C  
ATOM   2282  N   LYS A 318      94.559 157.382 180.665  1.00  0.45           N  
ATOM   2283  CA  LYS A 318      94.250 157.386 179.260  1.00  0.45           C  
ATOM   2284  C   LYS A 318      95.431 157.186 178.282  1.00  0.45           C  
ATOM   2285  O   LYS A 318      95.213 156.962 177.096  1.00  0.45           O  
ATOM   2286  CB  LYS A 318      93.562 158.734 178.975  1.00  0.45           C  
ATOM   2287  CG  LYS A 318      92.265 158.914 179.785  1.00  0.45           C  
ATOM   2288  CD  LYS A 318      91.605 160.267 179.495  1.00  0.45           C  
ATOM   2289  CE  LYS A 318      90.278 160.459 180.229  1.00  0.45           C  
ATOM   2290  NZ  LYS A 318      89.722 161.787 179.894  1.00  0.45           N1+
ATOM   2291  N   LYS A 319      96.710 157.265 178.714  1.00  0.53           N  
ATOM   2292  CA  LYS A 319      97.861 157.123 177.819  1.00  0.53           C  
ATOM   2293  C   LYS A 319      98.537 155.781 177.927  1.00  0.53           C  
ATOM   2294  O   LYS A 319      99.317 155.379 177.067  1.00  0.53           O  
ATOM   2295  CB  LYS A 319      98.991 158.109 178.202  1.00  0.53           C  
ATOM   2296  CG  LYS A 319      98.632 159.587 178.051  1.00  0.53           C  
ATOM   2297  CD  LYS A 319      98.321 159.971 176.604  1.00  0.53           C  
ATOM   2298  CE  LYS A 319      98.110 161.472 176.430  1.00  0.53           C  
ATOM   2299  NZ  LYS A 319      97.810 161.771 175.017  1.00  0.53           N1+
ATOM   2300  N   ILE A 320      98.243 155.067 179.011  1.00  0.56           N  
ATOM   2301  CA  ILE A 320      98.897 153.829 179.372  1.00  0.56           C  
ATOM   2302  C   ILE A 320      98.041 152.650 178.970  1.00  0.56           C  
ATOM   2303  O   ILE A 320      98.329 151.505 179.285  1.00  0.56           O  
ATOM   2304  CB  ILE A 320      99.166 153.790 180.878  1.00  0.56           C  
ATOM   2305  CG1 ILE A 320      97.958 154.124 181.738  1.00  0.56           C  
ATOM   2306  CG2 ILE A 320     100.159 154.873 181.290  1.00  0.56           C  
ATOM   2307  CD1 ILE A 320      96.821 153.165 181.633  1.00  0.56           C  
ATOM   2308  N   GLY A 321      96.899 152.892 178.304  1.00  0.55           N  
ATOM   2309  CA  GLY A 321      95.983 151.825 177.941  1.00  0.55           C  
ATOM   2310  C   GLY A 321      96.545 150.962 176.850  1.00  0.55           C  
ATOM   2311  O   GLY A 321      97.162 151.477 175.920  1.00  0.55           O  
ATOM   2312  N   LYS A 322      96.302 149.635 176.945  1.00  0.55           N  
ATOM   2313  CA  LYS A 322      96.617 148.587 175.973  1.00  0.55           C  
ATOM   2314  C   LYS A 322      97.977 147.945 176.205  1.00  0.55           C  
ATOM   2315  O   LYS A 322      98.396 147.067 175.450  1.00  0.55           O  
ATOM   2316  CB  LYS A 322      96.592 149.029 174.472  1.00  0.55           C  
ATOM   2317  CG  LYS A 322      95.332 149.760 173.965  1.00  0.55           C  
ATOM   2318  CD  LYS A 322      95.586 150.538 172.652  1.00  0.55           C  
ATOM   2319  CE  LYS A 322      96.433 151.817 172.822  1.00  0.55           C  
ATOM   2320  NZ  LYS A 322      96.602 152.520 171.529  1.00  0.55           N1+
ATOM   2321  N   VAL A 323      98.692 148.365 177.250  1.00  0.66           N  
ATOM   2322  CA  VAL A 323     100.013 147.879 177.579  1.00  0.66           C  
ATOM   2323  C   VAL A 323     100.014 146.481 178.171  1.00  0.66           C  
ATOM   2324  O   VAL A 323      99.138 146.128 178.963  1.00  0.66           O  
ATOM   2325  CB  VAL A 323     100.714 148.871 178.487  1.00  0.66           C  
ATOM   2326  CG1 VAL A 323     100.795 150.206 177.731  1.00  0.66           C  
ATOM   2327  CG2 VAL A 323      99.954 149.024 179.815  1.00  0.66           C  
ATOM   2328  N   VAL A 324     101.032 145.658 177.837  1.00  0.72           N  
ATOM   2329  CA  VAL A 324     101.136 144.281 178.318  1.00  0.72           C  
ATOM   2330  C   VAL A 324     102.424 144.112 179.099  1.00  0.72           C  
ATOM   2331  O   VAL A 324     103.516 144.434 178.628  1.00  0.72           O  
ATOM   2332  CB  VAL A 324     101.104 143.241 177.199  1.00  0.72           C  
ATOM   2333  CG1 VAL A 324     101.216 141.797 177.730  1.00  0.72           C  
ATOM   2334  CG2 VAL A 324      99.813 143.394 176.379  1.00  0.72           C  
ATOM   2335  N   GLY A 325     102.317 143.601 180.339  1.00  0.75           N  
ATOM   2336  CA  GLY A 325     103.458 143.333 181.201  1.00  0.75           C  
ATOM   2337  C   GLY A 325     103.446 141.896 181.631  1.00  0.75           C  
ATOM   2338  O   GLY A 325     102.503 141.150 181.367  1.00  0.75           O  
ATOM   2339  N   PHE A 326     104.500 141.480 182.347  1.00  0.72           N  
ATOM   2340  CA  PHE A 326     104.649 140.118 182.822  1.00  0.72           C  
ATOM   2341  C   PHE A 326     104.848 140.189 184.316  1.00  0.72           C  
ATOM   2342  O   PHE A 326     105.304 141.191 184.858  1.00  0.72           O  
ATOM   2343  CB  PHE A 326     105.860 139.367 182.193  1.00  0.72           C  
ATOM   2344  CG  PHE A 326     105.642 139.131 180.722  1.00  0.72           C  
ATOM   2345  CD1 PHE A 326     105.198 137.902 180.204  1.00  0.72           C  
ATOM   2346  CD2 PHE A 326     105.891 140.178 179.832  1.00  0.72           C  
ATOM   2347  CE1 PHE A 326     104.998 137.744 178.822  1.00  0.72           C  
ATOM   2348  CE2 PHE A 326     105.659 140.046 178.462  1.00  0.72           C  
ATOM   2349  CZ  PHE A 326     105.225 138.818 177.951  1.00  0.72           C  
ATOM   2350  N   ALA A 327     104.489 139.122 185.033  1.00  0.68           N  
ATOM   2351  CA  ALA A 327     104.673 139.054 186.460  1.00  0.68           C  
ATOM   2352  C   ALA A 327     104.948 137.614 186.824  1.00  0.68           C  
ATOM   2353  O   ALA A 327     104.494 136.707 186.145  1.00  0.68           O  
ATOM   2354  CB  ALA A 327     103.392 139.529 187.168  1.00  0.68           C  
ATOM   2355  N   PHE A 328     105.725 137.343 187.889  1.00  0.64           N  
ATOM   2356  CA  PHE A 328     105.812 136.013 188.477  1.00  0.64           C  
ATOM   2357  C   PHE A 328     104.508 135.611 189.158  1.00  0.64           C  
ATOM   2358  O   PHE A 328     103.831 136.458 189.739  1.00  0.64           O  
ATOM   2359  CB  PHE A 328     106.987 135.961 189.501  1.00  0.64           C  
ATOM   2360  CG  PHE A 328     107.436 134.561 189.851  1.00  0.64           C  
ATOM   2361  CD1 PHE A 328     107.788 133.655 188.837  1.00  0.64           C  
ATOM   2362  CD2 PHE A 328     107.562 134.153 191.192  1.00  0.64           C  
ATOM   2363  CE1 PHE A 328     108.241 132.367 189.146  1.00  0.64           C  
ATOM   2364  CE2 PHE A 328     108.039 132.872 191.504  1.00  0.64           C  
ATOM   2365  CZ  PHE A 328     108.379 131.980 190.482  1.00  0.64           C  
ATOM   2366  N   ARG A 329     104.147 134.311 189.140  1.00  0.56           N  
ATOM   2367  CA  ARG A 329     103.024 133.814 189.921  1.00  0.56           C  
ATOM   2368  C   ARG A 329     103.237 133.931 191.425  1.00  0.56           C  
ATOM   2369  O   ARG A 329     104.139 133.326 191.998  1.00  0.56           O  
ATOM   2370  CB  ARG A 329     102.685 132.347 189.559  1.00  0.56           C  
ATOM   2371  CG  ARG A 329     101.307 131.845 190.048  1.00  0.56           C  
ATOM   2372  CD  ARG A 329     100.141 132.428 189.241  1.00  0.56           C  
ATOM   2373  NE  ARG A 329      98.895 131.827 189.791  1.00  0.56           N  
ATOM   2374  CZ  ARG A 329      97.705 132.029 189.220  1.00  0.56           C  
ATOM   2375  NH1 ARG A 329      96.670 131.314 189.670  1.00  0.56           N1+
ATOM   2376  NH2 ARG A 329      97.483 132.934 188.270  1.00  0.56           N  
ATOM   2377  N   ARG A 330     102.399 134.738 192.099  1.00  0.54           N  
ATOM   2378  CA  ARG A 330     102.510 135.030 193.515  1.00  0.54           C  
ATOM   2379  C   ARG A 330     101.228 134.613 194.214  1.00  0.54           C  
ATOM   2380  O   ARG A 330     100.299 135.397 194.394  1.00  0.54           O  
ATOM   2381  CB  ARG A 330     102.778 136.540 193.749  1.00  0.54           C  
ATOM   2382  CG  ARG A 330     104.090 137.043 193.105  1.00  0.54           C  
ATOM   2383  CD  ARG A 330     104.301 138.550 193.260  1.00  0.54           C  
ATOM   2384  NE  ARG A 330     105.681 138.882 192.773  1.00  0.54           N  
ATOM   2385  CZ  ARG A 330     106.219 140.109 192.823  1.00  0.54           C  
ATOM   2386  NH1 ARG A 330     107.417 140.333 192.287  1.00  0.54           N1+
ATOM   2387  NH2 ARG A 330     105.573 141.123 193.392  1.00  0.54           N  
ATOM   2388  N   GLY A 331     101.132 133.324 194.600  1.00  0.55           N  
ATOM   2389  CA  GLY A 331     100.023 132.828 195.408  1.00  0.55           C  
ATOM   2390  C   GLY A 331     100.173 133.167 196.868  1.00  0.55           C  
ATOM   2391  O   GLY A 331     101.250 133.055 197.445  1.00  0.55           O  
ATOM   2392  N   ASN A 332      99.065 133.544 197.528  1.00  0.53           N  
ATOM   2393  CA  ASN A 332      99.088 133.857 198.946  1.00  0.53           C  
ATOM   2394  C   ASN A 332      99.032 132.587 199.788  1.00  0.53           C  
ATOM   2395  O   ASN A 332      98.145 131.747 199.643  1.00  0.53           O  
ATOM   2396  CB  ASN A 332      97.925 134.796 199.352  1.00  0.53           C  
ATOM   2397  CG  ASN A 332      98.094 136.150 198.667  1.00  0.53           C  
ATOM   2398  ND2 ASN A 332      96.973 136.770 198.231  1.00  0.53           N  
ATOM   2399  OD1 ASN A 332      99.205 136.652 198.518  1.00  0.53           O  
ATOM   2400  N   ILE A 333     100.003 132.407 200.700  1.00  0.55           N  
ATOM   2401  CA  ILE A 333     100.125 131.184 201.473  1.00  0.55           C  
ATOM   2402  C   ILE A 333      99.436 131.332 202.817  1.00  0.55           C  
ATOM   2403  O   ILE A 333      99.804 132.143 203.664  1.00  0.55           O  
ATOM   2404  CB  ILE A 333     101.583 130.782 201.671  1.00  0.55           C  
ATOM   2405  CG1 ILE A 333     102.230 130.440 200.311  1.00  0.55           C  
ATOM   2406  CG2 ILE A 333     101.701 129.583 202.638  1.00  0.55           C  
ATOM   2407  CD1 ILE A 333     103.731 130.163 200.411  1.00  0.55           C  
ATOM   2408  N   SER A 334      98.416 130.493 203.089  1.00  0.56           N  
ATOM   2409  CA  SER A 334      97.641 130.600 204.316  1.00  0.56           C  
ATOM   2410  C   SER A 334      98.383 130.181 205.572  1.00  0.56           C  
ATOM   2411  O   SER A 334      98.044 130.629 206.663  1.00  0.56           O  
ATOM   2412  CB  SER A 334      96.310 129.812 204.245  1.00  0.56           C  
ATOM   2413  OG  SER A 334      96.534 128.421 204.008  1.00  0.56           O  
ATOM   2414  N   SER A 335      99.443 129.354 205.431  1.00  0.61           N  
ATOM   2415  CA  SER A 335     100.340 128.941 206.512  1.00  0.61           C  
ATOM   2416  C   SER A 335     101.013 130.116 207.193  1.00  0.61           C  
ATOM   2417  O   SER A 335     100.941 130.306 208.400  1.00  0.61           O  
ATOM   2418  CB  SER A 335     101.465 128.022 205.941  1.00  0.61           C  
ATOM   2419  OG  SER A 335     102.337 127.498 206.940  1.00  0.61           O  
ATOM   2420  N   PHE A 336     101.634 131.012 206.410  1.00  0.63           N  
ATOM   2421  CA  PHE A 336     102.237 132.206 206.955  1.00  0.63           C  
ATOM   2422  C   PHE A 336     101.206 133.183 207.523  1.00  0.63           C  
ATOM   2423  O   PHE A 336     101.389 133.718 208.607  1.00  0.63           O  
ATOM   2424  CB  PHE A 336     103.147 132.831 205.878  1.00  0.63           C  
ATOM   2425  CG  PHE A 336     103.861 134.031 206.397  1.00  0.63           C  
ATOM   2426  CD1 PHE A 336     104.771 133.931 207.462  1.00  0.63           C  
ATOM   2427  CD2 PHE A 336     103.586 135.282 205.835  1.00  0.63           C  
ATOM   2428  CE1 PHE A 336     105.363 135.083 207.985  1.00  0.63           C  
ATOM   2429  CE2 PHE A 336     104.186 136.431 206.343  1.00  0.63           C  
ATOM   2430  CZ  PHE A 336     105.055 136.327 207.434  1.00  0.63           C  
ATOM   2431  N   HIS A 337     100.060 133.386 206.851  1.00  0.57           N  
ATOM   2432  CA  HIS A 337      98.963 134.199 207.369  1.00  0.57           C  
ATOM   2433  C   HIS A 337      98.418 133.744 208.724  1.00  0.57           C  
ATOM   2434  O   HIS A 337      98.230 134.546 209.639  1.00  0.57           O  
ATOM   2435  CB  HIS A 337      97.814 134.200 206.330  1.00  0.57           C  
ATOM   2436  CG  HIS A 337      96.479 134.724 206.779  1.00  0.57           C  
ATOM   2437  CD2 HIS A 337      95.339 134.019 207.001  1.00  0.57           C  
ATOM   2438  ND1 HIS A 337      96.263 136.072 207.017  1.00  0.57           N  
ATOM   2439  CE1 HIS A 337      94.994 136.155 207.374  1.00  0.57           C  
ATOM   2440  NE2 HIS A 337      94.388 134.943 207.376  1.00  0.57           N  
ATOM   2441  N   SER A 338      98.174 132.433 208.926  1.00  0.63           N  
ATOM   2442  CA  SER A 338      97.796 131.892 210.228  1.00  0.63           C  
ATOM   2443  C   SER A 338      98.884 132.001 211.278  1.00  0.63           C  
ATOM   2444  O   SER A 338      98.618 132.321 212.436  1.00  0.63           O  
ATOM   2445  CB  SER A 338      97.232 130.448 210.155  1.00  0.63           C  
ATOM   2446  OG  SER A 338      98.184 129.512 209.660  1.00  0.63           O  
ATOM   2447  N   PHE A 339     100.144 131.777 210.898  1.00  0.65           N  
ATOM   2448  CA  PHE A 339     101.267 131.850 211.808  1.00  0.65           C  
ATOM   2449  C   PHE A 339     101.756 133.265 212.114  1.00  0.65           C  
ATOM   2450  O   PHE A 339     102.403 133.485 213.132  1.00  0.65           O  
ATOM   2451  CB  PHE A 339     102.413 130.989 211.229  1.00  0.65           C  
ATOM   2452  CG  PHE A 339     102.081 129.510 211.153  1.00  0.65           C  
ATOM   2453  CD1 PHE A 339     101.086 128.884 211.934  1.00  0.65           C  
ATOM   2454  CD2 PHE A 339     102.802 128.718 210.244  1.00  0.65           C  
ATOM   2455  CE1 PHE A 339     100.821 127.516 211.802  1.00  0.65           C  
ATOM   2456  CE2 PHE A 339     102.555 127.348 210.125  1.00  0.65           C  
ATOM   2457  CZ  PHE A 339     101.560 126.746 210.901  1.00  0.65           C  
ATOM   2458  N   LEU A 340     101.431 134.270 211.277  1.00  0.64           N  
ATOM   2459  CA  LEU A 340     101.795 135.666 211.478  1.00  0.64           C  
ATOM   2460  C   LEU A 340     100.737 136.466 212.223  1.00  0.64           C  
ATOM   2461  O   LEU A 340     101.047 137.296 213.075  1.00  0.64           O  
ATOM   2462  CB  LEU A 340     102.084 136.331 210.104  1.00  0.64           C  
ATOM   2463  CG  LEU A 340     102.402 137.845 210.108  1.00  0.64           C  
ATOM   2464  CD1 LEU A 340     103.639 138.178 210.951  1.00  0.64           C  
ATOM   2465  CD2 LEU A 340     102.560 138.400 208.687  1.00  0.64           C  
ATOM   2466  N   GLN A 341      99.432 136.241 211.963  1.00  0.57           N  
ATOM   2467  CA  GLN A 341      98.388 137.058 212.574  1.00  0.57           C  
ATOM   2468  C   GLN A 341      98.151 136.763 214.046  1.00  0.57           C  
ATOM   2469  O   GLN A 341      97.552 137.550 214.771  1.00  0.57           O  
ATOM   2470  CB  GLN A 341      97.051 136.892 211.819  1.00  0.57           C  
ATOM   2471  CG  GLN A 341      96.343 135.538 212.053  1.00  0.57           C  
ATOM   2472  CD  GLN A 341      95.112 135.414 211.165  1.00  0.57           C  
ATOM   2473  NE2 GLN A 341      95.088 134.357 210.325  1.00  0.57           N  
ATOM   2474  OE1 GLN A 341      94.185 136.224 211.199  1.00  0.57           O  
ATOM   2475  N   ASN A 342      98.654 135.608 214.515  1.00  0.57           N  
ATOM   2476  CA  ASN A 342      98.535 135.168 215.890  1.00  0.57           C  
ATOM   2477  C   ASN A 342      99.783 135.502 216.691  1.00  0.57           C  
ATOM   2478  O   ASN A 342      99.985 135.012 217.802  1.00  0.57           O  
ATOM   2479  CB  ASN A 342      98.310 133.639 215.932  1.00  0.57           C  
ATOM   2480  CG  ASN A 342      96.878 133.320 215.527  1.00  0.57           C  
ATOM   2481  ND2 ASN A 342      96.698 132.578 214.414  1.00  0.57           N  
ATOM   2482  OD1 ASN A 342      95.921 133.707 216.196  1.00  0.57           O  
ATOM   2483  N   LEU A 343     100.663 136.357 216.149  1.00  0.57           N  
ATOM   2484  CA  LEU A 343     101.852 136.775 216.848  1.00  0.57           C  
ATOM   2485  C   LEU A 343     101.614 138.017 217.667  1.00  0.57           C  
ATOM   2486  O   LEU A 343     100.910 138.947 217.289  1.00  0.57           O  
ATOM   2487  CB  LEU A 343     103.028 137.066 215.898  1.00  0.57           C  
ATOM   2488  CG  LEU A 343     103.500 135.859 215.074  1.00  0.57           C  
ATOM   2489  CD1 LEU A 343     104.611 136.305 214.131  1.00  0.57           C  
ATOM   2490  CD2 LEU A 343     103.977 134.667 215.910  1.00  0.57           C  
ATOM   2491  N   HIS A 344     102.265 138.045 218.832  1.00  0.47           N  
ATOM   2492  CA  HIS A 344     102.194 139.135 219.766  1.00  0.47           C  
ATOM   2493  C   HIS A 344     103.579 139.267 220.352  1.00  0.47           C  
ATOM   2494  O   HIS A 344     104.339 138.308 220.411  1.00  0.47           O  
ATOM   2495  CB  HIS A 344     101.245 138.837 220.940  1.00  0.47           C  
ATOM   2496  CG  HIS A 344      99.828 138.562 220.605  1.00  0.47           C  
ATOM   2497  CD2 HIS A 344      99.207 137.365 220.460  1.00  0.47           C  
ATOM   2498  ND1 HIS A 344      98.916 139.593 220.570  1.00  0.47           N  
ATOM   2499  CE1 HIS A 344      97.749 139.003 220.394  1.00  0.47           C  
ATOM   2500  NE2 HIS A 344      97.868 137.653 220.326  1.00  0.47           N  
ATOM   2501  N   LEU A 345     103.948 140.462 220.821  1.00  0.52           N  
ATOM   2502  CA  LEU A 345     105.255 140.725 221.388  1.00  0.52           C  
ATOM   2503  C   LEU A 345     105.552 140.008 222.682  1.00  0.52           C  
ATOM   2504  O   LEU A 345     106.634 139.477 222.857  1.00  0.52           O  
ATOM   2505  CB  LEU A 345     105.369 142.236 221.620  1.00  0.52           C  
ATOM   2506  CG  LEU A 345     105.186 143.082 220.357  1.00  0.52           C  
ATOM   2507  CD1 LEU A 345     105.286 144.548 220.816  1.00  0.52           C  
ATOM   2508  CD2 LEU A 345     106.234 142.629 219.328  1.00  0.52           C  
ATOM   2509  N   LEU A 346     104.579 139.934 223.604  1.00  0.47           N  
ATOM   2510  CA  LEU A 346     104.746 139.212 224.854  1.00  0.47           C  
ATOM   2511  C   LEU A 346     105.057 137.702 224.677  1.00  0.47           C  
ATOM   2512  O   LEU A 346     105.844 137.163 225.442  1.00  0.47           O  
ATOM   2513  CB  LEU A 346     103.517 139.464 225.773  1.00  0.47           C  
ATOM   2514  CG  LEU A 346     103.375 140.885 226.350  1.00  0.47           C  
ATOM   2515  CD1 LEU A 346     102.004 140.978 227.035  1.00  0.47           C  
ATOM   2516  CD2 LEU A 346     104.499 141.227 227.336  1.00  0.47           C  
ATOM   2517  N   PRO A 347     104.478 136.973 223.724  1.00  0.52           N  
ATOM   2518  CA  PRO A 347     104.947 135.648 223.335  1.00  0.52           C  
ATOM   2519  C   PRO A 347     106.214 135.591 222.489  1.00  0.52           C  
ATOM   2520  O   PRO A 347     107.034 134.696 222.686  1.00  0.52           O  
ATOM   2521  CB  PRO A 347     103.784 135.077 222.491  1.00  0.52           C  
ATOM   2522  CG  PRO A 347     102.535 135.773 223.021  1.00  0.52           C  
ATOM   2523  CD  PRO A 347     103.067 137.134 223.444  1.00  0.52           C  
ATOM   2524  N   SER A 348     106.343 136.439 221.449  1.00  0.59           N  
ATOM   2525  CA  SER A 348     107.331 136.245 220.390  1.00  0.59           C  
ATOM   2526  C   SER A 348     108.719 136.764 220.701  1.00  0.59           C  
ATOM   2527  O   SER A 348     109.268 137.613 219.998  1.00  0.59           O  
ATOM   2528  CB  SER A 348     106.896 136.802 219.017  1.00  0.59           C  
ATOM   2529  OG  SER A 348     105.778 136.097 218.479  1.00  0.59           O  
ATOM   2530  N   ASP A 349     109.367 136.176 221.712  1.00  0.52           N  
ATOM   2531  CA  ASP A 349     110.661 136.619 222.183  1.00  0.52           C  
ATOM   2532  C   ASP A 349     111.815 135.939 221.448  1.00  0.52           C  
ATOM   2533  O   ASP A 349     112.994 136.224 221.652  1.00  0.52           O  
ATOM   2534  CB  ASP A 349     110.747 136.269 223.678  1.00  0.52           C  
ATOM   2535  CG  ASP A 349     109.728 137.057 224.484  1.00  0.52           C  
ATOM   2536  OD1 ASP A 349     109.370 138.189 224.068  1.00  0.52           O  
ATOM   2537  OD2 ASP A 349     109.316 136.509 225.536  1.00  0.52           O1-
ATOM   2538  N   SER A 350     111.499 135.023 220.511  1.00  0.58           N  
ATOM   2539  CA  SER A 350     112.470 134.360 219.648  1.00  0.58           C  
ATOM   2540  C   SER A 350     113.165 135.312 218.687  1.00  0.58           C  
ATOM   2541  O   SER A 350     114.359 135.205 218.390  1.00  0.58           O  
ATOM   2542  CB  SER A 350     111.827 133.204 218.832  1.00  0.58           C  
ATOM   2543  OG  SER A 350     110.767 133.659 217.982  1.00  0.58           O  
ATOM   2544  N   HIS A 351     112.401 136.288 218.169  1.00  0.55           N  
ATOM   2545  CA  HIS A 351     112.891 137.264 217.226  1.00  0.55           C  
ATOM   2546  C   HIS A 351     113.313 138.548 217.917  1.00  0.55           C  
ATOM   2547  O   HIS A 351     112.501 139.302 218.442  1.00  0.55           O  
ATOM   2548  CB  HIS A 351     111.829 137.584 216.154  1.00  0.55           C  
ATOM   2549  CG  HIS A 351     112.342 138.357 214.974  1.00  0.55           C  
ATOM   2550  CD2 HIS A 351     111.657 139.021 214.009  1.00  0.55           C  
ATOM   2551  ND1 HIS A 351     113.696 138.348 214.677  1.00  0.55           N  
ATOM   2552  CE1 HIS A 351     113.804 139.004 213.542  1.00  0.55           C  
ATOM   2553  NE2 HIS A 351     112.602 139.428 213.091  1.00  0.55           N  
ATOM   2554  N   LYS A 352     114.615 138.882 217.874  1.00  0.54           N  
ATOM   2555  CA  LYS A 352     115.202 139.894 218.737  1.00  0.54           C  
ATOM   2556  C   LYS A 352     115.064 141.297 218.198  1.00  0.54           C  
ATOM   2557  O   LYS A 352     115.672 142.230 218.709  1.00  0.54           O  
ATOM   2558  CB  LYS A 352     116.725 139.641 218.867  1.00  0.54           C  
ATOM   2559  CG  LYS A 352     117.103 138.345 219.589  1.00  0.54           C  
ATOM   2560  CD  LYS A 352     118.629 138.160 219.614  1.00  0.54           C  
ATOM   2561  CE  LYS A 352     119.048 136.912 220.389  1.00  0.54           C  
ATOM   2562  NZ  LYS A 352     120.520 136.767 220.376  1.00  0.54           N1+
ATOM   2563  N   LEU A 353     114.255 141.489 217.152  1.00  0.55           N  
ATOM   2564  CA  LEU A 353     113.904 142.821 216.720  1.00  0.55           C  
ATOM   2565  C   LEU A 353     112.420 142.919 216.450  1.00  0.55           C  
ATOM   2566  O   LEU A 353     111.950 143.922 215.923  1.00  0.55           O  
ATOM   2567  CB  LEU A 353     114.671 143.203 215.433  1.00  0.55           C  
ATOM   2568  CG  LEU A 353     116.176 143.460 215.621  1.00  0.55           C  
ATOM   2569  CD1 LEU A 353     116.844 143.639 214.254  1.00  0.55           C  
ATOM   2570  CD2 LEU A 353     116.438 144.681 216.514  1.00  0.55           C  
ATOM   2571  N   LEU A 354     111.610 141.896 216.795  1.00  0.61           N  
ATOM   2572  CA  LEU A 354     110.170 141.964 216.579  1.00  0.61           C  
ATOM   2573  C   LEU A 354     109.490 142.969 217.479  1.00  0.61           C  
ATOM   2574  O   LEU A 354     108.573 143.685 217.081  1.00  0.61           O  
ATOM   2575  CB  LEU A 354     109.494 140.598 216.774  1.00  0.61           C  
ATOM   2576  CG  LEU A 354     107.974 140.550 216.494  1.00  0.61           C  
ATOM   2577  CD1 LEU A 354     107.597 140.852 215.040  1.00  0.61           C  
ATOM   2578  CD2 LEU A 354     107.459 139.176 216.899  1.00  0.61           C  
ATOM   2579  N   HIS A 355     109.938 143.085 218.734  1.00  0.55           N  
ATOM   2580  CA  HIS A 355     109.473 144.144 219.592  1.00  0.55           C  
ATOM   2581  C   HIS A 355     109.838 145.527 219.076  1.00  0.55           C  
ATOM   2582  O   HIS A 355     108.970 146.382 219.005  1.00  0.55           O  
ATOM   2583  CB  HIS A 355     109.916 143.948 221.048  1.00  0.55           C  
ATOM   2584  CG  HIS A 355     109.857 142.554 221.615  1.00  0.55           C  
ATOM   2585  CD2 HIS A 355     109.106 142.061 222.639  1.00  0.55           C  
ATOM   2586  ND1 HIS A 355     110.684 141.566 221.106  1.00  0.55           N  
ATOM   2587  CE1 HIS A 355     110.418 140.496 221.841  1.00  0.55           C  
ATOM   2588  NE2 HIS A 355     109.471 140.740 222.775  1.00  0.55           N  
ATOM   2589  N   GLU A 356     111.072 145.755 218.576  1.00  0.55           N  
ATOM   2590  CA  GLU A 356     111.449 146.982 217.868  1.00  0.55           C  
ATOM   2591  C   GLU A 356     110.669 147.251 216.579  1.00  0.55           C  
ATOM   2592  O   GLU A 356     110.344 148.387 216.245  1.00  0.55           O  
ATOM   2593  CB  GLU A 356     112.964 147.057 217.585  1.00  0.55           C  
ATOM   2594  CG  GLU A 356     113.480 148.447 217.129  1.00  0.55           C  
ATOM   2595  CD  GLU A 356     113.492 149.499 218.234  1.00  0.55           C  
ATOM   2596  OE1 GLU A 356     114.000 150.606 217.934  1.00  0.55           O  
ATOM   2597  OE2 GLU A 356     112.974 149.239 219.346  1.00  0.55           O1-
ATOM   2598  N   TYR A 357     110.288 146.201 215.820  1.00  0.59           N  
ATOM   2599  CA  TYR A 357     109.306 146.308 214.745  1.00  0.59           C  
ATOM   2600  C   TYR A 357     107.960 146.840 215.259  1.00  0.59           C  
ATOM   2601  O   TYR A 357     107.365 147.746 214.692  1.00  0.59           O  
ATOM   2602  CB  TYR A 357     109.106 144.900 214.089  1.00  0.59           C  
ATOM   2603  CG  TYR A 357     107.915 144.762 213.158  1.00  0.59           C  
ATOM   2604  CD1 TYR A 357     106.612 144.566 213.667  1.00  0.59           C  
ATOM   2605  CD2 TYR A 357     108.085 144.824 211.770  1.00  0.59           C  
ATOM   2606  CE1 TYR A 357     105.501 144.520 212.814  1.00  0.59           C  
ATOM   2607  CE2 TYR A 357     106.971 144.774 210.925  1.00  0.59           C  
ATOM   2608  CZ  TYR A 357     105.680 144.649 211.438  1.00  0.59           C  
ATOM   2609  OH  TYR A 357     104.567 144.647 210.573  1.00  0.59           O  
ATOM   2610  N   ALA A 358     107.441 146.295 216.368  1.00  0.64           N  
ATOM   2611  CA  ALA A 358     106.162 146.706 216.914  1.00  0.64           C  
ATOM   2612  C   ALA A 358     106.208 148.020 217.670  1.00  0.64           C  
ATOM   2613  O   ALA A 358     105.188 148.682 217.818  1.00  0.64           O  
ATOM   2614  CB  ALA A 358     105.602 145.632 217.831  1.00  0.64           C  
ATOM   2615  N   MET A 359     107.397 148.434 218.133  1.00  0.55           N  
ATOM   2616  CA  MET A 359     107.687 149.792 218.506  1.00  0.55           C  
ATOM   2617  C   MET A 359     107.671 150.695 217.284  1.00  0.55           C  
ATOM   2618  O   MET A 359     106.784 151.539 217.220  1.00  0.55           O  
ATOM   2619  CB  MET A 359     109.056 149.854 219.222  1.00  0.55           C  
ATOM   2620  CG  MET A 359     109.163 149.162 220.599  1.00  0.55           C  
ATOM   2621  SD  MET A 359     108.033 149.750 221.877  1.00  0.55           S  
ATOM   2622  CE  MET A 359     108.713 151.419 221.858  1.00  0.55           C  
ATOM   2623  N   HIS A 360     108.546 150.502 216.255  1.00  0.52           N  
ATOM   2624  CA  HIS A 360     108.637 151.365 215.079  1.00  0.52           C  
ATOM   2625  C   HIS A 360     107.359 151.469 214.237  1.00  0.52           C  
ATOM   2626  O   HIS A 360     106.906 152.550 213.868  1.00  0.52           O  
ATOM   2627  CB  HIS A 360     109.800 150.998 214.139  1.00  0.52           C  
ATOM   2628  CG  HIS A 360     110.011 152.058 213.085  1.00  0.52           C  
ATOM   2629  CD2 HIS A 360     109.840 152.065 211.735  1.00  0.52           C  
ATOM   2630  ND1 HIS A 360     110.307 153.327 213.526  1.00  0.52           N  
ATOM   2631  CE1 HIS A 360     110.312 154.088 212.455  1.00  0.52           C  
ATOM   2632  NE2 HIS A 360     110.036 153.373 211.338  1.00  0.52           N  
ATOM   2633  N   LEU A 361     106.734 150.331 213.906  1.00  0.52           N  
ATOM   2634  CA  LEU A 361     105.749 150.253 212.831  1.00  0.52           C  
ATOM   2635  C   LEU A 361     104.344 150.680 213.210  1.00  0.52           C  
ATOM   2636  O   LEU A 361     103.576 151.113 212.360  1.00  0.52           O  
ATOM   2637  CB  LEU A 361     105.688 148.822 212.208  1.00  0.52           C  
ATOM   2638  CG  LEU A 361     106.748 148.505 211.131  1.00  0.52           C  
ATOM   2639  CD1 LEU A 361     106.516 149.376 209.895  1.00  0.52           C  
ATOM   2640  CD2 LEU A 361     108.191 148.658 211.611  1.00  0.52           C  
ATOM   2641  N   SER A 362     103.955 150.608 214.493  1.00  0.55           N  
ATOM   2642  CA  SER A 362     102.627 151.041 214.910  1.00  0.55           C  
ATOM   2643  C   SER A 362     102.675 152.339 215.683  1.00  0.55           C  
ATOM   2644  O   SER A 362     101.657 152.823 216.184  1.00  0.55           O  
ATOM   2645  CB  SER A 362     101.938 149.945 215.741  1.00  0.55           C  
ATOM   2646  OG  SER A 362     102.686 149.627 216.907  1.00  0.55           O  
ATOM   2647  N   ALA A 363     103.883 152.922 215.746  1.00  0.55           N  
ATOM   2648  CA  ALA A 363     104.189 154.231 216.260  1.00  0.55           C  
ATOM   2649  C   ALA A 363     103.854 154.447 217.723  1.00  0.55           C  
ATOM   2650  O   ALA A 363     103.376 155.501 218.145  1.00  0.55           O  
ATOM   2651  CB  ALA A 363     103.687 155.351 215.335  1.00  0.55           C  
ATOM   2652  N   CYS A 364     104.144 153.433 218.555  1.00  0.51           N  
ATOM   2653  CA  CYS A 364     103.751 153.448 219.941  1.00  0.51           C  
ATOM   2654  C   CYS A 364     104.834 152.913 220.861  1.00  0.51           C  
ATOM   2655  O   CYS A 364     105.673 152.090 220.503  1.00  0.51           O  
ATOM   2656  CB  CYS A 364     102.432 152.664 220.153  1.00  0.51           C  
ATOM   2657  SG  CYS A 364     102.547 150.896 219.725  1.00  0.51           S  
ATOM   2658  N   ALA A 365     104.829 153.390 222.114  1.00  0.53           N  
ATOM   2659  CA  ALA A 365     105.753 152.999 223.138  1.00  0.53           C  
ATOM   2660  C   ALA A 365     105.160 151.931 224.046  1.00  0.53           C  
ATOM   2661  O   ALA A 365     104.287 152.181 224.882  1.00  0.53           O  
ATOM   2662  CB  ALA A 365     106.213 154.236 223.928  1.00  0.53           C  
ATOM   2663  N   TYR A 366     105.648 150.684 223.897  1.00  0.47           N  
ATOM   2664  CA  TYR A 366     105.396 149.591 224.813  1.00  0.47           C  
ATOM   2665  C   TYR A 366     106.455 149.621 225.899  1.00  0.47           C  
ATOM   2666  O   TYR A 366     107.517 149.026 225.793  1.00  0.47           O  
ATOM   2667  CB  TYR A 366     105.416 148.214 224.083  1.00  0.47           C  
ATOM   2668  CG  TYR A 366     104.741 147.122 224.893  1.00  0.47           C  
ATOM   2669  CD1 TYR A 366     105.451 146.048 225.444  1.00  0.47           C  
ATOM   2670  CD2 TYR A 366     103.361 147.155 225.108  1.00  0.47           C  
ATOM   2671  CE1 TYR A 366     104.817 145.069 226.220  1.00  0.47           C  
ATOM   2672  CE2 TYR A 366     102.696 146.168 225.839  1.00  0.47           C  
ATOM   2673  CZ  TYR A 366     103.435 145.135 226.412  1.00  0.47           C  
ATOM   2674  OH  TYR A 366     102.777 144.180 227.196  1.00  0.47           O  
ATOM   2675  N   VAL A 367     106.171 150.322 227.006  1.00  0.42           N  
ATOM   2676  CA  VAL A 367     107.103 150.514 228.113  1.00  0.42           C  
ATOM   2677  C   VAL A 367     107.420 149.213 228.846  1.00  0.42           C  
ATOM   2678  O   VAL A 367     108.457 149.059 229.483  1.00  0.42           O  
ATOM   2679  CB  VAL A 367     106.534 151.549 229.081  1.00  0.42           C  
ATOM   2680  CG1 VAL A 367     107.451 151.767 230.300  1.00  0.42           C  
ATOM   2681  CG2 VAL A 367     106.357 152.885 228.332  1.00  0.42           C  
ATOM   2682  N   LYS A 368     106.543 148.199 228.734  1.00  0.40           N  
ATOM   2683  CA  LYS A 368     106.769 146.915 229.365  1.00  0.40           C  
ATOM   2684  C   LYS A 368     107.618 145.980 228.513  1.00  0.40           C  
ATOM   2685  O   LYS A 368     107.859 144.835 228.891  1.00  0.40           O  
ATOM   2686  CB  LYS A 368     105.420 146.204 229.609  1.00  0.40           C  
ATOM   2687  CG  LYS A 368     104.511 146.879 230.644  1.00  0.40           C  
ATOM   2688  CD  LYS A 368     103.199 146.095 230.822  1.00  0.40           C  
ATOM   2689  CE  LYS A 368     102.275 146.700 231.880  1.00  0.40           C  
ATOM   2690  NZ  LYS A 368     101.036 145.899 231.981  1.00  0.40           N1+
ATOM   2691  N   ASP A 369     108.126 146.464 227.367  1.00  0.39           N  
ATOM   2692  CA  ASP A 369     109.222 145.840 226.669  1.00  0.39           C  
ATOM   2693  C   ASP A 369     110.484 146.233 227.413  1.00  0.39           C  
ATOM   2694  O   ASP A 369     110.952 147.369 227.385  1.00  0.39           O  
ATOM   2695  CB  ASP A 369     109.230 146.320 225.208  1.00  0.39           C  
ATOM   2696  CG  ASP A 369     110.275 145.673 224.342  1.00  0.39           C  
ATOM   2697  OD1 ASP A 369     111.095 144.861 224.836  1.00  0.39           O  
ATOM   2698  OD2 ASP A 369     110.212 145.972 223.126  1.00  0.39           O1-
ATOM   2699  N   THR A 370     111.029 145.281 228.176  1.00  0.40           N  
ATOM   2700  CA  THR A 370     112.212 145.510 228.972  1.00  0.40           C  
ATOM   2701  C   THR A 370     113.464 145.360 228.141  1.00  0.40           C  
ATOM   2702  O   THR A 370     114.531 145.827 228.539  1.00  0.40           O  
ATOM   2703  CB  THR A 370     112.277 144.572 230.172  1.00  0.40           C  
ATOM   2704  CG2 THR A 370     111.203 144.982 231.192  1.00  0.40           C  
ATOM   2705  OG1 THR A 370     111.970 143.229 229.812  1.00  0.40           O  
ATOM   2706  N   ASP A 371     113.345 144.741 226.954  1.00  0.35           N  
ATOM   2707  CA  ASP A 371     114.443 144.543 226.041  1.00  0.35           C  
ATOM   2708  C   ASP A 371     114.580 145.660 225.011  1.00  0.35           C  
ATOM   2709  O   ASP A 371     115.675 146.198 224.822  1.00  0.35           O  
ATOM   2710  CB  ASP A 371     114.283 143.176 225.338  1.00  0.35           C  
ATOM   2711  CG  ASP A 371     114.479 142.061 226.351  1.00  0.35           C  
ATOM   2712  OD1 ASP A 371     115.578 142.015 226.967  1.00  0.35           O  
ATOM   2713  OD2 ASP A 371     113.555 141.227 226.513  1.00  0.35           O1-
ATOM   2714  N   LEU A 372     113.497 146.057 224.313  1.00  0.29           N  
ATOM   2715  CA  LEU A 372     113.570 147.020 223.228  1.00  0.29           C  
ATOM   2716  C   LEU A 372     112.750 148.270 223.487  1.00  0.29           C  
ATOM   2717  O   LEU A 372     111.791 148.331 224.251  1.00  0.29           O  
ATOM   2718  CB  LEU A 372     113.209 146.404 221.846  1.00  0.29           C  
ATOM   2719  CG  LEU A 372     114.106 145.203 221.477  1.00  0.29           C  
ATOM   2720  CD1 LEU A 372     113.678 144.463 220.206  1.00  0.29           C  
ATOM   2721  CD2 LEU A 372     115.571 145.629 221.351  1.00  0.29           C  
ATOM   2722  N   SER A 373     113.180 149.376 222.865  1.00  0.30           N  
ATOM   2723  CA  SER A 373     112.485 150.638 222.918  1.00  0.30           C  
ATOM   2724  C   SER A 373     112.915 151.451 221.721  1.00  0.30           C  
ATOM   2725  O   SER A 373     114.085 151.461 221.346  1.00  0.30           O  
ATOM   2726  CB  SER A 373     112.696 151.468 224.227  1.00  0.30           C  
ATOM   2727  OG  SER A 373     114.025 151.971 224.421  1.00  0.30           O  
ATOM   2728  N   GLN A 374     111.988 152.230 221.127  1.00  0.27           N  
ATOM   2729  CA  GLN A 374     112.336 153.269 220.191  1.00  0.27           C  
ATOM   2730  C   GLN A 374     113.015 154.378 220.939  1.00  0.27           C  
ATOM   2731  O   GLN A 374     112.445 154.939 221.875  1.00  0.27           O  
ATOM   2732  CB  GLN A 374     111.097 153.916 219.532  1.00  0.27           C  
ATOM   2733  CG  GLN A 374     110.613 153.233 218.245  1.00  0.27           C  
ATOM   2734  CD  GLN A 374     111.667 153.261 217.138  1.00  0.27           C  
ATOM   2735  NE2 GLN A 374     112.089 152.077 216.659  1.00  0.27           N  
ATOM   2736  OE1 GLN A 374     112.111 154.333 216.723  1.00  0.27           O  
ATOM   2737  N   CYS A 375     114.225 154.751 220.529  1.00  0.21           N  
ATOM   2738  CA  CYS A 375     114.951 155.752 221.249  1.00  0.21           C  
ATOM   2739  C   CYS A 375     115.775 156.566 220.300  1.00  0.21           C  
ATOM   2740  O   CYS A 375     116.301 156.083 219.300  1.00  0.21           O  
ATOM   2741  CB  CYS A 375     115.815 155.143 222.386  1.00  0.21           C  
ATOM   2742  SG  CYS A 375     117.094 153.973 221.807  1.00  0.21           S  
ATOM   2743  N   ILE A 376     115.907 157.856 220.617  1.00  0.14           N  
ATOM   2744  CA  ILE A 376     116.921 158.692 220.020  1.00  0.14           C  
ATOM   2745  C   ILE A 376     117.940 158.945 221.102  1.00  0.14           C  
ATOM   2746  O   ILE A 376     117.649 158.816 222.293  1.00  0.14           O  
ATOM   2747  CB  ILE A 376     116.405 160.000 219.427  1.00  0.14           C  
ATOM   2748  CG1 ILE A 376     115.618 160.872 220.435  1.00  0.14           C  
ATOM   2749  CG2 ILE A 376     115.575 159.653 218.173  1.00  0.14           C  
ATOM   2750  CD1 ILE A 376     115.290 162.277 219.907  1.00  0.14           C  
ATOM   2751  N   PHE A 377     119.184 159.273 220.721  1.00  0.12           N  
ATOM   2752  CA  PHE A 377     120.237 159.525 221.674  1.00  0.12           C  
ATOM   2753  C   PHE A 377     120.961 160.810 221.332  1.00  0.12           C  
ATOM   2754  O   PHE A 377     121.139 161.158 220.168  1.00  0.12           O  
ATOM   2755  CB  PHE A 377     121.233 158.336 221.807  1.00  0.12           C  
ATOM   2756  CG  PHE A 377     121.969 158.028 220.532  1.00  0.12           C  
ATOM   2757  CD1 PHE A 377     121.418 157.149 219.586  1.00  0.12           C  
ATOM   2758  CD2 PHE A 377     123.211 158.629 220.265  1.00  0.12           C  
ATOM   2759  CE1 PHE A 377     122.076 156.905 218.375  1.00  0.12           C  
ATOM   2760  CE2 PHE A 377     123.872 158.389 219.055  1.00  0.12           C  
ATOM   2761  CZ  PHE A 377     123.300 157.532 218.106  1.00  0.12           C  
ATOM   2762  N   ASN A 378     121.392 161.548 222.366  1.00  0.18           N  
ATOM   2763  CA  ASN A 378     122.266 162.694 222.222  1.00  0.18           C  
ATOM   2764  C   ASN A 378     122.959 162.871 223.569  1.00  0.18           C  
ATOM   2765  O   ASN A 378     122.365 162.563 224.597  1.00  0.18           O  
ATOM   2766  CB  ASN A 378     121.437 163.947 221.826  1.00  0.18           C  
ATOM   2767  CG  ASN A 378     122.321 165.127 221.447  1.00  0.18           C  
ATOM   2768  ND2 ASN A 378     121.709 166.330 221.359  1.00  0.18           N  
ATOM   2769  OD1 ASN A 378     123.528 164.998 221.244  1.00  0.18           O  
ATOM   2770  N   HIS A 379     124.224 163.352 223.618  1.00  0.18           N  
ATOM   2771  CA  HIS A 379     124.949 163.659 224.859  1.00  0.18           C  
ATOM   2772  C   HIS A 379     125.020 162.546 225.912  1.00  0.18           C  
ATOM   2773  O   HIS A 379     125.047 162.822 227.108  1.00  0.18           O  
ATOM   2774  CB  HIS A 379     124.345 164.913 225.538  1.00  0.18           C  
ATOM   2775  CG  HIS A 379     124.499 166.179 224.753  1.00  0.18           C  
ATOM   2776  CD2 HIS A 379     123.578 166.993 224.171  1.00  0.18           C  
ATOM   2777  ND1 HIS A 379     125.754 166.746 224.672  1.00  0.18           N  
ATOM   2778  CE1 HIS A 379     125.578 167.892 224.050  1.00  0.18           C  
ATOM   2779  NE2 HIS A 379     124.278 168.095 223.724  1.00  0.18           N  
ATOM   2780  N   SER A 380     125.031 161.264 225.484  1.00  0.29           N  
ATOM   2781  CA  SER A 380     125.010 160.073 226.343  1.00  0.29           C  
ATOM   2782  C   SER A 380     123.663 159.790 226.990  1.00  0.29           C  
ATOM   2783  O   SER A 380     123.531 158.894 227.820  1.00  0.29           O  
ATOM   2784  CB  SER A 380     126.101 160.044 227.448  1.00  0.29           C  
ATOM   2785  OG  SER A 380     127.404 160.176 226.878  1.00  0.29           O  
ATOM   2786  N   GLN A 381     122.606 160.502 226.571  1.00  0.37           N  
ATOM   2787  CA  GLN A 381     121.266 160.373 227.104  1.00  0.37           C  
ATOM   2788  C   GLN A 381     120.344 159.862 226.020  1.00  0.37           C  
ATOM   2789  O   GLN A 381     120.473 160.199 224.845  1.00  0.37           O  
ATOM   2790  CB  GLN A 381     120.743 161.738 227.621  1.00  0.37           C  
ATOM   2791  CG  GLN A 381     119.325 161.742 228.254  1.00  0.37           C  
ATOM   2792  CD  GLN A 381     119.254 160.902 229.531  1.00  0.37           C  
ATOM   2793  NE2 GLN A 381     118.314 159.928 229.578  1.00  0.37           N  
ATOM   2794  OE1 GLN A 381     120.013 161.102 230.477  1.00  0.37           O  
ATOM   2795  N   ARG A 382     119.382 159.005 226.399  1.00  0.21           N  
ATOM   2796  CA  ARG A 382     118.361 158.512 225.502  1.00  0.21           C  
ATOM   2797  C   ARG A 382     116.991 158.950 225.976  1.00  0.21           C  
ATOM   2798  O   ARG A 382     116.746 159.117 227.172  1.00  0.21           O  
ATOM   2799  CB  ARG A 382     118.365 156.967 225.411  1.00  0.21           C  
ATOM   2800  CG  ARG A 382     119.655 156.390 224.798  1.00  0.21           C  
ATOM   2801  CD  ARG A 382     119.656 154.864 224.700  1.00  0.21           C  
ATOM   2802  NE  ARG A 382     120.952 154.475 224.062  1.00  0.21           N  
ATOM   2803  CZ  ARG A 382     121.278 153.215 223.746  1.00  0.21           C  
ATOM   2804  NH1 ARG A 382     122.457 152.969 223.179  1.00  0.21           N1+
ATOM   2805  NH2 ARG A 382     120.453 152.201 223.989  1.00  0.21           N  
ATOM   2806  N   THR A 383     116.061 159.137 225.029  1.00  0.29           N  
ATOM   2807  CA  THR A 383     114.656 159.395 225.313  1.00  0.29           C  
ATOM   2808  C   THR A 383     113.840 158.455 224.453  1.00  0.29           C  
ATOM   2809  O   THR A 383     114.321 157.964 223.436  1.00  0.29           O  
ATOM   2810  CB  THR A 383     114.206 160.827 225.032  1.00  0.29           C  
ATOM   2811  CG2 THR A 383     114.928 161.799 225.979  1.00  0.29           C  
ATOM   2812  OG1 THR A 383     114.515 161.223 223.701  1.00  0.29           O  
ATOM   2813  N   LEU A 384     112.579 158.148 224.833  1.00  0.36           N  
ATOM   2814  CA  LEU A 384     111.671 157.413 223.963  1.00  0.36           C  
ATOM   2815  C   LEU A 384     111.358 158.189 222.683  1.00  0.36           C  
ATOM   2816  O   LEU A 384     111.022 159.370 222.732  1.00  0.36           O  
ATOM   2817  CB  LEU A 384     110.323 157.104 224.665  1.00  0.36           C  
ATOM   2818  CG  LEU A 384     110.394 156.204 225.917  1.00  0.36           C  
ATOM   2819  CD1 LEU A 384     109.033 156.201 226.631  1.00  0.36           C  
ATOM   2820  CD2 LEU A 384     110.805 154.765 225.581  1.00  0.36           C  
ATOM   2821  N   ALA A 385     111.454 157.552 221.495  1.00  0.42           N  
ATOM   2822  CA  ALA A 385     111.080 158.212 220.249  1.00  0.42           C  
ATOM   2823  C   ALA A 385     109.578 158.406 220.134  1.00  0.42           C  
ATOM   2824  O   ALA A 385     109.075 159.448 219.717  1.00  0.42           O  
ATOM   2825  CB  ALA A 385     111.616 157.494 218.996  1.00  0.42           C  
ATOM   2826  N   TYR A 386     108.815 157.373 220.539  1.00  0.37           N  
ATOM   2827  CA  TYR A 386     107.375 157.407 220.443  1.00  0.37           C  
ATOM   2828  C   TYR A 386     106.706 157.891 221.700  1.00  0.37           C  
ATOM   2829  O   TYR A 386     106.902 157.393 222.803  1.00  0.37           O  
ATOM   2830  CB  TYR A 386     106.763 156.069 219.970  1.00  0.37           C  
ATOM   2831  CG  TYR A 386     107.030 155.840 218.505  1.00  0.37           C  
ATOM   2832  CD1 TYR A 386     107.048 156.886 217.552  1.00  0.37           C  
ATOM   2833  CD2 TYR A 386     107.278 154.539 218.061  1.00  0.37           C  
ATOM   2834  CE1 TYR A 386     107.313 156.635 216.200  1.00  0.37           C  
ATOM   2835  CE2 TYR A 386     107.559 154.322 216.711  1.00  0.37           C  
ATOM   2836  CZ  TYR A 386     107.540 155.338 215.771  1.00  0.37           C  
ATOM   2837  OH  TYR A 386     107.718 155.052 214.406  1.00  0.37           O  
ATOM   2838  N   LYS A 387     105.896 158.942 221.505  1.00  0.41           N  
ATOM   2839  CA  LYS A 387     105.130 159.611 222.523  1.00  0.41           C  
ATOM   2840  C   LYS A 387     103.880 158.848 222.946  1.00  0.41           C  
ATOM   2841  O   LYS A 387     103.545 158.774 224.122  1.00  0.41           O  
ATOM   2842  CB  LYS A 387     104.750 161.010 221.981  1.00  0.41           C  
ATOM   2843  CG  LYS A 387     105.967 161.911 221.698  1.00  0.41           C  
ATOM   2844  CD  LYS A 387     105.543 163.324 221.262  1.00  0.41           C  
ATOM   2845  CE  LYS A 387     106.726 164.272 221.054  1.00  0.41           C  
ATOM   2846  NZ  LYS A 387     106.233 165.595 220.608  1.00  0.41           N1+
ATOM   2847  N   ALA A 388     103.138 158.262 221.984  1.00  0.52           N  
ATOM   2848  CA  ALA A 388     101.938 157.510 222.287  1.00  0.52           C  
ATOM   2849  C   ALA A 388     102.243 156.138 222.866  1.00  0.52           C  
ATOM   2850  O   ALA A 388     103.271 155.537 222.575  1.00  0.52           O  
ATOM   2851  CB  ALA A 388     101.073 157.347 221.026  1.00  0.52           C  
ATOM   2852  N   ASN A 389     101.347 155.577 223.696  1.00  0.46           N  
ATOM   2853  CA  ASN A 389     101.547 154.250 224.245  1.00  0.46           C  
ATOM   2854  C   ASN A 389     100.835 153.165 223.441  1.00  0.46           C  
ATOM   2855  O   ASN A 389      99.939 153.391 222.623  1.00  0.46           O  
ATOM   2856  CB  ASN A 389     101.117 154.168 225.726  1.00  0.46           C  
ATOM   2857  CG  ASN A 389     101.939 155.115 226.597  1.00  0.46           C  
ATOM   2858  ND2 ASN A 389     103.285 155.009 226.520  1.00  0.46           N  
ATOM   2859  OD1 ASN A 389     101.390 155.919 227.345  1.00  0.46           O  
ATOM   2860  N   LYS A 390     101.261 151.903 223.631  1.00  0.45           N  
ATOM   2861  CA  LYS A 390     100.661 150.780 222.942  1.00  0.45           C  
ATOM   2862  C   LYS A 390      99.448 150.248 223.681  1.00  0.45           C  
ATOM   2863  O   LYS A 390      99.544 149.684 224.767  1.00  0.45           O  
ATOM   2864  CB  LYS A 390     101.675 149.631 222.767  1.00  0.45           C  
ATOM   2865  CG  LYS A 390     101.178 148.419 221.945  1.00  0.45           C  
ATOM   2866  CD  LYS A 390     102.276 147.378 221.647  1.00  0.45           C  
ATOM   2867  CE  LYS A 390     101.777 146.075 221.001  1.00  0.45           C  
ATOM   2868  NZ  LYS A 390     101.331 146.284 219.604  1.00  0.45           N1+
ATOM   2869  N   ALA A 391      98.254 150.395 223.081  1.00  0.42           N  
ATOM   2870  CA  ALA A 391      97.059 149.740 223.559  1.00  0.42           C  
ATOM   2871  C   ALA A 391      97.115 148.213 223.511  1.00  0.42           C  
ATOM   2872  O   ALA A 391      97.718 147.620 222.616  1.00  0.42           O  
ATOM   2873  CB  ALA A 391      95.836 150.241 222.773  1.00  0.42           C  
ATOM   2874  N   ILE A 392      96.455 147.548 224.479  1.00  0.28           N  
ATOM   2875  CA  ILE A 392      96.282 146.098 224.521  1.00  0.28           C  
ATOM   2876  C   ILE A 392      95.481 145.578 223.332  1.00  0.28           C  
ATOM   2877  O   ILE A 392      95.802 144.550 222.745  1.00  0.28           O  
ATOM   2878  CB  ILE A 392      95.669 145.672 225.857  1.00  0.28           C  
ATOM   2879  CG1 ILE A 392      96.671 145.971 227.001  1.00  0.28           C  
ATOM   2880  CG2 ILE A 392      95.277 144.177 225.846  1.00  0.28           C  
ATOM   2881  CD1 ILE A 392      96.100 145.788 228.412  1.00  0.28           C  
ATOM   2882  N   GLU A 393      94.456 146.332 222.895  1.00  0.30           N  
ATOM   2883  CA  GLU A 393      93.600 145.957 221.782  1.00  0.30           C  
ATOM   2884  C   GLU A 393      94.155 146.405 220.432  1.00  0.30           C  
ATOM   2885  O   GLU A 393      93.502 146.335 219.393  1.00  0.30           O  
ATOM   2886  CB  GLU A 393      92.220 146.622 221.970  1.00  0.30           C  
ATOM   2887  CG  GLU A 393      91.471 146.140 223.234  1.00  0.30           C  
ATOM   2888  CD  GLU A 393      90.109 146.811 223.411  1.00  0.30           C  
ATOM   2889  OE1 GLU A 393      89.774 147.720 222.611  1.00  0.30           O  
ATOM   2890  OE2 GLU A 393      89.408 146.416 224.377  1.00  0.30           O1-
ATOM   2891  N   ARG A 394      95.421 146.864 220.395  1.00  0.36           N  
ATOM   2892  CA  ARG A 394      96.101 147.180 219.156  1.00  0.36           C  
ATOM   2893  C   ARG A 394      96.437 145.943 218.331  1.00  0.36           C  
ATOM   2894  O   ARG A 394      97.386 145.214 218.624  1.00  0.36           O  
ATOM   2895  CB  ARG A 394      97.388 147.980 219.445  1.00  0.36           C  
ATOM   2896  CG  ARG A 394      98.059 148.530 218.176  1.00  0.36           C  
ATOM   2897  CD  ARG A 394      99.323 149.351 218.426  1.00  0.36           C  
ATOM   2898  NE  ARG A 394      98.977 150.553 219.246  1.00  0.36           N  
ATOM   2899  CZ  ARG A 394      98.614 151.734 218.724  1.00  0.36           C  
ATOM   2900  NH1 ARG A 394      98.343 152.749 219.543  1.00  0.36           N1+
ATOM   2901  NH2 ARG A 394      98.502 151.925 217.414  1.00  0.36           N  
ATOM   2902  N   ASN A 395      95.656 145.708 217.261  1.00  0.42           N  
ATOM   2903  CA  ASN A 395      95.717 144.506 216.458  1.00  0.42           C  
ATOM   2904  C   ASN A 395      96.888 144.429 215.471  1.00  0.42           C  
ATOM   2905  O   ASN A 395      97.659 145.370 215.290  1.00  0.42           O  
ATOM   2906  CB  ASN A 395      94.334 144.222 215.793  1.00  0.42           C  
ATOM   2907  CG  ASN A 395      93.953 145.193 214.672  1.00  0.42           C  
ATOM   2908  ND2 ASN A 395      92.644 145.227 214.335  1.00  0.42           N  
ATOM   2909  OD1 ASN A 395      94.769 145.874 214.059  1.00  0.42           O  
ATOM   2910  N   PHE A 396      97.039 143.251 214.826  1.00  0.40           N  
ATOM   2911  CA  PHE A 396      98.070 143.009 213.828  1.00  0.40           C  
ATOM   2912  C   PHE A 396      97.470 142.672 212.465  1.00  0.40           C  
ATOM   2913  O   PHE A 396      98.175 142.503 211.474  1.00  0.40           O  
ATOM   2914  CB  PHE A 396      98.961 141.811 214.258  1.00  0.40           C  
ATOM   2915  CG  PHE A 396      99.662 142.086 215.565  1.00  0.40           C  
ATOM   2916  CD1 PHE A 396      99.039 141.782 216.787  1.00  0.40           C  
ATOM   2917  CD2 PHE A 396     100.963 142.618 215.585  1.00  0.40           C  
ATOM   2918  CE1 PHE A 396      99.690 142.019 218.003  1.00  0.40           C  
ATOM   2919  CE2 PHE A 396     101.630 142.837 216.800  1.00  0.40           C  
ATOM   2920  CZ  PHE A 396     100.990 142.539 218.010  1.00  0.40           C  
ATOM   2921  N   VAL A 397      96.127 142.583 212.357  1.00  0.39           N  
ATOM   2922  CA  VAL A 397      95.466 142.209 211.112  1.00  0.39           C  
ATOM   2923  C   VAL A 397      95.123 143.415 210.259  1.00  0.39           C  
ATOM   2924  O   VAL A 397      94.692 143.276 209.117  1.00  0.39           O  
ATOM   2925  CB  VAL A 397      94.183 141.404 211.327  1.00  0.39           C  
ATOM   2926  CG1 VAL A 397      94.506 140.072 212.028  1.00  0.39           C  
ATOM   2927  CG2 VAL A 397      93.120 142.205 212.105  1.00  0.39           C  
ATOM   2928  N   MET A 398      95.330 144.642 210.769  1.00  0.38           N  
ATOM   2929  CA  MET A 398      95.235 145.846 209.966  1.00  0.38           C  
ATOM   2930  C   MET A 398      96.378 145.923 208.952  1.00  0.38           C  
ATOM   2931  O   MET A 398      97.533 145.694 209.294  1.00  0.38           O  
ATOM   2932  CB  MET A 398      95.210 147.083 210.886  1.00  0.38           C  
ATOM   2933  CG  MET A 398      94.806 148.403 210.201  1.00  0.38           C  
ATOM   2934  SD  MET A 398      93.130 148.405 209.488  1.00  0.38           S  
ATOM   2935  CE  MET A 398      92.210 148.438 211.056  1.00  0.38           C  
ATOM   2936  N   ARG A 399      96.085 146.186 207.660  1.00  0.34           N  
ATOM   2937  CA  ARG A 399      97.068 145.926 206.611  1.00  0.34           C  
ATOM   2938  C   ARG A 399      97.021 146.928 205.460  1.00  0.34           C  
ATOM   2939  O   ARG A 399      97.583 146.681 204.395  1.00  0.34           O  
ATOM   2940  CB  ARG A 399      96.813 144.517 205.977  1.00  0.34           C  
ATOM   2941  CG  ARG A 399      97.185 143.295 206.850  1.00  0.34           C  
ATOM   2942  CD  ARG A 399      96.875 141.947 206.178  1.00  0.34           C  
ATOM   2943  NE  ARG A 399      97.187 140.855 207.153  1.00  0.34           N  
ATOM   2944  CZ  ARG A 399      97.065 139.547 206.876  1.00  0.34           C  
ATOM   2945  NH1 ARG A 399      97.360 138.645 207.808  1.00  0.34           N1+
ATOM   2946  NH2 ARG A 399      96.643 139.105 205.697  1.00  0.34           N  
ATOM   2947  N   ASN A 400      96.361 148.092 205.597  1.00  0.25           N  
ATOM   2948  CA  ASN A 400      96.070 148.939 204.446  1.00  0.25           C  
ATOM   2949  C   ASN A 400      97.076 150.047 204.156  1.00  0.25           C  
ATOM   2950  O   ASN A 400      96.771 150.960 203.395  1.00  0.25           O  
ATOM   2951  CB  ASN A 400      94.610 149.474 204.465  1.00  0.25           C  
ATOM   2952  CG  ASN A 400      94.288 150.344 205.678  1.00  0.25           C  
ATOM   2953  ND2 ASN A 400      93.426 151.366 205.473  1.00  0.25           N  
ATOM   2954  OD1 ASN A 400      94.733 150.093 206.796  1.00  0.25           O  
ATOM   2955  N   ASP A 401      98.307 149.956 204.695  1.00  0.26           N  
ATOM   2956  CA  ASP A 401      99.425 150.825 204.342  1.00  0.26           C  
ATOM   2957  C   ASP A 401      99.808 150.713 202.863  1.00  0.26           C  
ATOM   2958  O   ASP A 401     100.099 151.689 202.172  1.00  0.26           O  
ATOM   2959  CB  ASP A 401     100.680 150.444 205.165  1.00  0.26           C  
ATOM   2960  CG  ASP A 401     100.514 150.705 206.652  1.00  0.26           C  
ATOM   2961  OD1 ASP A 401      99.565 151.422 207.050  1.00  0.26           O  
ATOM   2962  OD2 ASP A 401     101.364 150.164 207.404  1.00  0.26           O1-
ATOM   2963  N   PHE A 402      99.800 149.470 202.345  1.00  0.24           N  
ATOM   2964  CA  PHE A 402      99.924 149.196 200.930  1.00  0.24           C  
ATOM   2965  C   PHE A 402      98.548 148.824 200.383  1.00  0.24           C  
ATOM   2966  O   PHE A 402      97.773 149.681 199.976  1.00  0.24           O  
ATOM   2967  CB  PHE A 402     100.950 148.064 200.669  1.00  0.24           C  
ATOM   2968  CG  PHE A 402     102.337 148.516 201.052  1.00  0.24           C  
ATOM   2969  CD1 PHE A 402     103.100 149.303 200.171  1.00  0.24           C  
ATOM   2970  CD2 PHE A 402     102.893 148.158 202.293  1.00  0.24           C  
ATOM   2971  CE1 PHE A 402     104.392 149.721 200.521  1.00  0.24           C  
ATOM   2972  CE2 PHE A 402     104.182 148.578 202.648  1.00  0.24           C  
ATOM   2973  CZ  PHE A 402     104.932 149.358 201.760  1.00  0.24           C  
ATOM   2974  N   LEU A 403      98.198 147.523 200.382  1.00  0.24           N  
ATOM   2975  CA  LEU A 403      96.878 147.023 200.028  1.00  0.24           C  
ATOM   2976  C   LEU A 403      96.730 145.721 200.788  1.00  0.24           C  
ATOM   2977  O   LEU A 403      97.715 145.182 201.278  1.00  0.24           O  
ATOM   2978  CB  LEU A 403      96.686 146.705 198.516  1.00  0.24           C  
ATOM   2979  CG  LEU A 403      96.720 147.917 197.559  1.00  0.24           C  
ATOM   2980  CD1 LEU A 403      96.834 147.476 196.094  1.00  0.24           C  
ATOM   2981  CD2 LEU A 403      95.493 148.820 197.732  1.00  0.24           C  
ATOM   2982  N   TRP A 404      95.513 145.147 200.902  1.00  0.22           N  
ATOM   2983  CA  TRP A 404      95.317 143.888 201.617  1.00  0.22           C  
ATOM   2984  C   TRP A 404      96.119 142.716 201.037  1.00  0.22           C  
ATOM   2985  O   TRP A 404      96.851 142.033 201.749  1.00  0.22           O  
ATOM   2986  CB  TRP A 404      93.801 143.560 201.637  1.00  0.22           C  
ATOM   2987  CG  TRP A 404      93.420 142.247 202.302  1.00  0.22           C  
ATOM   2988  CD1 TRP A 404      93.177 141.043 201.702  1.00  0.22           C  
ATOM   2989  CD2 TRP A 404      93.319 142.024 203.720  1.00  0.22           C  
ATOM   2990  CE2 TRP A 404      93.027 140.655 203.897  1.00  0.22           C  
ATOM   2991  CE3 TRP A 404      93.456 142.879 204.812  1.00  0.22           C  
ATOM   2992  NE1 TRP A 404      92.940 140.077 202.654  1.00  0.22           N  
ATOM   2993  CZ2 TRP A 404      92.882 140.113 205.166  1.00  0.22           C  
ATOM   2994  CZ3 TRP A 404      93.292 142.332 206.095  1.00  0.22           C  
ATOM   2995  CH2 TRP A 404      93.023 140.967 206.271  1.00  0.22           C  
ATOM   2996  N   ASP A 405      96.074 142.538 199.706  1.00  0.29           N  
ATOM   2997  CA  ASP A 405      96.796 141.488 199.012  1.00  0.29           C  
ATOM   2998  C   ASP A 405      98.287 141.795 198.872  1.00  0.29           C  
ATOM   2999  O   ASP A 405      99.099 140.947 198.521  1.00  0.29           O  
ATOM   3000  CB  ASP A 405      96.188 141.321 197.602  1.00  0.29           C  
ATOM   3001  CG  ASP A 405      94.765 140.795 197.664  1.00  0.29           C  
ATOM   3002  OD1 ASP A 405      94.433 140.060 198.626  1.00  0.29           O  
ATOM   3003  OD2 ASP A 405      93.995 141.145 196.736  1.00  0.29           O1-
ATOM   3004  N   TYR A 406      98.689 143.051 199.143  1.00  0.34           N  
ATOM   3005  CA  TYR A 406     100.055 143.515 198.975  1.00  0.34           C  
ATOM   3006  C   TYR A 406     100.693 143.674 200.354  1.00  0.34           C  
ATOM   3007  O   TYR A 406     101.779 144.226 200.501  1.00  0.34           O  
ATOM   3008  CB  TYR A 406     100.112 144.887 198.223  1.00  0.34           C  
ATOM   3009  CG  TYR A 406      99.692 144.878 196.753  1.00  0.34           C  
ATOM   3010  CD1 TYR A 406      98.496 144.289 196.293  1.00  0.34           C  
ATOM   3011  CD2 TYR A 406     100.467 145.587 195.811  1.00  0.34           C  
ATOM   3012  CE1 TYR A 406      98.088 144.398 194.958  1.00  0.34           C  
ATOM   3013  CE2 TYR A 406     100.055 145.715 194.473  1.00  0.34           C  
ATOM   3014  CZ  TYR A 406      98.854 145.132 194.053  1.00  0.34           C  
ATOM   3015  OH  TYR A 406      98.383 145.322 192.738  1.00  0.34           O  
ATOM   3016  N   ALA A 407     100.000 143.214 201.408  1.00  0.42           N  
ATOM   3017  CA  ALA A 407     100.436 143.297 202.781  1.00  0.42           C  
ATOM   3018  C   ALA A 407     101.589 142.382 203.144  1.00  0.42           C  
ATOM   3019  O   ALA A 407     102.568 142.776 203.776  1.00  0.42           O  
ATOM   3020  CB  ALA A 407      99.234 142.856 203.612  1.00  0.42           C  
ATOM   3021  N   GLU A 408     101.486 141.108 202.738  1.00  0.43           N  
ATOM   3022  CA  GLU A 408     102.548 140.142 202.873  1.00  0.43           C  
ATOM   3023  C   GLU A 408     103.490 140.308 201.677  1.00  0.43           C  
ATOM   3024  O   GLU A 408     103.089 140.911 200.679  1.00  0.43           O  
ATOM   3025  CB  GLU A 408     101.970 138.706 202.950  1.00  0.43           C  
ATOM   3026  CG  GLU A 408     101.138 138.458 204.237  1.00  0.43           C  
ATOM   3027  CD  GLU A 408     100.608 137.032 204.411  1.00  0.43           C  
ATOM   3028  OE1 GLU A 408      99.788 136.855 205.355  1.00  0.43           O  
ATOM   3029  OE2 GLU A 408     101.001 136.122 203.642  1.00  0.43           O1-
ATOM   3030  N   PRO A 409     104.748 139.867 201.686  1.00  0.58           N  
ATOM   3031  CA  PRO A 409     105.619 139.945 200.523  1.00  0.58           C  
ATOM   3032  C   PRO A 409     105.084 139.205 199.313  1.00  0.58           C  
ATOM   3033  O   PRO A 409     104.645 138.068 199.431  1.00  0.58           O  
ATOM   3034  CB  PRO A 409     106.947 139.303 200.980  1.00  0.58           C  
ATOM   3035  CG  PRO A 409     106.848 139.216 202.505  1.00  0.58           C  
ATOM   3036  CD  PRO A 409     105.350 139.067 202.741  1.00  0.58           C  
ATOM   3037  N   GLY A 410     105.177 139.773 198.098  1.00  0.50           N  
ATOM   3038  CA  GLY A 410     104.799 139.021 196.905  1.00  0.50           C  
ATOM   3039  C   GLY A 410     105.699 137.843 196.595  1.00  0.50           C  
ATOM   3040  O   GLY A 410     105.321 136.909 195.906  1.00  0.50           O  
ATOM   3041  N   LEU A 411     106.929 137.851 197.119  1.00  0.55           N  
ATOM   3042  CA  LEU A 411     107.872 136.755 196.995  1.00  0.55           C  
ATOM   3043  C   LEU A 411     107.874 135.869 198.253  1.00  0.55           C  
ATOM   3044  O   LEU A 411     108.890 135.317 198.671  1.00  0.55           O  
ATOM   3045  CB  LEU A 411     109.283 137.312 196.672  1.00  0.55           C  
ATOM   3046  CG  LEU A 411     109.399 138.130 195.360  1.00  0.55           C  
ATOM   3047  CD1 LEU A 411     110.809 138.722 195.231  1.00  0.55           C  
ATOM   3048  CD2 LEU A 411     109.079 137.312 194.100  1.00  0.55           C  
ATOM   3049  N   ILE A 412     106.710 135.714 198.922  1.00  0.59           N  
ATOM   3050  CA  ILE A 412     106.567 134.904 200.133  1.00  0.59           C  
ATOM   3051  C   ILE A 412     106.624 133.402 199.879  1.00  0.59           C  
ATOM   3052  O   ILE A 412     107.025 132.603 200.722  1.00  0.59           O  
ATOM   3053  CB  ILE A 412     105.295 135.269 200.905  1.00  0.59           C  
ATOM   3054  CG1 ILE A 412     105.250 134.720 202.353  1.00  0.59           C  
ATOM   3055  CG2 ILE A 412     104.016 134.885 200.125  1.00  0.59           C  
ATOM   3056  CD1 ILE A 412     106.332 135.294 203.267  1.00  0.59           C  
ATOM   3057  N   HIS A 413     106.242 132.934 198.680  1.00  0.61           N  
ATOM   3058  CA  HIS A 413     106.330 131.521 198.372  1.00  0.61           C  
ATOM   3059  C   HIS A 413     107.727 131.100 197.969  1.00  0.61           C  
ATOM   3060  O   HIS A 413     108.179 130.005 198.285  1.00  0.61           O  
ATOM   3061  CB  HIS A 413     105.300 131.123 197.304  1.00  0.61           C  
ATOM   3062  CG  HIS A 413     105.546 131.716 195.967  1.00  0.61           C  
ATOM   3063  CD2 HIS A 413     105.980 131.124 194.829  1.00  0.61           C  
ATOM   3064  ND1 HIS A 413     105.309 133.060 195.761  1.00  0.61           N  
ATOM   3065  CE1 HIS A 413     105.590 133.259 194.492  1.00  0.61           C  
ATOM   3066  NE2 HIS A 413     106.000 132.121 193.884  1.00  0.61           N  
ATOM   3067  N   SER A 414     108.481 131.998 197.306  1.00  0.69           N  
ATOM   3068  CA  SER A 414     109.836 131.727 196.842  1.00  0.69           C  
ATOM   3069  C   SER A 414     110.841 131.500 197.952  1.00  0.69           C  
ATOM   3070  O   SER A 414     111.818 130.768 197.781  1.00  0.69           O  
ATOM   3071  CB  SER A 414     110.388 132.793 195.858  1.00  0.69           C  
ATOM   3072  OG  SER A 414     110.592 134.068 196.467  1.00  0.69           O  
ATOM   3073  N   ILE A 415     110.621 132.105 199.137  1.00  0.72           N  
ATOM   3074  CA  ILE A 415     111.389 131.775 200.324  1.00  0.72           C  
ATOM   3075  C   ILE A 415     111.136 130.372 200.858  1.00  0.72           C  
ATOM   3076  O   ILE A 415     112.066 129.625 201.154  1.00  0.72           O  
ATOM   3077  CB  ILE A 415     111.246 132.832 201.417  1.00  0.72           C  
ATOM   3078  CG1 ILE A 415     112.440 132.810 202.385  1.00  0.72           C  
ATOM   3079  CG2 ILE A 415     109.924 132.734 202.207  1.00  0.72           C  
ATOM   3080  CD1 ILE A 415     113.750 133.249 201.734  1.00  0.72           C  
ATOM   3081  N   GLN A 416     109.857 129.948 200.940  1.00  0.69           N  
ATOM   3082  CA  GLN A 416     109.455 128.635 201.408  1.00  0.69           C  
ATOM   3083  C   GLN A 416     109.940 127.551 200.463  1.00  0.69           C  
ATOM   3084  O   GLN A 416     110.460 126.523 200.889  1.00  0.69           O  
ATOM   3085  CB  GLN A 416     107.928 128.597 201.653  1.00  0.69           C  
ATOM   3086  CG  GLN A 416     107.527 129.479 202.864  1.00  0.69           C  
ATOM   3087  CD  GLN A 416     106.028 129.459 203.169  1.00  0.69           C  
ATOM   3088  NE2 GLN A 416     105.487 130.643 203.539  1.00  0.69           N  
ATOM   3089  OE1 GLN A 416     105.342 128.438 203.128  1.00  0.69           O  
ATOM   3090  N   LEU A 417     109.889 127.841 199.152  1.00  0.69           N  
ATOM   3091  CA  LEU A 417     110.525 127.067 198.108  1.00  0.69           C  
ATOM   3092  C   LEU A 417     112.004 126.785 198.343  1.00  0.69           C  
ATOM   3093  O   LEU A 417     112.460 125.644 198.309  1.00  0.69           O  
ATOM   3094  CB  LEU A 417     110.462 127.894 196.800  1.00  0.69           C  
ATOM   3095  CG  LEU A 417     110.621 127.085 195.517  1.00  0.69           C  
ATOM   3096  CD1 LEU A 417     110.286 127.898 194.261  1.00  0.69           C  
ATOM   3097  CD2 LEU A 417     111.843 126.172 195.377  1.00  0.69           C  
ATOM   3098  N   ALA A 418     112.819 127.829 198.592  1.00  0.78           N  
ATOM   3099  CA  ALA A 418     114.241 127.690 198.837  1.00  0.78           C  
ATOM   3100  C   ALA A 418     114.551 126.898 200.101  1.00  0.78           C  
ATOM   3101  O   ALA A 418     115.451 126.058 200.124  1.00  0.78           O  
ATOM   3102  CB  ALA A 418     114.902 129.079 198.845  1.00  0.78           C  
ATOM   3103  N   VAL A 419     113.761 127.107 201.172  1.00  0.77           N  
ATOM   3104  CA  VAL A 419     113.823 126.304 202.386  1.00  0.77           C  
ATOM   3105  C   VAL A 419     113.496 124.832 202.140  1.00  0.77           C  
ATOM   3106  O   VAL A 419     114.232 123.935 202.553  1.00  0.77           O  
ATOM   3107  CB  VAL A 419     112.885 126.875 203.450  1.00  0.77           C  
ATOM   3108  CG1 VAL A 419     112.841 125.983 204.705  1.00  0.77           C  
ATOM   3109  CG2 VAL A 419     113.365 128.284 203.847  1.00  0.77           C  
ATOM   3110  N   PHE A 420     112.409 124.526 201.408  1.00  0.73           N  
ATOM   3111  CA  PHE A 420     112.064 123.165 201.039  1.00  0.73           C  
ATOM   3112  C   PHE A 420     113.039 122.529 200.057  1.00  0.73           C  
ATOM   3113  O   PHE A 420     113.330 121.342 200.161  1.00  0.73           O  
ATOM   3114  CB  PHE A 420     110.590 123.059 200.567  1.00  0.73           C  
ATOM   3115  CG  PHE A 420     109.570 123.269 201.675  1.00  0.73           C  
ATOM   3116  CD1 PHE A 420     109.874 123.172 203.051  1.00  0.73           C  
ATOM   3117  CD2 PHE A 420     108.237 123.541 201.313  1.00  0.73           C  
ATOM   3118  CE1 PHE A 420     108.886 123.345 204.027  1.00  0.73           C  
ATOM   3119  CE2 PHE A 420     107.243 123.711 202.287  1.00  0.73           C  
ATOM   3120  CZ  PHE A 420     107.569 123.612 203.645  1.00  0.73           C  
ATOM   3121  N   ALA A 421     113.629 123.296 199.120  1.00  0.79           N  
ATOM   3122  CA  ALA A 421     114.697 122.828 198.254  1.00  0.79           C  
ATOM   3123  C   ALA A 421     115.938 122.363 199.006  1.00  0.79           C  
ATOM   3124  O   ALA A 421     116.457 121.278 198.753  1.00  0.79           O  
ATOM   3125  CB  ALA A 421     115.073 123.935 197.249  1.00  0.79           C  
ATOM   3126  N   LEU A 422     116.405 123.136 200.006  1.00  0.76           N  
ATOM   3127  CA  LEU A 422     117.441 122.683 200.920  1.00  0.76           C  
ATOM   3128  C   LEU A 422     117.015 121.505 201.794  1.00  0.76           C  
ATOM   3129  O   LEU A 422     117.779 120.568 202.009  1.00  0.76           O  
ATOM   3130  CB  LEU A 422     117.945 123.844 201.805  1.00  0.76           C  
ATOM   3131  CG  LEU A 422     118.709 124.949 201.046  1.00  0.76           C  
ATOM   3132  CD1 LEU A 422     119.010 126.105 202.002  1.00  0.76           C  
ATOM   3133  CD2 LEU A 422     120.016 124.442 200.425  1.00  0.76           C  
ATOM   3134  N   GLY A 423     115.769 121.503 202.307  1.00  0.77           N  
ATOM   3135  CA  GLY A 423     115.171 120.364 203.005  1.00  0.77           C  
ATOM   3136  C   GLY A 423     115.153 119.046 202.262  1.00  0.77           C  
ATOM   3137  O   GLY A 423     115.654 118.040 202.757  1.00  0.77           O  
ATOM   3138  N   TYR A 424     114.576 119.003 201.042  1.00  0.70           N  
ATOM   3139  CA  TYR A 424     114.537 117.801 200.216  1.00  0.70           C  
ATOM   3140  C   TYR A 424     115.934 117.316 199.852  1.00  0.70           C  
ATOM   3141  O   TYR A 424     116.245 116.138 199.953  1.00  0.70           O  
ATOM   3142  CB  TYR A 424     113.635 117.961 198.963  1.00  0.70           C  
ATOM   3143  CG  TYR A 424     112.180 117.853 199.352  1.00  0.70           C  
ATOM   3144  CD1 TYR A 424     111.658 116.604 199.733  1.00  0.70           C  
ATOM   3145  CD2 TYR A 424     111.322 118.965 199.347  1.00  0.70           C  
ATOM   3146  CE1 TYR A 424     110.323 116.479 200.143  1.00  0.70           C  
ATOM   3147  CE2 TYR A 424     109.984 118.844 199.754  1.00  0.70           C  
ATOM   3148  CZ  TYR A 424     109.489 117.600 200.159  1.00  0.70           C  
ATOM   3149  OH  TYR A 424     108.157 117.468 200.595  1.00  0.70           O  
ATOM   3150  N   ALA A 425     116.854 118.242 199.544  1.00  0.77           N  
ATOM   3151  CA  ALA A 425     118.257 117.935 199.345  1.00  0.77           C  
ATOM   3152  C   ALA A 425     118.956 117.251 200.522  1.00  0.77           C  
ATOM   3153  O   ALA A 425     119.640 116.241 200.370  1.00  0.77           O  
ATOM   3154  CB  ALA A 425     118.954 119.271 199.106  1.00  0.77           C  
ATOM   3155  N   ILE A 426     118.752 117.757 201.757  1.00  0.72           N  
ATOM   3156  CA  ILE A 426     119.250 117.160 202.996  1.00  0.72           C  
ATOM   3157  C   ILE A 426     118.699 115.747 203.209  1.00  0.72           C  
ATOM   3158  O   ILE A 426     119.370 114.845 203.711  1.00  0.72           O  
ATOM   3159  CB  ILE A 426     119.079 118.098 204.194  1.00  0.72           C  
ATOM   3160  CG1 ILE A 426     120.026 119.313 204.068  1.00  0.72           C  
ATOM   3161  CG2 ILE A 426     119.399 117.377 205.514  1.00  0.72           C  
ATOM   3162  CD1 ILE A 426     119.790 120.389 205.134  1.00  0.72           C  
ATOM   3163  N   ARG A 427     117.450 115.493 202.792  1.00  0.63           N  
ATOM   3164  CA  ARG A 427     116.891 114.158 202.733  1.00  0.63           C  
ATOM   3165  C   ARG A 427     117.450 113.203 201.703  1.00  0.63           C  
ATOM   3166  O   ARG A 427     117.721 112.050 202.029  1.00  0.63           O  
ATOM   3167  CB  ARG A 427     115.403 114.250 202.457  1.00  0.63           C  
ATOM   3168  CG  ARG A 427     114.619 112.926 202.488  1.00  0.63           C  
ATOM   3169  CD  ARG A 427     114.768 112.217 203.825  1.00  0.63           C  
ATOM   3170  NE  ARG A 427     113.728 111.157 203.879  1.00  0.63           N  
ATOM   3171  CZ  ARG A 427     113.802 110.082 204.672  1.00  0.63           C  
ATOM   3172  NH1 ARG A 427     112.838 109.168 204.610  1.00  0.63           N1+
ATOM   3173  NH2 ARG A 427     114.820 109.888 205.506  1.00  0.63           N  
ATOM   3174  N   ASP A 428     117.638 113.644 200.454  1.00  0.68           N  
ATOM   3175  CA  ASP A 428     118.199 112.862 199.365  1.00  0.68           C  
ATOM   3176  C   ASP A 428     119.626 112.394 199.706  1.00  0.68           C  
ATOM   3177  O   ASP A 428     120.039 111.268 199.437  1.00  0.68           O  
ATOM   3178  CB  ASP A 428     118.107 113.717 198.078  1.00  0.68           C  
ATOM   3179  CG  ASP A 428     116.672 113.894 197.591  1.00  0.68           C  
ATOM   3180  OD1 ASP A 428     115.745 113.286 198.184  1.00  0.68           O  
ATOM   3181  OD2 ASP A 428     116.501 114.663 196.611  1.00  0.68           O1-
ATOM   3182  N   LEU A 429     120.394 113.248 200.417  1.00  0.64           N  
ATOM   3183  CA  LEU A 429     121.610 112.867 201.122  1.00  0.64           C  
ATOM   3184  C   LEU A 429     121.409 111.878 202.268  1.00  0.64           C  
ATOM   3185  O   LEU A 429     122.126 110.892 202.375  1.00  0.64           O  
ATOM   3186  CB  LEU A 429     122.243 114.114 201.778  1.00  0.64           C  
ATOM   3187  CG  LEU A 429     122.673 115.206 200.802  1.00  0.64           C  
ATOM   3188  CD1 LEU A 429     122.785 116.536 201.530  1.00  0.64           C  
ATOM   3189  CD2 LEU A 429     123.951 114.859 200.037  1.00  0.64           C  
ATOM   3190  N   CYS A 430     120.415 112.100 203.155  1.00  0.52           N  
ATOM   3191  CA  CYS A 430     120.094 111.234 204.291  1.00  0.52           C  
ATOM   3192  C   CYS A 430     119.796 109.805 203.867  1.00  0.52           C  
ATOM   3193  O   CYS A 430     120.212 108.849 204.507  1.00  0.52           O  
ATOM   3194  CB  CYS A 430     118.869 111.803 205.071  1.00  0.52           C  
ATOM   3195  SG  CYS A 430     118.404 110.878 206.583  1.00  0.52           S  
ATOM   3196  N   GLN A 431     119.081 109.624 202.747  1.00  0.45           N  
ATOM   3197  CA  GLN A 431     118.689 108.312 202.280  1.00  0.45           C  
ATOM   3198  C   GLN A 431     119.833 107.443 201.764  1.00  0.45           C  
ATOM   3199  O   GLN A 431     119.710 106.222 201.737  1.00  0.45           O  
ATOM   3200  CB  GLN A 431     117.621 108.443 201.172  1.00  0.45           C  
ATOM   3201  CG  GLN A 431     116.280 109.038 201.664  1.00  0.45           C  
ATOM   3202  CD  GLN A 431     115.258 109.090 200.528  1.00  0.45           C  
ATOM   3203  NE2 GLN A 431     113.962 109.236 200.895  1.00  0.45           N  
ATOM   3204  OE1 GLN A 431     115.572 108.984 199.348  1.00  0.45           O  
ATOM   3205  N   ALA A 432     120.976 108.032 201.361  1.00  0.38           N  
ATOM   3206  CA  ALA A 432     122.122 107.252 200.933  1.00  0.38           C  
ATOM   3207  C   ALA A 432     123.254 107.215 201.947  1.00  0.38           C  
ATOM   3208  O   ALA A 432     124.212 106.456 201.811  1.00  0.38           O  
ATOM   3209  CB  ALA A 432     122.680 107.887 199.650  1.00  0.38           C  
ATOM   3210  N   ARG A 433     123.186 108.034 203.004  1.00  0.26           N  
ATOM   3211  CA  ARG A 433     124.264 108.138 203.961  1.00  0.26           C  
ATOM   3212  C   ARG A 433     123.999 107.310 205.209  1.00  0.26           C  
ATOM   3213  O   ARG A 433     122.918 107.331 205.787  1.00  0.26           O  
ATOM   3214  CB  ARG A 433     124.488 109.608 204.385  1.00  0.26           C  
ATOM   3215  CG  ARG A 433     125.108 110.518 203.304  1.00  0.26           C  
ATOM   3216  CD  ARG A 433     125.289 111.950 203.813  1.00  0.26           C  
ATOM   3217  NE  ARG A 433     125.695 112.836 202.683  1.00  0.26           N  
ATOM   3218  CZ  ARG A 433     126.903 112.861 202.107  1.00  0.26           C  
ATOM   3219  NH1 ARG A 433     127.036 113.524 200.964  1.00  0.26           N1+
ATOM   3220  NH2 ARG A 433     127.988 112.281 202.596  1.00  0.26           N  
ATOM   3221  N   ASP A 434     125.011 106.556 205.684  1.00  0.26           N  
ATOM   3222  CA  ASP A 434     125.037 106.063 207.049  1.00  0.26           C  
ATOM   3223  C   ASP A 434     125.093 107.156 208.129  1.00  0.26           C  
ATOM   3224  O   ASP A 434     124.971 108.341 207.849  1.00  0.26           O  
ATOM   3225  CB  ASP A 434     126.089 104.942 207.202  1.00  0.26           C  
ATOM   3226  CG  ASP A 434     127.529 105.417 207.324  1.00  0.26           C  
ATOM   3227  OD1 ASP A 434     128.423 104.602 207.018  1.00  0.26           O  
ATOM   3228  OD2 ASP A 434     127.764 106.582 207.724  1.00  0.26           O1-
ATOM   3229  N   CYS A 435     125.319 106.809 209.410  1.00  0.26           N  
ATOM   3230  CA  CYS A 435     125.400 107.817 210.454  1.00  0.26           C  
ATOM   3231  C   CYS A 435     126.699 108.618 210.504  1.00  0.26           C  
ATOM   3232  O   CYS A 435     126.728 109.679 211.124  1.00  0.26           O  
ATOM   3233  CB  CYS A 435     125.214 107.178 211.852  1.00  0.26           C  
ATOM   3234  SG  CYS A 435     123.573 106.402 212.047  1.00  0.26           S  
ATOM   3235  N   GLN A 436     127.805 108.175 209.876  1.00  0.29           N  
ATOM   3236  CA  GLN A 436     129.059 108.916 209.925  1.00  0.29           C  
ATOM   3237  C   GLN A 436     129.427 109.537 208.584  1.00  0.29           C  
ATOM   3238  O   GLN A 436     130.135 110.538 208.525  1.00  0.29           O  
ATOM   3239  CB  GLN A 436     130.208 108.041 210.471  1.00  0.29           C  
ATOM   3240  CG  GLN A 436     130.003 107.575 211.938  1.00  0.29           C  
ATOM   3241  CD  GLN A 436     129.862 108.740 212.927  1.00  0.29           C  
ATOM   3242  NE2 GLN A 436     128.831 108.659 213.801  1.00  0.29           N  
ATOM   3243  OE1 GLN A 436     130.635 109.699 212.962  1.00  0.29           O  
ATOM   3244  N   ASN A 437     128.843 109.064 207.470  1.00  0.37           N  
ATOM   3245  CA  ASN A 437     128.894 109.738 206.183  1.00  0.37           C  
ATOM   3246  C   ASN A 437     128.337 111.178 206.161  1.00  0.37           C  
ATOM   3247  O   ASN A 437     128.726 111.905 205.245  1.00  0.37           O  
ATOM   3248  CB  ASN A 437     128.152 108.914 205.099  1.00  0.37           C  
ATOM   3249  CG  ASN A 437     128.910 107.625 204.804  1.00  0.37           C  
ATOM   3250  ND2 ASN A 437     128.190 106.617 204.258  1.00  0.37           N  
ATOM   3251  OD1 ASN A 437     130.119 107.525 204.996  1.00  0.37           O  
ATOM   3252  N   PRO A 438     127.460 111.697 207.038  1.00  0.42           N  
ATOM   3253  CA  PRO A 438     127.149 113.118 207.068  1.00  0.42           C  
ATOM   3254  C   PRO A 438     127.772 113.756 208.291  1.00  0.42           C  
ATOM   3255  O   PRO A 438     127.304 114.814 208.717  1.00  0.42           O  
ATOM   3256  CB  PRO A 438     125.617 113.149 207.199  1.00  0.42           C  
ATOM   3257  CG  PRO A 438     125.236 111.866 207.941  1.00  0.42           C  
ATOM   3258  CD  PRO A 438     126.410 110.920 207.690  1.00  0.42           C  
ATOM   3259  N   ASN A 439     128.848 113.175 208.850  1.00  0.40           N  
ATOM   3260  CA  ASN A 439     129.536 113.733 209.995  1.00  0.40           C  
ATOM   3261  C   ASN A 439     131.026 113.939 209.688  1.00  0.40           C  
ATOM   3262  O   ASN A 439     131.839 113.029 209.790  1.00  0.40           O  
ATOM   3263  CB  ASN A 439     129.390 112.777 211.200  1.00  0.40           C  
ATOM   3264  CG  ASN A 439     129.843 113.467 212.480  1.00  0.40           C  
ATOM   3265  ND2 ASN A 439     130.378 112.680 213.439  1.00  0.40           N  
ATOM   3266  OD1 ASN A 439     129.724 114.692 212.611  1.00  0.40           O  
ATOM   3267  N   ALA A 440     131.488 115.151 209.327  1.00  0.47           N  
ATOM   3268  CA  ALA A 440     130.730 116.352 209.077  1.00  0.47           C  
ATOM   3269  C   ALA A 440     130.190 116.321 207.664  1.00  0.47           C  
ATOM   3270  O   ALA A 440     130.273 115.339 206.938  1.00  0.47           O  
ATOM   3271  CB  ALA A 440     131.583 117.625 209.261  1.00  0.47           C  
ATOM   3272  N   PHE A 441     129.581 117.431 207.240  1.00  0.48           N  
ATOM   3273  CA  PHE A 441     129.011 117.521 205.926  1.00  0.48           C  
ATOM   3274  C   PHE A 441     129.614 118.706 205.209  1.00  0.48           C  
ATOM   3275  O   PHE A 441     129.607 119.819 205.748  1.00  0.48           O  
ATOM   3276  CB  PHE A 441     127.467 117.606 206.025  1.00  0.48           C  
ATOM   3277  CG  PHE A 441     126.781 117.430 204.698  1.00  0.48           C  
ATOM   3278  CD1 PHE A 441     127.337 116.655 203.658  1.00  0.48           C  
ATOM   3279  CD2 PHE A 441     125.583 118.124 204.456  1.00  0.48           C  
ATOM   3280  CE1 PHE A 441     126.781 116.668 202.383  1.00  0.48           C  
ATOM   3281  CE2 PHE A 441     125.042 118.155 203.174  1.00  0.48           C  
ATOM   3282  CZ  PHE A 441     125.659 117.439 202.141  1.00  0.48           C  
ATOM   3283  N   GLN A 442     130.153 118.449 204.002  1.00  0.51           N  
ATOM   3284  CA  GLN A 442     130.694 119.427 203.091  1.00  0.51           C  
ATOM   3285  C   GLN A 442     129.871 119.460 201.804  1.00  0.51           C  
ATOM   3286  O   GLN A 442     129.246 118.469 201.437  1.00  0.51           O  
ATOM   3287  CB  GLN A 442     132.124 119.088 202.620  1.00  0.51           C  
ATOM   3288  CG  GLN A 442     133.188 119.030 203.733  1.00  0.51           C  
ATOM   3289  CD  GLN A 442     133.267 120.372 204.457  1.00  0.51           C  
ATOM   3290  NE2 GLN A 442     133.279 120.350 205.808  1.00  0.51           N  
ATOM   3291  OE1 GLN A 442     133.290 121.426 203.829  1.00  0.51           O  
ATOM   3292  N   PRO A 443     129.866 120.561 201.070  1.00  0.63           N  
ATOM   3293  CA  PRO A 443     128.900 120.719 200.001  1.00  0.63           C  
ATOM   3294  C   PRO A 443     129.067 120.035 198.700  1.00  0.63           C  
ATOM   3295  O   PRO A 443     128.168 120.201 197.891  1.00  0.63           O  
ATOM   3296  CB  PRO A 443     128.957 122.160 199.601  1.00  0.63           C  
ATOM   3297  CG  PRO A 443     129.340 122.834 200.882  1.00  0.63           C  
ATOM   3298  CD  PRO A 443     130.239 121.862 201.618  1.00  0.63           C  
ATOM   3299  N   TRP A 444     130.169 119.359 198.380  1.00  0.47           N  
ATOM   3300  CA  TRP A 444     130.348 118.892 197.010  1.00  0.47           C  
ATOM   3301  C   TRP A 444     129.239 117.932 196.564  1.00  0.47           C  
ATOM   3302  O   TRP A 444     128.591 118.093 195.531  1.00  0.47           O  
ATOM   3303  CB  TRP A 444     131.743 118.240 196.886  1.00  0.47           C  
ATOM   3304  CG  TRP A 444     132.043 117.620 195.537  1.00  0.47           C  
ATOM   3305  CD1 TRP A 444     131.888 116.317 195.152  1.00  0.47           C  
ATOM   3306  CD2 TRP A 444     132.485 118.342 194.376  1.00  0.47           C  
ATOM   3307  CE2 TRP A 444     132.600 117.400 193.332  1.00  0.47           C  
ATOM   3308  CE3 TRP A 444     132.776 119.690 194.171  1.00  0.47           C  
ATOM   3309  NE1 TRP A 444     132.228 116.170 193.827  1.00  0.47           N  
ATOM   3310  CZ2 TRP A 444     133.017 117.787 192.067  1.00  0.47           C  
ATOM   3311  CZ3 TRP A 444     133.202 120.079 192.891  1.00  0.47           C  
ATOM   3312  CH2 TRP A 444     133.325 119.141 191.855  1.00  0.47           C  
ATOM   3313  N   GLU A 445     128.925 116.970 197.439  1.00  0.54           N  
ATOM   3314  CA  GLU A 445     127.776 116.115 197.302  1.00  0.54           C  
ATOM   3315  C   GLU A 445     126.457 116.800 197.696  1.00  0.54           C  
ATOM   3316  O   GLU A 445     125.397 116.395 197.237  1.00  0.54           O  
ATOM   3317  CB  GLU A 445     128.031 114.838 198.133  1.00  0.54           C  
ATOM   3318  CG  GLU A 445     129.223 113.989 197.607  1.00  0.54           C  
ATOM   3319  CD  GLU A 445     129.556 112.760 198.455  1.00  0.54           C  
ATOM   3320  OE1 GLU A 445     129.104 112.704 199.633  1.00  0.54           O  
ATOM   3321  OE2 GLU A 445     130.288 111.888 197.933  1.00  0.54           O1-
ATOM   3322  N   LEU A 446     126.449 117.894 198.502  1.00  0.66           N  
ATOM   3323  CA  LEU A 446     125.258 118.741 198.693  1.00  0.66           C  
ATOM   3324  C   LEU A 446     124.830 119.446 197.419  1.00  0.66           C  
ATOM   3325  O   LEU A 446     123.668 119.523 197.057  1.00  0.66           O  
ATOM   3326  CB  LEU A 446     125.485 119.839 199.768  1.00  0.66           C  
ATOM   3327  CG  LEU A 446     124.278 120.676 200.257  1.00  0.66           C  
ATOM   3328  CD1 LEU A 446     122.982 119.907 200.521  1.00  0.66           C  
ATOM   3329  CD2 LEU A 446     124.681 121.440 201.527  1.00  0.66           C  
ATOM   3330  N   LEU A 447     125.788 119.978 196.660  1.00  0.66           N  
ATOM   3331  CA  LEU A 447     125.534 120.554 195.362  1.00  0.66           C  
ATOM   3332  C   LEU A 447     125.087 119.505 194.363  1.00  0.66           C  
ATOM   3333  O   LEU A 447     124.147 119.709 193.602  1.00  0.66           O  
ATOM   3334  CB  LEU A 447     126.775 121.298 194.830  1.00  0.66           C  
ATOM   3335  CG  LEU A 447     126.510 122.099 193.540  1.00  0.66           C  
ATOM   3336  CD1 LEU A 447     125.519 123.247 193.777  1.00  0.66           C  
ATOM   3337  CD2 LEU A 447     127.824 122.619 192.950  1.00  0.66           C  
ATOM   3338  N   GLY A 448     125.727 118.314 194.385  1.00  0.69           N  
ATOM   3339  CA  GLY A 448     125.296 117.182 193.573  1.00  0.69           C  
ATOM   3340  C   GLY A 448     123.907 116.685 193.895  1.00  0.69           C  
ATOM   3341  O   GLY A 448     123.148 116.336 192.993  1.00  0.69           O  
ATOM   3342  N   VAL A 449     123.511 116.688 195.185  1.00  0.72           N  
ATOM   3343  CA  VAL A 449     122.133 116.439 195.579  1.00  0.72           C  
ATOM   3344  C   VAL A 449     121.179 117.552 195.176  1.00  0.72           C  
ATOM   3345  O   VAL A 449     120.159 117.292 194.553  1.00  0.72           O  
ATOM   3346  CB  VAL A 449     122.016 116.073 197.058  1.00  0.72           C  
ATOM   3347  CG1 VAL A 449     121.613 117.230 197.981  1.00  0.72           C  
ATOM   3348  CG2 VAL A 449     120.992 114.953 197.217  1.00  0.72           C  
ATOM   3349  N   LEU A 450     121.527 118.838 195.429  1.00  0.72           N  
ATOM   3350  CA  LEU A 450     120.672 119.985 195.171  1.00  0.72           C  
ATOM   3351  C   LEU A 450     120.454 120.210 193.698  1.00  0.72           C  
ATOM   3352  O   LEU A 450     119.482 120.824 193.292  1.00  0.72           O  
ATOM   3353  CB  LEU A 450     121.261 121.304 195.743  1.00  0.72           C  
ATOM   3354  CG  LEU A 450     120.998 121.541 197.235  1.00  0.72           C  
ATOM   3355  CD1 LEU A 450     121.910 122.640 197.779  1.00  0.72           C  
ATOM   3356  CD2 LEU A 450     119.537 121.935 197.461  1.00  0.72           C  
ATOM   3357  N   LYS A 451     121.351 119.721 192.840  1.00  0.67           N  
ATOM   3358  CA  LYS A 451     121.206 119.856 191.411  1.00  0.67           C  
ATOM   3359  C   LYS A 451     120.143 118.938 190.818  1.00  0.67           C  
ATOM   3360  O   LYS A 451     119.590 119.218 189.760  1.00  0.67           O  
ATOM   3361  CB  LYS A 451     122.586 119.585 190.776  1.00  0.67           C  
ATOM   3362  CG  LYS A 451     122.647 119.875 189.275  1.00  0.67           C  
ATOM   3363  CD  LYS A 451     124.067 119.755 188.714  1.00  0.67           C  
ATOM   3364  CE  LYS A 451     124.092 120.041 187.215  1.00  0.67           C  
ATOM   3365  NZ  LYS A 451     125.476 119.935 186.715  1.00  0.67           N1+
ATOM   3366  N   ASN A 452     119.815 117.825 191.500  1.00  0.66           N  
ATOM   3367  CA  ASN A 452     118.947 116.796 190.952  1.00  0.66           C  
ATOM   3368  C   ASN A 452     117.699 116.598 191.806  1.00  0.66           C  
ATOM   3369  O   ASN A 452     117.139 115.506 191.873  1.00  0.66           O  
ATOM   3370  CB  ASN A 452     119.718 115.462 190.772  1.00  0.66           C  
ATOM   3371  CG  ASN A 452     120.837 115.604 189.743  1.00  0.66           C  
ATOM   3372  ND2 ASN A 452     122.088 115.815 190.216  1.00  0.66           N  
ATOM   3373  OD1 ASN A 452     120.635 115.504 188.532  1.00  0.66           O  
ATOM   3374  N   VAL A 453     117.232 117.665 192.480  1.00  0.70           N  
ATOM   3375  CA  VAL A 453     116.032 117.632 193.305  1.00  0.70           C  
ATOM   3376  C   VAL A 453     114.766 117.943 192.522  1.00  0.70           C  
ATOM   3377  O   VAL A 453     114.745 118.787 191.626  1.00  0.70           O  
ATOM   3378  CB  VAL A 453     116.079 118.578 194.506  1.00  0.70           C  
ATOM   3379  CG1 VAL A 453     117.078 118.051 195.549  1.00  0.70           C  
ATOM   3380  CG2 VAL A 453     116.392 120.025 194.079  1.00  0.70           C  
ATOM   3381  N   THR A 454     113.650 117.280 192.891  1.00  0.65           N  
ATOM   3382  CA  THR A 454     112.358 117.549 192.273  1.00  0.65           C  
ATOM   3383  C   THR A 454     111.266 117.432 193.315  1.00  0.65           C  
ATOM   3384  O   THR A 454     111.179 116.425 194.011  1.00  0.65           O  
ATOM   3385  CB  THR A 454     112.027 116.594 191.128  1.00  0.65           C  
ATOM   3386  CG2 THR A 454     110.679 116.934 190.477  1.00  0.65           C  
ATOM   3387  OG1 THR A 454     113.011 116.689 190.111  1.00  0.65           O  
ATOM   3388  N   PHE A 455     110.380 118.448 193.458  1.00  0.56           N  
ATOM   3389  CA  PHE A 455     109.274 118.386 194.412  1.00  0.56           C  
ATOM   3390  C   PHE A 455     108.133 119.358 194.099  1.00  0.56           C  
ATOM   3391  O   PHE A 455     108.180 120.172 193.174  1.00  0.56           O  
ATOM   3392  CB  PHE A 455     109.715 118.505 195.903  1.00  0.56           C  
ATOM   3393  CG  PHE A 455     110.262 119.860 196.241  1.00  0.56           C  
ATOM   3394  CD1 PHE A 455     111.590 120.184 195.936  1.00  0.56           C  
ATOM   3395  CD2 PHE A 455     109.451 120.820 196.865  1.00  0.56           C  
ATOM   3396  CE1 PHE A 455     112.085 121.462 196.210  1.00  0.56           C  
ATOM   3397  CE2 PHE A 455     109.940 122.096 197.155  1.00  0.56           C  
ATOM   3398  CZ  PHE A 455     111.260 122.416 196.823  1.00  0.56           C  
ATOM   3399  N   THR A 456     107.043 119.265 194.887  1.00  0.54           N  
ATOM   3400  CA  THR A 456     105.893 120.148 194.842  1.00  0.54           C  
ATOM   3401  C   THR A 456     105.863 121.016 196.092  1.00  0.54           C  
ATOM   3402  O   THR A 456     106.076 120.567 197.213  1.00  0.54           O  
ATOM   3403  CB  THR A 456     104.553 119.422 194.715  1.00  0.54           C  
ATOM   3404  CG2 THR A 456     104.542 118.514 193.475  1.00  0.54           C  
ATOM   3405  OG1 THR A 456     104.306 118.570 195.826  1.00  0.54           O  
ATOM   3406  N   ASP A 457     105.643 122.319 195.893  1.00  0.55           N  
ATOM   3407  CA  ASP A 457     105.689 123.353 196.909  1.00  0.55           C  
ATOM   3408  C   ASP A 457     104.326 123.732 197.468  1.00  0.55           C  
ATOM   3409  O   ASP A 457     103.410 122.920 197.513  1.00  0.55           O  
ATOM   3410  CB  ASP A 457     106.168 124.559 196.121  1.00  0.55           C  
ATOM   3411  CG  ASP A 457     106.777 125.673 196.967  1.00  0.55           C  
ATOM   3412  OD1 ASP A 457     107.591 125.365 197.864  1.00  0.55           O  
ATOM   3413  OD2 ASP A 457     106.337 126.827 196.748  1.00  0.55           O1-
ATOM   3414  N   GLY A 458     104.144 125.042 197.786  1.00  0.47           N  
ATOM   3415  CA  GLY A 458     102.856 125.713 197.830  1.00  0.47           C  
ATOM   3416  C   GLY A 458     102.258 126.012 196.469  1.00  0.47           C  
ATOM   3417  O   GLY A 458     101.089 126.368 196.376  1.00  0.47           O  
ATOM   3418  N   TRP A 459     103.042 125.853 195.378  1.00  0.28           N  
ATOM   3419  CA  TRP A 459     102.545 125.817 194.000  1.00  0.28           C  
ATOM   3420  C   TRP A 459     102.688 124.424 193.358  1.00  0.28           C  
ATOM   3421  O   TRP A 459     101.762 123.643 193.547  1.00  0.28           O  
ATOM   3422  CB  TRP A 459     103.082 126.994 193.143  1.00  0.28           C  
ATOM   3423  CG  TRP A 459     102.337 127.208 191.831  1.00  0.28           C  
ATOM   3424  CD1 TRP A 459     102.810 127.076 190.554  1.00  0.28           C  
ATOM   3425  CD2 TRP A 459     100.929 127.510 191.712  1.00  0.28           C  
ATOM   3426  CE2 TRP A 459     100.632 127.539 190.331  1.00  0.28           C  
ATOM   3427  CE3 TRP A 459      99.929 127.722 192.664  1.00  0.28           C  
ATOM   3428  NE1 TRP A 459     101.795 127.286 189.645  1.00  0.28           N  
ATOM   3429  CZ2 TRP A 459      99.338 127.765 189.882  1.00  0.28           C  
ATOM   3430  CZ3 TRP A 459      98.614 127.913 192.208  1.00  0.28           C  
ATOM   3431  CH2 TRP A 459      98.322 127.933 190.836  1.00  0.28           C  
ATOM   3432  N   ASN A 460     103.815 124.056 192.660  1.00  0.50           N  
ATOM   3433  CA  ASN A 460     104.209 122.692 192.241  1.00  0.50           C  
ATOM   3434  C   ASN A 460     105.176 122.546 191.045  1.00  0.50           C  
ATOM   3435  O   ASN A 460     105.208 123.359 190.132  1.00  0.50           O  
ATOM   3436  CB  ASN A 460     103.120 121.553 192.222  1.00  0.50           C  
ATOM   3437  CG  ASN A 460     101.905 121.752 191.310  1.00  0.50           C  
ATOM   3438  ND2 ASN A 460     100.763 121.140 191.723  1.00  0.50           N  
ATOM   3439  OD1 ASN A 460     101.953 122.352 190.245  1.00  0.50           O  
ATOM   3440  N   SER A 461     106.041 121.495 191.109  1.00  0.54           N  
ATOM   3441  CA  SER A 461     107.014 121.019 190.119  1.00  0.54           C  
ATOM   3442  C   SER A 461     108.301 121.774 189.877  1.00  0.54           C  
ATOM   3443  O   SER A 461     108.631 122.218 188.781  1.00  0.54           O  
ATOM   3444  CB  SER A 461     106.597 120.248 188.839  1.00  0.54           C  
ATOM   3445  OG  SER A 461     105.817 121.044 187.956  1.00  0.54           O  
ATOM   3446  N   PHE A 462     109.144 121.861 190.912  1.00  0.58           N  
ATOM   3447  CA  PHE A 462     110.417 122.526 190.786  1.00  0.58           C  
ATOM   3448  C   PHE A 462     111.481 121.570 190.412  1.00  0.58           C  
ATOM   3449  O   PHE A 462     111.635 120.516 191.017  1.00  0.58           O  
ATOM   3450  CB  PHE A 462     110.867 123.193 192.082  1.00  0.58           C  
ATOM   3451  CG  PHE A 462     109.826 124.160 192.518  1.00  0.58           C  
ATOM   3452  CD1 PHE A 462     109.032 124.939 191.644  1.00  0.58           C  
ATOM   3453  CD2 PHE A 462     109.591 124.237 193.878  1.00  0.58           C  
ATOM   3454  CE1 PHE A 462     108.042 125.801 192.134  1.00  0.58           C  
ATOM   3455  CE2 PHE A 462     108.596 125.065 194.332  1.00  0.58           C  
ATOM   3456  CZ  PHE A 462     107.805 125.859 193.503  1.00  0.58           C  
ATOM   3457  N   HIS A 463     112.216 121.952 189.379  1.00  0.59           N  
ATOM   3458  CA  HIS A 463     113.183 121.132 188.739  1.00  0.59           C  
ATOM   3459  C   HIS A 463     114.260 122.093 188.346  1.00  0.59           C  
ATOM   3460  O   HIS A 463     113.967 123.201 187.894  1.00  0.59           O  
ATOM   3461  CB  HIS A 463     112.528 120.519 187.493  1.00  0.59           C  
ATOM   3462  CG  HIS A 463     113.433 119.612 186.753  1.00  0.59           C  
ATOM   3463  CD2 HIS A 463     114.132 119.791 185.607  1.00  0.59           C  
ATOM   3464  ND1 HIS A 463     113.770 118.420 187.346  1.00  0.59           N  
ATOM   3465  CE1 HIS A 463     114.677 117.889 186.560  1.00  0.59           C  
ATOM   3466  NE2 HIS A 463     114.932 118.676 185.486  1.00  0.59           N  
ATOM   3467  N   PHE A 464     115.520 121.708 188.536  1.00  0.67           N  
ATOM   3468  CA  PHE A 464     116.641 122.571 188.270  1.00  0.67           C  
ATOM   3469  C   PHE A 464     117.365 122.039 187.060  1.00  0.67           C  
ATOM   3470  O   PHE A 464     117.495 120.834 186.849  1.00  0.67           O  
ATOM   3471  CB  PHE A 464     117.597 122.631 189.486  1.00  0.67           C  
ATOM   3472  CG  PHE A 464     117.013 123.372 190.666  1.00  0.67           C  
ATOM   3473  CD1 PHE A 464     116.117 124.453 190.554  1.00  0.67           C  
ATOM   3474  CD2 PHE A 464     117.421 122.977 191.947  1.00  0.67           C  
ATOM   3475  CE1 PHE A 464     115.629 125.096 191.700  1.00  0.67           C  
ATOM   3476  CE2 PHE A 464     116.951 123.620 193.096  1.00  0.67           C  
ATOM   3477  CZ  PHE A 464     116.046 124.677 192.969  1.00  0.67           C  
ATOM   3478  N   ASP A 465     117.829 122.947 186.193  1.00  0.67           N  
ATOM   3479  CA  ASP A 465     118.516 122.585 184.982  1.00  0.67           C  
ATOM   3480  C   ASP A 465     120.022 122.464 185.215  1.00  0.67           C  
ATOM   3481  O   ASP A 465     120.538 122.434 186.334  1.00  0.67           O  
ATOM   3482  CB  ASP A 465     118.144 123.579 183.846  1.00  0.67           C  
ATOM   3483  CG  ASP A 465     118.641 125.001 184.068  1.00  0.67           C  
ATOM   3484  OD1 ASP A 465     119.182 125.287 185.164  1.00  0.67           O  
ATOM   3485  OD2 ASP A 465     118.571 125.787 183.095  1.00  0.67           O1-
ATOM   3486  N   ALA A 466     120.808 122.383 184.127  1.00  0.73           N  
ATOM   3487  CA  ALA A 466     122.247 122.337 184.228  1.00  0.73           C  
ATOM   3488  C   ALA A 466     122.870 123.636 184.743  1.00  0.73           C  
ATOM   3489  O   ALA A 466     123.961 123.612 185.317  1.00  0.73           O  
ATOM   3490  CB  ALA A 466     122.830 121.954 182.859  1.00  0.73           C  
ATOM   3491  N   HIS A 467     122.147 124.767 184.600  1.00  0.66           N  
ATOM   3492  CA  HIS A 467     122.572 126.082 185.044  1.00  0.66           C  
ATOM   3493  C   HIS A 467     122.040 126.420 186.427  1.00  0.66           C  
ATOM   3494  O   HIS A 467     122.376 127.450 187.004  1.00  0.66           O  
ATOM   3495  CB  HIS A 467     122.065 127.168 184.073  1.00  0.66           C  
ATOM   3496  CG  HIS A 467     122.712 127.111 182.722  1.00  0.66           C  
ATOM   3497  CD2 HIS A 467     122.191 126.838 181.497  1.00  0.66           C  
ATOM   3498  ND1 HIS A 467     124.054 127.422 182.610  1.00  0.66           N  
ATOM   3499  CE1 HIS A 467     124.324 127.339 181.326  1.00  0.66           C  
ATOM   3500  NE2 HIS A 467     123.233 126.987 180.603  1.00  0.66           N  
ATOM   3501  N   GLY A 468     121.250 125.511 187.032  1.00  0.75           N  
ATOM   3502  CA  GLY A 468     120.761 125.607 188.399  1.00  0.75           C  
ATOM   3503  C   GLY A 468     119.648 126.590 188.600  1.00  0.75           C  
ATOM   3504  O   GLY A 468     119.490 127.124 189.700  1.00  0.75           O  
ATOM   3505  N   ASP A 469     118.859 126.834 187.543  1.00  0.74           N  
ATOM   3506  CA  ASP A 469     117.813 127.827 187.538  1.00  0.74           C  
ATOM   3507  C   ASP A 469     116.453 127.143 187.451  1.00  0.74           C  
ATOM   3508  O   ASP A 469     116.257 126.147 186.757  1.00  0.74           O  
ATOM   3509  CB  ASP A 469     117.982 128.782 186.328  1.00  0.74           C  
ATOM   3510  CG  ASP A 469     119.105 129.764 186.567  1.00  0.74           C  
ATOM   3511  OD1 ASP A 469     119.384 130.128 187.739  1.00  0.74           O  
ATOM   3512  OD2 ASP A 469     119.666 130.302 185.574  1.00  0.74           O1-
ATOM   3513  N   LEU A 470     115.446 127.646 188.194  1.00  0.69           N  
ATOM   3514  CA  LEU A 470     114.063 127.243 187.988  1.00  0.69           C  
ATOM   3515  C   LEU A 470     113.443 127.760 186.674  1.00  0.69           C  
ATOM   3516  O   LEU A 470     113.653 128.901 186.267  1.00  0.69           O  
ATOM   3517  CB  LEU A 470     113.190 127.683 189.194  1.00  0.69           C  
ATOM   3518  CG  LEU A 470     111.771 127.082 189.242  1.00  0.69           C  
ATOM   3519  CD1 LEU A 470     111.815 125.559 189.376  1.00  0.69           C  
ATOM   3520  CD2 LEU A 470     110.944 127.681 190.387  1.00  0.69           C  
ATOM   3521  N   ASN A 471     112.620 126.938 185.976  1.00  0.56           N  
ATOM   3522  CA  ASN A 471     111.821 127.376 184.835  1.00  0.56           C  
ATOM   3523  C   ASN A 471     110.779 128.449 185.151  1.00  0.56           C  
ATOM   3524  O   ASN A 471     110.259 128.573 186.259  1.00  0.56           O  
ATOM   3525  CB  ASN A 471     111.087 126.204 184.127  1.00  0.56           C  
ATOM   3526  CG  ASN A 471     112.081 125.220 183.523  1.00  0.56           C  
ATOM   3527  ND2 ASN A 471     111.779 123.904 183.618  1.00  0.56           N  
ATOM   3528  OD1 ASN A 471     113.093 125.606 182.941  1.00  0.56           O  
ATOM   3529  N   THR A 472     110.452 129.292 184.155  1.00  0.52           N  
ATOM   3530  CA  THR A 472     109.433 130.318 184.315  1.00  0.52           C  
ATOM   3531  C   THR A 472     108.010 129.824 184.489  1.00  0.52           C  
ATOM   3532  O   THR A 472     107.532 128.927 183.803  1.00  0.52           O  
ATOM   3533  CB  THR A 472     109.455 131.403 183.255  1.00  0.52           C  
ATOM   3534  CG2 THR A 472     110.795 132.089 183.333  1.00  0.52           C  
ATOM   3535  OG1 THR A 472     109.374 130.901 181.935  1.00  0.52           O  
ATOM   3536  N   GLY A 473     107.292 130.471 185.424  1.00  0.64           N  
ATOM   3537  CA  GLY A 473     105.844 130.428 185.553  1.00  0.64           C  
ATOM   3538  C   GLY A 473     105.404 131.838 185.807  1.00  0.64           C  
ATOM   3539  O   GLY A 473     105.523 132.368 186.911  1.00  0.64           O  
ATOM   3540  N   TYR A 474     104.933 132.506 184.747  1.00  0.64           N  
ATOM   3541  CA  TYR A 474     104.579 133.909 184.764  1.00  0.64           C  
ATOM   3542  C   TYR A 474     103.118 134.100 184.481  1.00  0.64           C  
ATOM   3543  O   TYR A 474     102.507 133.282 183.828  1.00  0.64           O  
ATOM   3544  CB  TYR A 474     105.264 134.723 183.637  1.00  0.64           C  
ATOM   3545  CG  TYR A 474     106.755 134.759 183.704  1.00  0.64           C  
ATOM   3546  CD1 TYR A 474     107.484 134.612 184.896  1.00  0.64           C  
ATOM   3547  CD2 TYR A 474     107.448 134.977 182.506  1.00  0.64           C  
ATOM   3548  CE1 TYR A 474     108.881 134.698 184.891  1.00  0.64           C  
ATOM   3549  CE2 TYR A 474     108.841 135.013 182.495  1.00  0.64           C  
ATOM   3550  CZ  TYR A 474     109.557 134.934 183.695  1.00  0.64           C  
ATOM   3551  OH  TYR A 474     110.960 135.041 183.731  1.00  0.64           O  
ATOM   3552  N   ASP A 475     102.558 135.236 184.905  1.00  0.67           N  
ATOM   3553  CA  ASP A 475     101.233 135.707 184.594  1.00  0.67           C  
ATOM   3554  C   ASP A 475     101.371 136.809 183.531  1.00  0.67           C  
ATOM   3555  O   ASP A 475     102.375 137.534 183.487  1.00  0.67           O  
ATOM   3556  CB  ASP A 475     100.496 136.269 185.846  1.00  0.67           C  
ATOM   3557  CG  ASP A 475     100.161 135.208 186.887  1.00  0.67           C  
ATOM   3558  OD1 ASP A 475      98.992 134.735 186.969  1.00  0.67           O  
ATOM   3559  OD2 ASP A 475     101.056 134.918 187.713  1.00  0.67           O1-
ATOM   3560  N   VAL A 476     100.379 136.965 182.634  1.00  0.72           N  
ATOM   3561  CA  VAL A 476     100.359 137.974 181.577  1.00  0.72           C  
ATOM   3562  C   VAL A 476      99.166 138.879 181.848  1.00  0.72           C  
ATOM   3563  O   VAL A 476      98.034 138.423 182.019  1.00  0.72           O  
ATOM   3564  CB  VAL A 476     100.229 137.367 180.170  1.00  0.72           C  
ATOM   3565  CG1 VAL A 476     100.204 138.438 179.057  1.00  0.72           C  
ATOM   3566  CG2 VAL A 476     101.404 136.409 179.896  1.00  0.72           C  
ATOM   3567  N   VAL A 477      99.375 140.209 181.913  1.00  0.67           N  
ATOM   3568  CA  VAL A 477      98.309 141.145 182.249  1.00  0.67           C  
ATOM   3569  C   VAL A 477      98.245 142.241 181.213  1.00  0.67           C  
ATOM   3570  O   VAL A 477      99.214 142.520 180.509  1.00  0.67           O  
ATOM   3571  CB  VAL A 477      98.423 141.796 183.628  1.00  0.67           C  
ATOM   3572  CG1 VAL A 477      98.361 140.718 184.725  1.00  0.67           C  
ATOM   3573  CG2 VAL A 477      99.708 142.636 183.752  1.00  0.67           C  
ATOM   3574  N   LEU A 478      97.076 142.889 181.104  1.00  0.64           N  
ATOM   3575  CA  LEU A 478      96.848 143.996 180.208  1.00  0.64           C  
ATOM   3576  C   LEU A 478      96.271 145.128 181.004  1.00  0.64           C  
ATOM   3577  O   LEU A 478      95.428 144.921 181.873  1.00  0.64           O  
ATOM   3578  CB  LEU A 478      95.783 143.640 179.148  1.00  0.64           C  
ATOM   3579  CG  LEU A 478      95.500 144.702 178.064  1.00  0.64           C  
ATOM   3580  CD1 LEU A 478      96.652 144.835 177.070  1.00  0.64           C  
ATOM   3581  CD2 LEU A 478      94.239 144.334 177.289  1.00  0.64           C  
ATOM   3582  N   TRP A 479      96.654 146.374 180.703  1.00  0.53           N  
ATOM   3583  CA  TRP A 479      95.888 147.494 181.200  1.00  0.53           C  
ATOM   3584  C   TRP A 479      94.766 147.869 180.228  1.00  0.53           C  
ATOM   3585  O   TRP A 479      94.919 148.655 179.288  1.00  0.53           O  
ATOM   3586  CB  TRP A 479      96.845 148.636 181.571  1.00  0.53           C  
ATOM   3587  CG  TRP A 479      96.266 149.650 182.517  1.00  0.53           C  
ATOM   3588  CD1 TRP A 479      95.357 150.595 182.214  1.00  0.53           C  
ATOM   3589  CD2 TRP A 479      96.522 149.798 183.930  1.00  0.53           C  
ATOM   3590  CE2 TRP A 479      95.834 150.929 184.365  1.00  0.53           C  
ATOM   3591  CE3 TRP A 479      97.261 149.031 184.805  1.00  0.53           C  
ATOM   3592  NE1 TRP A 479      95.139 151.411 183.307  1.00  0.53           N  
ATOM   3593  CZ2 TRP A 479      95.873 151.361 185.687  1.00  0.53           C  
ATOM   3594  CZ3 TRP A 479      97.239 149.404 186.155  1.00  0.53           C  
ATOM   3595  CH2 TRP A 479      96.558 150.546 186.598  1.00  0.53           C  
ATOM   3596  N   LYS A 480      93.588 147.257 180.447  1.00  0.51           N  
ATOM   3597  CA  LYS A 480      92.343 147.508 179.741  1.00  0.51           C  
ATOM   3598  C   LYS A 480      91.414 148.212 180.740  1.00  0.51           C  
ATOM   3599  O   LYS A 480      91.880 148.585 181.810  1.00  0.51           O  
ATOM   3600  CB  LYS A 480      91.763 146.146 179.282  1.00  0.51           C  
ATOM   3601  CG  LYS A 480      90.598 146.138 178.275  1.00  0.51           C  
ATOM   3602  CD  LYS A 480      90.882 146.737 176.886  1.00  0.51           C  
ATOM   3603  CE  LYS A 480      89.605 146.762 176.042  1.00  0.51           C  
ATOM   3604  NZ  LYS A 480      89.838 147.414 174.745  1.00  0.51           N1+
ATOM   3605  N   GLU A 481      90.098 148.408 180.474  1.00  0.32           N  
ATOM   3606  CA  GLU A 481      89.188 148.992 181.458  1.00  0.32           C  
ATOM   3607  C   GLU A 481      87.846 149.475 180.907  1.00  0.32           C  
ATOM   3608  O   GLU A 481      87.701 149.666 179.703  1.00  0.32           O  
ATOM   3609  CB  GLU A 481      88.955 148.073 182.678  1.00  0.32           C  
ATOM   3610  CG  GLU A 481      88.453 146.654 182.337  1.00  0.32           C  
ATOM   3611  CD  GLU A 481      88.030 145.915 183.603  1.00  0.32           C  
ATOM   3612  OE1 GLU A 481      88.328 146.422 184.715  1.00  0.32           O  
ATOM   3613  OE2 GLU A 481      87.402 144.839 183.463  1.00  0.32           O1-
ATOM   3614  N   ILE A 482      86.832 149.660 181.796  1.00  0.28           N  
ATOM   3615  CA  ILE A 482      85.440 149.960 181.461  1.00  0.28           C  
ATOM   3616  C   ILE A 482      85.064 151.417 181.698  1.00  0.28           C  
ATOM   3617  O   ILE A 482      84.716 152.136 180.765  1.00  0.28           O  
ATOM   3618  CB  ILE A 482      84.500 149.064 182.278  1.00  0.28           C  
ATOM   3619  CG1 ILE A 482      84.696 147.595 181.844  1.00  0.28           C  
ATOM   3620  CG2 ILE A 482      83.013 149.488 182.163  1.00  0.28           C  
ATOM   3621  CD1 ILE A 482      83.979 146.575 182.731  1.00  0.28           C  
ATOM   3622  N   ASN A 483      85.094 151.908 182.963  1.00  0.32           N  
ATOM   3623  CA  ASN A 483      84.834 153.319 183.235  1.00  0.32           C  
ATOM   3624  C   ASN A 483      86.110 154.129 182.976  1.00  0.32           C  
ATOM   3625  O   ASN A 483      87.023 153.702 182.279  1.00  0.32           O  
ATOM   3626  CB  ASN A 483      84.370 153.548 184.710  1.00  0.32           C  
ATOM   3627  CG  ASN A 483      83.003 152.924 184.986  1.00  0.32           C  
ATOM   3628  ND2 ASN A 483      82.821 152.376 186.211  1.00  0.32           N  
ATOM   3629  OD1 ASN A 483      82.093 152.968 184.164  1.00  0.32           O  
ATOM   3630  N   GLY A 484      86.287 155.306 183.619  1.00  0.36           N  
ATOM   3631  CA  GLY A 484      87.546 156.050 183.520  1.00  0.36           C  
ATOM   3632  C   GLY A 484      88.597 155.557 184.485  1.00  0.36           C  
ATOM   3633  O   GLY A 484      89.502 156.290 184.861  1.00  0.36           O  
ATOM   3634  N   HIS A 485      88.475 154.289 184.907  1.00  0.36           N  
ATOM   3635  CA  HIS A 485      89.313 153.648 185.891  1.00  0.36           C  
ATOM   3636  C   HIS A 485      89.654 152.284 185.356  1.00  0.36           C  
ATOM   3637  O   HIS A 485      88.861 151.348 185.415  1.00  0.36           O  
ATOM   3638  CB  HIS A 485      88.597 153.470 187.241  1.00  0.36           C  
ATOM   3639  CG  HIS A 485      88.137 154.770 187.810  1.00  0.36           C  
ATOM   3640  CD2 HIS A 485      86.902 155.333 187.834  1.00  0.36           C  
ATOM   3641  ND1 HIS A 485      89.062 155.618 188.375  1.00  0.36           N  
ATOM   3642  CE1 HIS A 485      88.380 156.684 188.734  1.00  0.36           C  
ATOM   3643  NE2 HIS A 485      87.063 156.565 188.431  1.00  0.36           N  
ATOM   3644  N   MET A 486      90.851 152.171 184.786  1.00  0.42           N  
ATOM   3645  CA  MET A 486      91.370 150.967 184.195  1.00  0.42           C  
ATOM   3646  C   MET A 486      92.262 150.226 185.214  1.00  0.42           C  
ATOM   3647  O   MET A 486      92.638 150.800 186.236  1.00  0.42           O  
ATOM   3648  CB  MET A 486      92.192 151.397 182.969  1.00  0.42           C  
ATOM   3649  CG  MET A 486      91.497 152.040 181.758  1.00  0.42           C  
ATOM   3650  SD  MET A 486      92.653 152.174 180.360  1.00  0.42           S  
ATOM   3651  CE  MET A 486      91.360 152.501 179.143  1.00  0.42           C  
ATOM   3652  N   THR A 487      92.621 148.935 184.995  1.00  0.52           N  
ATOM   3653  CA  THR A 487      93.412 148.160 185.971  1.00  0.52           C  
ATOM   3654  C   THR A 487      94.267 147.095 185.292  1.00  0.52           C  
ATOM   3655  O   THR A 487      94.132 146.837 184.098  1.00  0.52           O  
ATOM   3656  CB  THR A 487      92.563 147.534 187.090  1.00  0.52           C  
ATOM   3657  CG2 THR A 487      91.640 146.422 186.578  1.00  0.52           C  
ATOM   3658  OG1 THR A 487      93.339 146.997 188.160  1.00  0.52           O  
ATOM   3659  N   VAL A 488      95.202 146.447 186.034  1.00  0.57           N  
ATOM   3660  CA  VAL A 488      96.011 145.320 185.569  1.00  0.57           C  
ATOM   3661  C   VAL A 488      95.183 144.040 185.481  1.00  0.57           C  
ATOM   3662  O   VAL A 488      95.291 143.109 186.281  1.00  0.57           O  
ATOM   3663  CB  VAL A 488      97.275 145.043 186.397  1.00  0.57           C  
ATOM   3664  CG1 VAL A 488      98.462 145.908 185.946  1.00  0.57           C  
ATOM   3665  CG2 VAL A 488      97.017 145.205 187.907  1.00  0.57           C  
ATOM   3666  N   THR A 489      94.307 143.955 184.472  1.00  0.55           N  
ATOM   3667  CA  THR A 489      93.415 142.822 184.285  1.00  0.55           C  
ATOM   3668  C   THR A 489      94.167 141.648 183.691  1.00  0.55           C  
ATOM   3669  O   THR A 489      94.981 141.778 182.776  1.00  0.55           O  
ATOM   3670  CB  THR A 489      92.176 143.164 183.459  1.00  0.55           C  
ATOM   3671  CG2 THR A 489      91.230 141.968 183.297  1.00  0.55           C  
ATOM   3672  OG1 THR A 489      91.436 144.175 184.125  1.00  0.55           O  
ATOM   3673  N   LYS A 490      93.957 140.438 184.245  1.00  0.58           N  
ATOM   3674  CA  LYS A 490      94.602 139.231 183.767  1.00  0.58           C  
ATOM   3675  C   LYS A 490      94.209 138.824 182.354  1.00  0.58           C  
ATOM   3676  O   LYS A 490      93.038 138.671 182.030  1.00  0.58           O  
ATOM   3677  CB  LYS A 490      94.348 138.040 184.722  1.00  0.58           C  
ATOM   3678  CG  LYS A 490      94.956 138.233 186.119  1.00  0.58           C  
ATOM   3679  CD  LYS A 490      94.711 137.028 187.042  1.00  0.58           C  
ATOM   3680  CE  LYS A 490      95.338 137.239 188.421  1.00  0.58           C  
ATOM   3681  NZ  LYS A 490      95.071 136.071 189.284  1.00  0.58           N1+
ATOM   3682  N   MET A 491      95.209 138.586 181.489  1.00  0.60           N  
ATOM   3683  CA  MET A 491      94.977 138.127 180.134  1.00  0.60           C  
ATOM   3684  C   MET A 491      95.762 136.861 179.873  1.00  0.60           C  
ATOM   3685  O   MET A 491      96.120 136.589 178.724  1.00  0.60           O  
ATOM   3686  CB  MET A 491      95.257 139.230 179.086  1.00  0.60           C  
ATOM   3687  CG  MET A 491      96.738 139.602 178.873  1.00  0.60           C  
ATOM   3688  SD  MET A 491      97.099 140.685 177.458  1.00  0.60           S  
ATOM   3689  CE  MET A 491      96.701 139.505 176.152  1.00  0.60           C  
ATOM   3690  N   ALA A 492      96.030 136.085 180.950  1.00  0.61           N  
ATOM   3691  CA  ALA A 492      96.554 134.731 181.003  1.00  0.61           C  
ATOM   3692  C   ALA A 492      97.882 134.602 181.712  1.00  0.61           C  
ATOM   3693  O   ALA A 492      98.158 135.302 182.684  1.00  0.61           O  
ATOM   3694  CB  ALA A 492      96.641 134.021 179.666  1.00  0.61           C  
ATOM   3695  N   GLU A 493      98.711 133.649 181.258  1.00  0.62           N  
ATOM   3696  CA  GLU A 493      99.882 133.204 181.955  1.00  0.62           C  
ATOM   3697  C   GLU A 493     100.800 132.505 180.980  1.00  0.62           C  
ATOM   3698  O   GLU A 493     100.425 132.144 179.865  1.00  0.62           O  
ATOM   3699  CB  GLU A 493      99.549 132.282 183.156  1.00  0.62           C  
ATOM   3700  CG  GLU A 493      98.916 130.919 182.801  1.00  0.62           C  
ATOM   3701  CD  GLU A 493      98.496 130.135 184.047  1.00  0.62           C  
ATOM   3702  OE1 GLU A 493      98.040 128.980 183.850  1.00  0.62           O  
ATOM   3703  OE2 GLU A 493      98.586 130.671 185.185  1.00  0.62           O1-
ATOM   3704  N   TYR A 494     102.060 132.331 181.379  1.00  0.62           N  
ATOM   3705  CA  TYR A 494     103.064 131.637 180.621  1.00  0.62           C  
ATOM   3706  C   TYR A 494     103.769 130.682 181.544  1.00  0.62           C  
ATOM   3707  O   TYR A 494     104.577 131.075 182.386  1.00  0.62           O  
ATOM   3708  CB  TYR A 494     104.072 132.630 179.991  1.00  0.62           C  
ATOM   3709  CG  TYR A 494     105.241 131.973 179.286  1.00  0.62           C  
ATOM   3710  CD1 TYR A 494     106.546 132.123 179.788  1.00  0.62           C  
ATOM   3711  CD2 TYR A 494     105.054 131.241 178.102  1.00  0.62           C  
ATOM   3712  CE1 TYR A 494     107.643 131.620 179.077  1.00  0.62           C  
ATOM   3713  CE2 TYR A 494     106.154 130.733 177.387  1.00  0.62           C  
ATOM   3714  CZ  TYR A 494     107.451 130.944 177.874  1.00  0.62           C  
ATOM   3715  OH  TYR A 494     108.598 130.529 177.172  1.00  0.62           O  
ATOM   3716  N   ASP A 495     103.506 129.387 181.356  1.00  0.60           N  
ATOM   3717  CA  ASP A 495     104.174 128.352 182.099  1.00  0.60           C  
ATOM   3718  C   ASP A 495     105.189 127.674 181.186  1.00  0.60           C  
ATOM   3719  O   ASP A 495     104.864 126.987 180.216  1.00  0.60           O  
ATOM   3720  CB  ASP A 495     103.123 127.387 182.684  1.00  0.60           C  
ATOM   3721  CG  ASP A 495     103.748 126.381 183.631  1.00  0.60           C  
ATOM   3722  OD1 ASP A 495     102.982 125.816 184.442  1.00  0.60           O  
ATOM   3723  OD2 ASP A 495     104.973 126.119 183.515  1.00  0.60           O1-
ATOM   3724  N   LEU A 496     106.488 127.815 181.478  1.00  0.55           N  
ATOM   3725  CA  LEU A 496     107.530 127.314 180.610  1.00  0.55           C  
ATOM   3726  C   LEU A 496     107.898 125.882 180.970  1.00  0.55           C  
ATOM   3727  O   LEU A 496     108.877 125.310 180.499  1.00  0.55           O  
ATOM   3728  CB  LEU A 496     108.758 128.246 180.633  1.00  0.55           C  
ATOM   3729  CG  LEU A 496     110.026 127.832 179.848  1.00  0.55           C  
ATOM   3730  CD1 LEU A 496     109.727 127.481 178.385  1.00  0.55           C  
ATOM   3731  CD2 LEU A 496     111.111 128.902 179.971  1.00  0.55           C  
ATOM   3732  N   GLN A 497     107.050 125.175 181.732  1.00  0.45           N  
ATOM   3733  CA  GLN A 497     107.180 123.732 181.864  1.00  0.45           C  
ATOM   3734  C   GLN A 497     107.183 122.983 180.519  1.00  0.45           C  
ATOM   3735  O   GLN A 497     107.786 121.925 180.381  1.00  0.45           O  
ATOM   3736  CB  GLN A 497     106.074 123.152 182.771  1.00  0.45           C  
ATOM   3737  CG  GLN A 497     104.657 123.183 182.151  1.00  0.45           C  
ATOM   3738  CD  GLN A 497     103.598 122.617 183.097  1.00  0.45           C  
ATOM   3739  NE2 GLN A 497     102.424 123.282 183.144  1.00  0.45           N  
ATOM   3740  OE1 GLN A 497     103.780 121.567 183.716  1.00  0.45           O  
ATOM   3741  N   ASN A 498     106.515 123.559 179.489  1.00  0.30           N  
ATOM   3742  CA  ASN A 498     106.505 123.037 178.132  1.00  0.30           C  
ATOM   3743  C   ASN A 498     106.196 124.150 177.124  1.00  0.30           C  
ATOM   3744  O   ASN A 498     105.478 123.938 176.152  1.00  0.30           O  
ATOM   3745  CB  ASN A 498     105.468 121.887 178.028  1.00  0.30           C  
ATOM   3746  CG  ASN A 498     105.661 121.048 176.766  1.00  0.30           C  
ATOM   3747  ND2 ASN A 498     104.538 120.548 176.201  1.00  0.30           N  
ATOM   3748  OD1 ASN A 498     106.773 120.815 176.296  1.00  0.30           O  
ATOM   3749  N   ASP A 499     106.695 125.382 177.383  1.00  0.48           N  
ATOM   3750  CA  ASP A 499     106.465 126.582 176.572  1.00  0.48           C  
ATOM   3751  C   ASP A 499     104.975 126.896 176.373  1.00  0.48           C  
ATOM   3752  O   ASP A 499     104.437 127.074 175.279  1.00  0.48           O  
ATOM   3753  CB  ASP A 499     107.286 126.523 175.260  1.00  0.48           C  
ATOM   3754  CG  ASP A 499     107.554 127.893 174.677  1.00  0.48           C  
ATOM   3755  OD1 ASP A 499     107.248 128.107 173.481  1.00  0.48           O  
ATOM   3756  OD2 ASP A 499     108.143 128.723 175.422  1.00  0.48           O1-
ATOM   3757  N   VAL A 500     104.243 126.930 177.496  1.00  0.59           N  
ATOM   3758  CA  VAL A 500     102.798 126.985 177.506  1.00  0.59           C  
ATOM   3759  C   VAL A 500     102.334 128.418 177.592  1.00  0.59           C  
ATOM   3760  O   VAL A 500     102.175 129.005 178.661  1.00  0.59           O  
ATOM   3761  CB  VAL A 500     102.211 126.147 178.635  1.00  0.59           C  
ATOM   3762  CG1 VAL A 500     100.673 126.142 178.595  1.00  0.59           C  
ATOM   3763  CG2 VAL A 500     102.759 124.713 178.515  1.00  0.59           C  
ATOM   3764  N   PHE A 501     102.086 129.022 176.420  1.00  0.58           N  
ATOM   3765  CA  PHE A 501     101.554 130.365 176.319  1.00  0.58           C  
ATOM   3766  C   PHE A 501     100.048 130.289 176.127  1.00  0.58           C  
ATOM   3767  O   PHE A 501      99.529 130.237 175.012  1.00  0.58           O  
ATOM   3768  CB  PHE A 501     102.263 131.154 175.180  1.00  0.58           C  
ATOM   3769  CG  PHE A 501     102.261 132.640 175.459  1.00  0.58           C  
ATOM   3770  CD1 PHE A 501     101.068 133.383 175.421  1.00  0.58           C  
ATOM   3771  CD2 PHE A 501     103.449 133.294 175.837  1.00  0.58           C  
ATOM   3772  CE1 PHE A 501     101.055 134.730 175.801  1.00  0.58           C  
ATOM   3773  CE2 PHE A 501     103.438 134.639 176.224  1.00  0.58           C  
ATOM   3774  CZ  PHE A 501     102.237 135.355 176.211  1.00  0.58           C  
ATOM   3775  N   ILE A 502      99.300 130.276 177.241  1.00  0.56           N  
ATOM   3776  CA  ILE A 502      97.848 130.395 177.239  1.00  0.56           C  
ATOM   3777  C   ILE A 502      97.486 131.854 177.003  1.00  0.56           C  
ATOM   3778  O   ILE A 502      98.075 132.728 177.630  1.00  0.56           O  
ATOM   3779  CB  ILE A 502      97.261 129.833 178.542  1.00  0.56           C  
ATOM   3780  CG1 ILE A 502      97.560 128.314 178.620  1.00  0.56           C  
ATOM   3781  CG2 ILE A 502      95.744 130.089 178.641  1.00  0.56           C  
ATOM   3782  CD1 ILE A 502      97.260 127.650 179.971  1.00  0.56           C  
ATOM   3783  N   ILE A 503      96.571 132.194 176.066  1.00  0.56           N  
ATOM   3784  CA  ILE A 503      96.210 133.591 175.825  1.00  0.56           C  
ATOM   3785  C   ILE A 503      94.756 133.739 175.366  1.00  0.56           C  
ATOM   3786  O   ILE A 503      94.307 133.063 174.440  1.00  0.56           O  
ATOM   3787  CB  ILE A 503      97.169 134.330 174.875  1.00  0.56           C  
ATOM   3788  CG1 ILE A 503      96.883 135.854 174.856  1.00  0.56           C  
ATOM   3789  CG2 ILE A 503      97.207 133.711 173.460  1.00  0.56           C  
ATOM   3790  CD1 ILE A 503      97.918 136.682 174.086  1.00  0.56           C  
ATOM   3791  N   PRO A 504      93.961 134.615 175.971  1.00  0.58           N  
ATOM   3792  CA  PRO A 504      92.706 135.012 175.374  1.00  0.58           C  
ATOM   3793  C   PRO A 504      92.953 136.165 174.412  1.00  0.58           C  
ATOM   3794  O   PRO A 504      93.059 137.317 174.826  1.00  0.58           O  
ATOM   3795  CB  PRO A 504      91.839 135.493 176.562  1.00  0.58           C  
ATOM   3796  CG  PRO A 504      92.424 134.821 177.801  1.00  0.58           C  
ATOM   3797  CD  PRO A 504      93.879 134.616 177.418  1.00  0.58           C  
ATOM   3798  N   ASP A 505      92.969 135.910 173.094  1.00  0.52           N  
ATOM   3799  CA  ASP A 505      93.046 136.989 172.125  1.00  0.52           C  
ATOM   3800  C   ASP A 505      91.747 137.777 171.992  1.00  0.52           C  
ATOM   3801  O   ASP A 505      91.747 138.896 171.492  1.00  0.52           O  
ATOM   3802  CB  ASP A 505      93.330 136.426 170.722  1.00  0.52           C  
ATOM   3803  CG  ASP A 505      94.808 136.230 170.488  1.00  0.52           C  
ATOM   3804  OD1 ASP A 505      95.570 137.214 170.630  1.00  0.52           O  
ATOM   3805  OD2 ASP A 505      95.198 135.134 170.037  1.00  0.52           O1-
ATOM   3806  N   GLN A 506      90.605 137.204 172.416  1.00  0.45           N  
ATOM   3807  CA  GLN A 506      89.315 137.868 172.329  1.00  0.45           C  
ATOM   3808  C   GLN A 506      89.084 138.863 173.468  1.00  0.45           C  
ATOM   3809  O   GLN A 506      88.226 139.733 173.375  1.00  0.45           O  
ATOM   3810  CB  GLN A 506      88.176 136.816 172.339  1.00  0.45           C  
ATOM   3811  CG  GLN A 506      88.171 135.798 171.165  1.00  0.45           C  
ATOM   3812  CD  GLN A 506      87.820 136.411 169.807  1.00  0.45           C  
ATOM   3813  NE2 GLN A 506      88.785 136.427 168.863  1.00  0.45           N  
ATOM   3814  OE1 GLN A 506      86.676 136.794 169.551  1.00  0.45           O  
ATOM   3815  N   GLU A 507      89.863 138.771 174.568  1.00  0.48           N  
ATOM   3816  CA  GLU A 507      89.822 139.731 175.668  1.00  0.48           C  
ATOM   3817  C   GLU A 507      90.346 141.102 175.255  1.00  0.48           C  
ATOM   3818  O   GLU A 507      89.775 142.175 175.472  1.00  0.48           O  
ATOM   3819  CB  GLU A 507      90.705 139.178 176.817  1.00  0.48           C  
ATOM   3820  CG  GLU A 507      90.703 140.006 178.124  1.00  0.48           C  
ATOM   3821  CD  GLU A 507      89.321 140.091 178.763  1.00  0.48           C  
ATOM   3822  OE1 GLU A 507      88.596 139.063 178.742  1.00  0.48           O  
ATOM   3823  OE2 GLU A 507      88.993 141.188 179.280  1.00  0.48           O1-
ATOM   3824  N   THR A 508      91.487 141.083 174.557  1.00  0.49           N  
ATOM   3825  CA  THR A 508      92.185 142.280 174.150  1.00  0.49           C  
ATOM   3826  C   THR A 508      91.688 142.724 172.799  1.00  0.49           C  
ATOM   3827  O   THR A 508      91.880 142.024 171.811  1.00  0.49           O  
ATOM   3828  CB  THR A 508      93.691 142.063 174.077  1.00  0.49           C  
ATOM   3829  CG2 THR A 508      94.431 143.384 173.828  1.00  0.49           C  
ATOM   3830  OG1 THR A 508      94.160 141.565 175.319  1.00  0.49           O  
ATOM   3831  N   LYS A 509      91.081 143.938 172.745  1.00  0.37           N  
ATOM   3832  CA  LYS A 509      90.535 144.609 171.565  1.00  0.37           C  
ATOM   3833  C   LYS A 509      89.078 144.265 171.294  1.00  0.37           C  
ATOM   3834  O   LYS A 509      88.618 144.333 170.161  1.00  0.37           O  
ATOM   3835  CB  LYS A 509      91.369 144.477 170.266  1.00  0.37           C  
ATOM   3836  CG  LYS A 509      92.881 144.705 170.421  1.00  0.37           C  
ATOM   3837  CD  LYS A 509      93.298 146.145 170.729  1.00  0.37           C  
ATOM   3838  CE  LYS A 509      94.820 146.281 170.740  1.00  0.37           C  
ATOM   3839  NZ  LYS A 509      95.200 147.679 170.994  1.00  0.37           N1+
ATOM   3840  N   ASN A 510      88.289 143.943 172.338  1.00  0.29           N  
ATOM   3841  CA  ASN A 510      86.903 143.508 172.202  1.00  0.29           C  
ATOM   3842  C   ASN A 510      85.982 144.443 171.414  1.00  0.29           C  
ATOM   3843  O   ASN A 510      85.116 143.997 170.666  1.00  0.29           O  
ATOM   3844  CB  ASN A 510      86.314 143.287 173.617  1.00  0.29           C  
ATOM   3845  CG  ASN A 510      84.912 142.679 173.554  1.00  0.29           C  
ATOM   3846  ND2 ASN A 510      83.896 143.487 173.937  1.00  0.29           N  
ATOM   3847  OD1 ASN A 510      84.702 141.543 173.137  1.00  0.29           O  
ATOM   3848  N   GLU A 511      86.161 145.766 171.545  1.00  0.24           N  
ATOM   3849  CA  GLU A 511      85.410 146.810 170.876  1.00  0.24           C  
ATOM   3850  C   GLU A 511      85.404 146.647 169.362  1.00  0.24           C  
ATOM   3851  O   GLU A 511      84.453 147.007 168.671  1.00  0.24           O  
ATOM   3852  CB  GLU A 511      86.019 148.195 171.210  1.00  0.24           C  
ATOM   3853  CG  GLU A 511      86.009 148.551 172.716  1.00  0.24           C  
ATOM   3854  CD  GLU A 511      87.163 147.937 173.483  1.00  0.24           C  
ATOM   3855  OE1 GLU A 511      87.969 147.126 172.940  1.00  0.24           O  
ATOM   3856  OE2 GLU A 511      87.349 148.288 174.669  1.00  0.24           O1-
ATOM   3857  N   PHE A 512      86.488 146.057 168.831  1.00  0.23           N  
ATOM   3858  CA  PHE A 512      86.607 145.692 167.446  1.00  0.23           C  
ATOM   3859  C   PHE A 512      87.234 144.306 167.331  1.00  0.23           C  
ATOM   3860  O   PHE A 512      88.437 144.166 167.136  1.00  0.23           O  
ATOM   3861  CB  PHE A 512      87.508 146.686 166.701  1.00  0.23           C  
ATOM   3862  CG  PHE A 512      87.082 148.123 166.791  1.00  0.23           C  
ATOM   3863  CD1 PHE A 512      86.132 148.652 165.901  1.00  0.23           C  
ATOM   3864  CD2 PHE A 512      87.710 148.983 167.707  1.00  0.23           C  
ATOM   3865  CE1 PHE A 512      85.829 150.020 165.916  1.00  0.23           C  
ATOM   3866  CE2 PHE A 512      87.407 150.349 167.727  1.00  0.23           C  
ATOM   3867  CZ  PHE A 512      86.473 150.869 166.824  1.00  0.23           C  
ATOM   3868  N   ARG A 513      86.419 143.231 167.396  1.00  0.25           N  
ATOM   3869  CA  ARG A 513      86.850 141.841 167.544  1.00  0.25           C  
ATOM   3870  C   ARG A 513      88.045 141.377 166.712  1.00  0.25           C  
ATOM   3871  O   ARG A 513      88.923 140.661 167.186  1.00  0.25           O  
ATOM   3872  CB  ARG A 513      85.643 140.944 167.177  1.00  0.25           C  
ATOM   3873  CG  ARG A 513      85.872 139.434 167.383  1.00  0.25           C  
ATOM   3874  CD  ARG A 513      84.666 138.586 166.979  1.00  0.25           C  
ATOM   3875  NE  ARG A 513      84.905 137.237 167.560  1.00  0.25           N  
ATOM   3876  CZ  ARG A 513      84.097 136.181 167.429  1.00  0.25           C  
ATOM   3877  NH1 ARG A 513      84.406 135.067 168.085  1.00  0.25           N1+
ATOM   3878  NH2 ARG A 513      83.005 136.226 166.676  1.00  0.25           N  
ATOM   3879  N   ASN A 514      88.099 141.785 165.432  1.00  0.27           N  
ATOM   3880  CA  ASN A 514      89.140 141.356 164.519  1.00  0.27           C  
ATOM   3881  C   ASN A 514      90.093 142.492 164.168  1.00  0.27           C  
ATOM   3882  O   ASN A 514      90.804 142.442 163.167  1.00  0.27           O  
ATOM   3883  CB  ASN A 514      88.505 140.816 163.218  1.00  0.27           C  
ATOM   3884  CG  ASN A 514      87.679 139.570 163.513  1.00  0.27           C  
ATOM   3885  ND2 ASN A 514      86.433 139.527 162.983  1.00  0.27           N  
ATOM   3886  OD1 ASN A 514      88.104 138.636 164.192  1.00  0.27           O  
ATOM   3887  N   LEU A 515      90.134 143.556 164.982  1.00  0.27           N  
ATOM   3888  CA  LEU A 515      90.918 144.740 164.696  1.00  0.27           C  
ATOM   3889  C   LEU A 515      91.818 145.016 165.877  1.00  0.27           C  
ATOM   3890  O   LEU A 515      91.487 145.671 166.868  1.00  0.27           O  
ATOM   3891  CB  LEU A 515      89.985 145.924 164.427  1.00  0.27           C  
ATOM   3892  CG  LEU A 515      90.602 147.271 164.025  1.00  0.27           C  
ATOM   3893  CD1 LEU A 515      91.350 147.192 162.694  1.00  0.27           C  
ATOM   3894  CD2 LEU A 515      89.482 148.319 163.947  1.00  0.27           C  
ATOM   3895  N   LYS A 516      93.043 144.493 165.781  1.00  0.41           N  
ATOM   3896  CA  LYS A 516      94.051 144.709 166.782  1.00  0.41           C  
ATOM   3897  C   LYS A 516      94.896 145.910 166.411  1.00  0.41           C  
ATOM   3898  O   LYS A 516      94.616 146.652 165.474  1.00  0.41           O  
ATOM   3899  CB  LYS A 516      94.898 143.428 167.039  1.00  0.41           C  
ATOM   3900  CG  LYS A 516      94.088 142.238 167.600  1.00  0.41           C  
ATOM   3901  CD  LYS A 516      94.943 140.986 167.862  1.00  0.41           C  
ATOM   3902  CE  LYS A 516      94.154 139.848 168.502  1.00  0.41           C  
ATOM   3903  NZ  LYS A 516      95.047 138.678 168.699  1.00  0.41           N1+
ATOM   3904  N   GLN A 517      95.992 146.161 167.157  1.00  0.39           N  
ATOM   3905  CA  GLN A 517      97.045 147.000 166.622  1.00  0.39           C  
ATOM   3906  C   GLN A 517      97.611 146.356 165.365  1.00  0.39           C  
ATOM   3907  O   GLN A 517      97.801 145.141 165.322  1.00  0.39           O  
ATOM   3908  CB  GLN A 517      98.186 147.211 167.644  1.00  0.39           C  
ATOM   3909  CG  GLN A 517      99.295 148.172 167.150  1.00  0.39           C  
ATOM   3910  CD  GLN A 517      98.802 149.621 167.133  1.00  0.39           C  
ATOM   3911  NE2 GLN A 517      99.206 150.376 166.088  1.00  0.39           N  
ATOM   3912  OE1 GLN A 517      98.077 150.068 168.027  1.00  0.39           O  
ATOM   3913  N   ILE A 518      97.863 147.153 164.312  1.00  0.42           N  
ATOM   3914  CA  ILE A 518      98.419 146.646 163.077  1.00  0.42           C  
ATOM   3915  C   ILE A 518      99.754 145.951 163.291  1.00  0.42           C  
ATOM   3916  O   ILE A 518     100.538 146.317 164.170  1.00  0.42           O  
ATOM   3917  CB  ILE A 518      98.505 147.745 162.026  1.00  0.42           C  
ATOM   3918  CG1 ILE A 518      98.679 147.169 160.606  1.00  0.42           C  
ATOM   3919  CG2 ILE A 518      99.612 148.757 162.383  1.00  0.42           C  
ATOM   3920  CD1 ILE A 518      98.426 148.212 159.517  1.00  0.42           C  
ATOM   3921  N   GLN A 519     100.022 144.884 162.513  1.00  0.50           N  
ATOM   3922  CA  GLN A 519     101.267 144.160 162.595  1.00  0.50           C  
ATOM   3923  C   GLN A 519     102.468 145.042 162.336  1.00  0.50           C  
ATOM   3924  O   GLN A 519     102.654 145.565 161.240  1.00  0.50           O  
ATOM   3925  CB  GLN A 519     101.319 142.970 161.609  1.00  0.50           C  
ATOM   3926  CG  GLN A 519     100.301 141.847 161.901  1.00  0.50           C  
ATOM   3927  CD  GLN A 519     100.312 140.830 160.761  1.00  0.50           C  
ATOM   3928  NE2 GLN A 519     101.187 139.805 160.856  1.00  0.50           N  
ATOM   3929  OE1 GLN A 519      99.585 140.977 159.776  1.00  0.50           O  
ATOM   3930  N   SER A 520     103.309 145.232 163.367  1.00  0.60           N  
ATOM   3931  CA  SER A 520     104.536 145.998 163.259  1.00  0.60           C  
ATOM   3932  C   SER A 520     105.521 145.286 162.332  1.00  0.60           C  
ATOM   3933  O   SER A 520     106.154 144.292 162.694  1.00  0.60           O  
ATOM   3934  CB  SER A 520     105.189 146.254 164.646  1.00  0.60           C  
ATOM   3935  OG  SER A 520     104.317 146.923 165.571  1.00  0.60           O  
ATOM   3936  N   LYS A 521     105.625 145.719 161.065  1.00  0.53           N  
ATOM   3937  CA  LYS A 521     106.417 145.047 160.054  1.00  0.53           C  
ATOM   3938  C   LYS A 521     106.909 146.080 159.065  1.00  0.53           C  
ATOM   3939  O   LYS A 521     106.158 146.944 158.641  1.00  0.53           O  
ATOM   3940  CB  LYS A 521     105.637 143.899 159.352  1.00  0.53           C  
ATOM   3941  CG  LYS A 521     104.421 144.339 158.521  1.00  0.53           C  
ATOM   3942  CD  LYS A 521     103.681 143.158 157.876  1.00  0.53           C  
ATOM   3943  CE  LYS A 521     102.485 143.615 157.046  1.00  0.53           C  
ATOM   3944  NZ  LYS A 521     101.784 142.444 156.498  1.00  0.53           N1+
ATOM   3945  N   CYS A 522     108.197 146.050 158.673  1.00  0.55           N  
ATOM   3946  CA  CYS A 522     108.747 147.048 157.759  1.00  0.55           C  
ATOM   3947  C   CYS A 522     108.205 146.939 156.345  1.00  0.55           C  
ATOM   3948  O   CYS A 522     107.830 147.927 155.719  1.00  0.55           O  
ATOM   3949  CB  CYS A 522     110.289 146.934 157.741  1.00  0.55           C  
ATOM   3950  SG  CYS A 522     111.170 148.300 156.929  1.00  0.55           S  
ATOM   3951  N   SER A 523     108.133 145.702 155.829  1.00  0.53           N  
ATOM   3952  CA  SER A 523     107.679 145.446 154.479  1.00  0.53           C  
ATOM   3953  C   SER A 523     106.517 144.508 154.481  1.00  0.53           C  
ATOM   3954  O   SER A 523     106.527 143.459 155.124  1.00  0.53           O  
ATOM   3955  CB  SER A 523     108.758 144.810 153.591  1.00  0.53           C  
ATOM   3956  OG  SER A 523     109.832 145.734 153.482  1.00  0.53           O  
ATOM   3957  N   LYS A 524     105.469 144.859 153.720  1.00  0.53           N  
ATOM   3958  CA  LYS A 524     104.408 143.943 153.377  1.00  0.53           C  
ATOM   3959  C   LYS A 524     104.897 142.787 152.508  1.00  0.53           C  
ATOM   3960  O   LYS A 524     105.865 142.879 151.752  1.00  0.53           O  
ATOM   3961  CB  LYS A 524     103.235 144.664 152.670  1.00  0.53           C  
ATOM   3962  CG  LYS A 524     102.591 145.765 153.528  1.00  0.53           C  
ATOM   3963  CD  LYS A 524     101.439 146.486 152.806  1.00  0.53           C  
ATOM   3964  CE  LYS A 524     100.792 147.576 153.666  1.00  0.53           C  
ATOM   3965  NZ  LYS A 524      99.721 148.257 152.905  1.00  0.53           N1+
ATOM   3966  N   GLU A 525     104.231 141.639 152.610  1.00  0.51           N  
ATOM   3967  CA  GLU A 525     104.354 140.496 151.757  1.00  0.51           C  
ATOM   3968  C   GLU A 525     104.064 140.873 150.307  1.00  0.51           C  
ATOM   3969  O   GLU A 525     103.007 141.389 149.955  1.00  0.51           O  
ATOM   3970  CB  GLU A 525     103.419 139.374 152.281  1.00  0.51           C  
ATOM   3971  CG  GLU A 525     103.697 138.920 153.752  1.00  0.51           C  
ATOM   3972  CD  GLU A 525     103.304 139.918 154.856  1.00  0.51           C  
ATOM   3973  OE1 GLU A 525     102.639 140.952 154.569  1.00  0.51           O  
ATOM   3974  OE2 GLU A 525     103.684 139.708 156.030  1.00  0.51           O1-
ATOM   3975  N   CYS A 526     105.075 140.685 149.439  1.00  0.46           N  
ATOM   3976  CA  CYS A 526     105.036 141.088 148.049  1.00  0.46           C  
ATOM   3977  C   CYS A 526     104.185 140.161 147.217  1.00  0.46           C  
ATOM   3978  O   CYS A 526     104.021 138.999 147.572  1.00  0.46           O  
ATOM   3979  CB  CYS A 526     106.451 141.100 147.420  1.00  0.46           C  
ATOM   3980  SG  CYS A 526     107.620 142.154 148.318  1.00  0.46           S  
ATOM   3981  N   SER A 527     103.647 140.645 146.076  1.00  0.47           N  
ATOM   3982  CA  SER A 527     102.844 139.843 145.150  1.00  0.47           C  
ATOM   3983  C   SER A 527     103.613 138.672 144.538  1.00  0.47           C  
ATOM   3984  O   SER A 527     104.382 138.902 143.602  1.00  0.47           O  
ATOM   3985  CB  SER A 527     102.294 140.721 143.990  1.00  0.47           C  
ATOM   3986  OG  SER A 527     101.421 139.996 143.118  1.00  0.47           O  
ATOM   3987  N   PRO A 528     103.470 137.408 144.966  1.00  0.42           N  
ATOM   3988  CA  PRO A 528     104.520 136.419 144.770  1.00  0.42           C  
ATOM   3989  C   PRO A 528     104.435 135.797 143.397  1.00  0.42           C  
ATOM   3990  O   PRO A 528     105.280 134.961 143.081  1.00  0.42           O  
ATOM   3991  CB  PRO A 528     104.284 135.380 145.882  1.00  0.42           C  
ATOM   3992  CG  PRO A 528     102.806 135.500 146.270  1.00  0.42           C  
ATOM   3993  CD  PRO A 528     102.421 136.931 145.880  1.00  0.42           C  
ATOM   3994  N   GLY A 529     103.430 136.182 142.580  1.00  0.40           N  
ATOM   3995  CA  GLY A 529     103.240 135.665 141.230  1.00  0.40           C  
ATOM   3996  C   GLY A 529     104.298 136.113 140.260  1.00  0.40           C  
ATOM   3997  O   GLY A 529     104.764 135.339 139.435  1.00  0.40           O  
ATOM   3998  N   GLN A 530     104.715 137.387 140.350  1.00  0.43           N  
ATOM   3999  CA  GLN A 530     105.746 137.936 139.478  1.00  0.43           C  
ATOM   4000  C   GLN A 530     106.701 138.852 140.229  1.00  0.43           C  
ATOM   4001  O   GLN A 530     107.833 139.082 139.804  1.00  0.43           O  
ATOM   4002  CB  GLN A 530     105.138 138.764 138.312  1.00  0.43           C  
ATOM   4003  CG  GLN A 530     104.191 137.987 137.362  1.00  0.43           C  
ATOM   4004  CD  GLN A 530     104.934 136.897 136.584  1.00  0.43           C  
ATOM   4005  NE2 GLN A 530     104.370 135.670 136.537  1.00  0.43           N  
ATOM   4006  OE1 GLN A 530     105.996 137.142 136.018  1.00  0.43           O  
ATOM   4007  N   MET A 531     106.288 139.408 141.385  1.00  0.45           N  
ATOM   4008  CA  MET A 531     107.136 140.273 142.172  1.00  0.45           C  
ATOM   4009  C   MET A 531     107.856 139.494 143.252  1.00  0.45           C  
ATOM   4010  O   MET A 531     107.334 138.580 143.892  1.00  0.45           O  
ATOM   4011  CB  MET A 531     106.357 141.450 142.798  1.00  0.45           C  
ATOM   4012  CG  MET A 531     105.725 142.389 141.755  1.00  0.45           C  
ATOM   4013  SD  MET A 531     104.665 143.663 142.499  1.00  0.45           S  
ATOM   4014  CE  MET A 531     105.995 144.722 143.128  1.00  0.45           C  
ATOM   4015  N   LYS A 532     109.118 139.851 143.485  1.00  0.45           N  
ATOM   4016  CA  LYS A 532     109.946 139.225 144.475  1.00  0.45           C  
ATOM   4017  C   LYS A 532     110.397 140.221 145.495  1.00  0.45           C  
ATOM   4018  O   LYS A 532     110.161 141.414 145.393  1.00  0.45           O  
ATOM   4019  CB  LYS A 532     111.146 138.518 143.831  1.00  0.45           C  
ATOM   4020  CG  LYS A 532     110.780 137.157 143.230  1.00  0.45           C  
ATOM   4021  CD  LYS A 532     110.598 136.020 144.250  1.00  0.45           C  
ATOM   4022  CE  LYS A 532     109.180 135.800 144.784  1.00  0.45           C  
ATOM   4023  NZ  LYS A 532     109.144 134.531 145.543  1.00  0.45           N1+
ATOM   4024  N   LYS A 533     111.006 139.718 146.572  1.00  0.46           N  
ATOM   4025  CA  LYS A 533     111.568 140.548 147.602  1.00  0.46           C  
ATOM   4026  C   LYS A 533     113.022 140.801 147.267  1.00  0.46           C  
ATOM   4027  O   LYS A 533     113.658 139.981 146.624  1.00  0.46           O  
ATOM   4028  CB  LYS A 533     111.437 139.844 148.975  1.00  0.46           C  
ATOM   4029  CG  LYS A 533     109.984 139.787 149.473  1.00  0.46           C  
ATOM   4030  CD  LYS A 533     109.831 139.196 150.883  1.00  0.46           C  
ATOM   4031  CE  LYS A 533     108.375 139.174 151.359  1.00  0.46           C  
ATOM   4032  NZ  LYS A 533     108.293 138.622 152.728  1.00  0.46           N1+
ATOM   4033  N   THR A 534     113.578 141.938 147.697  1.00  0.45           N  
ATOM   4034  CA  THR A 534     115.003 142.210 147.555  1.00  0.45           C  
ATOM   4035  C   THR A 534     115.434 142.935 148.809  1.00  0.45           C  
ATOM   4036  O   THR A 534     114.782 143.876 149.251  1.00  0.45           O  
ATOM   4037  CB  THR A 534     115.324 143.078 146.343  1.00  0.45           C  
ATOM   4038  CG2 THR A 534     116.820 143.406 146.254  1.00  0.45           C  
ATOM   4039  OG1 THR A 534     114.989 142.384 145.151  1.00  0.45           O  
ATOM   4040  N   THR A 535     116.525 142.513 149.476  1.00  0.43           N  
ATOM   4041  CA  THR A 535     116.997 143.150 150.712  1.00  0.43           C  
ATOM   4042  C   THR A 535     117.610 144.524 150.480  1.00  0.43           C  
ATOM   4043  O   THR A 535     118.557 144.670 149.716  1.00  0.43           O  
ATOM   4044  CB  THR A 535     118.044 142.308 151.440  1.00  0.43           C  
ATOM   4045  CG2 THR A 535     118.554 142.969 152.731  1.00  0.43           C  
ATOM   4046  OG1 THR A 535     117.489 141.060 151.821  1.00  0.43           O  
ATOM   4047  N   ARG A 536     117.115 145.584 151.159  1.00  0.32           N  
ATOM   4048  CA  ARG A 536     117.647 146.933 150.999  1.00  0.32           C  
ATOM   4049  C   ARG A 536     119.048 147.219 151.513  1.00  0.32           C  
ATOM   4050  O   ARG A 536     119.696 148.091 150.946  1.00  0.32           O  
ATOM   4051  CB  ARG A 536     116.714 147.980 151.638  1.00  0.32           C  
ATOM   4052  CG  ARG A 536     115.422 148.183 150.834  1.00  0.32           C  
ATOM   4053  CD  ARG A 536     114.519 149.230 151.475  1.00  0.32           C  
ATOM   4054  NE  ARG A 536     113.511 149.627 150.464  1.00  0.32           N  
ATOM   4055  CZ  ARG A 536     112.491 150.461 150.690  1.00  0.32           C  
ATOM   4056  NH1 ARG A 536     111.735 150.798 149.657  1.00  0.32           N1+
ATOM   4057  NH2 ARG A 536     112.246 150.957 151.886  1.00  0.32           N  
ATOM   4058  N   SER A 537     119.488 146.553 152.612  1.00  0.35           N  
ATOM   4059  CA  SER A 537     120.803 146.690 153.268  1.00  0.35           C  
ATOM   4060  C   SER A 537     120.694 147.306 154.664  1.00  0.35           C  
ATOM   4061  O   SER A 537     121.654 147.826 155.219  1.00  0.35           O  
ATOM   4062  CB  SER A 537     121.934 147.407 152.464  1.00  0.35           C  
ATOM   4063  OG  SER A 537     123.235 147.116 152.975  1.00  0.35           O  
ATOM   4064  N   GLN A 538     119.497 147.280 155.291  1.00  0.40           N  
ATOM   4065  CA  GLN A 538     119.329 147.870 156.623  1.00  0.40           C  
ATOM   4066  C   GLN A 538     118.895 146.880 157.700  1.00  0.40           C  
ATOM   4067  O   GLN A 538     119.465 146.834 158.782  1.00  0.40           O  
ATOM   4068  CB  GLN A 538     118.264 148.997 156.581  1.00  0.40           C  
ATOM   4069  CG  GLN A 538     118.615 150.174 155.640  1.00  0.40           C  
ATOM   4070  CD  GLN A 538     119.839 150.946 156.142  1.00  0.40           C  
ATOM   4071  NE2 GLN A 538     120.870 151.091 155.281  1.00  0.40           N  
ATOM   4072  OE1 GLN A 538     119.866 151.433 157.271  1.00  0.40           O  
ATOM   4073  N   HIS A 539     117.883 146.035 157.422  1.00  0.44           N  
ATOM   4074  CA  HIS A 539     117.350 145.070 158.370  1.00  0.44           C  
ATOM   4075  C   HIS A 539     116.919 143.862 157.569  1.00  0.44           C  
ATOM   4076  O   HIS A 539     116.815 143.924 156.345  1.00  0.44           O  
ATOM   4077  CB  HIS A 539     116.076 145.555 159.118  1.00  0.44           C  
ATOM   4078  CG  HIS A 539     116.285 146.707 160.046  1.00  0.44           C  
ATOM   4079  CD2 HIS A 539     116.006 148.030 159.906  1.00  0.44           C  
ATOM   4080  ND1 HIS A 539     116.842 146.461 161.279  1.00  0.44           N  
ATOM   4081  CE1 HIS A 539     116.912 147.640 161.871  1.00  0.44           C  
ATOM   4082  NE2 HIS A 539     116.413 148.625 161.082  1.00  0.44           N  
ATOM   4083  N   ILE A 540     116.581 142.746 158.242  1.00  0.46           N  
ATOM   4084  CA  ILE A 540     116.234 141.483 157.596  1.00  0.46           C  
ATOM   4085  C   ILE A 540     114.759 141.380 157.237  1.00  0.46           C  
ATOM   4086  O   ILE A 540     114.262 140.327 156.845  1.00  0.46           O  
ATOM   4087  CB  ILE A 540     116.577 140.301 158.502  1.00  0.46           C  
ATOM   4088  CG1 ILE A 540     115.851 140.375 159.866  1.00  0.46           C  
ATOM   4089  CG2 ILE A 540     118.108 140.235 158.674  1.00  0.46           C  
ATOM   4090  CD1 ILE A 540     116.040 139.135 160.737  1.00  0.46           C  
ATOM   4091  N   CYS A 541     114.021 142.498 157.351  1.00  0.56           N  
ATOM   4092  CA  CYS A 541     112.592 142.541 157.114  1.00  0.56           C  
ATOM   4093  C   CYS A 541     112.169 143.768 156.328  1.00  0.56           C  
ATOM   4094  O   CYS A 541     110.990 143.921 156.027  1.00  0.56           O  
ATOM   4095  CB  CYS A 541     111.820 142.531 158.457  1.00  0.56           C  
ATOM   4096  SG  CYS A 541     112.409 143.811 159.606  1.00  0.56           S  
ATOM   4097  N   CYS A 542     113.119 144.641 155.924  1.00  0.52           N  
ATOM   4098  CA  CYS A 542     112.835 145.795 155.077  1.00  0.52           C  
ATOM   4099  C   CYS A 542     113.185 145.451 153.642  1.00  0.52           C  
ATOM   4100  O   CYS A 542     114.059 146.038 153.004  1.00  0.52           O  
ATOM   4101  CB  CYS A 542     113.584 147.082 155.501  1.00  0.52           C  
ATOM   4102  SG  CYS A 542     113.110 147.732 157.134  1.00  0.52           S  
ATOM   4103  N   TYR A 543     112.490 144.430 153.132  1.00  0.40           N  
ATOM   4104  CA  TYR A 543     112.521 143.983 151.763  1.00  0.40           C  
ATOM   4105  C   TYR A 543     111.816 144.921 150.801  1.00  0.40           C  
ATOM   4106  O   TYR A 543     110.812 145.556 151.105  1.00  0.40           O  
ATOM   4107  CB  TYR A 543     111.818 142.617 151.622  1.00  0.40           C  
ATOM   4108  CG  TYR A 543     112.565 141.541 152.349  1.00  0.40           C  
ATOM   4109  CD1 TYR A 543     113.711 140.964 151.777  1.00  0.40           C  
ATOM   4110  CD2 TYR A 543     112.109 141.071 153.590  1.00  0.40           C  
ATOM   4111  CE1 TYR A 543     114.397 139.938 152.442  1.00  0.40           C  
ATOM   4112  CE2 TYR A 543     112.795 140.047 154.253  1.00  0.40           C  
ATOM   4113  CZ  TYR A 543     113.952 139.497 153.691  1.00  0.40           C  
ATOM   4114  OH  TYR A 543     114.681 138.531 154.408  1.00  0.40           O  
ATOM   4115  N   GLU A 544     112.297 144.984 149.567  1.00  0.52           N  
ATOM   4116  CA  GLU A 544     111.665 145.758 148.528  1.00  0.52           C  
ATOM   4117  C   GLU A 544     110.980 144.848 147.535  1.00  0.52           C  
ATOM   4118  O   GLU A 544     111.539 143.843 147.108  1.00  0.52           O  
ATOM   4119  CB  GLU A 544     112.728 146.620 147.837  1.00  0.52           C  
ATOM   4120  CG  GLU A 544     112.137 147.618 146.820  1.00  0.52           C  
ATOM   4121  CD  GLU A 544     112.914 148.913 146.777  1.00  0.52           C  
ATOM   4122  OE1 GLU A 544     113.457 149.322 145.736  1.00  0.52           O  
ATOM   4123  OE2 GLU A 544     112.993 149.561 147.859  1.00  0.52           O1-
ATOM   4124  N   CYS A 545     109.720 145.151 147.167  1.00  0.59           N  
ATOM   4125  CA  CYS A 545     108.973 144.349 146.220  1.00  0.59           C  
ATOM   4126  C   CYS A 545     109.359 144.683 144.788  1.00  0.59           C  
ATOM   4127  O   CYS A 545     108.883 145.643 144.185  1.00  0.59           O  
ATOM   4128  CB  CYS A 545     107.447 144.497 146.414  1.00  0.59           C  
ATOM   4129  SG  CYS A 545     106.880 144.019 148.074  1.00  0.59           S  
ATOM   4130  N   GLN A 546     110.238 143.863 144.202  1.00  0.55           N  
ATOM   4131  CA  GLN A 546     110.832 144.086 142.908  1.00  0.55           C  
ATOM   4132  C   GLN A 546     110.302 143.061 141.922  1.00  0.55           C  
ATOM   4133  O   GLN A 546     110.378 141.855 142.132  1.00  0.55           O  
ATOM   4134  CB  GLN A 546     112.375 143.981 143.013  1.00  0.55           C  
ATOM   4135  CG  GLN A 546     113.129 144.260 141.689  1.00  0.55           C  
ATOM   4136  CD  GLN A 546     114.649 144.265 141.872  1.00  0.55           C  
ATOM   4137  NE2 GLN A 546     115.361 144.726 140.816  1.00  0.55           N  
ATOM   4138  OE1 GLN A 546     115.210 143.888 142.901  1.00  0.55           O  
ATOM   4139  N   ASN A 547     109.709 143.508 140.799  1.00  0.51           N  
ATOM   4140  CA  ASN A 547     109.344 142.628 139.704  1.00  0.51           C  
ATOM   4141  C   ASN A 547     110.532 141.980 139.004  1.00  0.51           C  
ATOM   4142  O   ASN A 547     111.614 142.556 138.918  1.00  0.51           O  
ATOM   4143  CB  ASN A 547     108.401 143.327 138.691  1.00  0.51           C  
ATOM   4144  CG  ASN A 547     109.052 144.535 138.019  1.00  0.51           C  
ATOM   4145  ND2 ASN A 547     108.826 145.745 138.584  1.00  0.51           N  
ATOM   4146  OD1 ASN A 547     109.736 144.425 137.006  1.00  0.51           O  
ATOM   4147  N   CYS A 548     110.338 140.755 138.486  1.00  0.54           N  
ATOM   4148  CA  CYS A 548     111.355 140.070 137.714  1.00  0.54           C  
ATOM   4149  C   CYS A 548     110.976 140.046 136.237  1.00  0.54           C  
ATOM   4150  O   CYS A 548     109.791 140.177 135.930  1.00  0.54           O  
ATOM   4151  CB  CYS A 548     111.566 138.631 138.218  1.00  0.54           C  
ATOM   4152  SG  CYS A 548     112.356 138.636 139.850  1.00  0.54           S  
ATOM   4153  N   PRO A 549     111.920 139.927 135.285  1.00  0.57           N  
ATOM   4154  CA  PRO A 549     111.618 139.883 133.857  1.00  0.57           C  
ATOM   4155  C   PRO A 549     110.779 138.695 133.401  1.00  0.57           C  
ATOM   4156  O   PRO A 549     110.665 137.694 134.101  1.00  0.57           O  
ATOM   4157  CB  PRO A 549     112.994 139.884 133.159  1.00  0.57           C  
ATOM   4158  CG  PRO A 549     113.998 140.343 134.216  1.00  0.57           C  
ATOM   4159  CD  PRO A 549     113.364 139.898 135.531  1.00  0.57           C  
ATOM   4160  N   GLU A 550     110.234 138.770 132.173  1.00  0.56           N  
ATOM   4161  CA  GLU A 550     109.312 137.802 131.592  1.00  0.56           C  
ATOM   4162  C   GLU A 550     109.878 136.405 131.340  1.00  0.56           C  
ATOM   4163  O   GLU A 550     109.141 135.435 131.186  1.00  0.56           O  
ATOM   4164  CB  GLU A 550     108.821 138.337 130.227  1.00  0.56           C  
ATOM   4165  CG  GLU A 550     107.998 139.650 130.306  1.00  0.56           C  
ATOM   4166  CD  GLU A 550     107.599 140.165 128.928  1.00  0.56           C  
ATOM   4167  OE1 GLU A 550     108.072 139.571 127.925  1.00  0.56           O  
ATOM   4168  OE2 GLU A 550     106.839 141.156 128.841  1.00  0.56           O1-
ATOM   4169  N   ASN A 551     111.214 136.258 131.293  1.00  0.60           N  
ATOM   4170  CA  ASN A 551     111.852 134.962 131.134  1.00  0.60           C  
ATOM   4171  C   ASN A 551     112.437 134.479 132.450  1.00  0.60           C  
ATOM   4172  O   ASN A 551     113.173 133.501 132.489  1.00  0.60           O  
ATOM   4173  CB  ASN A 551     112.983 135.027 130.081  1.00  0.60           C  
ATOM   4174  CG  ASN A 551     112.373 135.312 128.718  1.00  0.60           C  
ATOM   4175  ND2 ASN A 551     112.658 136.511 128.160  1.00  0.60           N  
ATOM   4176  OD1 ASN A 551     111.644 134.509 128.140  1.00  0.60           O  
ATOM   4177  N   HIS A 552     112.121 135.134 133.575  1.00  0.57           N  
ATOM   4178  CA  HIS A 552     112.726 134.834 134.855  1.00  0.57           C  
ATOM   4179  C   HIS A 552     111.661 134.399 135.821  1.00  0.57           C  
ATOM   4180  O   HIS A 552     110.661 135.074 136.039  1.00  0.57           O  
ATOM   4181  CB  HIS A 552     113.463 136.022 135.498  1.00  0.57           C  
ATOM   4182  CG  HIS A 552     114.659 136.531 134.766  1.00  0.57           C  
ATOM   4183  CD2 HIS A 552     115.826 136.962 135.305  1.00  0.57           C  
ATOM   4184  ND1 HIS A 552     114.575 136.915 133.445  1.00  0.57           N  
ATOM   4185  CE1 HIS A 552     115.676 137.581 133.206  1.00  0.57           C  
ATOM   4186  NE2 HIS A 552     116.473 137.645 134.301  1.00  0.57           N  
ATOM   4187  N   TYR A 553     111.867 133.239 136.444  1.00  0.51           N  
ATOM   4188  CA  TYR A 553     110.937 132.673 137.379  1.00  0.51           C  
ATOM   4189  C   TYR A 553     111.365 132.950 138.807  1.00  0.51           C  
ATOM   4190  O   TYR A 553     112.505 133.296 139.113  1.00  0.51           O  
ATOM   4191  CB  TYR A 553     110.699 131.173 137.076  1.00  0.51           C  
ATOM   4192  CG  TYR A 553     111.908 130.298 137.233  1.00  0.51           C  
ATOM   4193  CD1 TYR A 553     112.846 130.160 136.201  1.00  0.51           C  
ATOM   4194  CD2 TYR A 553     112.075 129.547 138.402  1.00  0.51           C  
ATOM   4195  CE1 TYR A 553     113.938 129.294 136.338  1.00  0.51           C  
ATOM   4196  CE2 TYR A 553     113.162 128.679 138.551  1.00  0.51           C  
ATOM   4197  CZ  TYR A 553     114.093 128.556 137.515  1.00  0.51           C  
ATOM   4198  OH  TYR A 553     115.205 127.713 137.677  1.00  0.51           O  
ATOM   4199  N   THR A 554     110.421 132.830 139.749  1.00  0.50           N  
ATOM   4200  CA  THR A 554     110.674 133.081 141.145  1.00  0.50           C  
ATOM   4201  C   THR A 554     111.271 131.841 141.760  1.00  0.50           C  
ATOM   4202  O   THR A 554     111.215 130.746 141.216  1.00  0.50           O  
ATOM   4203  CB  THR A 554     109.434 133.501 141.942  1.00  0.50           C  
ATOM   4204  CG2 THR A 554     108.754 134.717 141.310  1.00  0.50           C  
ATOM   4205  OG1 THR A 554     108.443 132.500 142.113  1.00  0.50           O  
ATOM   4206  N   ASN A 555     111.871 131.946 142.945  1.00  0.43           N  
ATOM   4207  CA  ASN A 555     112.073 130.759 143.740  1.00  0.43           C  
ATOM   4208  C   ASN A 555     111.486 131.074 145.108  1.00  0.43           C  
ATOM   4209  O   ASN A 555     111.587 132.187 145.627  1.00  0.43           O  
ATOM   4210  CB  ASN A 555     113.555 130.306 143.650  1.00  0.43           C  
ATOM   4211  CG  ASN A 555     113.756 128.885 144.161  1.00  0.43           C  
ATOM   4212  ND2 ASN A 555     114.815 128.199 143.669  1.00  0.43           N  
ATOM   4213  OD1 ASN A 555     112.974 128.380 144.968  1.00  0.43           O  
ATOM   4214  N   GLN A 556     110.715 130.135 145.680  1.00  0.36           N  
ATOM   4215  CA  GLN A 556     110.124 130.285 146.996  1.00  0.36           C  
ATOM   4216  C   GLN A 556     111.134 130.137 148.117  1.00  0.36           C  
ATOM   4217  O   GLN A 556     111.077 130.861 149.105  1.00  0.36           O  
ATOM   4218  CB  GLN A 556     108.951 129.311 147.225  1.00  0.36           C  
ATOM   4219  CG  GLN A 556     107.708 129.619 146.357  1.00  0.36           C  
ATOM   4220  CD  GLN A 556     106.624 128.571 146.620  1.00  0.36           C  
ATOM   4221  NE2 GLN A 556     105.339 128.948 146.428  1.00  0.36           N  
ATOM   4222  OE1 GLN A 556     106.904 127.437 147.000  1.00  0.36           O  
ATOM   4223  N   THR A 557     112.109 129.218 147.999  1.00  0.32           N  
ATOM   4224  CA  THR A 557     113.086 129.003 149.067  1.00  0.32           C  
ATOM   4225  C   THR A 557     114.214 130.004 148.994  1.00  0.32           C  
ATOM   4226  O   THR A 557     114.960 130.180 149.951  1.00  0.32           O  
ATOM   4227  CB  THR A 557     113.680 127.601 149.091  1.00  0.32           C  
ATOM   4228  CG2 THR A 557     112.595 126.600 149.517  1.00  0.32           C  
ATOM   4229  OG1 THR A 557     114.141 127.209 147.805  1.00  0.32           O  
ATOM   4230  N   ASP A 558     114.298 130.727 147.865  1.00  0.31           N  
ATOM   4231  CA  ASP A 558     115.223 131.821 147.658  1.00  0.31           C  
ATOM   4232  C   ASP A 558     114.486 133.017 147.052  1.00  0.31           C  
ATOM   4233  O   ASP A 558     114.714 133.466 145.930  1.00  0.31           O  
ATOM   4234  CB  ASP A 558     116.420 131.360 146.800  1.00  0.31           C  
ATOM   4235  CG  ASP A 558     117.589 132.330 146.883  1.00  0.31           C  
ATOM   4236  OD1 ASP A 558     118.510 132.185 146.042  1.00  0.31           O  
ATOM   4237  OD2 ASP A 558     117.581 133.209 147.784  1.00  0.31           O1-
ATOM   4238  N   MET A 559     113.528 133.578 147.818  1.00  0.34           N  
ATOM   4239  CA  MET A 559     112.793 134.768 147.433  1.00  0.34           C  
ATOM   4240  C   MET A 559     113.591 136.052 147.195  1.00  0.34           C  
ATOM   4241  O   MET A 559     113.029 136.893 146.491  1.00  0.34           O  
ATOM   4242  CB  MET A 559     111.676 135.146 148.440  1.00  0.34           C  
ATOM   4243  CG  MET A 559     110.646 134.051 148.737  1.00  0.34           C  
ATOM   4244  SD  MET A 559     109.302 134.598 149.845  1.00  0.34           S  
ATOM   4245  CE  MET A 559     108.540 135.970 148.923  1.00  0.34           C  
ATOM   4246  N   PRO A 560     114.798 136.322 147.707  1.00  0.43           N  
ATOM   4247  CA  PRO A 560     115.578 137.485 147.310  1.00  0.43           C  
ATOM   4248  C   PRO A 560     116.089 137.447 145.876  1.00  0.43           C  
ATOM   4249  O   PRO A 560     116.766 138.391 145.472  1.00  0.43           O  
ATOM   4250  CB  PRO A 560     116.722 137.575 148.333  1.00  0.43           C  
ATOM   4251  CG  PRO A 560     116.200 136.820 149.553  1.00  0.43           C  
ATOM   4252  CD  PRO A 560     115.341 135.726 148.930  1.00  0.43           C  
ATOM   4253  N   HIS A 561     115.850 136.367 145.102  1.00  0.41           N  
ATOM   4254  CA  HIS A 561     116.381 136.255 143.757  1.00  0.41           C  
ATOM   4255  C   HIS A 561     115.392 135.617 142.772  1.00  0.41           C  
ATOM   4256  O   HIS A 561     114.442 134.920 143.134  1.00  0.41           O  
ATOM   4257  CB  HIS A 561     117.725 135.481 143.817  1.00  0.41           C  
ATOM   4258  CG  HIS A 561     118.587 135.551 142.593  1.00  0.41           C  
ATOM   4259  CD2 HIS A 561     119.586 136.416 142.275  1.00  0.41           C  
ATOM   4260  ND1 HIS A 561     118.406 134.641 141.572  1.00  0.41           N  
ATOM   4261  CE1 HIS A 561     119.290 134.962 140.656  1.00  0.41           C  
ATOM   4262  NE2 HIS A 561     120.034 136.032 141.027  1.00  0.41           N  
ATOM   4263  N   CYS A 562     115.581 135.877 141.460  1.00  0.54           N  
ATOM   4264  CA  CYS A 562     114.854 135.216 140.389  1.00  0.54           C  
ATOM   4265  C   CYS A 562     115.818 134.544 139.439  1.00  0.54           C  
ATOM   4266  O   CYS A 562     116.718 135.167 138.872  1.00  0.54           O  
ATOM   4267  CB  CYS A 562     114.018 136.174 139.510  1.00  0.54           C  
ATOM   4268  SG  CYS A 562     112.476 136.672 140.282  1.00  0.54           S  
ATOM   4269  N   LEU A 563     115.612 133.243 139.185  1.00  0.57           N  
ATOM   4270  CA  LEU A 563     116.398 132.519 138.214  1.00  0.57           C  
ATOM   4271  C   LEU A 563     115.835 132.712 136.808  1.00  0.57           C  
ATOM   4272  O   LEU A 563     114.629 132.772 136.586  1.00  0.57           O  
ATOM   4273  CB  LEU A 563     116.463 131.017 138.574  1.00  0.57           C  
ATOM   4274  CG  LEU A 563     117.175 130.685 139.906  1.00  0.57           C  
ATOM   4275  CD1 LEU A 563     117.080 129.178 140.188  1.00  0.57           C  
ATOM   4276  CD2 LEU A 563     118.647 131.120 139.919  1.00  0.57           C  
ATOM   4277  N   LEU A 564     116.712 132.850 135.798  1.00  0.60           N  
ATOM   4278  CA  LEU A 564     116.309 133.048 134.417  1.00  0.60           C  
ATOM   4279  C   LEU A 564     116.102 131.710 133.716  1.00  0.60           C  
ATOM   4280  O   LEU A 564     116.915 130.792 133.800  1.00  0.60           O  
ATOM   4281  CB  LEU A 564     117.313 134.015 133.709  1.00  0.60           C  
ATOM   4282  CG  LEU A 564     117.202 134.186 132.174  1.00  0.60           C  
ATOM   4283  CD1 LEU A 564     117.657 135.558 131.643  1.00  0.60           C  
ATOM   4284  CD2 LEU A 564     118.072 133.164 131.434  1.00  0.60           C  
ATOM   4285  N   CYS A 565     114.973 131.550 133.002  1.00  0.66           N  
ATOM   4286  CA  CYS A 565     114.777 130.468 132.064  1.00  0.66           C  
ATOM   4287  C   CYS A 565     115.665 130.616 130.846  1.00  0.66           C  
ATOM   4288  O   CYS A 565     115.834 131.714 130.326  1.00  0.66           O  
ATOM   4289  CB  CYS A 565     113.322 130.418 131.541  1.00  0.66           C  
ATOM   4290  SG  CYS A 565     112.112 129.920 132.792  1.00  0.66           S  
ATOM   4291  N   ASN A 566     116.237 129.513 130.336  1.00  0.58           N  
ATOM   4292  CA  ASN A 566     117.051 129.506 129.127  1.00  0.58           C  
ATOM   4293  C   ASN A 566     116.555 130.397 127.954  1.00  0.58           C  
ATOM   4294  O   ASN A 566     115.454 130.252 127.424  1.00  0.58           O  
ATOM   4295  CB  ASN A 566     117.232 128.068 128.601  1.00  0.58           C  
ATOM   4296  CG  ASN A 566     117.828 127.084 129.594  1.00  0.58           C  
ATOM   4297  ND2 ASN A 566     117.504 125.782 129.401  1.00  0.58           N  
ATOM   4298  OD1 ASN A 566     118.584 127.436 130.495  1.00  0.58           O  
ATOM   4299  N   ASN A 567     117.386 131.375 127.535  1.00  0.47           N  
ATOM   4300  CA  ASN A 567     117.044 132.410 126.569  1.00  0.47           C  
ATOM   4301  C   ASN A 567     116.635 131.886 125.200  1.00  0.47           C  
ATOM   4302  O   ASN A 567     117.451 131.309 124.487  1.00  0.47           O  
ATOM   4303  CB  ASN A 567     118.292 133.322 126.421  1.00  0.47           C  
ATOM   4304  CG  ASN A 567     118.150 134.527 125.492  1.00  0.47           C  
ATOM   4305  ND2 ASN A 567     119.306 134.946 124.922  1.00  0.47           N  
ATOM   4306  OD1 ASN A 567     117.102 135.121 125.239  1.00  0.47           O  
ATOM   4307  N   LYS A 568     115.362 132.118 124.808  1.00  0.37           N  
ATOM   4308  CA  LYS A 568     114.820 131.774 123.500  1.00  0.37           C  
ATOM   4309  C   LYS A 568     114.580 130.290 123.342  1.00  0.37           C  
ATOM   4310  O   LYS A 568     114.400 129.787 122.239  1.00  0.37           O  
ATOM   4311  CB  LYS A 568     115.616 132.326 122.285  1.00  0.37           C  
ATOM   4312  CG  LYS A 568     116.046 133.797 122.386  1.00  0.37           C  
ATOM   4313  CD  LYS A 568     116.738 134.319 121.126  1.00  0.37           C  
ATOM   4314  CE  LYS A 568     117.020 135.813 121.134  1.00  0.37           C  
ATOM   4315  NZ  LYS A 568     117.828 136.147 122.321  1.00  0.37           N1+
ATOM   4316  N   THR A 569     114.558 129.563 124.468  1.00  0.32           N  
ATOM   4317  CA  THR A 569     114.328 128.127 124.496  1.00  0.32           C  
ATOM   4318  C   THR A 569     113.309 127.804 125.574  1.00  0.32           C  
ATOM   4319  O   THR A 569     112.592 126.812 125.500  1.00  0.32           O  
ATOM   4320  CB  THR A 569     115.593 127.302 124.694  1.00  0.32           C  
ATOM   4321  CG2 THR A 569     116.597 127.584 123.572  1.00  0.32           C  
ATOM   4322  OG1 THR A 569     116.267 127.659 125.879  1.00  0.32           O  
ATOM   4323  N   HIS A 570     113.160 128.684 126.581  1.00  0.52           N  
ATOM   4324  CA  HIS A 570     112.283 128.459 127.705  1.00  0.52           C  
ATOM   4325  C   HIS A 570     111.749 129.765 128.291  1.00  0.52           C  
ATOM   4326  O   HIS A 570     112.410 130.797 128.266  1.00  0.52           O  
ATOM   4327  CB  HIS A 570     113.079 127.733 128.811  1.00  0.52           C  
ATOM   4328  CG  HIS A 570     113.165 126.248 128.646  1.00  0.52           C  
ATOM   4329  CD2 HIS A 570     112.197 125.316 128.837  1.00  0.52           C  
ATOM   4330  ND1 HIS A 570     114.328 125.649 128.198  1.00  0.52           N  
ATOM   4331  CE1 HIS A 570     114.031 124.368 128.100  1.00  0.52           C  
ATOM   4332  NE2 HIS A 570     112.755 124.110 128.477  1.00  0.52           N  
ATOM   4333  N   TRP A 571     110.537 129.729 128.885  1.00  0.51           N  
ATOM   4334  CA  TRP A 571     109.923 130.861 129.576  1.00  0.51           C  
ATOM   4335  C   TRP A 571     109.044 130.341 130.724  1.00  0.51           C  
ATOM   4336  O   TRP A 571     108.606 129.199 130.701  1.00  0.51           O  
ATOM   4337  CB  TRP A 571     109.123 131.775 128.608  1.00  0.51           C  
ATOM   4338  CG  TRP A 571     108.059 131.074 127.784  1.00  0.51           C  
ATOM   4339  CD1 TRP A 571     108.212 130.240 126.711  1.00  0.51           C  
ATOM   4340  CD2 TRP A 571     106.652 131.143 128.052  1.00  0.51           C  
ATOM   4341  CE2 TRP A 571     106.015 130.319 127.099  1.00  0.51           C  
ATOM   4342  CE3 TRP A 571     105.922 131.818 129.028  1.00  0.51           C  
ATOM   4343  NE1 TRP A 571     106.986 129.766 126.293  1.00  0.51           N  
ATOM   4344  CZ2 TRP A 571     104.638 130.164 127.103  1.00  0.51           C  
ATOM   4345  CZ3 TRP A 571     104.530 131.646 129.039  1.00  0.51           C  
ATOM   4346  CH2 TRP A 571     103.896 130.835 128.086  1.00  0.51           C  
ATOM   4347  N   ALA A 572     108.817 131.111 131.808  1.00  0.61           N  
ATOM   4348  CA  ALA A 572     108.162 130.644 133.032  1.00  0.61           C  
ATOM   4349  C   ALA A 572     106.664 130.250 132.957  1.00  0.61           C  
ATOM   4350  O   ALA A 572     105.967 130.719 132.057  1.00  0.61           O  
ATOM   4351  CB  ALA A 572     108.425 131.694 134.126  1.00  0.61           C  
ATOM   4352  N   PRO A 573     106.087 129.381 133.830  1.00  0.54           N  
ATOM   4353  CA  PRO A 573     104.647 129.162 133.869  1.00  0.54           C  
ATOM   4354  C   PRO A 573     103.946 130.296 134.609  1.00  0.54           C  
ATOM   4355  O   PRO A 573     104.581 131.224 135.101  1.00  0.54           O  
ATOM   4356  CB  PRO A 573     104.535 127.871 134.703  1.00  0.54           C  
ATOM   4357  CG  PRO A 573     105.627 128.018 135.763  1.00  0.54           C  
ATOM   4358  CD  PRO A 573     106.707 128.849 135.048  1.00  0.54           C  
ATOM   4359  N   VAL A 574     102.615 130.202 134.780  1.00  0.48           N  
ATOM   4360  CA  VAL A 574     101.775 131.264 135.323  1.00  0.48           C  
ATOM   4361  C   VAL A 574     102.043 131.650 136.778  1.00  0.48           C  
ATOM   4362  O   VAL A 574     101.690 132.735 137.226  1.00  0.48           O  
ATOM   4363  CB  VAL A 574     100.297 130.910 135.167  1.00  0.48           C  
ATOM   4364  CG1 VAL A 574      99.976 130.673 133.679  1.00  0.48           C  
ATOM   4365  CG2 VAL A 574      99.917 129.666 135.996  1.00  0.48           C  
ATOM   4366  N   ARG A 575     102.685 130.758 137.556  1.00  0.39           N  
ATOM   4367  CA  ARG A 575     103.021 130.995 138.952  1.00  0.39           C  
ATOM   4368  C   ARG A 575     104.502 131.265 139.138  1.00  0.39           C  
ATOM   4369  O   ARG A 575     104.978 131.377 140.265  1.00  0.39           O  
ATOM   4370  CB  ARG A 575     102.666 129.742 139.797  1.00  0.39           C  
ATOM   4371  CG  ARG A 575     101.152 129.509 139.948  1.00  0.39           C  
ATOM   4372  CD  ARG A 575     100.785 128.188 140.634  1.00  0.39           C  
ATOM   4373  NE  ARG A 575      99.286 128.137 140.736  1.00  0.39           N  
ATOM   4374  CZ  ARG A 575      98.457 127.778 139.745  1.00  0.39           C  
ATOM   4375  NH1 ARG A 575      97.143 127.794 139.963  1.00  0.39           N1+
ATOM   4376  NH2 ARG A 575      98.899 127.404 138.549  1.00  0.39           N  
ATOM   4377  N   SER A 576     105.267 131.350 138.027  1.00  0.53           N  
ATOM   4378  CA  SER A 576     106.711 131.549 138.035  1.00  0.53           C  
ATOM   4379  C   SER A 576     107.474 130.472 138.794  1.00  0.53           C  
ATOM   4380  O   SER A 576     108.429 130.742 139.510  1.00  0.53           O  
ATOM   4381  CB  SER A 576     107.093 132.970 138.501  1.00  0.53           C  
ATOM   4382  OG  SER A 576     106.640 133.932 137.555  1.00  0.53           O  
ATOM   4383  N   THR A 577     107.052 129.205 138.629  1.00  0.50           N  
ATOM   4384  CA  THR A 577     107.598 128.034 139.318  1.00  0.50           C  
ATOM   4385  C   THR A 577     108.837 127.436 138.671  1.00  0.50           C  
ATOM   4386  O   THR A 577     109.817 127.110 139.332  1.00  0.50           O  
ATOM   4387  CB  THR A 577     106.563 126.908 139.355  1.00  0.50           C  
ATOM   4388  CG2 THR A 577     106.979 125.747 140.262  1.00  0.50           C  
ATOM   4389  OG1 THR A 577     105.314 127.369 139.843  1.00  0.50           O  
ATOM   4390  N   MET A 578     108.802 127.235 137.341  1.00  0.48           N  
ATOM   4391  CA  MET A 578     109.884 126.619 136.585  1.00  0.48           C  
ATOM   4392  C   MET A 578     109.970 127.307 135.234  1.00  0.48           C  
ATOM   4393  O   MET A 578     109.956 128.529 135.128  1.00  0.48           O  
ATOM   4394  CB  MET A 578     109.678 125.093 136.335  1.00  0.48           C  
ATOM   4395  CG  MET A 578     109.715 124.192 137.578  1.00  0.48           C  
ATOM   4396  SD  MET A 578     109.362 122.444 137.208  1.00  0.48           S  
ATOM   4397  CE  MET A 578     110.885 122.062 136.291  1.00  0.48           C  
ATOM   4398  N   CYS A 579     110.009 126.517 134.147  1.00  0.58           N  
ATOM   4399  CA  CYS A 579     110.118 126.979 132.791  1.00  0.58           C  
ATOM   4400  C   CYS A 579     109.323 126.050 131.896  1.00  0.58           C  
ATOM   4401  O   CYS A 579     109.071 124.897 132.235  1.00  0.58           O  
ATOM   4402  CB  CYS A 579     111.580 126.935 132.302  1.00  0.58           C  
ATOM   4403  SG  CYS A 579     112.686 128.027 133.250  1.00  0.58           S  
ATOM   4404  N   PHE A 580     108.919 126.551 130.726  1.00  0.51           N  
ATOM   4405  CA  PHE A 580     108.132 125.873 129.728  1.00  0.51           C  
ATOM   4406  C   PHE A 580     108.771 126.173 128.381  1.00  0.51           C  
ATOM   4407  O   PHE A 580     109.232 127.288 128.141  1.00  0.51           O  
ATOM   4408  CB  PHE A 580     106.683 126.427 129.761  1.00  0.51           C  
ATOM   4409  CG  PHE A 580     105.789 125.746 128.764  1.00  0.51           C  
ATOM   4410  CD1 PHE A 580     105.285 126.457 127.664  1.00  0.51           C  
ATOM   4411  CD2 PHE A 580     105.492 124.381 128.895  1.00  0.51           C  
ATOM   4412  CE1 PHE A 580     104.516 125.807 126.691  1.00  0.51           C  
ATOM   4413  CE2 PHE A 580     104.730 123.726 127.920  1.00  0.51           C  
ATOM   4414  CZ  PHE A 580     104.250 124.437 126.813  1.00  0.51           C  
ATOM   4415  N   GLU A 581     108.853 125.179 127.481  1.00  0.55           N  
ATOM   4416  CA  GLU A 581     109.437 125.351 126.163  1.00  0.55           C  
ATOM   4417  C   GLU A 581     108.385 125.867 125.197  1.00  0.55           C  
ATOM   4418  O   GLU A 581     107.217 125.499 125.257  1.00  0.55           O  
ATOM   4419  CB  GLU A 581     110.019 124.007 125.665  1.00  0.55           C  
ATOM   4420  CG  GLU A 581     110.764 124.029 124.302  1.00  0.55           C  
ATOM   4421  CD  GLU A 581     111.514 122.723 124.018  1.00  0.55           C  
ATOM   4422  OE1 GLU A 581     111.507 121.820 124.897  1.00  0.55           O  
ATOM   4423  OE2 GLU A 581     112.135 122.638 122.927  1.00  0.55           O1-
ATOM   4424  N   LYS A 582     108.738 126.785 124.283  1.00  0.51           N  
ATOM   4425  CA  LYS A 582     107.793 127.226 123.275  1.00  0.51           C  
ATOM   4426  C   LYS A 582     107.688 126.226 122.124  1.00  0.51           C  
ATOM   4427  O   LYS A 582     108.685 125.771 121.575  1.00  0.51           O  
ATOM   4428  CB  LYS A 582     108.182 128.620 122.736  1.00  0.51           C  
ATOM   4429  CG  LYS A 582     107.247 129.239 121.688  1.00  0.51           C  
ATOM   4430  CD  LYS A 582     105.947 129.773 122.294  1.00  0.51           C  
ATOM   4431  CE  LYS A 582     105.086 130.481 121.251  1.00  0.51           C  
ATOM   4432  NZ  LYS A 582     103.877 131.020 121.903  1.00  0.51           N1+
ATOM   4433  N   GLU A 583     106.456 125.869 121.722  1.00  0.44           N  
ATOM   4434  CA  GLU A 583     106.196 124.990 120.599  1.00  0.44           C  
ATOM   4435  C   GLU A 583     106.721 125.469 119.258  1.00  0.44           C  
ATOM   4436  O   GLU A 583     106.800 126.668 118.982  1.00  0.44           O  
ATOM   4437  CB  GLU A 583     104.683 124.733 120.452  1.00  0.44           C  
ATOM   4438  CG  GLU A 583     104.035 124.122 121.716  1.00  0.44           C  
ATOM   4439  CD  GLU A 583     104.475 122.680 121.969  1.00  0.44           C  
ATOM   4440  OE1 GLU A 583     104.754 121.960 120.976  1.00  0.44           O  
ATOM   4441  OE2 GLU A 583     104.493 122.292 123.163  1.00  0.44           O1-
ATOM   4442  N   VAL A 584     107.082 124.501 118.398  1.00  0.49           N  
ATOM   4443  CA  VAL A 584     107.596 124.753 117.072  1.00  0.49           C  
ATOM   4444  C   VAL A 584     106.535 124.580 116.010  1.00  0.49           C  
ATOM   4445  O   VAL A 584     105.479 123.983 116.209  1.00  0.49           O  
ATOM   4446  CB  VAL A 584     108.782 123.875 116.699  1.00  0.49           C  
ATOM   4447  CG1 VAL A 584     109.925 124.099 117.694  1.00  0.49           C  
ATOM   4448  CG2 VAL A 584     108.395 122.389 116.608  1.00  0.49           C  
ATOM   4449  N   GLU A 585     106.816 125.101 114.810  1.00  0.47           N  
ATOM   4450  CA  GLU A 585     105.873 125.085 113.720  1.00  0.47           C  
ATOM   4451  C   GLU A 585     106.004 123.878 112.796  1.00  0.47           C  
ATOM   4452  O   GLU A 585     107.094 123.484 112.386  1.00  0.47           O  
ATOM   4453  CB  GLU A 585     106.067 126.346 112.863  1.00  0.47           C  
ATOM   4454  CG  GLU A 585     105.820 127.686 113.593  1.00  0.47           C  
ATOM   4455  CD  GLU A 585     104.347 127.889 113.942  1.00  0.47           C  
ATOM   4456  OE1 GLU A 585     103.498 127.147 113.380  1.00  0.47           O  
ATOM   4457  OE2 GLU A 585     104.067 128.802 114.760  1.00  0.47           O1-
ATOM   4458  N   TYR A 586     104.867 123.259 112.415  1.00  0.40           N  
ATOM   4459  CA  TYR A 586     104.829 122.163 111.449  1.00  0.40           C  
ATOM   4460  C   TYR A 586     104.847 122.655 110.004  1.00  0.40           C  
ATOM   4461  O   TYR A 586     105.310 121.966 109.100  1.00  0.40           O  
ATOM   4462  CB  TYR A 586     103.548 121.319 111.702  1.00  0.40           C  
ATOM   4463  CG  TYR A 586     103.444 120.080 110.846  1.00  0.40           C  
ATOM   4464  CD1 TYR A 586     104.279 118.971 111.066  1.00  0.40           C  
ATOM   4465  CD2 TYR A 586     102.490 120.017 109.814  1.00  0.40           C  
ATOM   4466  CE1 TYR A 586     104.183 117.836 110.245  1.00  0.40           C  
ATOM   4467  CE2 TYR A 586     102.393 118.882 108.998  1.00  0.40           C  
ATOM   4468  CZ  TYR A 586     103.253 117.801 109.202  1.00  0.40           C  
ATOM   4469  OH  TYR A 586     103.178 116.684 108.348  1.00  0.40           O  
ATOM   4470  N   LEU A 587     104.335 123.881 109.776  1.00  0.52           N  
ATOM   4471  CA  LEU A 587     104.416 124.602 108.515  1.00  0.52           C  
ATOM   4472  C   LEU A 587     103.692 123.965 107.334  1.00  0.52           C  
ATOM   4473  O   LEU A 587     104.100 124.089 106.182  1.00  0.52           O  
ATOM   4474  CB  LEU A 587     105.883 124.900 108.133  1.00  0.52           C  
ATOM   4475  CG  LEU A 587     106.671 125.649 109.218  1.00  0.52           C  
ATOM   4476  CD1 LEU A 587     108.112 125.851 108.774  1.00  0.52           C  
ATOM   4477  CD2 LEU A 587     106.059 127.000 109.599  1.00  0.52           C  
ATOM   4478  N   ASN A 588     102.547 123.316 107.596  1.00  0.50           N  
ATOM   4479  CA  ASN A 588     101.715 122.720 106.570  1.00  0.50           C  
ATOM   4480  C   ASN A 588     100.295 122.679 107.115  1.00  0.50           C  
ATOM   4481  O   ASN A 588      99.939 121.824 107.922  1.00  0.50           O  
ATOM   4482  CB  ASN A 588     102.235 121.306 106.192  1.00  0.50           C  
ATOM   4483  CG  ASN A 588     101.472 120.678 105.030  1.00  0.50           C  
ATOM   4484  ND2 ASN A 588     101.824 119.411 104.706  1.00  0.50           N  
ATOM   4485  OD1 ASN A 588     100.586 121.271 104.418  1.00  0.50           O  
ATOM   4486  N   TRP A 589      99.470 123.644 106.687  1.00  0.31           N  
ATOM   4487  CA  TRP A 589      98.101 123.825 107.116  1.00  0.31           C  
ATOM   4488  C   TRP A 589      97.400 124.527 105.978  1.00  0.31           C  
ATOM   4489  O   TRP A 589      97.953 124.701 104.896  1.00  0.31           O  
ATOM   4490  CB  TRP A 589      97.958 124.674 108.407  1.00  0.31           C  
ATOM   4491  CG  TRP A 589      98.450 123.987 109.659  1.00  0.31           C  
ATOM   4492  CD1 TRP A 589      97.848 122.992 110.379  1.00  0.31           C  
ATOM   4493  CD2 TRP A 589      99.657 124.328 110.360  1.00  0.31           C  
ATOM   4494  CE2 TRP A 589      99.707 123.506 111.505  1.00  0.31           C  
ATOM   4495  CE3 TRP A 589     100.649 125.274 110.101  1.00  0.31           C  
ATOM   4496  NE1 TRP A 589      98.601 122.687 111.492  1.00  0.31           N  
ATOM   4497  CZ2 TRP A 589     100.741 123.624 112.420  1.00  0.31           C  
ATOM   4498  CZ3 TRP A 589     101.674 125.415 111.048  1.00  0.31           C  
ATOM   4499  CH2 TRP A 589     101.717 124.605 112.191  1.00  0.31           C  
ATOM   4500  N   ASN A 590      96.162 125.000 106.192  1.00  0.41           N  
ATOM   4501  CA  ASN A 590      95.445 125.830 105.244  1.00  0.41           C  
ATOM   4502  C   ASN A 590      95.844 127.307 105.323  1.00  0.41           C  
ATOM   4503  O   ASN A 590      95.049 128.195 105.023  1.00  0.41           O  
ATOM   4504  CB  ASN A 590      93.912 125.655 105.424  1.00  0.41           C  
ATOM   4505  CG  ASN A 590      93.416 126.027 106.824  1.00  0.41           C  
ATOM   4506  ND2 ASN A 590      92.123 126.411 106.917  1.00  0.41           N  
ATOM   4507  OD1 ASN A 590      94.127 125.950 107.826  1.00  0.41           O  
ATOM   4508  N   ASP A 591      97.103 127.578 105.725  1.00  0.46           N  
ATOM   4509  CA  ASP A 591      97.712 128.892 105.800  1.00  0.46           C  
ATOM   4510  C   ASP A 591      97.715 129.581 104.432  1.00  0.46           C  
ATOM   4511  O   ASP A 591      98.135 129.026 103.415  1.00  0.46           O  
ATOM   4512  CB  ASP A 591      99.143 128.780 106.396  1.00  0.46           C  
ATOM   4513  CG  ASP A 591      99.771 130.137 106.689  1.00  0.46           C  
ATOM   4514  OD1 ASP A 591      99.061 131.168 106.570  1.00  0.46           O  
ATOM   4515  OD2 ASP A 591     100.989 130.148 106.984  1.00  0.46           O1-
ATOM   4516  N   SER A 592      97.228 130.832 104.375  1.00  0.59           N  
ATOM   4517  CA  SER A 592      96.888 131.493 103.128  1.00  0.59           C  
ATOM   4518  C   SER A 592      98.085 131.914 102.317  1.00  0.59           C  
ATOM   4519  O   SER A 592      98.018 132.054 101.098  1.00  0.59           O  
ATOM   4520  CB  SER A 592      95.966 132.720 103.349  1.00  0.59           C  
ATOM   4521  OG  SER A 592      96.564 133.712 104.187  1.00  0.59           O  
ATOM   4522  N   LEU A 593      99.233 132.093 102.974  1.00  0.53           N  
ATOM   4523  CA  LEU A 593     100.451 132.475 102.305  1.00  0.53           C  
ATOM   4524  C   LEU A 593     101.168 131.323 101.618  1.00  0.53           C  
ATOM   4525  O   LEU A 593     101.587 131.430 100.467  1.00  0.53           O  
ATOM   4526  CB  LEU A 593     101.360 133.152 103.345  1.00  0.53           C  
ATOM   4527  CG  LEU A 593     100.781 134.489 103.856  1.00  0.53           C  
ATOM   4528  CD1 LEU A 593     101.386 134.872 105.208  1.00  0.53           C  
ATOM   4529  CD2 LEU A 593     100.974 135.604 102.820  1.00  0.53           C  
ATOM   4530  N   ALA A 594     101.312 130.156 102.278  1.00  0.65           N  
ATOM   4531  CA  ALA A 594     101.958 129.024 101.643  1.00  0.65           C  
ATOM   4532  C   ALA A 594     101.031 128.228 100.735  1.00  0.65           C  
ATOM   4533  O   ALA A 594     101.480 127.504  99.849  1.00  0.65           O  
ATOM   4534  CB  ALA A 594     102.561 128.100 102.712  1.00  0.65           C  
ATOM   4535  N   ILE A 595      99.700 128.374 100.877  1.00  0.65           N  
ATOM   4536  CA  ILE A 595      98.760 127.704  99.988  1.00  0.65           C  
ATOM   4537  C   ILE A 595      98.811 128.194  98.550  1.00  0.65           C  
ATOM   4538  O   ILE A 595      98.620 127.421  97.616  1.00  0.65           O  
ATOM   4539  CB  ILE A 595      97.343 127.677 100.531  1.00  0.65           C  
ATOM   4540  CG1 ILE A 595      96.543 126.503  99.934  1.00  0.65           C  
ATOM   4541  CG2 ILE A 595      96.638 129.024 100.304  1.00  0.65           C  
ATOM   4542  CD1 ILE A 595      95.246 126.234 100.699  1.00  0.65           C  
ATOM   4543  N   LEU A 596      99.148 129.482  98.312  1.00  0.66           N  
ATOM   4544  CA  LEU A 596      99.371 129.999  96.971  1.00  0.66           C  
ATOM   4545  C   LEU A 596     100.490 129.262  96.254  1.00  0.66           C  
ATOM   4546  O   LEU A 596     100.379 128.884  95.097  1.00  0.66           O  
ATOM   4547  CB  LEU A 596      99.723 131.508  97.024  1.00  0.66           C  
ATOM   4548  CG  LEU A 596      98.545 132.423  97.420  1.00  0.66           C  
ATOM   4549  CD1 LEU A 596      99.011 133.872  97.632  1.00  0.66           C  
ATOM   4550  CD2 LEU A 596      97.426 132.392  96.370  1.00  0.66           C  
ATOM   4551  N   LEU A 597     101.582 128.987  96.973  1.00  0.69           N  
ATOM   4552  CA  LEU A 597     102.735 128.236  96.526  1.00  0.69           C  
ATOM   4553  C   LEU A 597     102.431 126.770  96.255  1.00  0.69           C  
ATOM   4554  O   LEU A 597     102.890 126.206  95.265  1.00  0.69           O  
ATOM   4555  CB  LEU A 597     103.818 128.363  97.610  1.00  0.69           C  
ATOM   4556  CG  LEU A 597     104.686 129.637  97.557  1.00  0.69           C  
ATOM   4557  CD1 LEU A 597     103.946 130.876  97.048  1.00  0.69           C  
ATOM   4558  CD2 LEU A 597     105.264 129.913  98.950  1.00  0.69           C  
ATOM   4559  N   LEU A 598     101.623 126.117  97.114  1.00  0.72           N  
ATOM   4560  CA  LEU A 598     101.088 124.788  96.855  1.00  0.72           C  
ATOM   4561  C   LEU A 598     100.194 124.744  95.615  1.00  0.72           C  
ATOM   4562  O   LEU A 598     100.330 123.875  94.763  1.00  0.72           O  
ATOM   4563  CB  LEU A 598     100.306 124.275  98.090  1.00  0.72           C  
ATOM   4564  CG  LEU A 598     101.171 124.062  99.352  1.00  0.72           C  
ATOM   4565  CD1 LEU A 598     100.271 123.769 100.560  1.00  0.72           C  
ATOM   4566  CD2 LEU A 598     102.195 122.932  99.173  1.00  0.72           C  
ATOM   4567  N   ILE A 599      99.287 125.722  95.431  1.00  0.71           N  
ATOM   4568  CA  ILE A 599      98.481 125.837  94.216  1.00  0.71           C  
ATOM   4569  C   ILE A 599      99.326 126.094  92.975  1.00  0.71           C  
ATOM   4570  O   ILE A 599      99.156 125.451  91.941  1.00  0.71           O  
ATOM   4571  CB  ILE A 599      97.390 126.896  94.382  1.00  0.71           C  
ATOM   4572  CG1 ILE A 599      96.354 126.395  95.417  1.00  0.71           C  
ATOM   4573  CG2 ILE A 599      96.709 127.222  93.032  1.00  0.71           C  
ATOM   4574  CD1 ILE A 599      95.355 127.465  95.870  1.00  0.71           C  
ATOM   4575  N   LEU A 600     100.313 127.002  93.054  1.00  0.73           N  
ATOM   4576  CA  LEU A 600     101.261 127.246  91.985  1.00  0.73           C  
ATOM   4577  C   LEU A 600     102.094 126.017  91.624  1.00  0.73           C  
ATOM   4578  O   LEU A 600     102.328 125.741  90.447  1.00  0.73           O  
ATOM   4579  CB  LEU A 600     102.197 128.425  92.352  1.00  0.73           C  
ATOM   4580  CG  LEU A 600     101.553 129.829  92.336  1.00  0.73           C  
ATOM   4581  CD1 LEU A 600     102.496 130.859  92.978  1.00  0.73           C  
ATOM   4582  CD2 LEU A 600     101.177 130.283  90.921  1.00  0.73           C  
ATOM   4583  N   SER A 601     102.559 125.219  92.612  1.00  0.75           N  
ATOM   4584  CA  SER A 601     103.267 123.968  92.335  1.00  0.75           C  
ATOM   4585  C   SER A 601     102.421 122.921  91.668  1.00  0.75           C  
ATOM   4586  O   SER A 601     102.859 122.275  90.718  1.00  0.75           O  
ATOM   4587  CB  SER A 601     104.015 123.378  93.551  1.00  0.75           C  
ATOM   4588  OG  SER A 601     103.141 122.889  94.565  1.00  0.75           O  
ATOM   4589  N   LEU A 602     101.159 122.775  92.099  1.00  0.74           N  
ATOM   4590  CA  LEU A 602     100.185 121.953  91.414  1.00  0.74           C  
ATOM   4591  C   LEU A 602      99.901 122.401  89.985  1.00  0.74           C  
ATOM   4592  O   LEU A 602      99.907 121.579  89.076  1.00  0.74           O  
ATOM   4593  CB  LEU A 602      98.855 121.917  92.196  1.00  0.74           C  
ATOM   4594  CG  LEU A 602      98.934 121.220  93.569  1.00  0.74           C  
ATOM   4595  CD1 LEU A 602      97.633 121.445  94.353  1.00  0.74           C  
ATOM   4596  CD2 LEU A 602      99.250 119.724  93.455  1.00  0.74           C  
ATOM   4597  N   LEU A 603      99.715 123.712  89.718  1.00  0.73           N  
ATOM   4598  CA  LEU A 603      99.555 124.230  88.361  1.00  0.73           C  
ATOM   4599  C   LEU A 603     100.752 123.952  87.467  1.00  0.73           C  
ATOM   4600  O   LEU A 603     100.623 123.536  86.318  1.00  0.73           O  
ATOM   4601  CB  LEU A 603      99.330 125.763  88.364  1.00  0.73           C  
ATOM   4602  CG  LEU A 603      97.951 126.209  88.874  1.00  0.73           C  
ATOM   4603  CD1 LEU A 603      97.885 127.740  88.960  1.00  0.73           C  
ATOM   4604  CD2 LEU A 603      96.830 125.675  87.975  1.00  0.73           C  
ATOM   4605  N   GLY A 604     101.961 124.138  88.012  1.00  0.76           N  
ATOM   4606  CA  GLY A 604     103.208 123.674  87.434  1.00  0.76           C  
ATOM   4607  C   GLY A 604     103.296 122.234  87.039  1.00  0.76           C  
ATOM   4608  O   GLY A 604     103.570 121.911  85.889  1.00  0.76           O  
ATOM   4609  N   ILE A 605     103.040 121.324  87.990  1.00  0.72           N  
ATOM   4610  CA  ILE A 605     103.005 119.882  87.774  1.00  0.72           C  
ATOM   4611  C   ILE A 605     101.947 119.480  86.748  1.00  0.72           C  
ATOM   4612  O   ILE A 605     102.183 118.631  85.888  1.00  0.72           O  
ATOM   4613  CB  ILE A 605     102.808 119.150  89.103  1.00  0.72           C  
ATOM   4614  CG1 ILE A 605     104.074 119.304  89.983  1.00  0.72           C  
ATOM   4615  CG2 ILE A 605     102.471 117.659  88.883  1.00  0.72           C  
ATOM   4616  CD1 ILE A 605     103.905 118.818  91.429  1.00  0.72           C  
ATOM   4617  N   ILE A 606     100.760 120.120  86.770  1.00  0.68           N  
ATOM   4618  CA  ILE A 606      99.761 119.973  85.718  1.00  0.68           C  
ATOM   4619  C   ILE A 606     100.276 120.407  84.354  1.00  0.68           C  
ATOM   4620  O   ILE A 606     100.152 119.673  83.378  1.00  0.68           O  
ATOM   4621  CB  ILE A 606      98.495 120.765  86.060  1.00  0.68           C  
ATOM   4622  CG1 ILE A 606      97.784 120.139  87.283  1.00  0.68           C  
ATOM   4623  CG2 ILE A 606      97.530 120.854  84.855  1.00  0.68           C  
ATOM   4624  CD1 ILE A 606      96.689 121.022  87.897  1.00  0.68           C  
ATOM   4625  N   PHE A 607     100.922 121.581  84.238  1.00  0.69           N  
ATOM   4626  CA  PHE A 607     101.443 122.066  82.974  1.00  0.69           C  
ATOM   4627  C   PHE A 607     102.642 121.292  82.432  1.00  0.69           C  
ATOM   4628  O   PHE A 607     102.836 121.234  81.220  1.00  0.69           O  
ATOM   4629  CB  PHE A 607     101.794 123.569  83.048  1.00  0.69           C  
ATOM   4630  CG  PHE A 607     100.606 124.490  83.209  1.00  0.69           C  
ATOM   4631  CD1 PHE A 607      99.285 124.151  82.869  1.00  0.69           C  
ATOM   4632  CD2 PHE A 607     100.855 125.780  83.690  1.00  0.69           C  
ATOM   4633  CE1 PHE A 607      98.244 125.075  83.018  1.00  0.69           C  
ATOM   4634  CE2 PHE A 607      99.817 126.712  83.853  1.00  0.69           C  
ATOM   4635  CZ  PHE A 607      98.508 126.356  83.513  1.00  0.69           C  
ATOM   4636  N   VAL A 608     103.440 120.614  83.285  1.00  0.71           N  
ATOM   4637  CA  VAL A 608     104.447 119.645  82.844  1.00  0.71           C  
ATOM   4638  C   VAL A 608     103.812 118.514  82.036  1.00  0.71           C  
ATOM   4639  O   VAL A 608     104.280 118.150  80.957  1.00  0.71           O  
ATOM   4640  CB  VAL A 608     105.220 119.059  84.036  1.00  0.71           C  
ATOM   4641  CG1 VAL A 608     106.129 117.876  83.638  1.00  0.71           C  
ATOM   4642  CG2 VAL A 608     106.085 120.158  84.681  1.00  0.71           C  
ATOM   4643  N   LEU A 609     102.676 117.963  82.505  1.00  0.61           N  
ATOM   4644  CA  LEU A 609     101.963 116.932  81.771  1.00  0.61           C  
ATOM   4645  C   LEU A 609     101.119 117.463  80.617  1.00  0.61           C  
ATOM   4646  O   LEU A 609     100.887 116.747  79.648  1.00  0.61           O  
ATOM   4647  CB  LEU A 609     101.096 116.076  82.722  1.00  0.61           C  
ATOM   4648  CG  LEU A 609     101.903 115.212  83.714  1.00  0.61           C  
ATOM   4649  CD1 LEU A 609     100.961 114.484  84.681  1.00  0.61           C  
ATOM   4650  CD2 LEU A 609     102.799 114.184  83.008  1.00  0.61           C  
ATOM   4651  N   VAL A 610     100.694 118.746  80.633  1.00  0.64           N  
ATOM   4652  CA  VAL A 610     100.085 119.399  79.468  1.00  0.64           C  
ATOM   4653  C   VAL A 610     101.053 119.472  78.289  1.00  0.64           C  
ATOM   4654  O   VAL A 610     100.724 119.133  77.152  1.00  0.64           O  
ATOM   4655  CB  VAL A 610      99.601 120.812  79.811  1.00  0.64           C  
ATOM   4656  CG1 VAL A 610      99.133 121.617  78.582  1.00  0.64           C  
ATOM   4657  CG2 VAL A 610      98.434 120.730  80.811  1.00  0.64           C  
ATOM   4658  N   VAL A 611     102.311 119.879  78.546  1.00  0.67           N  
ATOM   4659  CA  VAL A 611     103.373 119.897  77.550  1.00  0.67           C  
ATOM   4660  C   VAL A 611     103.818 118.496  77.141  1.00  0.67           C  
ATOM   4661  O   VAL A 611     104.098 118.233  75.973  1.00  0.67           O  
ATOM   4662  CB  VAL A 611     104.525 120.789  78.008  1.00  0.67           C  
ATOM   4663  CG1 VAL A 611     105.660 120.867  76.973  1.00  0.67           C  
ATOM   4664  CG2 VAL A 611     103.962 122.207  78.200  1.00  0.67           C  
ATOM   4665  N   GLY A 612     103.835 117.524  78.081  1.00  0.63           N  
ATOM   4666  CA  GLY A 612     104.376 116.183  77.855  1.00  0.63           C  
ATOM   4667  C   GLY A 612     103.581 115.301  76.928  1.00  0.63           C  
ATOM   4668  O   GLY A 612     104.051 114.255  76.491  1.00  0.63           O  
ATOM   4669  N   ILE A 613     102.350 115.690  76.563  1.00  0.57           N  
ATOM   4670  CA  ILE A 613     101.583 114.997  75.540  1.00  0.57           C  
ATOM   4671  C   ILE A 613     102.136 115.211  74.133  1.00  0.57           C  
ATOM   4672  O   ILE A 613     102.270 114.272  73.345  1.00  0.57           O  
ATOM   4673  CB  ILE A 613     100.114 115.409  75.624  1.00  0.57           C  
ATOM   4674  CG1 ILE A 613      99.538 114.956  76.987  1.00  0.57           C  
ATOM   4675  CG2 ILE A 613      99.287 114.831  74.453  1.00  0.57           C  
ATOM   4676  CD1 ILE A 613      98.146 115.514  77.300  1.00  0.57           C  
ATOM   4677  N   ILE A 614     102.500 116.462  73.784  1.00  0.59           N  
ATOM   4678  CA  ILE A 614     102.653 116.881  72.393  1.00  0.59           C  
ATOM   4679  C   ILE A 614     104.044 116.736  71.850  1.00  0.59           C  
ATOM   4680  O   ILE A 614     104.337 117.182  70.746  1.00  0.59           O  
ATOM   4681  CB  ILE A 614     102.147 118.292  72.108  1.00  0.59           C  
ATOM   4682  CG1 ILE A 614     102.739 119.399  73.022  1.00  0.59           C  
ATOM   4683  CG2 ILE A 614     100.608 118.217  72.169  1.00  0.59           C  
ATOM   4684  CD1 ILE A 614     104.187 119.806  72.713  1.00  0.59           C  
ATOM   4685  N   PHE A 615     104.937 116.065  72.581  1.00  0.54           N  
ATOM   4686  CA  PHE A 615     106.189 115.661  71.989  1.00  0.54           C  
ATOM   4687  C   PHE A 615     106.504 114.219  72.297  1.00  0.54           C  
ATOM   4688  O   PHE A 615     107.085 113.560  71.457  1.00  0.54           O  
ATOM   4689  CB  PHE A 615     107.341 116.626  72.369  1.00  0.54           C  
ATOM   4690  CG  PHE A 615     107.675 116.610  73.829  1.00  0.54           C  
ATOM   4691  CD1 PHE A 615     106.987 117.419  74.746  1.00  0.54           C  
ATOM   4692  CD2 PHE A 615     108.698 115.767  74.289  1.00  0.54           C  
ATOM   4693  CE1 PHE A 615     107.295 117.352  76.108  1.00  0.54           C  
ATOM   4694  CE2 PHE A 615     108.984 115.676  75.654  1.00  0.54           C  
ATOM   4695  CZ  PHE A 615     108.269 116.458  76.563  1.00  0.54           C  
ATOM   4696  N   THR A 616     106.080 113.656  73.451  1.00  0.64           N  
ATOM   4697  CA  THR A 616     106.253 112.226  73.737  1.00  0.64           C  
ATOM   4698  C   THR A 616     105.392 111.331  72.853  1.00  0.64           C  
ATOM   4699  O   THR A 616     105.823 110.295  72.360  1.00  0.64           O  
ATOM   4700  CB  THR A 616     106.026 111.879  75.207  1.00  0.64           C  
ATOM   4701  CG2 THR A 616     106.333 110.404  75.513  1.00  0.64           C  
ATOM   4702  OG1 THR A 616     106.905 112.651  76.014  1.00  0.64           O  
ATOM   4703  N   ARG A 617     104.123 111.689  72.584  1.00  0.49           N  
ATOM   4704  CA  ARG A 617     103.356 110.964  71.575  1.00  0.49           C  
ATOM   4705  C   ARG A 617     103.763 111.388  70.168  1.00  0.49           C  
ATOM   4706  O   ARG A 617     103.932 110.576  69.261  1.00  0.49           O  
ATOM   4707  CB  ARG A 617     101.839 111.125  71.830  1.00  0.49           C  
ATOM   4708  CG  ARG A 617     101.387 110.385  73.110  1.00  0.49           C  
ATOM   4709  CD  ARG A 617      99.921 110.633  73.465  1.00  0.49           C  
ATOM   4710  NE  ARG A 617      99.619 109.839  74.699  1.00  0.49           N  
ATOM   4711  CZ  ARG A 617      98.462 109.928  75.368  1.00  0.49           C  
ATOM   4712  NH1 ARG A 617      98.266 109.173  76.446  1.00  0.49           N1+
ATOM   4713  NH2 ARG A 617      97.499 110.757  74.976  1.00  0.49           N  
ATOM   4714  N   ASN A 618     103.999 112.695  69.977  1.00  0.56           N  
ATOM   4715  CA  ASN A 618     104.394 113.256  68.698  1.00  0.56           C  
ATOM   4716  C   ASN A 618     105.911 113.254  68.487  1.00  0.56           C  
ATOM   4717  O   ASN A 618     106.515 114.244  68.083  1.00  0.56           O  
ATOM   4718  CB  ASN A 618     103.842 114.691  68.541  1.00  0.56           C  
ATOM   4719  CG  ASN A 618     102.318 114.706  68.604  1.00  0.56           C  
ATOM   4720  ND2 ASN A 618     101.747 115.811  69.132  1.00  0.56           N  
ATOM   4721  OD1 ASN A 618     101.632 113.753  68.229  1.00  0.56           O  
ATOM   4722  N   LEU A 619     106.584 112.102  68.693  1.00  0.54           N  
ATOM   4723  CA  LEU A 619     108.041 112.036  68.652  1.00  0.54           C  
ATOM   4724  C   LEU A 619     108.570 111.931  67.231  1.00  0.54           C  
ATOM   4725  O   LEU A 619     109.777 111.922  67.008  1.00  0.54           O  
ATOM   4726  CB  LEU A 619     108.585 110.800  69.430  1.00  0.54           C  
ATOM   4727  CG  LEU A 619     108.601 110.924  70.964  1.00  0.54           C  
ATOM   4728  CD1 LEU A 619     108.815 109.562  71.639  1.00  0.54           C  
ATOM   4729  CD2 LEU A 619     109.657 111.922  71.456  1.00  0.54           C  
ATOM   4730  N   ASN A 620     107.683 111.852  66.218  1.00  0.57           N  
ATOM   4731  CA  ASN A 620     108.088 111.738  64.830  1.00  0.57           C  
ATOM   4732  C   ASN A 620     107.869 113.019  64.026  1.00  0.57           C  
ATOM   4733  O   ASN A 620     108.326 113.107  62.885  1.00  0.57           O  
ATOM   4734  CB  ASN A 620     107.344 110.558  64.157  1.00  0.57           C  
ATOM   4735  CG  ASN A 620     107.884 109.253  64.735  1.00  0.57           C  
ATOM   4736  ND2 ASN A 620     106.995 108.368  65.242  1.00  0.57           N  
ATOM   4737  OD1 ASN A 620     109.097 109.034  64.723  1.00  0.57           O  
ATOM   4738  N   THR A 621     107.211 114.051  64.604  1.00  0.55           N  
ATOM   4739  CA  THR A 621     106.860 115.301  63.918  1.00  0.55           C  
ATOM   4740  C   THR A 621     108.092 116.131  63.574  1.00  0.55           C  
ATOM   4741  O   THR A 621     108.877 116.395  64.485  1.00  0.55           O  
ATOM   4742  CB  THR A 621     105.860 116.196  64.667  1.00  0.55           C  
ATOM   4743  CG2 THR A 621     105.427 117.357  63.762  1.00  0.55           C  
ATOM   4744  OG1 THR A 621     104.680 115.469  64.973  1.00  0.55           O  
ATOM   4745  N   PRO A 622     108.358 116.609  62.342  1.00  0.46           N  
ATOM   4746  CA  PRO A 622     109.649 117.222  62.009  1.00  0.46           C  
ATOM   4747  C   PRO A 622     109.965 118.524  62.732  1.00  0.46           C  
ATOM   4748  O   PRO A 622     111.105 118.968  62.680  1.00  0.46           O  
ATOM   4749  CB  PRO A 622     109.584 117.413  60.488  1.00  0.46           C  
ATOM   4750  CG  PRO A 622     108.679 116.281  60.012  1.00  0.46           C  
ATOM   4751  CD  PRO A 622     107.641 116.194  61.126  1.00  0.46           C  
ATOM   4752  N   VAL A 623     108.975 119.120  63.419  1.00  0.52           N  
ATOM   4753  CA  VAL A 623     109.072 120.277  64.298  1.00  0.52           C  
ATOM   4754  C   VAL A 623     109.935 120.004  65.505  1.00  0.52           C  
ATOM   4755  O   VAL A 623     110.708 120.837  65.966  1.00  0.52           O  
ATOM   4756  CB  VAL A 623     107.684 120.656  64.799  1.00  0.52           C  
ATOM   4757  CG1 VAL A 623     107.705 121.951  65.638  1.00  0.52           C  
ATOM   4758  CG2 VAL A 623     106.749 120.826  63.603  1.00  0.52           C  
ATOM   4759  N   VAL A 624     109.797 118.793  66.063  1.00  0.56           N  
ATOM   4760  CA  VAL A 624     110.520 118.406  67.254  1.00  0.56           C  
ATOM   4761  C   VAL A 624     111.669 117.462  66.916  1.00  0.56           C  
ATOM   4762  O   VAL A 624     112.576 117.246  67.712  1.00  0.56           O  
ATOM   4763  CB  VAL A 624     109.537 117.829  68.270  1.00  0.56           C  
ATOM   4764  CG1 VAL A 624     109.142 116.372  67.956  1.00  0.56           C  
ATOM   4765  CG2 VAL A 624     110.088 118.037  69.692  1.00  0.56           C  
ATOM   4766  N   LYS A 625     111.692 116.901  65.687  1.00  0.51           N  
ATOM   4767  CA  LYS A 625     112.812 116.115  65.190  1.00  0.51           C  
ATOM   4768  C   LYS A 625     114.061 116.914  64.902  1.00  0.51           C  
ATOM   4769  O   LYS A 625     115.177 116.424  65.071  1.00  0.51           O  
ATOM   4770  CB  LYS A 625     112.482 115.380  63.870  1.00  0.51           C  
ATOM   4771  CG  LYS A 625     111.388 114.319  64.000  1.00  0.51           C  
ATOM   4772  CD  LYS A 625     111.782 113.131  64.882  1.00  0.51           C  
ATOM   4773  CE  LYS A 625     112.843 112.200  64.310  1.00  0.51           C  
ATOM   4774  NZ  LYS A 625     112.299 111.535  63.108  1.00  0.51           N1+
ATOM   4775  N   SER A 626     113.908 118.150  64.398  1.00  0.52           N  
ATOM   4776  CA  SER A 626     115.034 119.033  64.183  1.00  0.52           C  
ATOM   4777  C   SER A 626     115.567 119.554  65.506  1.00  0.52           C  
ATOM   4778  O   SER A 626     114.970 119.382  66.564  1.00  0.52           O  
ATOM   4779  CB  SER A 626     114.689 120.221  63.250  1.00  0.52           C  
ATOM   4780  OG  SER A 626     113.594 120.978  63.759  1.00  0.52           O  
ATOM   4781  N   SER A 627     116.749 120.203  65.507  1.00  0.52           N  
ATOM   4782  CA  SER A 627     117.273 120.830  66.717  1.00  0.52           C  
ATOM   4783  C   SER A 627     116.297 121.845  67.284  1.00  0.52           C  
ATOM   4784  O   SER A 627     115.983 122.804  66.603  1.00  0.52           O  
ATOM   4785  CB  SER A 627     118.582 121.598  66.425  1.00  0.52           C  
ATOM   4786  OG  SER A 627     119.206 122.077  67.621  1.00  0.52           O  
ATOM   4787  N   GLY A 628     115.747 121.742  68.511  1.00  0.53           N  
ATOM   4788  CA  GLY A 628     116.135 120.942  69.670  1.00  0.53           C  
ATOM   4789  C   GLY A 628     116.085 119.465  69.653  1.00  0.53           C  
ATOM   4790  O   GLY A 628     115.005 118.898  69.756  1.00  0.53           O  
ATOM   4791  N   GLY A 629     117.283 118.835  69.696  1.00  0.43           N  
ATOM   4792  CA  GLY A 629     117.463 117.414  69.970  1.00  0.43           C  
ATOM   4793  C   GLY A 629     116.626 116.896  71.116  1.00  0.43           C  
ATOM   4794  O   GLY A 629     116.494 117.527  72.162  1.00  0.43           O  
ATOM   4795  N   LEU A 630     116.058 115.694  70.970  1.00  0.31           N  
ATOM   4796  CA  LEU A 630     114.928 115.269  71.779  1.00  0.31           C  
ATOM   4797  C   LEU A 630     115.281 114.866  73.193  1.00  0.31           C  
ATOM   4798  O   LEU A 630     114.419 114.635  74.034  1.00  0.31           O  
ATOM   4799  CB  LEU A 630     114.223 114.112  71.049  1.00  0.31           C  
ATOM   4800  CG  LEU A 630     113.481 114.580  69.787  1.00  0.31           C  
ATOM   4801  CD1 LEU A 630     113.194 113.407  68.846  1.00  0.31           C  
ATOM   4802  CD2 LEU A 630     112.177 115.283  70.170  1.00  0.31           C  
ATOM   4803  N   ARG A 631     116.582 114.800  73.505  1.00  0.58           N  
ATOM   4804  CA  ARG A 631     117.028 114.567  74.858  1.00  0.58           C  
ATOM   4805  C   ARG A 631     117.358 115.839  75.615  1.00  0.58           C  
ATOM   4806  O   ARG A 631     117.193 115.887  76.828  1.00  0.58           O  
ATOM   4807  CB  ARG A 631     118.294 113.690  74.853  1.00  0.58           C  
ATOM   4808  CG  ARG A 631     118.068 112.312  74.206  1.00  0.58           C  
ATOM   4809  CD  ARG A 631     119.272 111.384  74.354  1.00  0.58           C  
ATOM   4810  NE  ARG A 631     118.930 110.130  73.617  1.00  0.58           N  
ATOM   4811  CZ  ARG A 631     119.782 109.110  73.457  1.00  0.58           C  
ATOM   4812  NH1 ARG A 631     119.400 108.043  72.760  1.00  0.58           N1+
ATOM   4813  NH2 ARG A 631     121.003 109.141  73.981  1.00  0.58           N  
ATOM   4814  N   VAL A 632     117.810 116.925  74.946  1.00  0.67           N  
ATOM   4815  CA  VAL A 632     118.200 118.133  75.662  1.00  0.67           C  
ATOM   4816  C   VAL A 632     117.002 118.824  76.295  1.00  0.67           C  
ATOM   4817  O   VAL A 632     116.968 119.170  77.470  1.00  0.67           O  
ATOM   4818  CB  VAL A 632     119.086 119.114  74.879  1.00  0.67           C  
ATOM   4819  CG1 VAL A 632     120.401 118.409  74.498  1.00  0.67           C  
ATOM   4820  CG2 VAL A 632     118.425 119.764  73.650  1.00  0.67           C  
ATOM   4821  N   CYS A 633     115.900 118.952  75.548  1.00  0.70           N  
ATOM   4822  CA  CYS A 633     114.695 119.542  76.097  1.00  0.70           C  
ATOM   4823  C   CYS A 633     113.993 118.650  77.114  1.00  0.70           C  
ATOM   4824  O   CYS A 633     113.316 119.136  78.015  1.00  0.70           O  
ATOM   4825  CB  CYS A 633     113.727 119.929  74.964  1.00  0.70           C  
ATOM   4826  SG  CYS A 633     114.487 121.183  73.869  1.00  0.70           S  
ATOM   4827  N   TYR A 634     114.182 117.319  77.022  1.00  0.65           N  
ATOM   4828  CA  TYR A 634     113.741 116.366  78.026  1.00  0.65           C  
ATOM   4829  C   TYR A 634     114.468 116.531  79.360  1.00  0.65           C  
ATOM   4830  O   TYR A 634     113.849 116.590  80.418  1.00  0.65           O  
ATOM   4831  CB  TYR A 634     113.961 114.944  77.450  1.00  0.65           C  
ATOM   4832  CG  TYR A 634     113.464 113.843  78.344  1.00  0.65           C  
ATOM   4833  CD1 TYR A 634     112.088 113.617  78.500  1.00  0.65           C  
ATOM   4834  CD2 TYR A 634     114.377 113.018  79.023  1.00  0.65           C  
ATOM   4835  CE1 TYR A 634     111.630 112.598  79.347  1.00  0.65           C  
ATOM   4836  CE2 TYR A 634     113.919 111.991  79.859  1.00  0.65           C  
ATOM   4837  CZ  TYR A 634     112.545 111.794  80.033  1.00  0.65           C  
ATOM   4838  OH  TYR A 634     112.078 110.788  80.899  1.00  0.65           O  
ATOM   4839  N   VAL A 635     115.808 116.674  79.335  1.00  0.71           N  
ATOM   4840  CA  VAL A 635     116.627 116.946  80.514  1.00  0.71           C  
ATOM   4841  C   VAL A 635     116.264 118.274  81.172  1.00  0.71           C  
ATOM   4842  O   VAL A 635     116.124 118.370  82.393  1.00  0.71           O  
ATOM   4843  CB  VAL A 635     118.109 116.897  80.161  1.00  0.71           C  
ATOM   4844  CG1 VAL A 635     118.993 117.350  81.329  1.00  0.71           C  
ATOM   4845  CG2 VAL A 635     118.504 115.458  79.787  1.00  0.71           C  
ATOM   4846  N   ILE A 636     116.030 119.327  80.364  1.00  0.69           N  
ATOM   4847  CA  ILE A 636     115.523 120.613  80.829  1.00  0.69           C  
ATOM   4848  C   ILE A 636     114.162 120.493  81.506  1.00  0.69           C  
ATOM   4849  O   ILE A 636     113.954 121.004  82.604  1.00  0.69           O  
ATOM   4850  CB  ILE A 636     115.443 121.599  79.662  1.00  0.69           C  
ATOM   4851  CG1 ILE A 636     116.850 121.947  79.167  1.00  0.69           C  
ATOM   4852  CG2 ILE A 636     114.721 122.895  80.050  1.00  0.69           C  
ATOM   4853  CD1 ILE A 636     116.883 122.768  77.873  1.00  0.69           C  
ATOM   4854  N   LEU A 637     113.214 119.756  80.898  1.00  0.70           N  
ATOM   4855  CA  LEU A 637     111.906 119.507  81.479  1.00  0.70           C  
ATOM   4856  C   LEU A 637     111.930 118.693  82.766  1.00  0.70           C  
ATOM   4857  O   LEU A 637     111.233 119.006  83.731  1.00  0.70           O  
ATOM   4858  CB  LEU A 637     111.001 118.798  80.451  1.00  0.70           C  
ATOM   4859  CG  LEU A 637     109.532 118.611  80.883  1.00  0.70           C  
ATOM   4860  CD1 LEU A 637     108.830 119.948  81.158  1.00  0.70           C  
ATOM   4861  CD2 LEU A 637     108.764 117.824  79.819  1.00  0.70           C  
ATOM   4862  N   LEU A 638     112.771 117.641  82.849  1.00  0.71           N  
ATOM   4863  CA  LEU A 638     112.998 116.892  84.077  1.00  0.71           C  
ATOM   4864  C   LEU A 638     113.536 117.773  85.183  1.00  0.71           C  
ATOM   4865  O   LEU A 638     113.109 117.717  86.332  1.00  0.71           O  
ATOM   4866  CB  LEU A 638     114.062 115.791  83.869  1.00  0.71           C  
ATOM   4867  CG  LEU A 638     113.611 114.589  83.028  1.00  0.71           C  
ATOM   4868  CD1 LEU A 638     114.810 113.661  82.789  1.00  0.71           C  
ATOM   4869  CD2 LEU A 638     112.461 113.832  83.701  1.00  0.71           C  
ATOM   4870  N   CYS A 639     114.479 118.661  84.847  1.00  0.74           N  
ATOM   4871  CA  CYS A 639     114.945 119.684  85.759  1.00  0.74           C  
ATOM   4872  C   CYS A 639     113.870 120.675  86.200  1.00  0.74           C  
ATOM   4873  O   CYS A 639     113.780 121.021  87.377  1.00  0.74           O  
ATOM   4874  CB  CYS A 639     116.166 120.391  85.146  1.00  0.74           C  
ATOM   4875  SG  CYS A 639     116.826 121.732  86.133  1.00  0.74           S  
ATOM   4876  N   HIS A 640     112.985 121.131  85.295  1.00  0.69           N  
ATOM   4877  CA  HIS A 640     111.820 121.914  85.685  1.00  0.69           C  
ATOM   4878  C   HIS A 640     110.880 121.170  86.614  1.00  0.69           C  
ATOM   4879  O   HIS A 640     110.370 121.721  87.583  1.00  0.69           O  
ATOM   4880  CB  HIS A 640     111.000 122.374  84.475  1.00  0.69           C  
ATOM   4881  CG  HIS A 640     111.813 123.167  83.515  1.00  0.69           C  
ATOM   4882  CD2 HIS A 640     113.003 123.796  83.665  1.00  0.69           C  
ATOM   4883  ND1 HIS A 640     111.361 123.287  82.223  1.00  0.69           N  
ATOM   4884  CE1 HIS A 640     112.285 123.982  81.605  1.00  0.69           C  
ATOM   4885  NE2 HIS A 640     113.307 124.317  82.431  1.00  0.69           N  
ATOM   4886  N   PHE A 641     110.666 119.870  86.363  1.00  0.71           N  
ATOM   4887  CA  PHE A 641     109.931 119.002  87.256  1.00  0.71           C  
ATOM   4888  C   PHE A 641     110.571 118.853  88.639  1.00  0.71           C  
ATOM   4889  O   PHE A 641     109.892 118.959  89.656  1.00  0.71           O  
ATOM   4890  CB  PHE A 641     109.776 117.628  86.569  1.00  0.71           C  
ATOM   4891  CG  PHE A 641     108.882 116.714  87.348  1.00  0.71           C  
ATOM   4892  CD1 PHE A 641     109.432 115.670  88.107  1.00  0.71           C  
ATOM   4893  CD2 PHE A 641     107.496 116.922  87.360  1.00  0.71           C  
ATOM   4894  CE1 PHE A 641     108.605 114.843  88.875  1.00  0.71           C  
ATOM   4895  CE2 PHE A 641     106.664 116.094  88.123  1.00  0.71           C  
ATOM   4896  CZ  PHE A 641     107.220 115.055  88.883  1.00  0.71           C  
ATOM   4897  N   LEU A 642     111.903 118.660  88.727  1.00  0.72           N  
ATOM   4898  CA  LEU A 642     112.616 118.653  90.000  1.00  0.72           C  
ATOM   4899  C   LEU A 642     112.524 119.982  90.723  1.00  0.72           C  
ATOM   4900  O   LEU A 642     112.385 120.037  91.936  1.00  0.72           O  
ATOM   4901  CB  LEU A 642     114.112 118.274  89.863  1.00  0.72           C  
ATOM   4902  CG  LEU A 642     114.398 116.771  90.041  1.00  0.72           C  
ATOM   4903  CD1 LEU A 642     113.812 115.912  88.919  1.00  0.72           C  
ATOM   4904  CD2 LEU A 642     115.906 116.516  90.165  1.00  0.72           C  
ATOM   4905  N   ASN A 643     112.569 121.102  89.987  1.00  0.71           N  
ATOM   4906  CA  ASN A 643     112.307 122.419  90.534  1.00  0.71           C  
ATOM   4907  C   ASN A 643     110.876 122.556  91.111  1.00  0.71           C  
ATOM   4908  O   ASN A 643     110.671 123.077  92.205  1.00  0.71           O  
ATOM   4909  CB  ASN A 643     112.650 123.429  89.404  1.00  0.71           C  
ATOM   4910  CG  ASN A 643     112.659 124.871  89.861  1.00  0.71           C  
ATOM   4911  ND2 ASN A 643     113.431 125.736  89.169  1.00  0.71           N  
ATOM   4912  OD1 ASN A 643     111.926 125.229  90.774  1.00  0.71           O  
ATOM   4913  N   PHE A 644     109.841 122.034  90.424  1.00  0.70           N  
ATOM   4914  CA  PHE A 644     108.489 121.931  90.968  1.00  0.70           C  
ATOM   4915  C   PHE A 644     108.382 121.015  92.193  1.00  0.70           C  
ATOM   4916  O   PHE A 644     107.644 121.298  93.136  1.00  0.70           O  
ATOM   4917  CB  PHE A 644     107.475 121.436  89.895  1.00  0.70           C  
ATOM   4918  CG  PHE A 644     107.038 122.527  88.951  1.00  0.70           C  
ATOM   4919  CD1 PHE A 644     106.454 123.704  89.449  1.00  0.70           C  
ATOM   4920  CD2 PHE A 644     107.184 122.382  87.558  1.00  0.70           C  
ATOM   4921  CE1 PHE A 644     106.076 124.730  88.574  1.00  0.70           C  
ATOM   4922  CE2 PHE A 644     106.769 123.392  86.680  1.00  0.70           C  
ATOM   4923  CZ  PHE A 644     106.215 124.567  87.191  1.00  0.70           C  
ATOM   4924  N   ALA A 645     109.125 119.893  92.213  1.00  0.75           N  
ATOM   4925  CA  ALA A 645     109.210 118.984  93.344  1.00  0.75           C  
ATOM   4926  C   ALA A 645     110.001 119.539  94.530  1.00  0.75           C  
ATOM   4927  O   ALA A 645     109.794 119.154  95.678  1.00  0.75           O  
ATOM   4928  CB  ALA A 645     109.844 117.659  92.891  1.00  0.75           C  
ATOM   4929  N   SER A 646     110.887 120.532  94.308  1.00  0.72           N  
ATOM   4930  CA  SER A 646     111.531 121.280  95.382  1.00  0.72           C  
ATOM   4931  C   SER A 646     110.496 121.953  96.270  1.00  0.72           C  
ATOM   4932  O   SER A 646     110.598 121.938  97.494  1.00  0.72           O  
ATOM   4933  CB  SER A 646     112.489 122.415  94.906  1.00  0.72           C  
ATOM   4934  OG  SER A 646     113.606 121.951  94.151  1.00  0.72           O  
ATOM   4935  N   THR A 647     109.410 122.504  95.692  1.00  0.68           N  
ATOM   4936  CA  THR A 647     108.317 123.110  96.452  1.00  0.68           C  
ATOM   4937  C   THR A 647     107.690 122.168  97.469  1.00  0.68           C  
ATOM   4938  O   THR A 647     107.501 122.525  98.630  1.00  0.68           O
[truncated: 128,390 more chars]
