# Supplementary material for: Binding of Androgen- and Estrogen-Like Flavonoids to Their Cognate (Non)Nuclear Receptors: A Comparison by Computational Prediction
Source: Molecules. 2021 Mar 14;26(6):1613. doi: 10.3390/molecules26061613 (PMC8001607; doi:10.3390/molecules26061613)
Supplement: Supplementary file 1 [file molecules-26-01613-s001.zip › SI/TRPM8.pdb]

ATOM      1  N   THR A  95     213.953 135.354 146.504  1.00  0.53           N  
ATOM      2  CA  THR A  95     214.227 134.213 145.551  1.00  0.53           C  
ATOM      3  C   THR A  95     214.720 132.962 146.263  1.00  0.53           C  
ATOM      4  O   THR A  95     215.854 132.543 146.084  1.00  0.53           O  
ATOM      5  CB  THR A  95     215.276 134.676 144.527  1.00  0.53           C  
ATOM      6  CG2 THR A  95     214.735 135.887 143.753  1.00  0.53           C  
ATOM      7  OG1 THR A  95     216.454 135.164 145.159  1.00  0.53           O  
ATOM      8  N   LYS A  96     213.892 132.341 147.133  1.00  0.54           N  
ATOM      9  CA  LYS A  96     214.345 131.229 147.958  1.00  0.54           C  
ATOM     10  C   LYS A  96     213.909 129.901 147.375  1.00  0.54           C  
ATOM     11  O   LYS A  96     212.807 129.795 146.844  1.00  0.54           O  
ATOM     12  CB  LYS A  96     213.763 131.301 149.395  1.00  0.54           C  
ATOM     13  CG  LYS A  96     214.195 132.535 150.205  1.00  0.54           C  
ATOM     14  CD  LYS A  96     213.608 132.516 151.628  1.00  0.54           C  
ATOM     15  CE  LYS A  96     214.052 133.703 152.492  1.00  0.54           C  
ATOM     16  NZ  LYS A  96     213.460 133.603 153.847  1.00  0.54           N1+
ATOM     17  N   GLU A  97     214.779 128.884 147.503  1.00  0.45           N  
ATOM     18  CA  GLU A  97     214.518 127.496 147.193  1.00  0.45           C  
ATOM     19  C   GLU A  97     213.716 126.837 148.327  1.00  0.45           C  
ATOM     20  O   GLU A  97     213.816 127.208 149.501  1.00  0.45           O  
ATOM     21  CB  GLU A  97     215.879 126.793 146.911  1.00  0.45           C  
ATOM     22  CG  GLU A  97     216.688 127.452 145.747  1.00  0.45           C  
ATOM     23  CD  GLU A  97     218.182 127.107 145.702  1.00  0.45           C  
ATOM     24  OE1 GLU A  97     218.709 126.532 146.685  1.00  0.45           O  
ATOM     25  OE2 GLU A  97     218.828 127.481 144.684  1.00  0.45           O1-
ATOM     26  N   PHE A  98     212.832 125.882 147.991  1.00  0.45           N  
ATOM     27  CA  PHE A  98     211.878 125.290 148.912  1.00  0.45           C  
ATOM     28  C   PHE A  98     212.330 123.945 149.492  1.00  0.45           C  
ATOM     29  O   PHE A  98     212.765 123.078 148.741  1.00  0.45           O  
ATOM     30  CB  PHE A  98     210.521 125.003 148.207  1.00  0.45           C  
ATOM     31  CG  PHE A  98     209.856 126.249 147.668  1.00  0.45           C  
ATOM     32  CD1 PHE A  98     209.627 127.384 148.465  1.00  0.45           C  
ATOM     33  CD2 PHE A  98     209.441 126.287 146.327  1.00  0.45           C  
ATOM     34  CE1 PHE A  98     209.016 128.523 147.922  1.00  0.45           C  
ATOM     35  CE2 PHE A  98     208.803 127.407 145.787  1.00  0.45           C  
ATOM     36  CZ  PHE A  98     208.589 128.529 146.588  1.00  0.45           C  
ATOM     37  N   PRO A  99     212.171 123.676 150.790  1.00  0.45           N  
ATOM     38  CA  PRO A  99     212.435 122.338 151.314  1.00  0.45           C  
ATOM     39  C   PRO A  99     211.148 121.734 151.880  1.00  0.45           C  
ATOM     40  O   PRO A  99     210.298 122.457 152.400  1.00  0.45           O  
ATOM     41  CB  PRO A  99     213.502 122.626 152.380  1.00  0.45           C  
ATOM     42  CG  PRO A  99     213.130 123.997 152.964  1.00  0.45           C  
ATOM     43  CD  PRO A  99     212.393 124.703 151.818  1.00  0.45           C  
ATOM     44  N   THR A 100     210.934 120.408 151.730  1.00  0.50           N  
ATOM     45  CA  THR A 100     209.785 119.711 152.315  1.00  0.50           C  
ATOM     46  C   THR A 100     210.048 118.216 152.264  1.00  0.50           C  
ATOM     47  O   THR A 100     210.997 117.777 151.616  1.00  0.50           O  
ATOM     48  CB  THR A 100     208.421 120.034 151.678  1.00  0.50           C  
ATOM     49  CG2 THR A 100     208.305 119.442 150.265  1.00  0.50           C  
ATOM     50  OG1 THR A 100     207.335 119.549 152.462  1.00  0.50           O  
ATOM     51  N   ASP A 101     209.210 117.406 152.939  1.00  0.40           N  
ATOM     52  CA  ASP A 101     209.236 115.959 152.912  1.00  0.40           C  
ATOM     53  C   ASP A 101     209.032 115.351 151.522  1.00  0.40           C  
ATOM     54  O   ASP A 101     208.218 115.800 150.708  1.00  0.40           O  
ATOM     55  CB  ASP A 101     208.153 115.373 153.852  1.00  0.40           C  
ATOM     56  CG  ASP A 101     208.468 115.634 155.313  1.00  0.40           C  
ATOM     57  OD1 ASP A 101     209.668 115.799 155.645  1.00  0.40           O  
ATOM     58  OD2 ASP A 101     207.498 115.629 156.110  1.00  0.40           O1-
ATOM     59  N   ALA A 102     209.798 114.275 151.237  1.00  0.44           N  
ATOM     60  CA  ALA A 102     209.780 113.523 149.994  1.00  0.44           C  
ATOM     61  C   ALA A 102     209.964 114.375 148.732  1.00  0.44           C  
ATOM     62  O   ALA A 102     209.186 114.306 147.779  1.00  0.44           O  
ATOM     63  CB  ALA A 102     208.542 112.599 149.918  1.00  0.44           C  
ATOM     64  N   PHE A 103     211.019 115.211 148.708  1.00  0.41           N  
ATOM     65  CA  PHE A 103     211.229 116.185 147.662  1.00  0.41           C  
ATOM     66  C   PHE A 103     212.728 116.327 147.399  1.00  0.41           C  
ATOM     67  O   PHE A 103     213.543 116.204 148.308  1.00  0.41           O  
ATOM     68  CB  PHE A 103     210.578 117.541 148.093  1.00  0.41           C  
ATOM     69  CG  PHE A 103     210.750 118.661 147.096  1.00  0.41           C  
ATOM     70  CD1 PHE A 103     211.206 119.916 147.531  1.00  0.41           C  
ATOM     71  CD2 PHE A 103     210.582 118.445 145.720  1.00  0.41           C  
ATOM     72  CE1 PHE A 103     211.555 120.906 146.604  1.00  0.41           C  
ATOM     73  CE2 PHE A 103     210.971 119.420 144.794  1.00  0.41           C  
ATOM     74  CZ  PHE A 103     211.449 120.658 145.233  1.00  0.41           C  
ATOM     75  N   GLY A 104     213.104 116.561 146.121  1.00  0.47           N  
ATOM     76  CA  GLY A 104     214.450 116.934 145.698  1.00  0.47           C  
ATOM     77  C   GLY A 104     214.417 118.319 145.108  1.00  0.47           C  
ATOM     78  O   GLY A 104     213.753 118.558 144.101  1.00  0.47           O  
ATOM     79  N   ASP A 105     215.128 119.258 145.746  1.00  0.36           N  
ATOM     80  CA  ASP A 105     215.143 120.683 145.505  1.00  0.36           C  
ATOM     81  C   ASP A 105     215.990 121.160 144.322  1.00  0.36           C  
ATOM     82  O   ASP A 105     216.724 120.414 143.672  1.00  0.36           O  
ATOM     83  CB  ASP A 105     215.465 121.434 146.830  1.00  0.36           C  
ATOM     84  CG  ASP A 105     216.668 120.886 147.597  1.00  0.36           C  
ATOM     85  OD1 ASP A 105     216.853 121.342 148.753  1.00  0.36           O  
ATOM     86  OD2 ASP A 105     217.372 119.979 147.085  1.00  0.36           O1-
ATOM     87  N   ILE A 106     215.777 122.438 143.925  1.00  0.35           N  
ATOM     88  CA  ILE A 106     216.256 122.947 142.652  1.00  0.35           C  
ATOM     89  C   ILE A 106     216.135 124.471 142.564  1.00  0.35           C  
ATOM     90  O   ILE A 106     215.419 125.088 143.343  1.00  0.35           O  
ATOM     91  CB  ILE A 106     215.488 122.299 141.506  1.00  0.35           C  
ATOM     92  CG1 ILE A 106     216.316 122.244 140.200  1.00  0.35           C  
ATOM     93  CG2 ILE A 106     214.103 122.954 141.377  1.00  0.35           C  
ATOM     94  CD1 ILE A 106     217.273 121.056 140.141  1.00  0.35           C  
ATOM     95  N   GLN A 107     216.801 125.108 141.573  1.00  0.36           N  
ATOM     96  CA  GLN A 107     216.824 126.541 141.349  1.00  0.36           C  
ATOM     97  C   GLN A 107     215.607 127.079 140.593  1.00  0.36           C  
ATOM     98  O   GLN A 107     215.006 128.071 140.996  1.00  0.36           O  
ATOM     99  CB  GLN A 107     218.143 126.911 140.615  1.00  0.36           C  
ATOM    100  CG  GLN A 107     219.372 126.394 141.409  1.00  0.36           C  
ATOM    101  CD  GLN A 107     220.729 126.961 140.981  1.00  0.36           C  
ATOM    102  NE2 GLN A 107     221.645 127.037 141.978  1.00  0.36           N  
ATOM    103  OE1 GLN A 107     221.018 127.309 139.838  1.00  0.36           O  
ATOM    104  N   PHE A 108     215.158 126.440 139.482  1.00  0.36           N  
ATOM    105  CA  PHE A 108     213.995 126.957 138.742  1.00  0.36           C  
ATOM    106  C   PHE A 108     212.640 126.655 139.382  1.00  0.36           C  
ATOM    107  O   PHE A 108     211.604 127.184 138.995  1.00  0.36           O  
ATOM    108  CB  PHE A 108     213.859 126.327 137.332  1.00  0.36           C  
ATOM    109  CG  PHE A 108     214.991 126.575 136.381  1.00  0.36           C  
ATOM    110  CD1 PHE A 108     215.991 127.556 136.544  1.00  0.36           C  
ATOM    111  CD2 PHE A 108     215.022 125.766 135.237  1.00  0.36           C  
ATOM    112  CE1 PHE A 108     217.030 127.671 135.609  1.00  0.36           C  
ATOM    113  CE2 PHE A 108     216.054 125.878 134.310  1.00  0.36           C  
ATOM    114  CZ  PHE A 108     217.069 126.825 134.497  1.00  0.36           C  
ATOM    115  N   GLU A 109     212.618 125.716 140.331  1.00  0.35           N  
ATOM    116  CA  GLU A 109     211.479 125.295 141.125  1.00  0.35           C  
ATOM    117  C   GLU A 109     210.354 124.493 140.480  1.00  0.35           C  
ATOM    118  O   GLU A 109     209.324 124.202 141.095  1.00  0.35           O  
ATOM    119  CB  GLU A 109     210.928 126.431 142.020  1.00  0.35           C  
ATOM    120  CG  GLU A 109     211.824 126.695 143.256  1.00  0.35           C  
ATOM    121  CD  GLU A 109     211.882 125.517 144.229  1.00  0.35           C  
ATOM    122  OE1 GLU A 109     211.318 124.432 143.918  1.00  0.35           O  
ATOM    123  OE2 GLU A 109     212.426 125.677 145.340  1.00  0.35           O1-
ATOM    124  N   THR A 110     210.524 124.010 139.242  1.00  0.28           N  
ATOM    125  CA  THR A 110     209.359 123.561 138.473  1.00  0.28           C  
ATOM    126  C   THR A 110     209.029 122.080 138.527  1.00  0.28           C  
ATOM    127  O   THR A 110     207.945 121.671 138.134  1.00  0.28           O  
ATOM    128  CB  THR A 110     209.438 123.975 137.012  1.00  0.28           C  
ATOM    129  CG2 THR A 110     210.163 125.304 136.871  1.00  0.28           C  
ATOM    130  OG1 THR A 110     210.203 123.113 136.193  1.00  0.28           O  
ATOM    131  N   LEU A 111     209.932 121.247 139.084  1.00  0.29           N  
ATOM    132  CA  LEU A 111     209.885 119.781 139.103  1.00  0.29           C  
ATOM    133  C   LEU A 111     208.682 119.221 139.845  1.00  0.29           C  
ATOM    134  O   LEU A 111     208.216 118.106 139.625  1.00  0.29           O  
ATOM    135  CB  LEU A 111     211.190 119.261 139.773  1.00  0.29           C  
ATOM    136  CG  LEU A 111     211.336 117.735 139.942  1.00  0.29           C  
ATOM    137  CD1 LEU A 111     211.246 116.995 138.602  1.00  0.29           C  
ATOM    138  CD2 LEU A 111     212.681 117.413 140.606  1.00  0.29           C  
ATOM    139  N   GLY A 112     208.135 120.036 140.751  1.00  0.37           N  
ATOM    140  CA  GLY A 112     207.053 119.656 141.627  1.00  0.37           C  
ATOM    141  C   GLY A 112     207.515 118.994 142.876  1.00  0.37           C  
ATOM    142  O   GLY A 112     208.673 118.631 143.028  1.00  0.37           O  
ATOM    143  N   LYS A 113     206.626 118.936 143.870  1.00  0.48           N  
ATOM    144  CA  LYS A 113     207.007 118.651 145.229  1.00  0.48           C  
ATOM    145  C   LYS A 113     205.941 117.791 145.842  1.00  0.48           C  
ATOM    146  O   LYS A 113     204.793 118.215 145.961  1.00  0.48           O  
ATOM    147  CB  LYS A 113     207.067 119.958 146.049  1.00  0.48           C  
ATOM    148  CG  LYS A 113     208.121 120.954 145.557  1.00  0.48           C  
ATOM    149  CD  LYS A 113     207.530 122.213 144.923  1.00  0.48           C  
ATOM    150  CE  LYS A 113     208.572 123.261 144.582  1.00  0.48           C  
ATOM    151  NZ  LYS A 113     209.428 122.791 143.492  1.00  0.48           N1+
ATOM    152  N   LYS A 114     206.267 116.563 146.293  1.00  0.41           N  
ATOM    153  CA  LYS A 114     205.255 115.699 146.875  1.00  0.41           C  
ATOM    154  C   LYS A 114     204.649 116.268 148.154  1.00  0.41           C  
ATOM    155  O   LYS A 114     203.425 116.343 148.278  1.00  0.41           O  
ATOM    156  CB  LYS A 114     205.780 114.261 147.083  1.00  0.41           C  
ATOM    157  CG  LYS A 114     204.667 113.276 147.476  1.00  0.41           C  
ATOM    158  CD  LYS A 114     205.141 111.818 147.564  1.00  0.41           C  
ATOM    159  CE  LYS A 114     204.042 110.899 148.109  1.00  0.41           C  
ATOM    160  NZ  LYS A 114     204.533 109.509 148.223  1.00  0.41           N1+
ATOM    161  N   GLY A 115     205.507 116.768 149.071  1.00  0.33           N  
ATOM    162  CA  GLY A 115     205.128 117.390 150.338  1.00  0.33           C  
ATOM    163  C   GLY A 115     204.695 118.838 150.290  1.00  0.33           C  
ATOM    164  O   GLY A 115     204.431 119.443 151.321  1.00  0.33           O  
ATOM    165  N   LYS A 116     204.649 119.481 149.106  1.00  0.32           N  
ATOM    166  CA  LYS A 116     204.033 120.799 148.964  1.00  0.32           C  
ATOM    167  C   LYS A 116     202.918 120.717 147.936  1.00  0.32           C  
ATOM    168  O   LYS A 116     202.543 121.726 147.350  1.00  0.32           O  
ATOM    169  CB  LYS A 116     205.028 121.932 148.563  1.00  0.32           C  
ATOM    170  CG  LYS A 116     205.921 122.465 149.701  1.00  0.32           C  
ATOM    171  CD  LYS A 116     206.996 123.462 149.211  1.00  0.32           C  
ATOM    172  CE  LYS A 116     206.493 124.790 148.604  1.00  0.32           C  
ATOM    173  NZ  LYS A 116     205.958 125.708 149.633  1.00  0.32           N1+
ATOM    174  N   TYR A 117     202.392 119.498 147.671  1.00  0.48           N  
ATOM    175  CA  TYR A 117     201.248 119.225 146.800  1.00  0.48           C  
ATOM    176  C   TYR A 117     201.458 119.404 145.306  1.00  0.48           C  
ATOM    177  O   TYR A 117     200.711 118.866 144.495  1.00  0.48           O  
ATOM    178  CB  TYR A 117     199.974 120.007 147.219  1.00  0.48           C  
ATOM    179  CG  TYR A 117     199.567 119.718 148.636  1.00  0.48           C  
ATOM    180  CD1 TYR A 117     199.501 118.397 149.107  1.00  0.48           C  
ATOM    181  CD2 TYR A 117     199.207 120.768 149.499  1.00  0.48           C  
ATOM    182  CE1 TYR A 117     199.069 118.124 150.410  1.00  0.48           C  
ATOM    183  CE2 TYR A 117     198.783 120.497 150.810  1.00  0.48           C  
ATOM    184  CZ  TYR A 117     198.710 119.172 151.259  1.00  0.48           C  
ATOM    185  OH  TYR A 117     198.265 118.869 152.558  1.00  0.48           O  
ATOM    186  N   ILE A 118     202.518 120.105 144.891  1.00  0.52           N  
ATOM    187  CA  ILE A 118     202.807 120.424 143.509  1.00  0.52           C  
ATOM    188  C   ILE A 118     203.060 119.178 142.673  1.00  0.52           C  
ATOM    189  O   ILE A 118     203.822 118.282 143.044  1.00  0.52           O  
ATOM    190  CB  ILE A 118     203.929 121.456 143.463  1.00  0.52           C  
ATOM    191  CG1 ILE A 118     203.399 122.735 144.153  1.00  0.52           C  
ATOM    192  CG2 ILE A 118     204.381 121.772 142.017  1.00  0.52           C  
ATOM    193  CD1 ILE A 118     204.473 123.733 144.581  1.00  0.52           C  
ATOM    194  N   ARG A 119     202.392 119.070 141.513  1.00  0.47           N  
ATOM    195  CA  ARG A 119     202.582 117.970 140.594  1.00  0.47           C  
ATOM    196  C   ARG A 119     203.019 118.509 139.261  1.00  0.47           C  
ATOM    197  O   ARG A 119     202.557 119.538 138.779  1.00  0.47           O  
ATOM    198  CB  ARG A 119     201.329 117.067 140.428  1.00  0.47           C  
ATOM    199  CG  ARG A 119     200.985 116.246 141.689  1.00  0.47           C  
ATOM    200  CD  ARG A 119     202.062 115.229 142.092  1.00  0.47           C  
ATOM    201  NE  ARG A 119     201.625 114.578 143.374  1.00  0.47           N  
ATOM    202  CZ  ARG A 119     201.854 115.099 144.589  1.00  0.47           C  
ATOM    203  NH1 ARG A 119     201.424 114.445 145.668  1.00  0.47           N1+
ATOM    204  NH2 ARG A 119     202.492 116.251 144.756  1.00  0.47           N  
ATOM    205  N   LEU A 120     203.971 117.801 138.653  1.00  0.52           N  
ATOM    206  CA  LEU A 120     204.406 118.037 137.307  1.00  0.52           C  
ATOM    207  C   LEU A 120     203.633 117.103 136.389  1.00  0.52           C  
ATOM    208  O   LEU A 120     203.288 115.987 136.782  1.00  0.52           O  
ATOM    209  CB  LEU A 120     205.903 117.729 137.242  1.00  0.52           C  
ATOM    210  CG  LEU A 120     206.532 118.070 135.894  1.00  0.52           C  
ATOM    211  CD1 LEU A 120     207.306 119.388 135.986  1.00  0.52           C  
ATOM    212  CD2 LEU A 120     207.347 116.859 135.430  1.00  0.52           C  
ATOM    213  N   SER A 121     203.321 117.524 135.152  1.00  0.52           N  
ATOM    214  CA  SER A 121     202.678 116.648 134.196  1.00  0.52           C  
ATOM    215  C   SER A 121     203.114 116.969 132.787  1.00  0.52           C  
ATOM    216  O   SER A 121     203.158 118.118 132.364  1.00  0.52           O  
ATOM    217  CB  SER A 121     201.121 116.689 134.259  1.00  0.52           C  
ATOM    218  OG  SER A 121     200.605 118.023 134.230  1.00  0.52           O  
ATOM    219  N   CYS A 122     203.411 115.921 131.992  1.00  0.57           N  
ATOM    220  CA  CYS A 122     203.500 116.027 130.545  1.00  0.57           C  
ATOM    221  C   CYS A 122     202.115 116.286 129.963  1.00  0.57           C  
ATOM    222  O   CYS A 122     201.100 116.010 130.607  1.00  0.57           O  
ATOM    223  CB  CYS A 122     204.091 114.755 129.882  1.00  0.57           C  
ATOM    224  SG  CYS A 122     205.732 114.302 130.544  1.00  0.57           S  
ATOM    225  N   ASP A 123     202.021 116.850 128.746  1.00  0.64           N  
ATOM    226  CA  ASP A 123     200.789 117.343 128.171  1.00  0.64           C  
ATOM    227  C   ASP A 123     199.796 116.290 127.663  1.00  0.64           C  
ATOM    228  O   ASP A 123     199.498 116.168 126.477  1.00  0.64           O  
ATOM    229  CB  ASP A 123     201.099 118.474 127.155  1.00  0.64           C  
ATOM    230  CG  ASP A 123     201.973 118.018 125.999  1.00  0.64           C  
ATOM    231  OD1 ASP A 123     203.054 117.434 126.251  1.00  0.64           O  
ATOM    232  OD2 ASP A 123     201.569 118.290 124.838  1.00  0.64           O1-
ATOM    233  N   THR A 124     199.200 115.531 128.596  1.00  0.82           N  
ATOM    234  CA  THR A 124     198.331 114.410 128.288  1.00  0.82           C  
ATOM    235  C   THR A 124     197.261 114.284 129.363  1.00  0.82           C  
ATOM    236  O   THR A 124     197.313 114.960 130.389  1.00  0.82           O  
ATOM    237  CB  THR A 124     199.118 113.108 128.133  1.00  0.82           C  
ATOM    238  CG2 THR A 124     199.828 112.672 129.427  1.00  0.82           C  
ATOM    239  OG1 THR A 124     198.307 112.045 127.648  1.00  0.82           O  
ATOM    240  N   ASP A 125     196.242 113.429 129.128  1.00  0.83           N  
ATOM    241  CA  ASP A 125     195.325 112.894 130.126  1.00  0.83           C  
ATOM    242  C   ASP A 125     194.589 113.869 131.052  1.00  0.83           C  
ATOM    243  O   ASP A 125     194.589 113.749 132.277  1.00  0.83           O  
ATOM    244  CB  ASP A 125     195.997 111.731 130.889  1.00  0.83           C  
ATOM    245  CG  ASP A 125     196.407 110.688 129.872  1.00  0.83           C  
ATOM    246  OD1 ASP A 125     195.493 110.181 129.177  1.00  0.83           O  
ATOM    247  OD2 ASP A 125     197.631 110.452 129.725  1.00  0.83           O1-
ATOM    248  N   ALA A 126     193.864 114.847 130.468  1.00  0.82           N  
ATOM    249  CA  ALA A 126     193.086 115.843 131.190  1.00  0.82           C  
ATOM    250  C   ALA A 126     191.987 115.283 132.099  1.00  0.82           C  
ATOM    251  O   ALA A 126     191.782 115.767 133.212  1.00  0.82           O  
ATOM    252  CB  ALA A 126     192.464 116.837 130.186  1.00  0.82           C  
ATOM    253  N   GLU A 127     191.264 114.231 131.653  1.00  0.82           N  
ATOM    254  CA  GLU A 127     190.264 113.543 132.456  1.00  0.82           C  
ATOM    255  C   GLU A 127     190.849 112.876 133.696  1.00  0.82           C  
ATOM    256  O   GLU A 127     190.415 113.138 134.816  1.00  0.82           O  
ATOM    257  CB  GLU A 127     189.522 112.504 131.582  1.00  0.82           C  
ATOM    258  CG  GLU A 127     188.435 111.720 132.363  1.00  0.82           C  
ATOM    259  CD  GLU A 127     187.167 111.446 131.554  1.00  0.82           C  
ATOM    260  OE1 GLU A 127     187.258 110.971 130.400  1.00  0.82           O  
ATOM    261  OE2 GLU A 127     186.070 111.781 132.081  1.00  0.82           O1-
ATOM    262  N   ILE A 128     191.947 112.107 133.526  1.00  0.75           N  
ATOM    263  CA  ILE A 128     192.697 111.475 134.605  1.00  0.75           C  
ATOM    264  C   ILE A 128     193.260 112.517 135.559  1.00  0.75           C  
ATOM    265  O   ILE A 128     193.213 112.361 136.774  1.00  0.75           O  
ATOM    266  CB  ILE A 128     193.810 110.581 134.055  1.00  0.75           C  
ATOM    267  CG1 ILE A 128     193.190 109.388 133.282  1.00  0.75           C  
ATOM    268  CG2 ILE A 128     194.749 110.087 135.184  1.00  0.75           C  
ATOM    269  CD1 ILE A 128     194.217 108.544 132.512  1.00  0.75           C  
ATOM    270  N   LEU A 129     193.763 113.659 135.048  1.00  0.78           N  
ATOM    271  CA  LEU A 129     194.220 114.760 135.878  1.00  0.78           C  
ATOM    272  C   LEU A 129     193.134 115.323 136.799  1.00  0.78           C  
ATOM    273  O   LEU A 129     193.354 115.513 137.993  1.00  0.78           O  
ATOM    274  CB  LEU A 129     194.787 115.881 134.973  1.00  0.78           C  
ATOM    275  CG  LEU A 129     195.340 117.122 135.704  1.00  0.78           C  
ATOM    276  CD1 LEU A 129     196.517 116.775 136.627  1.00  0.78           C  
ATOM    277  CD2 LEU A 129     195.764 118.189 134.685  1.00  0.78           C  
ATOM    278  N   TYR A 130     191.905 115.540 136.286  1.00  0.78           N  
ATOM    279  CA  TYR A 130     190.756 115.912 137.100  1.00  0.78           C  
ATOM    280  C   TYR A 130     190.349 114.819 138.096  1.00  0.78           C  
ATOM    281  O   TYR A 130     190.034 115.098 139.255  1.00  0.78           O  
ATOM    282  CB  TYR A 130     189.573 116.328 136.183  1.00  0.78           C  
ATOM    283  CG  TYR A 130     188.385 116.815 136.977  1.00  0.78           C  
ATOM    284  CD1 TYR A 130     188.375 118.092 137.569  1.00  0.78           C  
ATOM    285  CD2 TYR A 130     187.286 115.963 137.177  1.00  0.78           C  
ATOM    286  CE1 TYR A 130     187.278 118.505 138.342  1.00  0.78           C  
ATOM    287  CE2 TYR A 130     186.194 116.380 137.945  1.00  0.78           C  
ATOM    288  CZ  TYR A 130     186.191 117.646 138.532  1.00  0.78           C  
ATOM    289  OH  TYR A 130     185.089 118.038 139.317  1.00  0.78           O  
ATOM    290  N   GLU A 131     190.369 113.533 137.692  1.00  0.81           N  
ATOM    291  CA  GLU A 131     190.133 112.420 138.595  1.00  0.81           C  
ATOM    292  C   GLU A 131     191.154 112.344 139.720  1.00  0.81           C  
ATOM    293  O   GLU A 131     190.793 112.196 140.883  1.00  0.81           O  
ATOM    294  CB  GLU A 131     190.090 111.076 137.846  1.00  0.81           C  
ATOM    295  CG  GLU A 131     188.860 110.954 136.919  1.00  0.81           C  
ATOM    296  CD  GLU A 131     188.795 109.576 136.270  1.00  0.81           C  
ATOM    297  OE1 GLU A 131     189.834 109.131 135.718  1.00  0.81           O  
ATOM    298  OE2 GLU A 131     187.701 108.960 136.355  1.00  0.81           O1-
ATOM    299  N   LEU A 132     192.454 112.534 139.426  1.00  0.79           N  
ATOM    300  CA  LEU A 132     193.502 112.615 140.429  1.00  0.79           C  
ATOM    301  C   LEU A 132     193.309 113.769 141.402  1.00  0.79           C  
ATOM    302  O   LEU A 132     193.460 113.603 142.610  1.00  0.79           O  
ATOM    303  CB  LEU A 132     194.905 112.756 139.782  1.00  0.79           C  
ATOM    304  CG  LEU A 132     195.404 111.505 139.027  1.00  0.79           C  
ATOM    305  CD1 LEU A 132     196.691 111.831 138.256  1.00  0.79           C  
ATOM    306  CD2 LEU A 132     195.638 110.305 139.955  1.00  0.79           C  
ATOM    307  N   LEU A 133     192.934 114.969 140.917  1.00  0.76           N  
ATOM    308  CA  LEU A 133     192.610 116.085 141.792  1.00  0.76           C  
ATOM    309  C   LEU A 133     191.402 115.819 142.685  1.00  0.76           C  
ATOM    310  O   LEU A 133     191.455 116.037 143.895  1.00  0.76           O  
ATOM    311  CB  LEU A 133     192.423 117.398 140.990  1.00  0.76           C  
ATOM    312  CG  LEU A 133     193.710 117.899 140.292  1.00  0.76           C  
ATOM    313  CD1 LEU A 133     193.404 119.060 139.334  1.00  0.76           C  
ATOM    314  CD2 LEU A 133     194.790 118.341 141.292  1.00  0.76           C  
ATOM    315  N   THR A 134     190.301 115.273 142.125  1.00  0.78           N  
ATOM    316  CA  THR A 134     189.125 114.908 142.916  1.00  0.78           C  
ATOM    317  C   THR A 134     189.317 113.762 143.904  1.00  0.78           C  
ATOM    318  O   THR A 134     188.815 113.811 145.023  1.00  0.78           O  
ATOM    319  CB  THR A 134     187.839 114.677 142.124  1.00  0.78           C  
ATOM    320  CG2 THR A 134     187.432 115.961 141.381  1.00  0.78           C  
ATOM    321  OG1 THR A 134     187.929 113.616 141.182  1.00  0.78           O  
ATOM    322  N   GLN A 135     190.031 112.683 143.527  1.00  0.78           N  
ATOM    323  CA  GLN A 135     190.312 111.565 144.415  1.00  0.78           C  
ATOM    324  C   GLN A 135     191.340 111.856 145.504  1.00  0.78           C  
ATOM    325  O   GLN A 135     191.149 111.469 146.654  1.00  0.78           O  
ATOM    326  CB  GLN A 135     190.769 110.321 143.605  1.00  0.78           C  
ATOM    327  CG  GLN A 135     189.649 109.728 142.714  1.00  0.78           C  
ATOM    328  CD  GLN A 135     190.149 108.533 141.902  1.00  0.78           C  
ATOM    329  NE2 GLN A 135     189.217 107.879 141.171  1.00  0.78           N  
ATOM    330  OE1 GLN A 135     191.327 108.171 141.906  1.00  0.78           O  
ATOM    331  N   HIS A 136     192.467 112.526 145.179  1.00  0.73           N  
ATOM    332  CA  HIS A 136     193.542 112.708 146.148  1.00  0.73           C  
ATOM    333  C   HIS A 136     193.362 113.886 147.087  1.00  0.73           C  
ATOM    334  O   HIS A 136     193.824 113.841 148.224  1.00  0.73           O  
ATOM    335  CB  HIS A 136     194.923 112.850 145.463  1.00  0.73           C  
ATOM    336  CG  HIS A 136     195.361 111.584 144.797  1.00  0.73           C  
ATOM    337  CD2 HIS A 136     195.356 111.228 143.487  1.00  0.73           C  
ATOM    338  ND1 HIS A 136     195.767 110.518 145.575  1.00  0.73           N  
ATOM    339  CE1 HIS A 136     195.989 109.535 144.729  1.00  0.73           C  
ATOM    340  NE2 HIS A 136     195.756 109.910 143.449  1.00  0.73           N  
ATOM    341  N   TRP A 137     192.717 114.985 146.645  1.00  0.67           N  
ATOM    342  CA  TRP A 137     192.699 116.202 147.444  1.00  0.67           C  
ATOM    343  C   TRP A 137     191.343 116.866 147.535  1.00  0.67           C  
ATOM    344  O   TRP A 137     190.870 117.185 148.621  1.00  0.67           O  
ATOM    345  CB  TRP A 137     193.670 117.268 146.871  1.00  0.67           C  
ATOM    346  CG  TRP A 137     195.140 116.921 146.970  1.00  0.67           C  
ATOM    347  CD1 TRP A 137     195.954 116.950 148.067  1.00  0.67           C  
ATOM    348  CD2 TRP A 137     195.967 116.547 145.859  1.00  0.67           C  
ATOM    349  CE2 TRP A 137     197.280 116.415 146.351  1.00  0.67           C  
ATOM    350  CE3 TRP A 137     195.675 116.333 144.516  1.00  0.67           C  
ATOM    351  NE1 TRP A 137     197.250 116.656 147.704  1.00  0.67           N  
ATOM    352  CZ2 TRP A 137     198.328 116.095 145.501  1.00  0.67           C  
ATOM    353  CZ3 TRP A 137     196.728 115.971 143.663  1.00  0.67           C  
ATOM    354  CH2 TRP A 137     198.039 115.862 144.147  1.00  0.67           C  
ATOM    355  N   HIS A 138     190.706 117.176 146.393  1.00  0.66           N  
ATOM    356  CA  HIS A 138     189.703 118.220 146.363  1.00  0.66           C  
ATOM    357  C   HIS A 138     188.300 117.701 146.143  1.00  0.66           C  
ATOM    358  O   HIS A 138     188.007 116.971 145.203  1.00  0.66           O  
ATOM    359  CB  HIS A 138     189.995 119.228 145.227  1.00  0.66           C  
ATOM    360  CG  HIS A 138     191.388 119.790 145.257  1.00  0.66           C  
ATOM    361  CD2 HIS A 138     192.016 120.552 146.192  1.00  0.66           C  
ATOM    362  ND1 HIS A 138     192.245 119.527 144.205  1.00  0.66           N  
ATOM    363  CE1 HIS A 138     193.374 120.125 144.515  1.00  0.66           C  
ATOM    364  NE2 HIS A 138     193.289 120.760 145.707  1.00  0.66           N  
ATOM    365  N   LEU A 139     187.348 118.125 146.989  1.00  0.74           N  
ATOM    366  CA  LEU A 139     185.933 117.945 146.726  1.00  0.74           C  
ATOM    367  C   LEU A 139     185.451 118.616 145.436  1.00  0.74           C  
ATOM    368  O   LEU A 139     186.017 119.603 144.971  1.00  0.74           O  
ATOM    369  CB  LEU A 139     185.088 118.370 147.954  1.00  0.74           C  
ATOM    370  CG  LEU A 139     185.230 119.844 148.404  1.00  0.74           C  
ATOM    371  CD1 LEU A 139     184.244 120.787 147.695  1.00  0.74           C  
ATOM    372  CD2 LEU A 139     185.026 119.949 149.923  1.00  0.74           C  
ATOM    373  N   LYS A 140     184.392 118.060 144.802  1.00  0.69           N  
ATOM    374  CA  LYS A 140     183.778 118.629 143.611  1.00  0.69           C  
ATOM    375  C   LYS A 140     183.213 120.026 143.872  1.00  0.69           C  
ATOM    376  O   LYS A 140     182.455 120.227 144.819  1.00  0.69           O  
ATOM    377  CB  LYS A 140     182.612 117.735 143.099  1.00  0.69           C  
ATOM    378  CG  LYS A 140     183.011 116.302 142.695  1.00  0.69           C  
ATOM    379  CD  LYS A 140     181.777 115.449 142.332  1.00  0.69           C  
ATOM    380  CE  LYS A 140     182.105 113.984 142.015  1.00  0.69           C  
ATOM    381  NZ  LYS A 140     180.859 113.208 141.791  1.00  0.69           N1+
ATOM    382  N   THR A 141     183.563 121.027 143.042  1.00  0.72           N  
ATOM    383  CA  THR A 141     183.277 122.425 143.342  1.00  0.72           C  
ATOM    384  C   THR A 141     182.184 122.999 142.453  1.00  0.72           C  
ATOM    385  O   THR A 141     182.139 122.683 141.263  1.00  0.72           O  
ATOM    386  CB  THR A 141     184.498 123.328 143.256  1.00  0.72           C  
ATOM    387  CG2 THR A 141     185.363 123.059 144.493  1.00  0.72           C  
ATOM    388  OG1 THR A 141     185.287 123.030 142.112  1.00  0.72           O  
ATOM    389  N   PRO A 142     181.256 123.837 142.944  1.00  0.81           N  
ATOM    390  CA  PRO A 142     180.140 124.302 142.121  1.00  0.81           C  
ATOM    391  C   PRO A 142     180.482 125.404 141.140  1.00  0.81           C  
ATOM    392  O   PRO A 142     179.602 125.777 140.372  1.00  0.81           O  
ATOM    393  CB  PRO A 142     179.117 124.851 143.135  1.00  0.81           C  
ATOM    394  CG  PRO A 142     179.450 124.134 144.440  1.00  0.81           C  
ATOM    395  CD  PRO A 142     180.970 124.030 144.374  1.00  0.81           C  
ATOM    396  N   ASN A 143     181.685 126.000 141.180  1.00  0.81           N  
ATOM    397  CA  ASN A 143     181.977 127.183 140.397  1.00  0.81           C  
ATOM    398  C   ASN A 143     183.477 127.262 140.162  1.00  0.81           C  
ATOM    399  O   ASN A 143     184.273 126.815 140.988  1.00  0.81           O  
ATOM    400  CB  ASN A 143     181.471 128.427 141.189  1.00  0.81           C  
ATOM    401  CG  ASN A 143     181.496 129.716 140.377  1.00  0.81           C  
ATOM    402  ND2 ASN A 143     181.509 130.868 141.087  1.00  0.81           N  
ATOM    403  OD1 ASN A 143     181.497 129.731 139.150  1.00  0.81           O  
ATOM    404  N   LEU A 144     183.913 127.866 139.041  1.00  0.84           N  
ATOM    405  CA  LEU A 144     185.323 128.113 138.822  1.00  0.84           C  
ATOM    406  C   LEU A 144     185.550 129.361 137.987  1.00  0.84           C  
ATOM    407  O   LEU A 144     184.775 129.722 137.101  1.00  0.84           O  
ATOM    408  CB  LEU A 144     186.072 126.871 138.276  1.00  0.84           C  
ATOM    409  CG  LEU A 144     185.614 126.361 136.901  1.00  0.84           C  
ATOM    410  CD1 LEU A 144     186.516 126.893 135.785  1.00  0.84           C  
ATOM    411  CD2 LEU A 144     185.627 124.828 136.869  1.00  0.84           C  
ATOM    412  N   VAL A 145     186.628 130.097 138.319  1.00  0.85           N  
ATOM    413  CA  VAL A 145     186.938 131.390 137.741  1.00  0.85           C  
ATOM    414  C   VAL A 145     188.344 131.341 137.181  1.00  0.85           C  
ATOM    415  O   VAL A 145     189.321 131.138 137.905  1.00  0.85           O  
ATOM    416  CB  VAL A 145     186.841 132.517 138.775  1.00  0.85           C  
ATOM    417  CG1 VAL A 145     187.196 133.880 138.142  1.00  0.85           C  
ATOM    418  CG2 VAL A 145     185.411 132.571 139.352  1.00  0.85           C  
ATOM    419  N   ILE A 146     188.494 131.547 135.862  1.00  0.82           N  
ATOM    420  CA  ILE A 146     189.782 131.524 135.197  1.00  0.82           C  
ATOM    421  C   ILE A 146     190.181 132.943 134.849  1.00  0.82           C  
ATOM    422  O   ILE A 146     189.503 133.678 134.131  1.00  0.82           O  
ATOM    423  CB  ILE A 146     189.824 130.593 133.983  1.00  0.82           C  
ATOM    424  CG1 ILE A 146     191.197 130.646 133.262  1.00  0.82           C  
ATOM    425  CG2 ILE A 146     188.649 130.861 133.022  1.00  0.82           C  
ATOM    426  CD1 ILE A 146     191.253 129.710 132.051  1.00  0.82           C  
ATOM    427  N   SER A 147     191.328 133.396 135.385  1.00  0.81           N  
ATOM    428  CA  SER A 147     191.798 134.750 135.183  1.00  0.81           C  
ATOM    429  C   SER A 147     193.134 134.723 134.487  1.00  0.81           C  
ATOM    430  O   SER A 147     194.038 133.941 134.792  1.00  0.81           O  
ATOM    431  CB  SER A 147     191.853 135.588 136.490  1.00  0.81           C  
ATOM    432  OG  SER A 147     192.735 135.029 137.466  1.00  0.81           O  
ATOM    433  N   VAL A 148     193.267 135.571 133.458  1.00  0.77           N  
ATOM    434  CA  VAL A 148     194.450 135.641 132.627  1.00  0.77           C  
ATOM    435  C   VAL A 148     194.997 137.040 132.757  1.00  0.77           C  
ATOM    436  O   VAL A 148     194.249 138.017 132.741  1.00  0.77           O  
ATOM    437  CB  VAL A 148     194.195 135.278 131.166  1.00  0.77           C  
ATOM    438  CG1 VAL A 148     193.816 133.786 131.079  1.00  0.77           C  
ATOM    439  CG2 VAL A 148     193.086 136.144 130.542  1.00  0.77           C  
ATOM    440  N   THR A 149     196.322 137.182 132.950  1.00  0.69           N  
ATOM    441  CA  THR A 149     196.926 138.472 133.263  1.00  0.69           C  
ATOM    442  C   THR A 149     198.196 138.687 132.489  1.00  0.69           C  
ATOM    443  O   THR A 149     198.861 137.756 132.045  1.00  0.69           O  
ATOM    444  CB  THR A 149     197.232 138.670 134.758  1.00  0.69           C  
ATOM    445  CG2 THR A 149     198.362 137.763 135.267  1.00  0.69           C  
ATOM    446  OG1 THR A 149     197.619 140.003 135.073  1.00  0.69           O  
ATOM    447  N   GLY A 150     198.588 139.968 132.365  1.00  0.45           N  
ATOM    448  CA  GLY A 150     199.881 140.388 131.862  1.00  0.45           C  
ATOM    449  C   GLY A 150     200.862 140.626 132.964  1.00  0.45           C  
ATOM    450  O   GLY A 150     201.914 141.189 132.707  1.00  0.45           O  
ATOM    451  N   GLY A 151     200.558 140.201 134.211  1.00  0.48           N  
ATOM    452  CA  GLY A 151     201.342 140.430 135.427  1.00  0.48           C  
ATOM    453  C   GLY A 151     202.824 140.159 135.348  1.00  0.48           C  
ATOM    454  O   GLY A 151     203.610 140.838 135.995  1.00  0.48           O  
ATOM    455  N   ALA A 152     203.248 139.192 134.512  1.00  0.49           N  
ATOM    456  CA  ALA A 152     204.639 138.937 134.195  1.00  0.49           C  
ATOM    457  C   ALA A 152     205.373 140.111 133.530  1.00  0.49           C  
ATOM    458  O   ALA A 152     206.561 140.322 133.754  1.00  0.49           O  
ATOM    459  CB  ALA A 152     204.732 137.686 133.307  1.00  0.49           C  
ATOM    460  N   LYS A 153     204.651 140.930 132.733  1.00  0.43           N  
ATOM    461  CA  LYS A 153     205.140 142.143 132.098  1.00  0.43           C  
ATOM    462  C   LYS A 153     205.134 143.331 133.057  1.00  0.43           C  
ATOM    463  O   LYS A 153     205.680 144.381 132.724  1.00  0.43           O  
ATOM    464  CB  LYS A 153     204.237 142.552 130.897  1.00  0.43           C  
ATOM    465  CG  LYS A 153     204.188 141.550 129.729  1.00  0.43           C  
ATOM    466  CD  LYS A 153     203.348 142.070 128.542  1.00  0.43           C  
ATOM    467  CE  LYS A 153     201.842 142.141 128.839  1.00  0.43           C  
ATOM    468  NZ  LYS A 153     201.115 142.813 127.740  1.00  0.43           N1+
ATOM    469  N   ASN A 154     204.518 143.164 134.254  1.00  0.55           N  
ATOM    470  CA  ASN A 154     204.357 144.150 135.308  1.00  0.55           C  
ATOM    471  C   ASN A 154     203.177 145.100 135.087  1.00  0.55           C  
ATOM    472  O   ASN A 154     202.879 145.515 133.974  1.00  0.55           O  
ATOM    473  CB  ASN A 154     205.688 144.897 135.620  1.00  0.55           C  
ATOM    474  CG  ASN A 154     205.648 145.622 136.954  1.00  0.55           C  
ATOM    475  ND2 ASN A 154     206.071 146.907 136.964  1.00  0.55           N  
ATOM    476  OD1 ASN A 154     205.246 145.059 137.971  1.00  0.55           O  
ATOM    477  N   PHE A 155     202.475 145.465 136.182  1.00  0.59           N  
ATOM    478  CA  PHE A 155     201.360 146.393 136.156  1.00  0.59           C  
ATOM    479  C   PHE A 155     201.283 147.089 137.501  1.00  0.59           C  
ATOM    480  O   PHE A 155     201.759 146.574 138.510  1.00  0.59           O  
ATOM    481  CB  PHE A 155     199.970 145.714 135.932  1.00  0.59           C  
ATOM    482  CG  PHE A 155     199.719 145.288 134.511  1.00  0.59           C  
ATOM    483  CD1 PHE A 155     199.991 146.142 133.429  1.00  0.59           C  
ATOM    484  CD2 PHE A 155     199.128 144.040 134.250  1.00  0.59           C  
ATOM    485  CE1 PHE A 155     199.736 145.733 132.116  1.00  0.59           C  
ATOM    486  CE2 PHE A 155     198.827 143.648 132.941  1.00  0.59           C  
ATOM    487  CZ  PHE A 155     199.148 144.487 131.870  1.00  0.59           C  
ATOM    488  N   ALA A 156     200.663 148.284 137.537  1.00  0.69           N  
ATOM    489  CA  ALA A 156     200.417 149.031 138.749  1.00  0.69           C  
ATOM    490  C   ALA A 156     198.978 148.840 139.207  1.00  0.69           C  
ATOM    491  O   ALA A 156     198.057 148.661 138.410  1.00  0.69           O  
ATOM    492  CB  ALA A 156     200.697 150.528 138.517  1.00  0.69           C  
ATOM    493  N   LEU A 157     198.749 148.849 140.535  1.00  0.69           N  
ATOM    494  CA  LEU A 157     197.417 148.773 141.096  1.00  0.69           C  
ATOM    495  C   LEU A 157     196.690 150.109 141.022  1.00  0.69           C  
ATOM    496  O   LEU A 157     197.285 151.176 140.925  1.00  0.69           O  
ATOM    497  CB  LEU A 157     197.427 148.174 142.531  1.00  0.69           C  
ATOM    498  CG  LEU A 157     198.172 148.972 143.627  1.00  0.69           C  
ATOM    499  CD1 LEU A 157     197.303 150.061 144.279  1.00  0.69           C  
ATOM    500  CD2 LEU A 157     198.700 148.020 144.712  1.00  0.69           C  
ATOM    501  N   LYS A 158     195.346 150.083 141.060  1.00  0.76           N  
ATOM    502  CA  LYS A 158     194.548 151.286 141.181  1.00  0.76           C  
ATOM    503  C   LYS A 158     193.760 151.125 142.468  1.00  0.76           C  
ATOM    504  O   LYS A 158     193.421 149.978 142.783  1.00  0.76           O  
ATOM    505  CB  LYS A 158     193.532 151.452 140.020  1.00  0.76           C  
ATOM    506  CG  LYS A 158     194.150 151.566 138.617  1.00  0.76           C  
ATOM    507  CD  LYS A 158     193.056 151.700 137.541  1.00  0.76           C  
ATOM    508  CE  LYS A 158     193.598 151.814 136.111  1.00  0.76           C  
ATOM    509  NZ  LYS A 158     192.469 151.943 135.173  1.00  0.76           N1+
ATOM    510  N   PRO A 159     193.409 152.160 143.234  1.00  0.68           N  
ATOM    511  CA  PRO A 159     192.690 152.018 144.502  1.00  0.68           C  
ATOM    512  C   PRO A 159     191.360 151.289 144.363  1.00  0.68           C  
ATOM    513  O   PRO A 159     191.020 150.471 145.215  1.00  0.68           O  
ATOM    514  CB  PRO A 159     192.553 153.465 145.020  1.00  0.68           C  
ATOM    515  CG  PRO A 159     192.759 154.353 143.787  1.00  0.68           C  
ATOM    516  CD  PRO A 159     193.775 153.558 142.973  1.00  0.68           C  
ATOM    517  N   ARG A 160     190.601 151.532 143.276  1.00  0.56           N  
ATOM    518  CA  ARG A 160     189.381 150.802 142.973  1.00  0.56           C  
ATOM    519  C   ARG A 160     189.575 149.319 142.662  1.00  0.56           C  
ATOM    520  O   ARG A 160     188.792 148.470 143.081  1.00  0.56           O  
ATOM    521  CB  ARG A 160     188.631 151.459 141.791  1.00  0.56           C  
ATOM    522  CG  ARG A 160     187.192 150.924 141.624  1.00  0.56           C  
ATOM    523  CD  ARG A 160     186.409 151.547 140.466  1.00  0.56           C  
ATOM    524  NE  ARG A 160     186.952 150.987 139.176  1.00  0.56           N  
ATOM    525  CZ  ARG A 160     186.556 151.435 137.974  1.00  0.56           C  
ATOM    526  NH1 ARG A 160     185.852 152.554 137.876  1.00  0.56           N1+
ATOM    527  NH2 ARG A 160     186.845 150.760 136.864  1.00  0.56           N  
ATOM    528  N   MET A 161     190.633 148.951 141.908  1.00  0.68           N  
ATOM    529  CA  MET A 161     190.861 147.581 141.459  1.00  0.68           C  
ATOM    530  C   MET A 161     191.146 146.626 142.609  1.00  0.68           C  
ATOM    531  O   MET A 161     190.768 145.457 142.577  1.00  0.68           O  
ATOM    532  CB  MET A 161     191.994 147.497 140.407  1.00  0.68           C  
ATOM    533  CG  MET A 161     191.676 148.225 139.082  1.00  0.68           C  
ATOM    534  SD  MET A 161     190.258 147.595 138.130  1.00  0.68           S  
ATOM    535  CE  MET A 161     191.018 146.034 137.603  1.00  0.68           C  
ATOM    536  N   ARG A 162     191.765 147.136 143.694  1.00  0.73           N  
ATOM    537  CA  ARG A 162     191.948 146.402 144.933  1.00  0.73           C  
ATOM    538  C   ARG A 162     190.635 145.932 145.560  1.00  0.73           C  
ATOM    539  O   ARG A 162     190.522 144.782 145.981  1.00  0.73           O  
ATOM    540  CB  ARG A 162     192.686 147.285 145.975  1.00  0.73           C  
ATOM    541  CG  ARG A 162     194.170 147.557 145.643  1.00  0.73           C  
ATOM    542  CD  ARG A 162     194.937 148.298 146.752  1.00  0.73           C  
ATOM    543  NE  ARG A 162     194.990 147.386 147.933  1.00  0.73           N  
ATOM    544  CZ  ARG A 162     195.435 147.719 149.149  1.00  0.73           C  
ATOM    545  NH1 ARG A 162     195.498 146.787 150.088  1.00  0.73           N1+
ATOM    546  NH2 ARG A 162     195.810 148.948 149.478  1.00  0.73           N  
ATOM    547  N   LYS A 163     189.613 146.814 145.594  1.00  0.73           N  
ATOM    548  CA  LYS A 163     188.259 146.528 146.045  1.00  0.73           C  
ATOM    549  C   LYS A 163     187.528 145.530 145.155  1.00  0.73           C  
ATOM    550  O   LYS A 163     186.794 144.662 145.624  1.00  0.73           O  
ATOM    551  CB  LYS A 163     187.489 147.873 146.173  1.00  0.73           C  
ATOM    552  CG  LYS A 163     186.023 147.807 146.648  1.00  0.73           C  
ATOM    553  CD  LYS A 163     185.013 147.887 145.484  1.00  0.73           C  
ATOM    554  CE  LYS A 163     183.535 147.943 145.905  1.00  0.73           C  
ATOM    555  NZ  LYS A 163     183.186 149.290 146.402  1.00  0.73           N1+
ATOM    556  N   ILE A 164     187.711 145.619 143.823  1.00  0.78           N  
ATOM    557  CA  ILE A 164     187.132 144.678 142.870  1.00  0.78           C  
ATOM    558  C   ILE A 164     187.674 143.264 143.058  1.00  0.78           C  
ATOM    559  O   ILE A 164     186.918 142.295 143.129  1.00  0.78           O  
ATOM    560  CB  ILE A 164     187.340 145.172 141.435  1.00  0.78           C  
ATOM    561  CG1 ILE A 164     186.590 146.516 141.243  1.00  0.78           C  
ATOM    562  CG2 ILE A 164     186.856 144.126 140.402  1.00  0.78           C  
ATOM    563  CD1 ILE A 164     186.883 147.208 139.908  1.00  0.78           C  
ATOM    564  N   PHE A 165     189.003 143.105 143.194  1.00  0.82           N  
ATOM    565  CA  PHE A 165     189.613 141.802 143.409  1.00  0.82           C  
ATOM    566  C   PHE A 165     189.385 141.216 144.792  1.00  0.82           C  
ATOM    567  O   PHE A 165     189.175 140.012 144.924  1.00  0.82           O  
ATOM    568  CB  PHE A 165     191.109 141.787 143.004  1.00  0.82           C  
ATOM    569  CG  PHE A 165     191.303 142.113 141.536  1.00  0.82           C  
ATOM    570  CD1 PHE A 165     190.340 141.825 140.543  1.00  0.82           C  
ATOM    571  CD2 PHE A 165     192.508 142.716 141.135  1.00  0.82           C  
ATOM    572  CE1 PHE A 165     190.562 142.168 139.207  1.00  0.82           C  
ATOM    573  CE2 PHE A 165     192.742 143.041 139.793  1.00  0.82           C  
ATOM    574  CZ  PHE A 165     191.768 142.765 138.828  1.00  0.82           C  
ATOM    575  N   SER A 166     189.355 142.034 145.868  1.00  0.86           N  
ATOM    576  CA  SER A 166     188.933 141.548 147.183  1.00  0.86           C  
ATOM    577  C   SER A 166     187.490 141.072 147.216  1.00  0.86           C  
ATOM    578  O   SER A 166     187.187 140.023 147.786  1.00  0.86           O  
ATOM    579  CB  SER A 166     189.195 142.545 148.345  1.00  0.86           C  
ATOM    580  OG  SER A 166     188.418 143.738 148.236  1.00  0.86           O  
ATOM    581  N   ARG A 167     186.571 141.792 146.538  1.00  0.80           N  
ATOM    582  CA  ARG A 167     185.201 141.362 146.330  1.00  0.80           C  
ATOM    583  C   ARG A 167     185.093 140.054 145.545  1.00  0.80           C  
ATOM    584  O   ARG A 167     184.316 139.176 145.909  1.00  0.80           O  
ATOM    585  CB  ARG A 167     184.398 142.483 145.616  1.00  0.80           C  
ATOM    586  CG  ARG A 167     182.890 142.211 145.396  1.00  0.80           C  
ATOM    587  CD  ARG A 167     182.034 142.093 146.667  1.00  0.80           C  
ATOM    588  NE  ARG A 167     181.872 143.469 147.247  1.00  0.80           N  
ATOM    589  CZ  ARG A 167     181.534 143.729 148.518  1.00  0.80           C  
ATOM    590  NH1 ARG A 167     181.430 142.770 149.429  1.00  0.80           N1+
ATOM    591  NH2 ARG A 167     181.265 144.985 148.865  1.00  0.80           N  
ATOM    592  N   LEU A 168     185.889 139.871 144.469  1.00  0.87           N  
ATOM    593  CA  LEU A 168     185.916 138.645 143.679  1.00  0.87           C  
ATOM    594  C   LEU A 168     186.345 137.413 144.473  1.00  0.87           C  
ATOM    595  O   LEU A 168     185.698 136.367 144.427  1.00  0.87           O  
ATOM    596  CB  LEU A 168     186.830 138.857 142.441  1.00  0.87           C  
ATOM    597  CG  LEU A 168     186.769 137.771 141.341  1.00  0.87           C  
ATOM    598  CD1 LEU A 168     187.030 138.405 139.966  1.00  0.87           C  
ATOM    599  CD2 LEU A 168     187.781 136.635 141.563  1.00  0.87           C  
ATOM    600  N   ILE A 169     187.423 137.524 145.276  1.00  0.84           N  
ATOM    601  CA  ILE A 169     187.900 136.460 146.156  1.00  0.84           C  
ATOM    602  C   ILE A 169     186.902 136.155 147.273  1.00  0.84           C  
ATOM    603  O   ILE A 169     186.634 135.001 147.603  1.00  0.84           O  
ATOM    604  CB  ILE A 169     189.309 136.761 146.664  1.00  0.84           C  
ATOM    605  CG1 ILE A 169     190.274 136.841 145.454  1.00  0.84           C  
ATOM    606  CG2 ILE A 169     189.786 135.667 147.647  1.00  0.84           C  
ATOM    607  CD1 ILE A 169     191.628 137.470 145.788  1.00  0.84           C  
ATOM    608  N   TYR A 170     186.247 137.189 147.841  1.00  0.83           N  
ATOM    609  CA  TYR A 170     185.150 137.027 148.785  1.00  0.83           C  
ATOM    610  C   TYR A 170     183.948 136.272 148.191  1.00  0.83           C  
ATOM    611  O   TYR A 170     183.343 135.407 148.828  1.00  0.83           O  
ATOM    612  CB  TYR A 170     184.726 138.427 149.312  1.00  0.83           C  
ATOM    613  CG  TYR A 170     183.717 138.336 150.423  1.00  0.83           C  
ATOM    614  CD1 TYR A 170     184.119 137.972 151.718  1.00  0.83           C  
ATOM    615  CD2 TYR A 170     182.355 138.571 150.168  1.00  0.83           C  
ATOM    616  CE1 TYR A 170     183.170 137.828 152.739  1.00  0.83           C  
ATOM    617  CE2 TYR A 170     181.404 138.428 151.190  1.00  0.83           C  
ATOM    618  CZ  TYR A 170     181.814 138.045 152.473  1.00  0.83           C  
ATOM    619  OH  TYR A 170     180.870 137.860 153.500  1.00  0.83           O  
ATOM    620  N   ILE A 171     183.574 136.555 146.926  1.00  0.87           N  
ATOM    621  CA  ILE A 171     182.561 135.791 146.206  1.00  0.87           C  
ATOM    622  C   ILE A 171     182.978 134.341 145.987  1.00  0.87           C  
ATOM    623  O   ILE A 171     182.182 133.427 146.204  1.00  0.87           O  
ATOM    624  CB  ILE A 171     182.149 136.460 144.899  1.00  0.87           C  
ATOM    625  CG1 ILE A 171     181.450 137.801 145.219  1.00  0.87           C  
ATOM    626  CG2 ILE A 171     181.196 135.555 144.080  1.00  0.87           C  
ATOM    627  CD1 ILE A 171     181.363 138.721 144.002  1.00  0.87           C  
ATOM    628  N   ALA A 172     184.250 134.094 145.614  1.00  0.89           N  
ATOM    629  CA  ALA A 172     184.802 132.760 145.462  1.00  0.89           C  
ATOM    630  C   ALA A 172     184.770 131.937 146.750  1.00  0.89           C  
ATOM    631  O   ALA A 172     184.307 130.798 146.757  1.00  0.89           O  
ATOM    632  CB  ALA A 172     186.249 132.859 144.939  1.00  0.89           C  
ATOM    633  N   GLN A 173     185.183 132.525 147.890  1.00  0.81           N  
ATOM    634  CA  GLN A 173     185.064 131.909 149.199  1.00  0.81           C  
ATOM    635  C   GLN A 173     183.621 131.690 149.659  1.00  0.81           C  
ATOM    636  O   GLN A 173     183.288 130.665 150.248  1.00  0.81           O  
ATOM    637  CB  GLN A 173     185.837 132.729 150.262  1.00  0.81           C  
ATOM    638  CG  GLN A 173     185.953 132.006 151.628  1.00  0.81           C  
ATOM    639  CD  GLN A 173     186.636 132.885 152.673  1.00  0.81           C  
ATOM    640  NE2 GLN A 173     187.605 132.315 153.428  1.00  0.81           N  
ATOM    641  OE1 GLN A 173     186.252 134.043 152.849  1.00  0.81           O  
ATOM    642  N   SER A 174     182.704 132.654 149.417  1.00  0.84           N  
ATOM    643  CA  SER A 174     181.295 132.516 149.794  1.00  0.84           C  
ATOM    644  C   SER A 174     180.512 131.446 149.055  1.00  0.84           C  
ATOM    645  O   SER A 174     179.592 130.858 149.615  1.00  0.84           O  
ATOM    646  CB  SER A 174     180.482 133.843 149.763  1.00  0.84           C  
ATOM    647  OG  SER A 174     180.273 134.345 148.442  1.00  0.84           O  
ATOM    648  N   LYS A 175     180.830 131.186 147.773  1.00  0.79           N  
ATOM    649  CA  LYS A 175     180.194 130.108 147.033  1.00  0.79           C  
ATOM    650  C   LYS A 175     180.932 128.791 147.129  1.00  0.79           C  
ATOM    651  O   LYS A 175     180.325 127.727 147.031  1.00  0.79           O  
ATOM    652  CB  LYS A 175     180.099 130.458 145.524  1.00  0.79           C  
ATOM    653  CG  LYS A 175     179.162 131.636 145.220  1.00  0.79           C  
ATOM    654  CD  LYS A 175     177.693 131.308 145.545  1.00  0.79           C  
ATOM    655  CE  LYS A 175     176.719 132.453 145.279  1.00  0.79           C  
ATOM    656  NZ  LYS A 175     177.091 133.608 146.122  1.00  0.79           N1+
ATOM    657  N   GLY A 176     182.268 128.833 147.290  1.00  0.86           N  
ATOM    658  CA  GLY A 176     183.121 127.671 147.101  1.00  0.86           C  
ATOM    659  C   GLY A 176     183.472 127.549 145.643  1.00  0.86           C  
ATOM    660  O   GLY A 176     182.657 127.161 144.808  1.00  0.86           O  
ATOM    661  N   ALA A 177     184.712 127.889 145.271  1.00  0.86           N  
ATOM    662  CA  ALA A 177     185.062 127.977 143.878  1.00  0.86           C  
ATOM    663  C   ALA A 177     186.540 127.753 143.710  1.00  0.86           C  
ATOM    664  O   ALA A 177     187.313 127.898 144.653  1.00  0.86           O  
ATOM    665  CB  ALA A 177     184.692 129.366 143.307  1.00  0.86           C  
ATOM    666  N   TRP A 178     186.966 127.391 142.489  1.00  0.82           N  
ATOM    667  CA  TRP A 178     188.374 127.309 142.156  1.00  0.82           C  
ATOM    668  C   TRP A 178     188.788 128.528 141.365  1.00  0.82           C  
ATOM    669  O   TRP A 178     188.136 128.924 140.401  1.00  0.82           O  
ATOM    670  CB  TRP A 178     188.706 126.046 141.323  1.00  0.82           C  
ATOM    671  CG  TRP A 178     188.634 124.741 142.089  1.00  0.82           C  
ATOM    672  CD1 TRP A 178     188.559 124.527 143.437  1.00  0.82           C  
ATOM    673  CD2 TRP A 178     188.675 123.441 141.474  1.00  0.82           C  
ATOM    674  CE2 TRP A 178     188.599 122.491 142.514  1.00  0.82           C  
ATOM    675  CE3 TRP A 178     188.766 123.047 140.141  1.00  0.82           C  
ATOM    676  NE1 TRP A 178     188.521 123.174 143.704  1.00  0.82           N  
ATOM    677  CZ2 TRP A 178     188.603 121.132 142.240  1.00  0.82           C  
ATOM    678  CZ3 TRP A 178     188.790 121.671 139.866  1.00  0.82           C  
ATOM    679  CH2 TRP A 178     188.711 120.726 140.902  1.00  0.82           C  
ATOM    680  N   ILE A 179     189.908 129.153 141.757  1.00  0.84           N  
ATOM    681  CA  ILE A 179     190.524 130.212 140.979  1.00  0.84           C  
ATOM    682  C   ILE A 179     191.672 129.603 140.189  1.00  0.84           C  
ATOM    683  O   ILE A 179     192.549 128.942 140.745  1.00  0.84           O  
ATOM    684  CB  ILE A 179     191.023 131.365 141.848  1.00  0.84           C  
ATOM    685  CG1 ILE A 179     189.864 131.975 142.672  1.00  0.84           C  
ATOM    686  CG2 ILE A 179     191.671 132.450 140.958  1.00  0.84           C  
ATOM    687  CD1 ILE A 179     190.335 132.958 143.751  1.00  0.84           C  
ATOM    688  N   LEU A 180     191.691 129.815 138.858  1.00  0.81           N  
ATOM    689  CA  LEU A 180     192.758 129.358 137.990  1.00  0.81           C  
ATOM    690  C   LEU A 180     193.537 130.552 137.468  1.00  0.81           C  
ATOM    691  O   LEU A 180     193.074 131.342 136.644  1.00  0.81           O  
ATOM    692  CB  LEU A 180     192.194 128.518 136.820  1.00  0.81           C  
ATOM    693  CG  LEU A 180     193.217 128.068 135.754  1.00  0.81           C  
ATOM    694  CD1 LEU A 180     194.426 127.340 136.349  1.00  0.81           C  
ATOM    695  CD2 LEU A 180     192.538 127.167 134.719  1.00  0.81           C  
ATOM    696  N   THR A 181     194.784 130.717 137.950  1.00  0.77           N  
ATOM    697  CA  THR A 181     195.572 131.922 137.734  1.00  0.77           C  
ATOM    698  C   THR A 181     196.712 131.736 136.767  1.00  0.77           C  
ATOM    699  O   THR A 181     197.017 130.649 136.261  1.00  0.77           O  
ATOM    700  CB  THR A 181     196.146 132.537 139.011  1.00  0.77           C  
ATOM    701  CG2 THR A 181     195.003 132.961 139.928  1.00  0.77           C  
ATOM    702  OG1 THR A 181     196.975 131.615 139.704  1.00  0.77           O  
ATOM    703  N   GLY A 182     197.334 132.882 136.446  1.00  0.63           N  
ATOM    704  CA  GLY A 182     198.527 133.028 135.644  1.00  0.63           C  
ATOM    705  C   GLY A 182     199.800 132.752 136.374  1.00  0.63           C  
ATOM    706  O   GLY A 182     200.834 132.778 135.733  1.00  0.63           O  
ATOM    707  N   GLY A 183     199.774 132.448 137.698  1.00  0.64           N  
ATOM    708  CA  GLY A 183     200.911 131.921 138.476  1.00  0.64           C  
ATOM    709  C   GLY A 183     202.247 132.572 138.256  1.00  0.64           C  
ATOM    710  O   GLY A 183     203.261 131.901 138.103  1.00  0.64           O  
ATOM    711  N   THR A 184     202.270 133.912 138.204  1.00  0.54           N  
ATOM    712  CA  THR A 184     203.453 134.661 137.822  1.00  0.54           C  
ATOM    713  C   THR A 184     204.419 134.770 138.972  1.00  0.54           C  
ATOM    714  O   THR A 184     204.116 134.418 140.109  1.00  0.54           O  
ATOM    715  CB  THR A 184     203.157 136.050 137.249  1.00  0.54           C  
ATOM    716  CG2 THR A 184     202.270 135.904 136.005  1.00  0.54           C  
ATOM    717  OG1 THR A 184     202.429 136.883 138.147  1.00  0.54           O  
ATOM    718  N   HIS A 185     205.644 135.264 138.706  1.00  0.50           N  
ATOM    719  CA  HIS A 185     206.643 135.438 139.737  1.00  0.50           C  
ATOM    720  C   HIS A 185     206.205 136.394 140.825  1.00  0.50           C  
ATOM    721  O   HIS A 185     206.284 136.075 142.004  1.00  0.50           O  
ATOM    722  CB  HIS A 185     207.961 135.955 139.109  1.00  0.50           C  
ATOM    723  CG  HIS A 185     207.838 137.234 138.332  1.00  0.50           C  
ATOM    724  CD2 HIS A 185     208.258 138.488 138.650  1.00  0.50           C  
ATOM    725  ND1 HIS A 185     207.214 137.235 137.098  1.00  0.50           N  
ATOM    726  CE1 HIS A 185     207.278 138.488 136.685  1.00  0.50           C  
ATOM    727  NE2 HIS A 185     207.894 139.286 137.588  1.00  0.50           N  
ATOM    728  N   TYR A 186     205.663 137.551 140.399  1.00  0.59           N  
ATOM    729  CA  TYR A 186     205.023 138.564 141.204  1.00  0.59           C  
ATOM    730  C   TYR A 186     204.144 139.330 140.217  1.00  0.59           C  
ATOM    731  O   TYR A 186     204.095 138.976 139.040  1.00  0.59           O  
ATOM    732  CB  TYR A 186     206.025 139.496 141.958  1.00  0.59           C  
ATOM    733  CG  TYR A 186     206.667 138.756 143.112  1.00  0.59           C  
ATOM    734  CD1 TYR A 186     205.862 138.186 144.114  1.00  0.59           C  
ATOM    735  CD2 TYR A 186     208.051 138.503 143.148  1.00  0.59           C  
ATOM    736  CE1 TYR A 186     206.392 137.306 145.066  1.00  0.59           C  
ATOM    737  CE2 TYR A 186     208.590 137.644 144.118  1.00  0.59           C  
ATOM    738  CZ  TYR A 186     207.759 137.021 145.050  1.00  0.59           C  
ATOM    739  OH  TYR A 186     208.299 136.046 145.913  1.00  0.59           O  
ATOM    740  N   GLY A 187     203.365 140.346 140.659  1.00  0.70           N  
ATOM    741  CA  GLY A 187     202.479 141.112 139.774  1.00  0.70           C  
ATOM    742  C   GLY A 187     201.049 141.066 140.245  1.00  0.70           C  
ATOM    743  O   GLY A 187     200.781 140.986 141.440  1.00  0.70           O  
ATOM    744  N   LEU A 188     200.061 141.107 139.325  1.00  0.72           N  
ATOM    745  CA  LEU A 188     198.648 141.021 139.687  1.00  0.72           C  
ATOM    746  C   LEU A 188     198.268 139.708 140.375  1.00  0.72           C  
ATOM    747  O   LEU A 188     197.498 139.698 141.333  1.00  0.72           O  
ATOM    748  CB  LEU A 188     197.700 141.295 138.489  1.00  0.72           C  
ATOM    749  CG  LEU A 188     197.769 142.730 137.915  1.00  0.72           C  
ATOM    750  CD1 LEU A 188     196.729 142.907 136.798  1.00  0.72           C  
ATOM    751  CD2 LEU A 188     197.537 143.816 138.979  1.00  0.72           C  
ATOM    752  N   MET A 189     198.850 138.563 139.952  1.00  0.71           N  
ATOM    753  CA  MET A 189     198.637 137.285 140.623  1.00  0.71           C  
ATOM    754  C   MET A 189     199.163 137.223 142.052  1.00  0.71           C  
ATOM    755  O   MET A 189     198.552 136.573 142.894  1.00  0.71           O  
ATOM    756  CB  MET A 189     199.138 136.068 139.799  1.00  0.71           C  
ATOM    757  CG  MET A 189     198.442 135.898 138.427  1.00  0.71           C  
ATOM    758  SD  MET A 189     196.637 136.194 138.483  1.00  0.71           S  
ATOM    759  CE  MET A 189     196.013 135.807 136.827  1.00  0.71           C  
ATOM    760  N   LYS A 190     200.255 137.954 142.380  1.00  0.75           N  
ATOM    761  CA  LYS A 190     200.703 138.164 143.754  1.00  0.75           C  
ATOM    762  C   LYS A 190     199.663 138.879 144.590  1.00  0.75           C  
ATOM    763  O   LYS A 190     199.417 138.533 145.740  1.00  0.75           O  
ATOM    764  CB  LYS A 190     202.018 138.995 143.790  1.00  0.75           C  
ATOM    765  CG  LYS A 190     202.514 139.475 145.176  1.00  0.75           C  
ATOM    766  CD  LYS A 190     202.034 140.872 145.626  1.00  0.75           C  
ATOM    767  CE  LYS A 190     202.788 141.321 146.888  1.00  0.75           C  
ATOM    768  NZ  LYS A 190     202.132 142.462 147.564  1.00  0.75           N1+
ATOM    769  N   TYR A 191     198.995 139.915 144.038  1.00  0.78           N  
ATOM    770  CA  TYR A 191     197.931 140.607 144.749  1.00  0.78           C  
ATOM    771  C   TYR A 191     196.750 139.680 145.037  1.00  0.78           C  
ATOM    772  O   TYR A 191     196.206 139.666 146.137  1.00  0.78           O  
ATOM    773  CB  TYR A 191     197.502 141.901 143.998  1.00  0.78           C  
ATOM    774  CG  TYR A 191     196.598 142.735 144.873  1.00  0.78           C  
ATOM    775  CD1 TYR A 191     197.114 143.387 146.007  1.00  0.78           C  
ATOM    776  CD2 TYR A 191     195.215 142.780 144.633  1.00  0.78           C  
ATOM    777  CE1 TYR A 191     196.257 144.039 146.907  1.00  0.78           C  
ATOM    778  CE2 TYR A 191     194.355 143.424 145.536  1.00  0.78           C  
ATOM    779  CZ  TYR A 191     194.878 144.040 146.678  1.00  0.78           C  
ATOM    780  OH  TYR A 191     194.017 144.641 147.618  1.00  0.78           O  
ATOM    781  N   ILE A 192     196.376 138.822 144.067  1.00  0.80           N  
ATOM    782  CA  ILE A 192     195.406 137.757 144.280  1.00  0.80           C  
ATOM    783  C   ILE A 192     195.858 136.754 145.343  1.00  0.80           C  
ATOM    784  O   ILE A 192     195.083 136.408 146.232  1.00  0.80           O  
ATOM    785  CB  ILE A 192     195.039 137.092 142.950  1.00  0.80           C  
ATOM    786  CG1 ILE A 192     194.309 138.143 142.073  1.00  0.80           C  
ATOM    787  CG2 ILE A 192     194.171 135.826 143.153  1.00  0.80           C  
ATOM    788  CD1 ILE A 192     193.926 137.650 140.676  1.00  0.80           C  
ATOM    789  N   GLY A 193     197.139 136.314 145.335  1.00  0.84           N  
ATOM    790  CA  GLY A 193     197.679 135.392 146.337  1.00  0.84           C  
ATOM    791  C   GLY A 193     197.739 135.939 147.746  1.00  0.84           C  
ATOM    792  O   GLY A 193     197.403 135.244 148.703  1.00  0.84           O  
ATOM    793  N   GLU A 194     198.112 137.223 147.913  1.00  0.81           N  
ATOM    794  CA  GLU A 194     198.067 137.926 149.188  1.00  0.81           C  
ATOM    795  C   GLU A 194     196.655 138.066 149.729  1.00  0.81           C  
ATOM    796  O   GLU A 194     196.377 137.766 150.884  1.00  0.81           O  
ATOM    797  CB  GLU A 194     198.636 139.357 149.043  1.00  0.81           C  
ATOM    798  CG  GLU A 194     200.137 139.405 148.683  1.00  0.81           C  
ATOM    799  CD  GLU A 194     201.051 139.553 149.887  1.00  0.81           C  
ATOM    800  OE1 GLU A 194     200.956 138.740 150.840  1.00  0.81           O  
ATOM    801  OE2 GLU A 194     201.853 140.530 149.844  1.00  0.81           O1-
ATOM    802  N   VAL A 195     195.689 138.473 148.882  1.00  0.82           N  
ATOM    803  CA  VAL A 195     194.296 138.614 149.285  1.00  0.82           C  
ATOM    804  C   VAL A 195     193.648 137.270 149.628  1.00  0.82           C  
ATOM    805  O   VAL A 195     192.831 137.173 150.543  1.00  0.82           O  
ATOM    806  CB  VAL A 195     193.496 139.424 148.272  1.00  0.82           C  
ATOM    807  CG1 VAL A 195     192.012 139.517 148.674  1.00  0.82           C  
ATOM    808  CG2 VAL A 195     194.064 140.856 148.224  1.00  0.82           C  
ATOM    809  N   VAL A 196     194.034 136.171 148.943  1.00  0.82           N  
ATOM    810  CA  VAL A 196     193.716 134.805 149.365  1.00  0.82           C  
ATOM    811  C   VAL A 196     194.287 134.486 150.748  1.00  0.82           C  
ATOM    812  O   VAL A 196     193.576 134.001 151.625  1.00  0.82           O  
ATOM    813  CB  VAL A 196     194.201 133.787 148.328  1.00  0.82           C  
ATOM    814  CG1 VAL A 196     194.210 132.342 148.870  1.00  0.82           C  
ATOM    815  CG2 VAL A 196     193.263 133.842 147.107  1.00  0.82           C  
ATOM    816  N   ARG A 197     195.566 134.824 151.030  1.00  0.74           N  
ATOM    817  CA  ARG A 197     196.166 134.638 152.347  1.00  0.74           C  
ATOM    818  C   ARG A 197     195.479 135.416 153.456  1.00  0.74           C  
ATOM    819  O   ARG A 197     195.200 134.905 154.539  1.00  0.74           O  
ATOM    820  CB  ARG A 197     197.648 135.095 152.327  1.00  0.74           C  
ATOM    821  CG  ARG A 197     198.454 134.692 153.583  1.00  0.74           C  
ATOM    822  CD  ARG A 197     199.973 134.979 153.537  1.00  0.74           C  
ATOM    823  NE  ARG A 197     200.243 136.404 153.130  1.00  0.74           N  
ATOM    824  CZ  ARG A 197     199.891 137.496 153.825  1.00  0.74           C  
ATOM    825  NH1 ARG A 197     199.395 137.424 155.052  1.00  0.74           N1+
ATOM    826  NH2 ARG A 197     199.948 138.689 153.252  1.00  0.74           N  
ATOM    827  N   ASP A 198     195.176 136.689 153.188  1.00  0.79           N  
ATOM    828  CA  ASP A 198     194.486 137.568 154.092  1.00  0.79           C  
ATOM    829  C   ASP A 198     193.037 137.120 154.346  1.00  0.79           C  
ATOM    830  O   ASP A 198     192.564 137.149 155.479  1.00  0.79           O  
ATOM    831  CB  ASP A 198     194.649 139.014 153.576  1.00  0.79           C  
ATOM    832  CG  ASP A 198     196.101 139.494 153.719  1.00  0.79           C  
ATOM    833  OD1 ASP A 198     196.911 138.899 154.490  1.00  0.79           O  
ATOM    834  OD2 ASP A 198     196.421 140.507 153.051  1.00  0.79           O1-
ATOM    835  N   ASN A 199     192.292 136.626 153.329  1.00  0.75           N  
ATOM    836  CA  ASN A 199     191.000 135.977 153.552  1.00  0.75           C  
ATOM    837  C   ASN A 199     191.054 134.657 154.325  1.00  0.75           C  
ATOM    838  O   ASN A 199     190.206 134.426 155.188  1.00  0.75           O  
ATOM    839  CB  ASN A 199     190.185 135.773 152.251  1.00  0.75           C  
ATOM    840  CG  ASN A 199     189.565 137.101 151.841  1.00  0.75           C  
ATOM    841  ND2 ASN A 199     189.822 137.543 150.593  1.00  0.75           N  
ATOM    842  OD1 ASN A 199     188.839 137.736 152.610  1.00  0.75           O  
ATOM    843  N   THR A 200     192.034 133.760 154.076  1.00  0.74           N  
ATOM    844  CA  THR A 200     192.186 132.522 154.853  1.00  0.74           C  
ATOM    845  C   THR A 200     192.504 132.751 156.320  1.00  0.74           C  
ATOM    846  O   THR A 200     191.985 132.049 157.183  1.00  0.74           O  
ATOM    847  CB  THR A 200     193.157 131.486 154.283  1.00  0.74           C  
ATOM    848  CG2 THR A 200     192.673 131.018 152.903  1.00  0.74           C  
ATOM    849  OG1 THR A 200     194.470 131.998 154.118  1.00  0.74           O  
ATOM    850  N   ILE A 201     193.334 133.758 156.669  1.00  0.72           N  
ATOM    851  CA  ILE A 201     193.567 134.108 158.071  1.00  0.72           C  
ATOM    852  C   ILE A 201     192.456 134.966 158.676  1.00  0.72           C  
ATOM    853  O   ILE A 201     192.338 135.082 159.893  1.00  0.72           O  
ATOM    854  CB  ILE A 201     194.946 134.731 158.312  1.00  0.72           C  
ATOM    855  CG1 ILE A 201     195.176 136.082 157.598  1.00  0.72           C  
ATOM    856  CG2 ILE A 201     196.009 133.706 157.858  1.00  0.72           C  
ATOM    857  CD1 ILE A 201     194.886 137.311 158.464  1.00  0.72           C  
ATOM    858  N   SER A 202     191.592 135.583 157.843  1.00  0.72           N  
ATOM    859  CA  SER A 202     190.409 136.318 158.289  1.00  0.72           C  
ATOM    860  C   SER A 202     189.235 135.428 158.678  1.00  0.72           C  
ATOM    861  O   SER A 202     188.569 135.660 159.684  1.00  0.72           O  
ATOM    862  CB  SER A 202     189.935 137.311 157.187  1.00  0.72           C  
ATOM    863  OG  SER A 202     188.868 138.166 157.603  1.00  0.72           O  
ATOM    864  N   ARG A 203     188.927 134.384 157.877  1.00  0.65           N  
ATOM    865  CA  ARG A 203     187.729 133.583 158.071  1.00  0.65           C  
ATOM    866  C   ARG A 203     188.017 132.097 158.092  1.00  0.65           C  
ATOM    867  O   ARG A 203     188.578 131.544 157.150  1.00  0.65           O  
ATOM    868  CB  ARG A 203     186.698 133.784 156.929  1.00  0.65           C  
ATOM    869  CG  ARG A 203     186.109 135.204 156.835  1.00  0.65           C  
ATOM    870  CD  ARG A 203     185.109 135.377 155.687  1.00  0.65           C  
ATOM    871  NE  ARG A 203     183.930 134.497 155.983  1.00  0.65           N  
ATOM    872  CZ  ARG A 203     183.001 134.153 155.081  1.00  0.65           C  
ATOM    873  NH1 ARG A 203     181.928 133.472 155.483  1.00  0.65           N1+
ATOM    874  NH2 ARG A 203     183.127 134.461 153.796  1.00  0.65           N  
ATOM    875  N   SER A 204     187.544 131.395 159.143  1.00  0.63           N  
ATOM    876  CA  SER A 204     187.552 129.938 159.237  1.00  0.63           C  
ATOM    877  C   SER A 204     186.687 129.244 158.196  1.00  0.63           C  
ATOM    878  O   SER A 204     185.524 128.928 158.434  1.00  0.63           O  
ATOM    879  CB  SER A 204     187.063 129.435 160.620  1.00  0.63           C  
ATOM    880  OG  SER A 204     187.850 130.024 161.652  1.00  0.63           O  
ATOM    881  N   SER A 205     187.248 128.986 157.004  1.00  0.70           N  
ATOM    882  CA  SER A 205     186.613 128.218 155.950  1.00  0.70           C  
ATOM    883  C   SER A 205     187.722 127.755 155.032  1.00  0.70           C  
ATOM    884  O   SER A 205     188.854 128.224 155.143  1.00  0.70           O  
ATOM    885  CB  SER A 205     185.568 129.023 155.124  1.00  0.70           C  
ATOM    886  OG  SER A 205     184.819 128.173 154.250  1.00  0.70           O  
ATOM    887  N   GLU A 206     187.432 126.832 154.104  1.00  0.67           N  
ATOM    888  CA  GLU A 206     188.405 126.293 153.178  1.00  0.67           C  
ATOM    889  C   GLU A 206     188.068 126.769 151.776  1.00  0.67           C  
ATOM    890  O   GLU A 206     186.916 126.747 151.344  1.00  0.67           O  
ATOM    891  CB  GLU A 206     188.440 124.745 153.237  1.00  0.67           C  
ATOM    892  CG  GLU A 206     189.538 124.101 152.350  1.00  0.67           C  
ATOM    893  CD  GLU A 206     189.589 122.576 152.443  1.00  0.67           C  
ATOM    894  OE1 GLU A 206     188.804 121.984 153.225  1.00  0.67           O  
ATOM    895  OE2 GLU A 206     190.436 122.001 151.710  1.00  0.67           O1-
ATOM    896  N   GLU A 207     189.083 127.248 151.039  1.00  0.71           N  
ATOM    897  CA  GLU A 207     188.954 127.660 149.662  1.00  0.71           C  
ATOM    898  C   GLU A 207     190.325 127.504 149.047  1.00  0.71           C  
ATOM    899  O   GLU A 207     191.318 127.307 149.755  1.00  0.71           O  
ATOM    900  CB  GLU A 207     188.351 129.080 149.477  1.00  0.71           C  
ATOM    901  CG  GLU A 207     189.175 130.267 150.048  1.00  0.71           C  
ATOM    902  CD  GLU A 207     190.078 130.977 149.034  1.00  0.71           C  
ATOM    903  OE1 GLU A 207     190.162 130.531 147.864  1.00  0.71           O  
ATOM    904  OE2 GLU A 207     190.664 132.013 149.442  1.00  0.71           O1-
ATOM    905  N   ASN A 208     190.403 127.455 147.708  1.00  0.65           N  
ATOM    906  CA  ASN A 208     191.607 127.010 147.059  1.00  0.65           C  
ATOM    907  C   ASN A 208     191.813 127.563 145.659  1.00  0.65           C  
ATOM    908  O   ASN A 208     190.915 127.713 144.831  1.00  0.65           O  
ATOM    909  CB  ASN A 208     191.760 125.455 147.098  1.00  0.65           C  
ATOM    910  CG  ASN A 208     190.596 124.696 146.456  1.00  0.65           C  
ATOM    911  ND2 ASN A 208     190.932 123.558 145.804  1.00  0.65           N  
ATOM    912  OD1 ASN A 208     189.418 125.040 146.518  1.00  0.65           O  
ATOM    913  N   ILE A 209     193.090 127.836 145.361  1.00  0.65           N  
ATOM    914  CA  ILE A 209     193.542 128.423 144.127  1.00  0.65           C  
ATOM    915  C   ILE A 209     194.520 127.456 143.489  1.00  0.65           C  
ATOM    916  O   ILE A 209     195.397 126.891 144.151  1.00  0.65           O  
ATOM    917  CB  ILE A 209     194.121 129.813 144.393  1.00  0.65           C  
ATOM    918  CG1 ILE A 209     194.644 130.519 143.124  1.00  0.65           C  
ATOM    919  CG2 ILE A 209     195.191 129.783 145.512  1.00  0.65           C  
ATOM    920  CD1 ILE A 209     194.758 132.033 143.341  1.00  0.65           C  
ATOM    921  N   VAL A 210     194.346 127.187 142.177  1.00  0.68           N  
ATOM    922  CA  VAL A 210     195.222 126.307 141.424  1.00  0.68           C  
ATOM    923  C   VAL A 210     195.965 127.155 140.420  1.00  0.68           C  
ATOM    924  O   VAL A 210     195.433 127.613 139.410  1.00  0.68           O  
ATOM    925  CB  VAL A 210     194.497 125.182 140.685  1.00  0.68           C  
ATOM    926  CG1 VAL A 210     195.507 124.314 139.899  1.00  0.68           C  
ATOM    927  CG2 VAL A 210     193.746 124.303 141.703  1.00  0.68           C  
ATOM    928  N   ALA A 211     197.261 127.389 140.658  1.00  0.64           N  
ATOM    929  CA  ALA A 211     198.053 128.189 139.760  1.00  0.64           C  
ATOM    930  C   ALA A 211     198.765 127.318 138.734  1.00  0.64           C  
ATOM    931  O   ALA A 211     199.925 126.953 138.886  1.00  0.64           O  
ATOM    932  CB  ALA A 211     199.035 129.049 140.574  1.00  0.64           C  
ATOM    933  N   ILE A 212     198.088 126.972 137.614  1.00  0.53           N  
ATOM    934  CA  ILE A 212     198.746 126.338 136.462  1.00  0.53           C  
ATOM    935  C   ILE A 212     199.781 127.273 135.861  1.00  0.53           C  
ATOM    936  O   ILE A 212     200.854 126.882 135.423  1.00  0.53           O  
ATOM    937  CB  ILE A 212     197.775 125.861 135.371  1.00  0.53           C  
ATOM    938  CG1 ILE A 212     196.928 124.669 135.886  1.00  0.53           C  
ATOM    939  CG2 ILE A 212     198.551 125.454 134.092  1.00  0.53           C  
ATOM    940  CD1 ILE A 212     195.881 124.157 134.883  1.00  0.53           C  
ATOM    941  N   GLY A 213     199.485 128.581 135.837  1.00  0.49           N  
ATOM    942  CA  GLY A 213     200.519 129.533 135.506  1.00  0.49           C  
ATOM    943  C   GLY A 213     200.713 129.862 134.072  1.00  0.49           C  
ATOM    944  O   GLY A 213     201.775 130.357 133.758  1.00  0.49           O  
ATOM    945  N   ILE A 214     199.733 129.583 133.179  1.00  0.41           N  
ATOM    946  CA  ILE A 214     199.698 129.890 131.735  1.00  0.41           C  
ATOM    947  C   ILE A 214     201.028 130.235 131.034  1.00  0.41           C  
ATOM    948  O   ILE A 214     201.192 131.267 130.388  1.00  0.41           O  
ATOM    949  CB  ILE A 214     198.531 130.826 131.368  1.00  0.41           C  
ATOM    950  CG1 ILE A 214     198.203 130.763 129.857  1.00  0.41           C  
ATOM    951  CG2 ILE A 214     198.757 132.269 131.866  1.00  0.41           C  
ATOM    952  CD1 ILE A 214     196.955 131.549 129.442  1.00  0.41           C  
ATOM    953  N   ALA A 215     202.033 129.343 131.181  1.00  0.40           N  
ATOM    954  CA  ALA A 215     203.401 129.536 130.735  1.00  0.40           C  
ATOM    955  C   ALA A 215     204.032 130.904 131.067  1.00  0.40           C  
ATOM    956  O   ALA A 215     204.580 131.611 130.222  1.00  0.40           O  
ATOM    957  CB  ALA A 215     203.492 129.174 129.257  1.00  0.40           C  
ATOM    958  N   ALA A 216     203.913 131.308 132.345  1.00  0.32           N  
ATOM    959  CA  ALA A 216     204.087 132.649 132.842  1.00  0.32           C  
ATOM    960  C   ALA A 216     205.418 133.339 132.605  1.00  0.32           C  
ATOM    961  O   ALA A 216     206.398 133.172 133.328  1.00  0.32           O  
ATOM    962  CB  ALA A 216     203.792 132.643 134.347  1.00  0.32           C  
ATOM    963  N   TRP A 217     205.436 134.212 131.589  1.00  0.23           N  
ATOM    964  CA  TRP A 217     206.590 135.030 131.300  1.00  0.23           C  
ATOM    965  C   TRP A 217     206.173 136.301 130.560  1.00  0.23           C  
ATOM    966  O   TRP A 217     206.866 137.315 130.581  1.00  0.23           O  
ATOM    967  CB  TRP A 217     207.527 134.139 130.445  1.00  0.23           C  
ATOM    968  CG  TRP A 217     208.852 134.679 129.953  1.00  0.23           C  
ATOM    969  CD1 TRP A 217     209.498 135.872 130.134  1.00  0.23           C  
ATOM    970  CD2 TRP A 217     209.643 133.925 129.027  1.00  0.23           C  
ATOM    971  CE2 TRP A 217     210.684 134.768 128.596  1.00  0.23           C  
ATOM    972  CE3 TRP A 217     209.505 132.632 128.535  1.00  0.23           C  
ATOM    973  NE1 TRP A 217     210.599 135.943 129.304  1.00  0.23           N  
ATOM    974  CZ2 TRP A 217     211.575 134.348 127.623  1.00  0.23           C  
ATOM    975  CZ3 TRP A 217     210.415 132.199 127.563  1.00  0.23           C  
ATOM    976  CH2 TRP A 217     211.430 133.051 127.103  1.00  0.23           C  
ATOM    977  N   GLY A 218     204.959 136.325 129.969  1.00  0.28           N  
ATOM    978  CA  GLY A 218     204.415 137.503 129.306  1.00  0.28           C  
ATOM    979  C   GLY A 218     204.345 137.301 127.824  1.00  0.28           C  
ATOM    980  O   GLY A 218     203.779 136.327 127.343  1.00  0.28           O  
ATOM    981  N   MET A 219     204.903 138.242 127.045  1.00  0.29           N  
ATOM    982  CA  MET A 219     205.134 138.034 125.630  1.00  0.29           C  
ATOM    983  C   MET A 219     206.562 137.577 125.444  1.00  0.29           C  
ATOM    984  O   MET A 219     207.386 137.664 126.349  1.00  0.29           O  
ATOM    985  CB  MET A 219     204.902 139.317 124.789  1.00  0.29           C  
ATOM    986  CG  MET A 219     203.411 139.676 124.641  1.00  0.29           C  
ATOM    987  SD  MET A 219     203.086 141.180 123.664  1.00  0.29           S  
ATOM    988  CE  MET A 219     203.708 140.595 122.056  1.00  0.29           C  
ATOM    989  N   VAL A 220     206.888 137.073 124.238  1.00  0.27           N  
ATOM    990  CA  VAL A 220     208.247 136.742 123.866  1.00  0.27           C  
ATOM    991  C   VAL A 220     209.169 137.954 123.972  1.00  0.27           C  
ATOM    992  O   VAL A 220     208.861 139.050 123.502  1.00  0.27           O  
ATOM    993  CB  VAL A 220     208.326 136.083 122.478  1.00  0.27           C  
ATOM    994  CG1 VAL A 220     207.129 135.123 122.293  1.00  0.27           C  
ATOM    995  CG2 VAL A 220     208.373 137.087 121.309  1.00  0.27           C  
ATOM    996  N   SER A 221     210.337 137.798 124.616  1.00  0.30           N  
ATOM    997  CA  SER A 221     211.281 138.903 124.749  1.00  0.30           C  
ATOM    998  C   SER A 221     212.319 138.815 123.667  1.00  0.30           C  
ATOM    999  O   SER A 221     213.209 139.657 123.554  1.00  0.30           O  
ATOM   1000  CB  SER A 221     212.023 138.880 126.117  1.00  0.30           C  
ATOM   1001  OG  SER A 221     212.757 137.668 126.344  1.00  0.30           O  
ATOM   1002  N   ASN A 222     212.239 137.721 122.891  1.00  0.27           N  
ATOM   1003  CA  ASN A 222     213.189 137.254 121.907  1.00  0.27           C  
ATOM   1004  C   ASN A 222     214.419 136.665 122.579  1.00  0.27           C  
ATOM   1005  O   ASN A 222     214.869 135.607 122.178  1.00  0.27           O  
ATOM   1006  CB  ASN A 222     213.515 138.263 120.782  1.00  0.27           C  
ATOM   1007  CG  ASN A 222     212.215 138.665 120.099  1.00  0.27           C  
ATOM   1008  ND2 ASN A 222     211.938 139.987 120.061  1.00  0.27           N  
ATOM   1009  OD1 ASN A 222     211.435 137.841 119.620  1.00  0.27           O  
ATOM   1010  N   ARG A 223     214.920 137.260 123.688  1.00  0.30           N  
ATOM   1011  CA  ARG A 223     216.148 136.889 124.385  1.00  0.30           C  
ATOM   1012  C   ARG A 223     217.352 137.109 123.484  1.00  0.30           C  
ATOM   1013  O   ARG A 223     218.018 138.140 123.565  1.00  0.30           O  
ATOM   1014  CB  ARG A 223     216.179 135.458 125.018  1.00  0.30           C  
ATOM   1015  CG  ARG A 223     215.294 135.241 126.268  1.00  0.30           C  
ATOM   1016  CD  ARG A 223     215.563 133.881 126.933  1.00  0.30           C  
ATOM   1017  NE  ARG A 223     214.683 133.731 128.145  1.00  0.30           N  
ATOM   1018  CZ  ARG A 223     214.595 132.586 128.837  1.00  0.30           C  
ATOM   1019  NH1 ARG A 223     213.635 132.403 129.740  1.00  0.30           N1+
ATOM   1020  NH2 ARG A 223     215.436 131.587 128.609  1.00  0.30           N  
ATOM   1021  N   ASP A 224     217.636 136.146 122.594  1.00  0.31           N  
ATOM   1022  CA  ASP A 224     218.500 136.282 121.457  1.00  0.31           C  
ATOM   1023  C   ASP A 224     218.109 137.380 120.473  1.00  0.31           C  
ATOM   1024  O   ASP A 224     217.023 137.963 120.456  1.00  0.31           O  
ATOM   1025  CB  ASP A 224     218.721 134.922 120.745  1.00  0.31           C  
ATOM   1026  CG  ASP A 224     217.414 134.174 120.545  1.00  0.31           C  
ATOM   1027  OD1 ASP A 224     216.878 133.673 121.571  1.00  0.31           O  
ATOM   1028  OD2 ASP A 224     216.960 134.105 119.377  1.00  0.31           O1-
ATOM   1029  N   THR A 225     219.079 137.708 119.621  1.00  0.27           N  
ATOM   1030  CA  THR A 225     218.949 138.664 118.551  1.00  0.27           C  
ATOM   1031  C   THR A 225     219.584 137.973 117.377  1.00  0.27           C  
ATOM   1032  O   THR A 225     220.208 136.927 117.536  1.00  0.27           O  
ATOM   1033  CB  THR A 225     219.644 140.017 118.781  1.00  0.27           C  
ATOM   1034  CG2 THR A 225     219.120 140.713 120.044  1.00  0.27           C  
ATOM   1035  OG1 THR A 225     221.058 139.902 118.911  1.00  0.27           O  
ATOM   1036  N   LEU A 226     219.489 138.541 116.161  1.00  0.29           N  
ATOM   1037  CA  LEU A 226     220.128 137.991 114.974  1.00  0.29           C  
ATOM   1038  C   LEU A 226     221.645 137.811 115.124  1.00  0.29           C  
ATOM   1039  O   LEU A 226     222.225 136.837 114.650  1.00  0.29           O  
ATOM   1040  CB  LEU A 226     219.794 138.910 113.772  1.00  0.29           C  
ATOM   1041  CG  LEU A 226     220.276 138.428 112.388  1.00  0.29           C  
ATOM   1042  CD1 LEU A 226     219.600 137.115 111.968  1.00  0.29           C  
ATOM   1043  CD2 LEU A 226     219.998 139.520 111.345  1.00  0.29           C  
ATOM   1044  N   ILE A 227     222.302 138.741 115.853  1.00  0.21           N  
ATOM   1045  CA  ILE A 227     223.702 138.685 116.262  1.00  0.21           C  
ATOM   1046  C   ILE A 227     224.005 137.525 117.210  1.00  0.21           C  
ATOM   1047  O   ILE A 227     225.076 136.928 117.139  1.00  0.21           O  
ATOM   1048  CB  ILE A 227     224.106 140.015 116.913  1.00  0.21           C  
ATOM   1049  CG1 ILE A 227     223.972 141.173 115.891  1.00  0.21           C  
ATOM   1050  CG2 ILE A 227     225.540 139.950 117.496  1.00  0.21           C  
ATOM   1051  CD1 ILE A 227     224.093 142.562 116.529  1.00  0.21           C  
ATOM   1052  N   ARG A 228     223.060 137.201 118.123  1.00  0.26           N  
ATOM   1053  CA  ARG A 228     223.169 136.152 119.130  1.00  0.26           C  
ATOM   1054  C   ARG A 228     224.044 136.508 120.319  1.00  0.26           C  
ATOM   1055  O   ARG A 228     224.867 135.730 120.788  1.00  0.26           O  
ATOM   1056  CB  ARG A 228     223.533 134.758 118.574  1.00  0.26           C  
ATOM   1057  CG  ARG A 228     222.507 134.244 117.555  1.00  0.26           C  
ATOM   1058  CD  ARG A 228     222.950 132.919 116.952  1.00  0.26           C  
ATOM   1059  NE  ARG A 228     221.867 132.507 116.010  1.00  0.26           N  
ATOM   1060  CZ  ARG A 228     221.924 131.396 115.269  1.00  0.26           C  
ATOM   1061  NH1 ARG A 228     220.923 131.103 114.444  1.00  0.26           N1+
ATOM   1062  NH2 ARG A 228     222.970 130.579 115.340  1.00  0.26           N  
ATOM   1063  N   ASN A 229     223.835 137.700 120.903  1.00  0.32           N  
ATOM   1064  CA  ASN A 229     224.609 138.173 122.037  1.00  0.32           C  
ATOM   1065  C   ASN A 229     223.981 137.805 123.377  1.00  0.32           C  
ATOM   1066  O   ASN A 229     224.472 138.199 124.430  1.00  0.32           O  
ATOM   1067  CB  ASN A 229     224.832 139.710 121.943  1.00  0.32           C  
ATOM   1068  CG  ASN A 229     223.536 140.521 121.832  1.00  0.32           C  
ATOM   1069  ND2 ASN A 229     223.558 141.742 122.413  1.00  0.32           N  
ATOM   1070  OD1 ASN A 229     222.537 140.127 121.226  1.00  0.32           O  
ATOM   1071  N   CYS A 230     222.890 137.019 123.355  1.00  0.30           N  
ATOM   1072  CA  CYS A 230     222.196 136.596 124.563  1.00  0.30           C  
ATOM   1073  C   CYS A 230     221.799 135.138 124.536  1.00  0.30           C  
ATOM   1074  O   CYS A 230     221.425 134.600 125.574  1.00  0.30           O  
ATOM   1075  CB  CYS A 230     220.862 137.359 124.715  1.00  0.30           C  
ATOM   1076  SG  CYS A 230     221.070 139.158 124.873  1.00  0.30           S  
ATOM   1077  N   ASP A 231     221.856 134.510 123.341  1.00  0.29           N  
ATOM   1078  CA  ASP A 231     221.507 133.147 122.976  1.00  0.29           C  
ATOM   1079  C   ASP A 231     221.171 132.162 124.095  1.00  0.29           C  
ATOM   1080  O   ASP A 231     222.001 131.801 124.936  1.00  0.29           O  
ATOM   1081  CB  ASP A 231     222.590 132.648 121.992  1.00  0.29           C  
ATOM   1082  CG  ASP A 231     222.058 131.640 120.989  1.00  0.29           C  
ATOM   1083  OD1 ASP A 231     220.950 131.103 121.220  1.00  0.29           O  
ATOM   1084  OD2 ASP A 231     222.751 131.435 119.958  1.00  0.29           O1-
ATOM   1085  N   ALA A 232     219.899 131.735 124.141  1.00  0.46           N  
ATOM   1086  CA  ALA A 232     219.378 130.990 125.254  1.00  0.46           C  
ATOM   1087  C   ALA A 232     218.760 129.699 124.805  1.00  0.46           C  
ATOM   1088  O   ALA A 232     217.804 129.669 124.036  1.00  0.46           O  
ATOM   1089  CB  ALA A 232     218.285 131.787 125.985  1.00  0.46           C  
ATOM   1090  N   GLU A 233     219.228 128.582 125.376  1.00  0.29           N  
ATOM   1091  CA  GLU A 233     218.809 127.244 125.019  1.00  0.29           C  
ATOM   1092  C   GLU A 233     217.516 126.887 125.759  1.00  0.29           C  
ATOM   1093  O   GLU A 233     217.354 125.836 126.363  1.00  0.29           O  
ATOM   1094  CB  GLU A 233     219.995 126.322 125.386  1.00  0.29           C  
ATOM   1095  CG  GLU A 233     220.135 124.995 124.590  1.00  0.29           C  
ATOM   1096  CD  GLU A 233     221.583 124.591 124.260  1.00  0.29           C  
ATOM   1097  OE1 GLU A 233     221.742 123.532 123.599  1.00  0.29           O  
ATOM   1098  OE2 GLU A 233     222.532 125.322 124.645  1.00  0.29           O1-
ATOM   1099  N   GLY A 234     216.556 127.838 125.769  1.00  0.29           N  
ATOM   1100  CA  GLY A 234     215.267 127.788 126.450  1.00  0.29           C  
ATOM   1101  C   GLY A 234     215.254 128.345 127.835  1.00  0.29           C  
ATOM   1102  O   GLY A 234     214.335 129.042 128.258  1.00  0.29           O  
ATOM   1103  N   TYR A 235     216.307 128.063 128.594  1.00  0.28           N  
ATOM   1104  CA  TYR A 235     216.330 128.272 130.023  1.00  0.28           C  
ATOM   1105  C   TYR A 235     217.641 128.879 130.416  1.00  0.28           C  
ATOM   1106  O   TYR A 235     217.706 130.028 130.842  1.00  0.28           O  
ATOM   1107  CB  TYR A 235     216.003 126.962 130.806  1.00  0.28           C  
ATOM   1108  CG  TYR A 235     216.634 125.652 130.382  1.00  0.28           C  
ATOM   1109  CD1 TYR A 235     216.230 125.070 129.171  1.00  0.28           C  
ATOM   1110  CD2 TYR A 235     217.425 124.872 131.252  1.00  0.28           C  
ATOM   1111  CE1 TYR A 235     216.637 123.786 128.818  1.00  0.28           C  
ATOM   1112  CE2 TYR A 235     217.714 123.529 130.950  1.00  0.28           C  
ATOM   1113  CZ  TYR A 235     217.330 122.991 129.722  1.00  0.28           C  
ATOM   1114  OH  TYR A 235     217.597 121.653 129.366  1.00  0.28           O  
ATOM   1115  N   PHE A 236     218.731 128.138 130.220  1.00  0.28           N  
ATOM   1116  CA  PHE A 236     220.059 128.653 130.422  1.00  0.28           C  
ATOM   1117  C   PHE A 236     220.638 129.372 129.196  1.00  0.28           C  
ATOM   1118  O   PHE A 236     220.025 129.445 128.133  1.00  0.28           O  
ATOM   1119  CB  PHE A 236     220.974 127.529 130.942  1.00  0.28           C  
ATOM   1120  CG  PHE A 236     221.013 126.299 130.059  1.00  0.28           C  
ATOM   1121  CD1 PHE A 236     221.554 126.321 128.770  1.00  0.28           C  
ATOM   1122  CD2 PHE A 236     220.570 125.067 130.558  1.00  0.28           C  
ATOM   1123  CE1 PHE A 236     221.626 125.155 128.006  1.00  0.28           C  
ATOM   1124  CE2 PHE A 236     220.722 123.877 129.832  1.00  0.28           C  
ATOM   1125  CZ  PHE A 236     221.214 123.930 128.529  1.00  0.28           C  
ATOM   1126  N   LEU A 237     221.856 129.938 129.327  1.00  0.27           N  
ATOM   1127  CA  LEU A 237     222.587 130.570 128.239  1.00  0.27           C  
ATOM   1128  C   LEU A 237     223.401 129.554 127.452  1.00  0.27           C  
ATOM   1129  O   LEU A 237     223.923 128.613 128.044  1.00  0.27           O  
ATOM   1130  CB  LEU A 237     223.626 131.576 128.793  1.00  0.27           C  
ATOM   1131  CG  LEU A 237     223.064 132.656 129.733  1.00  0.27           C  
ATOM   1132  CD1 LEU A 237     224.230 133.437 130.353  1.00  0.27           C  
ATOM   1133  CD2 LEU A 237     222.106 133.611 129.010  1.00  0.27           C  
ATOM   1134  N   ALA A 238     223.605 129.760 126.134  1.00  0.30           N  
ATOM   1135  CA  ALA A 238     224.334 128.906 125.198  1.00  0.30           C  
ATOM   1136  C   ALA A 238     225.799 128.522 125.496  1.00  0.30           C  
ATOM   1137  O   ALA A 238     226.496 127.991 124.639  1.00  0.30           O  
ATOM   1138  CB  ALA A 238     224.315 129.642 123.843  1.00  0.30           C  
ATOM   1139  N   GLN A 239     226.312 128.770 126.716  1.00  0.28           N  
ATOM   1140  CA  GLN A 239     227.620 128.325 127.183  1.00  0.28           C  
ATOM   1141  C   GLN A 239     227.548 127.877 128.642  1.00  0.28           C  
ATOM   1142  O   GLN A 239     228.382 127.115 129.124  1.00  0.28           O  
ATOM   1143  CB  GLN A 239     228.691 129.449 127.105  1.00  0.28           C  
ATOM   1144  CG  GLN A 239     229.042 129.936 125.678  1.00  0.28           C  
ATOM   1145  CD  GLN A 239     229.775 128.877 124.846  1.00  0.28           C  
ATOM   1146  NE2 GLN A 239     229.102 128.335 123.808  1.00  0.28           N  
ATOM   1147  OE1 GLN A 239     230.932 128.550 125.099  1.00  0.28           O  
ATOM   1148  N   TYR A 240     226.505 128.297 129.381  1.00  0.28           N  
ATOM   1149  CA  TYR A 240     226.306 127.970 130.777  1.00  0.28           C  
ATOM   1150  C   TYR A 240     225.215 126.935 130.824  1.00  0.28           C  
ATOM   1151  O   TYR A 240     224.103 127.231 131.250  1.00  0.28           O  
ATOM   1152  CB  TYR A 240     225.857 129.202 131.610  1.00  0.28           C  
ATOM   1153  CG  TYR A 240     227.018 130.115 131.879  1.00  0.28           C  
ATOM   1154  CD1 TYR A 240     227.755 129.972 133.067  1.00  0.28           C  
ATOM   1155  CD2 TYR A 240     227.374 131.128 130.973  1.00  0.28           C  
ATOM   1156  CE1 TYR A 240     228.843 130.812 133.334  1.00  0.28           C  
ATOM   1157  CE2 TYR A 240     228.468 131.967 131.237  1.00  0.28           C  
ATOM   1158  CZ  TYR A 240     229.208 131.799 132.414  1.00  0.28           C  
ATOM   1159  OH  TYR A 240     230.320 132.617 132.692  1.00  0.28           O  
ATOM   1160  N   LEU A 241     225.483 125.705 130.356  1.00  0.31           N  
ATOM   1161  CA  LEU A 241     224.491 124.654 130.211  1.00  0.31           C  
ATOM   1162  C   LEU A 241     224.062 124.051 131.549  1.00  0.31           C  
ATOM   1163  O   LEU A 241     224.383 122.916 131.900  1.00  0.31           O  
ATOM   1164  CB  LEU A 241     224.937 123.558 129.211  1.00  0.31           C  
ATOM   1165  CG  LEU A 241     224.949 123.997 127.723  1.00  0.31           C  
ATOM   1166  CD1 LEU A 241     226.068 124.963 127.314  1.00  0.31           C  
ATOM   1167  CD2 LEU A 241     224.976 122.784 126.788  1.00  0.31           C  
ATOM   1168  N   MET A 242     223.315 124.844 132.336  1.00  0.35           N  
ATOM   1169  CA  MET A 242     222.714 124.505 133.607  1.00  0.35           C  
ATOM   1170  C   MET A 242     221.520 123.592 133.467  1.00  0.35           C  
ATOM   1171  O   MET A 242     220.370 124.023 133.554  1.00  0.35           O  
ATOM   1172  CB  MET A 242     222.217 125.764 134.363  1.00  0.35           C  
ATOM   1173  CG  MET A 242     223.292 126.820 134.673  1.00  0.35           C  
ATOM   1174  SD  MET A 242     224.753 126.206 135.567  1.00  0.35           S  
ATOM   1175  CE  MET A 242     223.898 125.782 137.115  1.00  0.35           C  
ATOM   1176  N   ASP A 243     221.748 122.296 133.239  1.00  0.35           N  
ATOM   1177  CA  ASP A 243     220.665 121.352 133.135  1.00  0.35           C  
ATOM   1178  C   ASP A 243     220.065 120.997 134.501  1.00  0.35           C  
ATOM   1179  O   ASP A 243     220.410 120.000 135.140  1.00  0.35           O  
ATOM   1180  CB  ASP A 243     221.142 120.116 132.341  1.00  0.35           C  
ATOM   1181  CG  ASP A 243     220.013 119.514 131.525  1.00  0.35           C  
ATOM   1182  OD1 ASP A 243     219.155 120.294 131.024  1.00  0.35           O  
ATOM   1183  OD2 ASP A 243     220.042 118.275 131.331  1.00  0.35           O1-
ATOM   1184  N   ASP A 244     219.151 121.851 135.006  1.00  0.31           N  
ATOM   1185  CA  ASP A 244     218.343 121.588 136.174  1.00  0.31           C  
ATOM   1186  C   ASP A 244     217.516 120.310 136.010  1.00  0.31           C  
ATOM   1187  O   ASP A 244     216.930 120.037 134.968  1.00  0.31           O  
ATOM   1188  CB  ASP A 244     217.322 122.744 136.405  1.00  0.31           C  
ATOM   1189  CG  ASP A 244     217.820 123.936 137.209  1.00  0.31           C  
ATOM   1190  OD1 ASP A 244     218.995 124.335 137.049  1.00  0.31           O  
ATOM   1191  OD2 ASP A 244     217.003 124.446 138.035  1.00  0.31           O1-
ATOM   1192  N   PHE A 245     217.373 119.512 137.089  1.00  0.27           N  
ATOM   1193  CA  PHE A 245     216.586 118.285 137.077  1.00  0.27           C  
ATOM   1194  C   PHE A 245     215.088 118.551 136.964  1.00  0.27           C  
ATOM   1195  O   PHE A 245     214.271 117.643 136.791  1.00  0.27           O  
ATOM   1196  CB  PHE A 245     216.879 117.438 138.342  1.00  0.27           C  
ATOM   1197  CG  PHE A 245     218.296 116.932 138.285  1.00  0.27           C  
ATOM   1198  CD1 PHE A 245     218.630 115.872 137.424  1.00  0.27           C  
ATOM   1199  CD2 PHE A 245     219.312 117.529 139.051  1.00  0.27           C  
ATOM   1200  CE1 PHE A 245     219.953 115.421 137.323  1.00  0.27           C  
ATOM   1201  CE2 PHE A 245     220.637 117.080 138.953  1.00  0.27           C  
ATOM   1202  CZ  PHE A 245     220.956 116.023 138.091  1.00  0.27           C  
ATOM   1203  N   THR A 246     214.708 119.840 137.059  1.00  0.33           N  
ATOM   1204  CA  THR A 246     213.446 120.396 136.605  1.00  0.33           C  
ATOM   1205  C   THR A 246     213.187 120.222 135.122  1.00  0.33           C  
ATOM   1206  O   THR A 246     213.615 119.280 134.464  1.00  0.33           O  
ATOM   1207  CB  THR A 246     213.168 121.845 136.972  1.00  0.33           C  
ATOM   1208  CG2 THR A 246     213.305 122.003 138.461  1.00  0.33           C  
ATOM   1209  OG1 THR A 246     214.046 122.754 136.331  1.00  0.33           O  
ATOM   1210  N   ARG A 247     212.314 121.065 134.573  1.00  0.43           N  
ATOM   1211  CA  ARG A 247     211.360 120.549 133.648  1.00  0.43           C  
ATOM   1212  C   ARG A 247     210.827 121.709 132.815  1.00  0.43           C  
ATOM   1213  O   ARG A 247     211.320 121.998 131.726  1.00  0.43           O  
ATOM   1214  CB  ARG A 247     210.283 119.799 134.500  1.00  0.43           C  
ATOM   1215  CG  ARG A 247     210.637 118.414 135.112  1.00  0.43           C  
ATOM   1216  CD  ARG A 247     211.249 117.381 134.153  1.00  0.43           C  
ATOM   1217  NE  ARG A 247     210.731 116.042 134.568  1.00  0.43           N  
ATOM   1218  CZ  ARG A 247     211.369 114.887 134.352  1.00  0.43           C  
ATOM   1219  NH1 ARG A 247     210.785 113.752 134.725  1.00  0.43           N1+
ATOM   1220  NH2 ARG A 247     212.567 114.841 133.779  1.00  0.43           N  
ATOM   1221  N   ASP A 248     209.804 122.422 133.310  1.00  0.46           N  
ATOM   1222  CA  ASP A 248     209.371 123.718 132.824  1.00  0.46           C  
ATOM   1223  C   ASP A 248     210.461 124.760 133.153  1.00  0.46           C  
ATOM   1224  O   ASP A 248     211.150 124.557 134.157  1.00  0.46           O  
ATOM   1225  CB  ASP A 248     208.025 123.998 133.549  1.00  0.46           C  
ATOM   1226  CG  ASP A 248     207.247 125.230 133.115  1.00  0.46           C  
ATOM   1227  OD1 ASP A 248     207.847 126.329 133.113  1.00  0.46           O  
ATOM   1228  OD2 ASP A 248     206.021 125.082 132.879  1.00  0.46           O1-
ATOM   1229  N   PRO A 249     210.706 125.838 132.430  1.00  0.42           N  
ATOM   1230  CA  PRO A 249     211.708 126.818 132.837  1.00  0.42           C  
ATOM   1231  C   PRO A 249     211.076 128.088 133.398  1.00  0.42           C  
ATOM   1232  O   PRO A 249     211.159 129.155 132.789  1.00  0.42           O  
ATOM   1233  CB  PRO A 249     212.407 127.098 131.503  1.00  0.42           C  
ATOM   1234  CG  PRO A 249     211.285 127.021 130.463  1.00  0.42           C  
ATOM   1235  CD  PRO A 249     210.398 125.901 131.000  1.00  0.42           C  
ATOM   1236  N   LEU A 250     210.493 127.997 134.605  1.00  0.41           N  
ATOM   1237  CA  LEU A 250     210.011 129.126 135.383  1.00  0.41           C  
ATOM   1238  C   LEU A 250     211.072 130.121 135.858  1.00  0.41           C  
ATOM   1239  O   LEU A 250     212.286 129.944 135.758  1.00  0.41           O  
ATOM   1240  CB  LEU A 250     209.307 128.693 136.700  1.00  0.41           C  
ATOM   1241  CG  LEU A 250     208.023 127.860 136.612  1.00  0.41           C  
ATOM   1242  CD1 LEU A 250     207.685 127.428 138.051  1.00  0.41           C  
ATOM   1243  CD2 LEU A 250     206.863 128.672 136.026  1.00  0.41           C  
ATOM   1244  N   TYR A 251     210.558 131.198 136.474  1.00  0.42           N  
ATOM   1245  CA  TYR A 251     211.267 132.148 137.295  1.00  0.42           C  
ATOM   1246  C   TYR A 251     211.016 131.804 138.757  1.00  0.42           C  
ATOM   1247  O   TYR A 251     210.672 130.687 139.126  1.00  0.42           O  
ATOM   1248  CB  TYR A 251     210.770 133.589 136.985  1.00  0.42           C  
ATOM   1249  CG  TYR A 251     210.944 133.794 135.510  1.00  0.42           C  
ATOM   1250  CD1 TYR A 251     212.227 134.033 134.996  1.00  0.42           C  
ATOM   1251  CD2 TYR A 251     209.877 133.565 134.623  1.00  0.42           C  
ATOM   1252  CE1 TYR A 251     212.450 134.017 133.612  1.00  0.42           C  
ATOM   1253  CE2 TYR A 251     210.104 133.537 133.242  1.00  0.42           C  
ATOM   1254  CZ  TYR A 251     211.390 133.763 132.737  1.00  0.42           C  
ATOM   1255  OH  TYR A 251     211.621 133.722 131.350  1.00  0.42           O  
ATOM   1256  N   ILE A 252     211.189 132.786 139.650  1.00  0.45           N  
ATOM   1257  CA  ILE A 252     210.882 132.692 141.065  1.00  0.45           C  
ATOM   1258  C   ILE A 252     209.376 132.625 141.286  1.00  0.45           C  
ATOM   1259  O   ILE A 252     208.615 133.066 140.431  1.00  0.45           O  
ATOM   1260  CB  ILE A 252     211.502 133.871 141.804  1.00  0.45           C  
ATOM   1261  CG1 ILE A 252     210.861 135.210 141.360  1.00  0.45           C  
ATOM   1262  CG2 ILE A 252     213.021 133.823 141.519  1.00  0.45           C  
ATOM   1263  CD1 ILE A 252     211.395 136.446 142.083  1.00  0.45           C  
ATOM   1264  N   LEU A 253     208.891 132.066 142.412  1.00  0.48           N  
ATOM   1265  CA  LEU A 253     207.460 131.889 142.613  1.00  0.48           C  
ATOM   1266  C   LEU A 253     206.915 132.771 143.724  1.00  0.48           C  
ATOM   1267  O   LEU A 253     207.538 132.990 144.766  1.00  0.48           O  
ATOM   1268  CB  LEU A 253     207.073 130.434 143.013  1.00  0.48           C  
ATOM   1269  CG  LEU A 253     207.037 129.390 141.879  1.00  0.48           C  
ATOM   1270  CD1 LEU A 253     208.419 129.088 141.297  1.00  0.48           C  
ATOM   1271  CD2 LEU A 253     206.385 128.092 142.385  1.00  0.48           C  
ATOM   1272  N   ASP A 254     205.657 133.215 143.541  1.00  0.58           N  
ATOM   1273  CA  ASP A 254     204.716 133.438 144.615  1.00  0.58           C  
ATOM   1274  C   ASP A 254     204.448 132.110 145.368  1.00  0.58           C  
ATOM   1275  O   ASP A 254     203.927 131.137 144.821  1.00  0.58           O  
ATOM   1276  CB  ASP A 254     203.439 134.064 143.983  1.00  0.58           C  
ATOM   1277  CG  ASP A 254     202.335 134.336 144.984  1.00  0.58           C  
ATOM   1278  OD1 ASP A 254     202.571 134.131 146.201  1.00  0.58           O  
ATOM   1279  OD2 ASP A 254     201.222 134.709 144.531  1.00  0.58           O1-
ATOM   1280  N   ASN A 255     204.820 132.035 146.664  1.00  0.59           N  
ATOM   1281  CA  ASN A 255     204.741 130.827 147.473  1.00  0.59           C  
ATOM   1282  C   ASN A 255     203.454 130.831 148.291  1.00  0.59           C  
ATOM   1283  O   ASN A 255     203.359 130.189 149.334  1.00  0.59           O  
ATOM   1284  CB  ASN A 255     206.024 130.722 148.359  1.00  0.59           C  
ATOM   1285  CG  ASN A 255     206.148 129.453 149.215  1.00  0.59           C  
ATOM   1286  ND2 ASN A 255     206.659 129.658 150.454  1.00  0.59           N  
ATOM   1287  OD1 ASN A 255     205.874 128.310 148.836  1.00  0.59           O  
ATOM   1288  N   ASN A 256     202.425 131.576 147.840  1.00  0.71           N  
ATOM   1289  CA  ASN A 256     201.183 131.674 148.571  1.00  0.71           C  
ATOM   1290  C   ASN A 256     200.060 130.802 147.999  1.00  0.71           C  
ATOM   1291  O   ASN A 256     199.063 130.555 148.674  1.00  0.71           O  
ATOM   1292  CB  ASN A 256     200.763 133.169 148.568  1.00  0.71           C  
ATOM   1293  CG  ASN A 256     200.131 133.585 149.883  1.00  0.71           C  
ATOM   1294  ND2 ASN A 256     199.242 132.725 150.431  1.00  0.71           N  
ATOM   1295  OD1 ASN A 256     200.444 134.634 150.445  1.00  0.71           O  
ATOM   1296  N   HIS A 257     200.181 130.291 146.756  1.00  0.70           N  
ATOM   1297  CA  HIS A 257     199.166 129.421 146.163  1.00  0.70           C  
ATOM   1298  C   HIS A 257     199.029 128.054 146.827  1.00  0.70           C  
ATOM   1299  O   HIS A 257     200.016 127.389 147.128  1.00  0.70           O  
ATOM   1300  CB  HIS A 257     199.382 129.224 144.644  1.00  0.70           C  
ATOM   1301  CG  HIS A 257     199.352 130.540 143.941  1.00  0.70           C  
ATOM   1302  CD2 HIS A 257     200.369 131.419 143.763  1.00  0.70           C  
ATOM   1303  ND1 HIS A 257     198.138 131.159 143.720  1.00  0.70           N  
ATOM   1304  CE1 HIS A 257     198.442 132.408 143.425  1.00  0.70           C  
ATOM   1305  NE2 HIS A 257     199.779 132.619 143.442  1.00  0.70           N  
ATOM   1306  N   THR A 258     197.780 127.582 147.046  1.00  0.71           N  
ATOM   1307  CA  THR A 258     197.486 126.273 147.642  1.00  0.71           C  
ATOM   1308  C   THR A 258     197.975 125.104 146.809  1.00  0.71           C  
ATOM   1309  O   THR A 258     198.484 124.114 147.330  1.00  0.71           O  
ATOM   1310  CB  THR A 258     195.995 126.036 147.902  1.00  0.71           C  
ATOM   1311  CG2 THR A 258     195.803 124.933 148.955  1.00  0.71           C  
ATOM   1312  OG1 THR A 258     195.382 127.208 148.412  1.00  0.71           O  
ATOM   1313  N   HIS A 259     197.819 125.193 145.475  1.00  0.70           N  
ATOM   1314  CA  HIS A 259     198.272 124.179 144.546  1.00  0.70           C  
ATOM   1315  C   HIS A 259     198.780 124.895 143.310  1.00  0.70           C  
ATOM   1316  O   HIS A 259     198.259 125.940 142.921  1.00  0.70           O  
ATOM   1317  CB  HIS A 259     197.118 123.232 144.117  1.00  0.70           C  
ATOM   1318  CG  HIS A 259     196.622 122.364 145.235  1.00  0.70           C  
ATOM   1319  CD2 HIS A 259     195.811 122.660 146.284  1.00  0.70           C  
ATOM   1320  ND1 HIS A 259     197.138 121.095 145.380  1.00  0.70           N  
ATOM   1321  CE1 HIS A 259     196.652 120.646 146.520  1.00  0.70           C  
ATOM   1322  NE2 HIS A 259     195.842 121.557 147.113  1.00  0.70           N  
ATOM   1323  N   LEU A 260     199.819 124.356 142.652  1.00  0.66           N  
ATOM   1324  CA  LEU A 260     200.310 124.868 141.388  1.00  0.66           C  
ATOM   1325  C   LEU A 260     200.876 123.686 140.616  1.00  0.66           C  
ATOM   1326  O   LEU A 260     201.360 122.735 141.226  1.00  0.66           O  
ATOM   1327  CB  LEU A 260     201.270 126.084 141.567  1.00  0.66           C  
ATOM   1328  CG  LEU A 260     202.527 125.901 142.432  1.00  0.66           C  
ATOM   1329  CD1 LEU A 260     203.760 125.563 141.581  1.00  0.66           C  
ATOM   1330  CD2 LEU A 260     202.797 127.150 143.287  1.00  0.66           C  
ATOM   1331  N   LEU A 261     200.727 123.649 139.275  1.00  0.62           N  
ATOM   1332  CA  LEU A 261     201.018 122.466 138.466  1.00  0.62           C  
ATOM   1333  C   LEU A 261     201.545 122.942 137.113  1.00  0.62           C  
ATOM   1334  O   LEU A 261     200.922 123.808 136.506  1.00  0.62           O  
ATOM   1335  CB  LEU A 261     199.757 121.586 138.181  1.00  0.62           C  
ATOM   1336  CG  LEU A 261     199.305 120.584 139.273  1.00  0.62           C  
ATOM   1337  CD1 LEU A 261     198.454 121.190 140.401  1.00  0.62           C  
ATOM   1338  CD2 LEU A 261     198.503 119.454 138.608  1.00  0.62           C  
ATOM   1339  N   LEU A 262     202.682 122.407 136.608  1.00  0.54           N  
ATOM   1340  CA  LEU A 262     203.420 122.983 135.480  1.00  0.54           C  
ATOM   1341  C   LEU A 262     203.969 121.902 134.550  1.00  0.54           C  
ATOM   1342  O   LEU A 262     203.964 120.721 134.901  1.00  0.54           O  
ATOM   1343  CB  LEU A 262     204.522 123.935 135.995  1.00  0.54           C  
ATOM   1344  CG  LEU A 262     203.923 125.297 136.396  1.00  0.54           C  
ATOM   1345  CD1 LEU A 262     204.714 125.920 137.534  1.00  0.54           C  
ATOM   1346  CD2 LEU A 262     203.851 126.255 135.197  1.00  0.54           C  
ATOM   1347  N   VAL A 263     204.378 122.278 133.308  1.00  0.55           N  
ATOM   1348  CA  VAL A 263     204.368 121.372 132.153  1.00  0.55           C  
ATOM   1349  C   VAL A 263     205.628 121.514 131.306  1.00  0.55           C  
ATOM   1350  O   VAL A 263     206.151 122.604 131.093  1.00  0.55           O  
ATOM   1351  CB  VAL A 263     203.148 121.628 131.261  1.00  0.55           C  
ATOM   1352  CG1 VAL A 263     203.126 120.674 130.048  1.00  0.55           C  
ATOM   1353  CG2 VAL A 263     201.864 121.414 132.085  1.00  0.55           C  
ATOM   1354  N   ASP A 264     206.195 120.391 130.818  1.00  0.39           N  
ATOM   1355  CA  ASP A 264     207.604 120.351 130.529  1.00  0.39           C  
ATOM   1356  C   ASP A 264     208.087 119.550 129.336  1.00  0.39           C  
ATOM   1357  O   ASP A 264     207.322 119.053 128.515  1.00  0.39           O  
ATOM   1358  CB  ASP A 264     208.251 119.771 131.791  1.00  0.39           C  
ATOM   1359  CG  ASP A 264     207.907 118.311 132.077  1.00  0.39           C  
ATOM   1360  OD1 ASP A 264     206.708 117.977 132.206  1.00  0.39           O  
ATOM   1361  OD2 ASP A 264     208.877 117.518 132.198  1.00  0.39           O1-
ATOM   1362  N   ASN A 265     209.437 119.442 129.251  1.00  0.38           N  
ATOM   1363  CA  ASN A 265     210.136 118.427 128.494  1.00  0.38           C  
ATOM   1364  C   ASN A 265     210.293 118.796 127.025  1.00  0.38           C  
ATOM   1365  O   ASN A 265     209.448 118.544 126.173  1.00  0.38           O  
ATOM   1366  CB  ASN A 265     209.544 117.018 128.755  1.00  0.38           C  
ATOM   1367  CG  ASN A 265     210.473 115.931 128.252  1.00  0.38           C  
ATOM   1368  ND2 ASN A 265     209.881 114.879 127.646  1.00  0.38           N  
ATOM   1369  OD1 ASN A 265     211.695 116.008 128.377  1.00  0.38           O  
ATOM   1370  N   GLY A 266     211.443 119.414 126.691  1.00  0.47           N  
ATOM   1371  CA  GLY A 266     211.666 120.004 125.377  1.00  0.47           C  
ATOM   1372  C   GLY A 266     211.210 121.438 125.265  1.00  0.47           C  
ATOM   1373  O   GLY A 266     211.231 122.018 124.182  1.00  0.47           O  
ATOM   1374  N   CYS A 267     210.793 122.063 126.385  1.00  0.31           N  
ATOM   1375  CA  CYS A 267     210.365 123.457 126.437  1.00  0.31           C  
ATOM   1376  C   CYS A 267     211.509 124.457 126.281  1.00  0.31           C  
ATOM   1377  O   CYS A 267     211.937 125.111 127.230  1.00  0.31           O  
ATOM   1378  CB  CYS A 267     209.561 123.771 127.728  1.00  0.31           C  
ATOM   1379  SG  CYS A 267     207.958 122.902 127.740  1.00  0.31           S  
ATOM   1380  N   HIS A 268     212.021 124.593 125.042  1.00  0.38           N  
ATOM   1381  CA  HIS A 268     213.280 125.253 124.766  1.00  0.38           C  
ATOM   1382  C   HIS A 268     213.171 126.590 124.055  1.00  0.38           C  
ATOM   1383  O   HIS A 268     214.150 127.083 123.502  1.00  0.38           O  
ATOM   1384  CB  HIS A 268     214.199 124.357 123.911  1.00  0.38           C  
ATOM   1385  CG  HIS A 268     214.505 123.047 124.557  1.00  0.38           C  
ATOM   1386  CD2 HIS A 268     214.559 121.793 124.042  1.00  0.38           C  
ATOM   1387  ND1 HIS A 268     214.987 123.053 125.841  1.00  0.38           N  
ATOM   1388  CE1 HIS A 268     215.344 121.812 126.094  1.00  0.38           C  
ATOM   1389  NE2 HIS A 268     215.104 121.003 125.035  1.00  0.38           N  
ATOM   1390  N   GLY A 269     212.008 127.261 124.026  1.00  0.40           N  
ATOM   1391  CA  GLY A 269     211.985 128.556 123.364  1.00  0.40           C  
ATOM   1392  C   GLY A 269     210.759 129.329 123.697  1.00  0.40           C  
ATOM   1393  O   GLY A 269     209.836 128.847 124.336  1.00  0.40           O  
ATOM   1394  N   HIS A 270     210.667 130.584 123.237  1.00  0.35           N  
ATOM   1395  CA  HIS A 270     209.464 131.372 123.457  1.00  0.35           C  
ATOM   1396  C   HIS A 270     208.199 130.780 122.830  1.00  0.35           C  
ATOM   1397  O   HIS A 270     207.156 130.882 123.460  1.00  0.35           O  
ATOM   1398  CB  HIS A 270     209.594 132.849 123.047  1.00  0.35           C  
ATOM   1399  CG  HIS A 270     210.912 133.466 123.371  1.00  0.35           C  
ATOM   1400  CD2 HIS A 270     212.131 133.178 122.855  1.00  0.35           C  
ATOM   1401  ND1 HIS A 270     211.001 134.522 124.258  1.00  0.35           N  
ATOM   1402  CE1 HIS A 270     212.277 134.843 124.273  1.00  0.35           C  
ATOM   1403  NE2 HIS A 270     213.002 134.059 123.442  1.00  0.35           N  
ATOM   1404  N   PRO A 271     208.163 130.127 121.667  1.00  0.35           N  
ATOM   1405  CA  PRO A 271     206.967 129.406 121.232  1.00  0.35           C  
ATOM   1406  C   PRO A 271     206.592 128.184 122.038  1.00  0.35           C  
ATOM   1407  O   PRO A 271     205.543 127.616 121.758  1.00  0.35           O  
ATOM   1408  CB  PRO A 271     207.269 128.999 119.788  1.00  0.35           C  
ATOM   1409  CG  PRO A 271     208.246 130.072 119.316  1.00  0.35           C  
ATOM   1410  CD  PRO A 271     209.101 130.322 120.556  1.00  0.35           C  
ATOM   1411  N   THR A 272     207.390 127.745 123.032  1.00  0.36           N  
ATOM   1412  CA  THR A 272     206.985 126.645 123.893  1.00  0.36           C  
ATOM   1413  C   THR A 272     206.301 127.173 125.130  1.00  0.36           C  
ATOM   1414  O   THR A 272     206.019 126.415 126.051  1.00  0.36           O  
ATOM   1415  CB  THR A 272     208.103 125.691 124.322  1.00  0.36           C  
ATOM   1416  CG2 THR A 272     208.858 125.203 123.084  1.00  0.36           C  
ATOM   1417  OG1 THR A 272     209.103 126.283 125.140  1.00  0.36           O  
ATOM   1418  N   VAL A 273     205.962 128.482 125.186  1.00  0.43           N  
ATOM   1419  CA  VAL A 273     205.147 129.039 126.255  1.00  0.43           C  
ATOM   1420  C   VAL A 273     203.654 128.868 125.932  1.00  0.43           C  
ATOM   1421  O   VAL A 273     202.815 129.754 126.060  1.00  0.43           O  
ATOM   1422  CB  VAL A 273     205.552 130.465 126.660  1.00  0.43           C  
ATOM   1423  CG1 VAL A 273     207.075 130.507 126.900  1.00  0.43           C  
ATOM   1424  CG2 VAL A 273     205.115 131.541 125.649  1.00  0.43           C  
ATOM   1425  N   GLU A 274     203.271 127.651 125.504  1.00  0.43           N  
ATOM   1426  CA  GLU A 274     201.916 127.340 125.112  1.00  0.43           C  
ATOM   1427  C   GLU A 274     201.101 126.845 126.299  1.00  0.43           C  
ATOM   1428  O   GLU A 274     201.514 125.980 127.066  1.00  0.43           O  
ATOM   1429  CB  GLU A 274     201.873 126.287 123.978  1.00  0.43           C  
ATOM   1430  CG  GLU A 274     200.471 126.154 123.329  1.00  0.43           C  
ATOM   1431  CD  GLU A 274     200.305 124.912 122.457  1.00  0.43           C  
ATOM   1432  OE1 GLU A 274     201.317 124.342 121.983  1.00  0.43           O  
ATOM   1433  OE2 GLU A 274     199.124 124.492 122.317  1.00  0.43           O1-
ATOM   1434  N   ALA A 275     199.885 127.402 126.489  1.00  0.64           N  
ATOM   1435  CA  ALA A 275     198.996 127.049 127.580  1.00  0.64           C  
ATOM   1436  C   ALA A 275     198.532 125.595 127.590  1.00  0.64           C  
ATOM   1437  O   ALA A 275     198.418 124.987 128.655  1.00  0.64           O  
ATOM   1438  CB  ALA A 275     197.750 127.953 127.520  1.00  0.64           C  
ATOM   1439  N   LYS A 276     198.220 125.067 126.383  1.00  0.57           N  
ATOM   1440  CA  LYS A 276     198.015 123.690 125.931  1.00  0.57           C  
ATOM   1441  C   LYS A 276     197.130 122.719 126.708  1.00  0.57           C  
ATOM   1442  O   LYS A 276     196.341 121.985 126.120  1.00  0.57           O  
ATOM   1443  CB  LYS A 276     199.363 123.036 125.559  1.00  0.57           C  
ATOM   1444  CG  LYS A 276     199.223 121.915 124.514  1.00  0.57           C  
ATOM   1445  CD  LYS A 276     200.579 121.539 123.895  1.00  0.57           C  
ATOM   1446  CE  LYS A 276     200.473 120.627 122.673  1.00  0.57           C  
ATOM   1447  NZ  LYS A 276     199.988 119.307 123.102  1.00  0.57           N1+
ATOM   1448  N   LEU A 277     197.189 122.712 128.048  1.00  0.69           N  
ATOM   1449  CA  LEU A 277     196.354 121.896 128.907  1.00  0.69           C  
ATOM   1450  C   LEU A 277     195.342 122.731 129.640  1.00  0.69           C  
ATOM   1451  O   LEU A 277     194.292 122.233 130.034  1.00  0.69           O  
ATOM   1452  CB  LEU A 277     197.195 121.205 129.999  1.00  0.69           C  
ATOM   1453  CG  LEU A 277     198.211 120.193 129.456  1.00  0.69           C  
ATOM   1454  CD1 LEU A 277     199.053 119.653 130.618  1.00  0.69           C  
ATOM   1455  CD2 LEU A 277     197.508 119.048 128.711  1.00  0.69           C  
ATOM   1456  N   ARG A 278     195.599 124.043 129.812  1.00  0.69           N  
ATOM   1457  CA  ARG A 278     194.709 124.932 130.540  1.00  0.69           C  
ATOM   1458  C   ARG A 278     193.338 125.013 129.888  1.00  0.69           C  
ATOM   1459  O   ARG A 278     192.309 124.777 130.505  1.00  0.69           O  
ATOM   1460  CB  ARG A 278     195.359 126.339 130.558  1.00  0.69           C  
ATOM   1461  CG  ARG A 278     194.670 127.401 131.437  1.00  0.69           C  
ATOM   1462  CD  ARG A 278     195.288 128.783 131.198  1.00  0.69           C  
ATOM   1463  NE  ARG A 278     194.713 129.781 132.159  1.00  0.69           N  
ATOM   1464  CZ  ARG A 278     195.270 130.125 133.325  1.00  0.69           C  
ATOM   1465  NH1 ARG A 278     196.200 129.371 133.898  1.00  0.69           N1+
ATOM   1466  NH2 ARG A 278     194.861 131.214 133.965  1.00  0.69           N  
ATOM   1467  N   ASN A 279     193.323 125.245 128.565  1.00  0.76           N  
ATOM   1468  CA  ASN A 279     192.114 125.334 127.771  1.00  0.76           C  
ATOM   1469  C   ASN A 279     191.418 123.981 127.620  1.00  0.76           C  
ATOM   1470  O   ASN A 279     190.197 123.898 127.519  1.00  0.76           O  
ATOM   1471  CB  ASN A 279     192.427 125.936 126.373  1.00  0.76           C  
ATOM   1472  CG  ASN A 279     193.116 127.295 126.497  1.00  0.76           C  
ATOM   1473  ND2 ASN A 279     193.760 127.734 125.388  1.00  0.76           N  
ATOM   1474  OD1 ASN A 279     193.141 127.959 127.530  1.00  0.76           O  
ATOM   1475  N   GLN A 280     192.196 122.876 127.599  1.00  0.76           N  
ATOM   1476  CA  GLN A 280     191.681 121.516 127.593  1.00  0.76           C  
ATOM   1477  C   GLN A 280     191.005 121.119 128.894  1.00  0.76           C  
ATOM   1478  O   GLN A 280     189.951 120.490 128.885  1.00  0.76           O  
ATOM   1479  CB  GLN A 280     192.798 120.495 127.269  1.00  0.76           C  
ATOM   1480  CG  GLN A 280     193.491 120.749 125.910  1.00  0.76           C  
ATOM   1481  CD  GLN A 280     192.551 120.634 124.708  1.00  0.76           C  
ATOM   1482  NE2 GLN A 280     192.926 121.340 123.616  1.00  0.76           N  
ATOM   1483  OE1 GLN A 280     191.528 119.954 124.702  1.00  0.76           O  
ATOM   1484  N   LEU A 281     191.576 121.498 130.058  1.00  0.80           N  
ATOM   1485  CA  LEU A 281     190.960 121.283 131.356  1.00  0.80           C  
ATOM   1486  C   LEU A 281     189.645 122.032 131.497  1.00  0.80           C  
ATOM   1487  O   LEU A 281     188.639 121.448 131.891  1.00  0.80           O  
ATOM   1488  CB  LEU A 281     191.923 121.693 132.496  1.00  0.80           C  
ATOM   1489  CG  LEU A 281     191.397 121.426 133.924  1.00  0.80           C  
ATOM   1490  CD1 LEU A 281     191.175 119.930 134.202  1.00  0.80           C  
ATOM   1491  CD2 LEU A 281     192.355 122.019 134.966  1.00  0.80           C  
ATOM   1492  N   GLU A 282     189.596 123.316 131.086  1.00  0.80           N  
ATOM   1493  CA  GLU A 282     188.367 124.094 131.054  1.00  0.80           C  
ATOM   1494  C   GLU A 282     187.315 123.487 130.139  1.00  0.80           C  
ATOM   1495  O   GLU A 282     186.147 123.363 130.496  1.00  0.80           O  
ATOM   1496  CB  GLU A 282     188.641 125.540 130.576  1.00  0.80           C  
ATOM   1497  CG  GLU A 282     189.588 126.345 131.495  1.00  0.80           C  
ATOM   1498  CD  GLU A 282     189.027 126.562 132.896  1.00  0.80           C  
ATOM   1499  OE1 GLU A 282     188.004 127.280 133.000  1.00  0.80           O  
ATOM   1500  OE2 GLU A 282     189.644 126.049 133.864  1.00  0.80           O1-
ATOM   1501  N   LYS A 283     187.715 123.023 128.936  1.00  0.80           N  
ATOM   1502  CA  LYS A 283     186.829 122.306 128.038  1.00  0.80           C  
ATOM   1503  C   LYS A 283     186.303 120.996 128.606  1.00  0.80           C  
ATOM   1504  O   LYS A 283     185.113 120.703 128.532  1.00  0.80           O  
ATOM   1505  CB  LYS A 283     187.510 122.031 126.681  1.00  0.80           C  
ATOM   1506  CG  LYS A 283     186.523 121.441 125.669  1.00  0.80           C  
ATOM   1507  CD  LYS A 283     187.093 121.327 124.257  1.00  0.80           C  
ATOM   1508  CE  LYS A 283     185.999 120.871 123.292  1.00  0.80           C  
ATOM   1509  NZ  LYS A 283     186.434 121.124 121.909  1.00  0.80           N1+
ATOM   1510  N   TYR A 284     187.165 120.197 129.258  1.00  0.83           N  
ATOM   1511  CA  TYR A 284     186.754 118.996 129.959  1.00  0.83           C  
ATOM   1512  C   TYR A 284     185.728 119.296 131.060  1.00  0.83           C  
ATOM   1513  O   TYR A 284     184.737 118.588 131.229  1.00  0.83           O  
ATOM   1514  CB  TYR A 284     188.021 118.284 130.523  1.00  0.83           C  
ATOM   1515  CG  TYR A 284     187.641 117.087 131.335  1.00  0.83           C  
ATOM   1516  CD1 TYR A 284     187.148 115.958 130.672  1.00  0.83           C  
ATOM   1517  CD2 TYR A 284     187.595 117.146 132.741  1.00  0.83           C  
ATOM   1518  CE1 TYR A 284     186.614 114.895 131.398  1.00  0.83           C  
ATOM   1519  CE2 TYR A 284     187.051 116.078 133.467  1.00  0.83           C  
ATOM   1520  CZ  TYR A 284     186.564 114.959 132.787  1.00  0.83           C  
ATOM   1521  OH  TYR A 284     185.950 113.901 133.463  1.00  0.83           O  
ATOM   1522  N   ILE A 285     185.921 120.376 131.837  1.00  0.84           N  
ATOM   1523  CA  ILE A 285     184.973 120.762 132.867  1.00  0.84           C  
ATOM   1524  C   ILE A 285     183.674 121.348 132.286  1.00  0.84           C  
ATOM   1525  O   ILE A 285     182.594 121.169 132.850  1.00  0.84           O  
ATOM   1526  CB  ILE A 285     185.617 121.599 133.970  1.00  0.84           C  
ATOM   1527  CG1 ILE A 285     186.856 120.865 134.551  1.00  0.84           C  
ATOM   1528  CG2 ILE A 285     184.597 121.788 135.108  1.00  0.84           C  
ATOM   1529  CD1 ILE A 285     187.714 121.737 135.476  1.00  0.84           C  
ATOM   1530  N   SER A 286     183.705 121.964 131.080  1.00  0.78           N  
ATOM   1531  CA  SER A 286     182.508 122.330 130.305  1.00  0.78           C  
ATOM   1532  C   SER A 286     181.632 121.144 129.944  1.00  0.78           C  
ATOM   1533  O   SER A 286     180.406 121.251 129.883  1.00  0.78           O  
ATOM   1534  CB  SER A 286     182.803 123.020 128.943  1.00  0.78           C  
ATOM   1535  OG  SER A 286     183.350 124.320 129.131  1.00  0.78           O  
ATOM   1536  N   GLU A 287     182.257 119.982 129.687  1.00  0.75           N  
ATOM   1537  CA  GLU A 287     181.589 118.750 129.320  1.00  0.75           C  
ATOM   1538  C   GLU A 287     181.323 117.872 130.550  1.00  0.75           C  
ATOM   1539  O   GLU A 287     180.852 116.742 130.447  1.00  0.75           O  
ATOM   1540  CB  GLU A 287     182.446 118.011 128.250  1.00  0.75           C  
ATOM   1541  CG  GLU A 287     182.631 118.848 126.948  1.00  0.75           C  
ATOM   1542  CD  GLU A 287     183.562 118.248 125.886  1.00  0.75           C  
ATOM   1543  OE1 GLU A 287     183.939 117.058 125.997  1.00  0.75           O  
ATOM   1544  OE2 GLU A 287     183.898 119.009 124.932  1.00  0.75           O1-
ATOM   1545  N   ARG A 288     181.578 118.384 131.777  1.00  0.78           N  
ATOM   1546  CA  ARG A 288     181.394 117.635 133.008  1.00  0.78           C  
ATOM   1547  C   ARG A 288     179.948 117.516 133.485  1.00  0.78           C  
ATOM   1548  O   ARG A 288     179.233 118.504 133.636  1.00  0.78           O  
ATOM   1549  CB  ARG A 288     182.228 118.252 134.164  1.00  0.78           C  
ATOM   1550  CG  ARG A 288     182.336 117.392 135.442  1.00  0.78           C  
ATOM   1551  CD  ARG A 288     183.120 116.094 135.218  1.00  0.78           C  
ATOM   1552  NE  ARG A 288     183.064 115.323 136.496  1.00  0.78           N  
ATOM   1553  CZ  ARG A 288     183.552 114.079 136.614  1.00  0.78           C  
ATOM   1554  NH1 ARG A 288     184.159 113.442 135.621  1.00  0.78           N1+
ATOM   1555  NH2 ARG A 288     183.476 113.472 137.797  1.00  0.78           N  
ATOM   1556  N   THR A 289     179.511 116.275 133.789  1.00  0.82           N  
ATOM   1557  CA  THR A 289     178.175 115.972 134.296  1.00  0.82           C  
ATOM   1558  C   THR A 289     178.131 115.879 135.815  1.00  0.82           C  
ATOM   1559  O   THR A 289     178.921 115.167 136.445  1.00  0.82           O  
ATOM   1560  CB  THR A 289     177.637 114.653 133.743  1.00  0.82           C  
ATOM   1561  CG2 THR A 289     176.171 114.408 134.133  1.00  0.82           C  
ATOM   1562  OG1 THR A 289     177.667 114.692 132.326  1.00  0.82           O  
ATOM   1563  N   ILE A 290     177.178 116.590 136.453  1.00  0.80           N  
ATOM   1564  CA  ILE A 290     176.817 116.470 137.862  1.00  0.80           C  
ATOM   1565  C   ILE A 290     175.315 116.217 137.965  1.00  0.80           C  
ATOM   1566  O   ILE A 290     174.512 116.937 137.381  1.00  0.80           O  
ATOM   1567  CB  ILE A 290     177.181 117.722 138.663  1.00  0.80           C  
ATOM   1568  CG1 ILE A 290     178.716 117.905 138.698  1.00  0.80           C  
ATOM   1569  CG2 ILE A 290     176.601 117.658 140.098  1.00  0.80           C  
ATOM   1570  CD1 ILE A 290     179.155 119.189 139.408  1.00  0.80           C  
ATOM   1571  N   GLN A 291     174.890 115.170 138.712  1.00  0.74           N  
ATOM   1572  CA  GLN A 291     173.487 114.813 138.893  1.00  0.74           C  
ATOM   1573  C   GLN A 291     172.650 115.830 139.670  1.00  0.74           C  
ATOM   1574  O   GLN A 291     171.586 116.246 139.219  1.00  0.74           O  
ATOM   1575  CB  GLN A 291     173.417 113.446 139.623  1.00  0.74           C  
ATOM   1576  CG  GLN A 291     174.055 112.288 138.815  1.00  0.74           C  
ATOM   1577  CD  GLN A 291     174.268 111.052 139.692  1.00  0.74           C  
ATOM   1578  NE2 GLN A 291     173.893 109.859 139.179  1.00  0.74           N  
ATOM   1579  OE1 GLN A 291     174.801 111.146 140.796  1.00  0.74           O  
ATOM   1580  N   ASP A 292     173.137 116.288 140.841  1.00  0.71           N  
ATOM   1581  CA  ASP A 292     172.486 117.299 141.649  1.00  0.71           C  
ATOM   1582  C   ASP A 292     173.138 118.643 141.314  1.00  0.71           C  
ATOM   1583  O   ASP A 292     174.095 119.092 141.944  1.00  0.71           O  
ATOM   1584  CB  ASP A 292     172.618 116.890 143.145  1.00  0.71           C  
ATOM   1585  CG  ASP A 292     171.661 117.629 144.070  1.00  0.71           C  
ATOM   1586  OD1 ASP A 292     171.701 117.317 145.293  1.00  0.71           O  
ATOM   1587  OD2 ASP A 292     170.880 118.479 143.574  1.00  0.71           O1-
ATOM   1588  N   SER A 293     172.680 119.288 140.222  1.00  0.72           N  
ATOM   1589  CA  SER A 293     173.222 120.565 139.783  1.00  0.72           C  
ATOM   1590  C   SER A 293     172.108 121.517 139.425  1.00  0.72           C  
ATOM   1591  O   SER A 293     171.309 121.286 138.519  1.00  0.72           O  
ATOM   1592  CB  SER A 293     174.200 120.453 138.572  1.00  0.72           C  
ATOM   1593  OG  SER A 293     174.631 121.733 138.074  1.00  0.72           O  
ATOM   1594  N   ASN A 294     172.091 122.683 140.099  1.00  0.74           N  
ATOM   1595  CA  ASN A 294     171.154 123.762 139.841  1.00  0.74           C  
ATOM   1596  C   ASN A 294     171.432 124.500 138.529  1.00  0.74           C  
ATOM   1597  O   ASN A 294     170.617 125.300 138.081  1.00  0.74           O  
ATOM   1598  CB  ASN A 294     171.155 124.788 141.007  1.00  0.74           C  
ATOM   1599  CG  ASN A 294     170.511 124.172 142.246  1.00  0.74           C  
ATOM   1600  ND2 ASN A 294     171.113 124.414 143.433  1.00  0.74           N  
ATOM   1601  OD1 ASN A 294     169.469 123.519 142.170  1.00  0.74           O  
ATOM   1602  N   TYR A 295     172.584 124.238 137.873  1.00  0.76           N  
ATOM   1603  CA  TYR A 295     172.980 124.867 136.623  1.00  0.76           C  
ATOM   1604  C   TYR A 295     172.644 123.976 135.417  1.00  0.76           C  
ATOM   1605  O   TYR A 295     173.052 124.230 134.289  1.00  0.76           O  
ATOM   1606  CB  TYR A 295     174.505 125.181 136.716  1.00  0.76           C  
ATOM   1607  CG  TYR A 295     175.022 125.988 135.551  1.00  0.76           C  
ATOM   1608  CD1 TYR A 295     174.633 127.324 135.365  1.00  0.76           C  
ATOM   1609  CD2 TYR A 295     175.856 125.384 134.597  1.00  0.76           C  
ATOM   1610  CE1 TYR A 295     175.043 128.027 134.222  1.00  0.76           C  
ATOM   1611  CE2 TYR A 295     176.268 126.081 133.455  1.00  0.76           C  
ATOM   1612  CZ  TYR A 295     175.853 127.404 133.266  1.00  0.76           C  
ATOM   1613  OH  TYR A 295     176.245 128.104 132.109  1.00  0.76           O  
ATOM   1614  N   GLY A 296     171.864 122.891 135.608  1.00  0.79           N  
ATOM   1615  CA  GLY A 296     171.422 122.076 134.474  1.00  0.79           C  
ATOM   1616  C   GLY A 296     172.381 120.976 134.121  1.00  0.79           C  
ATOM   1617  O   GLY A 296     172.531 120.580 132.970  1.00  0.79           O  
ATOM   1618  N   GLY A 297     173.086 120.440 135.130  1.00  0.73           N  
ATOM   1619  CA  GLY A 297     173.921 119.255 134.966  1.00  0.73           C  
ATOM   1620  C   GLY A 297     175.371 119.558 134.750  1.00  0.73           C  
ATOM   1621  O   GLY A 297     176.198 118.658 134.790  1.00  0.73           O  
ATOM   1622  N   LYS A 298     175.716 120.839 134.556  1.00  0.76           N  
ATOM   1623  CA  LYS A 298     177.070 121.279 134.272  1.00  0.76           C  
ATOM   1624  C   LYS A 298     177.590 122.135 135.418  1.00  0.76           C  
ATOM   1625  O   LYS A 298     176.931 122.297 136.447  1.00  0.76           O  
ATOM   1626  CB  LYS A 298     177.106 122.093 132.951  1.00  0.76           C  
ATOM   1627  CG  LYS A 298     176.750 121.260 131.711  1.00  0.76           C  
ATOM   1628  CD  LYS A 298     176.702 122.130 130.444  1.00  0.76           C  
ATOM   1629  CE  LYS A 298     176.322 121.342 129.188  1.00  0.76           C  
ATOM   1630  NZ  LYS A 298     176.212 122.259 128.032  1.00  0.76           N1+
ATOM   1631  N   ILE A 299     178.801 122.707 135.252  1.00  0.81           N  
ATOM   1632  CA  ILE A 299     179.439 123.622 136.187  1.00  0.81           C  
ATOM   1633  C   ILE A 299     179.557 124.981 135.492  1.00  0.81           C  
ATOM   1634  O   ILE A 299     179.898 125.006 134.305  1.00  0.81           O  
ATOM   1635  CB  ILE A 299     180.825 123.119 136.608  1.00  0.81           C  
ATOM   1636  CG1 ILE A 299     180.670 121.794 137.391  1.00  0.81           C  
ATOM   1637  CG2 ILE A 299     181.570 124.169 137.466  1.00  0.81           C  
ATOM   1638  CD1 ILE A 299     182.000 121.102 137.704  1.00  0.81           C  
ATOM   1639  N   PRO A 300     179.274 126.130 136.110  1.00  0.86           N  
ATOM   1640  CA  PRO A 300     179.561 127.434 135.521  1.00  0.86           C  
ATOM   1641  C   PRO A 300     181.049 127.754 135.475  1.00  0.86           C  
ATOM   1642  O   PRO A 300     181.784 127.495 136.427  1.00  0.86           O  
ATOM   1643  CB  PRO A 300     178.812 128.415 136.438  1.00  0.86           C  
ATOM   1644  CG  PRO A 300     178.735 127.703 137.785  1.00  0.86           C  
ATOM   1645  CD  PRO A 300     178.539 126.248 137.369  1.00  0.86           C  
ATOM   1646  N   ILE A 301     181.499 128.332 134.346  1.00  0.85           N  
ATOM   1647  CA  ILE A 301     182.881 128.685 134.086  1.00  0.85           C  
ATOM   1648  C   ILE A 301     182.880 130.136 133.659  1.00  0.85           C  
ATOM   1649  O   ILE A 301     182.104 130.526 132.787  1.00  0.85           O  
ATOM   1650  CB  ILE A 301     183.490 127.825 132.979  1.00  0.85           C  
ATOM   1651  CG1 ILE A 301     183.449 126.331 133.388  1.00  0.85           C  
ATOM   1652  CG2 ILE A 301     184.930 128.296 132.679  1.00  0.85           C  
ATOM   1653  CD1 ILE A 301     183.920 125.377 132.289  1.00  0.85           C  
ATOM   1654  N   VAL A 302     183.717 130.988 134.286  1.00  0.89           N  
ATOM   1655  CA  VAL A 302     183.761 132.412 133.980  1.00  0.89           C  
ATOM   1656  C   VAL A 302     185.180 132.829 133.651  1.00  0.89           C  
ATOM   1657  O   VAL A 302     186.095 132.693 134.467  1.00  0.89           O  
ATOM   1658  CB  VAL A 302     183.242 133.267 135.137  1.00  0.89           C  
ATOM   1659  CG1 VAL A 302     183.336 134.773 134.807  1.00  0.89           C  
ATOM   1660  CG2 VAL A 302     181.773 132.892 135.421  1.00  0.89           C  
ATOM   1661  N   CYS A 303     185.399 133.378 132.437  1.00  0.85           N  
ATOM   1662  CA  CYS A 303     186.695 133.890 132.020  1.00  0.85           C  
ATOM   1663  C   CYS A 303     186.835 135.365 132.329  1.00  0.85           C  
ATOM   1664  O   CYS A 303     185.937 136.161 132.064  1.00  0.85           O  
ATOM   1665  CB  CYS A 303     186.927 133.701 130.505  1.00  0.85           C  
ATOM   1666  SG  CYS A 303     187.028 131.949 130.049  1.00  0.85           S  
ATOM   1667  N   PHE A 304     187.977 135.773 132.915  1.00  0.81           N  
ATOM   1668  CA  PHE A 304     188.154 137.123 133.415  1.00  0.81           C  
ATOM   1669  C   PHE A 304     189.415 137.810 132.884  1.00  0.81           C  
ATOM   1670  O   PHE A 304     190.533 137.298 132.983  1.00  0.81           O  
ATOM   1671  CB  PHE A 304     188.165 137.056 134.964  1.00  0.81           C  
ATOM   1672  CG  PHE A 304     188.030 138.420 135.580  1.00  0.81           C  
ATOM   1673  CD1 PHE A 304     189.163 139.225 135.755  1.00  0.81           C  
ATOM   1674  CD2 PHE A 304     186.770 138.928 135.930  1.00  0.81           C  
ATOM   1675  CE1 PHE A 304     189.045 140.524 136.257  1.00  0.81           C  
ATOM   1676  CE2 PHE A 304     186.647 140.223 136.449  1.00  0.81           C  
ATOM   1677  CZ  PHE A 304     187.786 141.022 136.614  1.00  0.81           C  
ATOM   1678  N   ALA A 305     189.252 139.035 132.338  1.00  0.80           N  
ATOM   1679  CA  ALA A 305     190.341 139.841 131.824  1.00  0.80           C  
ATOM   1680  C   ALA A 305     191.075 140.668 132.890  1.00  0.80           C  
ATOM   1681  O   ALA A 305     190.536 141.622 133.446  1.00  0.80           O  
ATOM   1682  CB  ALA A 305     189.788 140.817 130.762  1.00  0.80           C  
ATOM   1683  N   GLN A 306     192.365 140.361 133.159  1.00  0.48           N  
ATOM   1684  CA  GLN A 306     193.219 141.123 134.068  1.00  0.48           C  
ATOM   1685  C   GLN A 306     194.240 141.948 133.285  1.00  0.48           C  
ATOM   1686  O   GLN A 306     195.379 142.133 133.714  1.00  0.48           O  
ATOM   1687  CB  GLN A 306     194.021 140.207 135.030  1.00  0.48           C  
ATOM   1688  CG  GLN A 306     193.201 139.239 135.909  1.00  0.48           C  
ATOM   1689  CD  GLN A 306     193.022 139.750 137.337  1.00  0.48           C  
ATOM   1690  NE2 GLN A 306     191.858 139.433 137.943  1.00  0.48           N  
ATOM   1691  OE1 GLN A 306     193.913 140.369 137.917  1.00  0.48           O  
ATOM   1692  N   GLY A 307     193.883 142.421 132.074  1.00  0.71           N  
ATOM   1693  CA  GLY A 307     194.784 143.181 131.219  1.00  0.71           C  
ATOM   1694  C   GLY A 307     194.925 142.536 129.877  1.00  0.71           C  
ATOM   1695  O   GLY A 307     194.040 141.815 129.425  1.00  0.71           O  
ATOM   1696  N   GLY A 308     196.028 142.826 129.158  1.00  0.65           N  
ATOM   1697  CA  GLY A 308     196.137 142.447 127.756  1.00  0.65           C  
ATOM   1698  C   GLY A 308     197.424 141.815 127.337  1.00  0.65           C  
ATOM   1699  O   GLY A 308     198.504 142.068 127.871  1.00  0.65           O  
ATOM   1700  N   GLY A 309     197.330 140.995 126.282  1.00  0.68           N  
ATOM   1701  CA  GLY A 309     198.449 140.281 125.712  1.00  0.68           C  
ATOM   1702  C   GLY A 309     197.961 139.477 124.548  1.00  0.68           C  
ATOM   1703  O   GLY A 309     196.761 139.284 124.370  1.00  0.68           O  
ATOM   1704  N   LYS A 310     198.893 138.982 123.722  1.00  0.66           N  
ATOM   1705  CA  LYS A 310     198.601 138.102 122.606  1.00  0.66           C  
ATOM   1706  C   LYS A 310     198.034 136.752 123.029  1.00  0.66           C  
ATOM   1707  O   LYS A 310     197.017 136.288 122.518  1.00  0.66           O  
ATOM   1708  CB  LYS A 310     199.920 137.910 121.832  1.00  0.66           C  
ATOM   1709  CG  LYS A 310     199.804 137.002 120.606  1.00  0.66           C  
ATOM   1710  CD  LYS A 310     201.075 137.023 119.750  1.00  0.66           C  
ATOM   1711  CE  LYS A 310     202.317 136.393 120.364  1.00  0.66           C  
ATOM   1712  NZ  LYS A 310     203.412 136.552 119.387  1.00  0.66           N1+
ATOM   1713  N   GLU A 311     198.651 136.110 124.039  1.00  0.63           N  
ATOM   1714  CA  GLU A 311     198.175 134.868 124.612  1.00  0.63           C  
ATOM   1715  C   GLU A 311     196.851 135.017 125.358  1.00  0.63           C  
ATOM   1716  O   GLU A 311     196.003 134.127 125.329  1.00  0.63           O  
ATOM   1717  CB  GLU A 311     199.273 134.213 125.482  1.00  0.63           C  
ATOM   1718  CG  GLU A 311     200.672 134.122 124.798  1.00  0.63           C  
ATOM   1719  CD  GLU A 311     200.656 133.577 123.378  1.00  0.63           C  
ATOM   1720  OE1 GLU A 311     200.226 132.419 123.159  1.00  0.63           O  
ATOM   1721  OE2 GLU A 311     201.053 134.301 122.421  1.00  0.63           O1-
ATOM   1722  N   THR A 312     196.601 136.192 125.984  1.00  0.72           N  
ATOM   1723  CA  THR A 312     195.292 136.574 126.528  1.00  0.72           C  
ATOM   1724  C   THR A 312     194.213 136.569 125.466  1.00  0.72           C  
ATOM   1725  O   THR A 312     193.145 135.995 125.647  1.00  0.72           O  
ATOM   1726  CB  THR A 312     195.300 137.986 127.121  1.00  0.72           C  
ATOM   1727  CG2 THR A 312     193.939 138.429 127.685  1.00  0.72           C  
ATOM   1728  OG1 THR A 312     196.235 138.071 128.181  1.00  0.72           O  
ATOM   1729  N   LEU A 313     194.482 137.173 124.291  1.00  0.77           N  
ATOM   1730  CA  LEU A 313     193.563 137.182 123.166  1.00  0.77           C  
ATOM   1731  C   LEU A 313     193.309 135.801 122.573  1.00  0.77           C  
ATOM   1732  O   LEU A 313     192.176 135.444 122.252  1.00  0.77           O  
ATOM   1733  CB  LEU A 313     194.049 138.199 122.110  1.00  0.77           C  
ATOM   1734  CG  LEU A 313     193.087 138.426 120.926  1.00  0.77           C  
ATOM   1735  CD1 LEU A 313     193.151 139.885 120.466  1.00  0.77           C  
ATOM   1736  CD2 LEU A 313     193.423 137.521 119.735  1.00  0.77           C  
ATOM   1737  N   LYS A 314     194.351 134.953 122.461  1.00  0.72           N  
ATOM   1738  CA  LYS A 314     194.189 133.558 122.078  1.00  0.72           C  
ATOM   1739  C   LYS A 314     193.328 132.760 123.056  1.00  0.72           C  
ATOM   1740  O   LYS A 314     192.466 131.990 122.644  1.00  0.72           O  
ATOM   1741  CB  LYS A 314     195.555 132.853 121.972  1.00  0.72           C  
ATOM   1742  CG  LYS A 314     196.457 133.322 120.819  1.00  0.72           C  
ATOM   1743  CD  LYS A 314     197.833 132.670 121.007  1.00  0.72           C  
ATOM   1744  CE  LYS A 314     198.912 133.039 119.992  1.00  0.72           C  
ATOM   1745  NZ  LYS A 314     200.202 132.531 120.498  1.00  0.72           N1+
ATOM   1746  N   ALA A 315     193.513 132.953 124.379  1.00  0.80           N  
ATOM   1747  CA  ALA A 315     192.677 132.382 125.421  1.00  0.80           C  
ATOM   1748  C   ALA A 315     191.221 132.856 125.368  1.00  0.80           C  
ATOM   1749  O   ALA A 315     190.277 132.104 125.611  1.00  0.80           O  
ATOM   1750  CB  ALA A 315     193.305 132.688 126.795  1.00  0.80           C  
ATOM   1751  N   ILE A 316     190.990 134.135 125.017  1.00  0.82           N  
ATOM   1752  CA  ILE A 316     189.662 134.651 124.706  1.00  0.82           C  
ATOM   1753  C   ILE A 316     189.046 133.963 123.485  1.00  0.82           C  
ATOM   1754  O   ILE A 316     187.902 133.515 123.537  1.00  0.82           O  
ATOM   1755  CB  ILE A 316     189.693 136.173 124.554  1.00  0.82           C  
ATOM   1756  CG1 ILE A 316     189.966 136.827 125.930  1.00  0.82           C  
ATOM   1757  CG2 ILE A 316     188.372 136.710 123.960  1.00  0.82           C  
ATOM   1758  CD1 ILE A 316     190.335 138.313 125.834  1.00  0.82           C  
ATOM   1759  N   ASN A 317     189.797 133.787 122.373  1.00  0.82           N  
ATOM   1760  CA  ASN A 317     189.316 133.080 121.191  1.00  0.82           C  
ATOM   1761  C   ASN A 317     188.978 131.619 121.491  1.00  0.82           C  
ATOM   1762  O   ASN A 317     187.889 131.147 121.173  1.00  0.82           O  
ATOM   1763  CB  ASN A 317     190.375 133.195 120.049  1.00  0.82           C  
ATOM   1764  CG  ASN A 317     189.952 132.530 118.731  1.00  0.82           C  
ATOM   1765  ND2 ASN A 317     189.441 133.339 117.777  1.00  0.82           N  
ATOM   1766  OD1 ASN A 317     190.103 131.315 118.573  1.00  0.82           O  
ATOM   1767  N   THR A 318     189.873 130.876 122.172  1.00  0.80           N  
ATOM   1768  CA  THR A 318     189.630 129.479 122.520  1.00  0.80           C  
ATOM   1769  C   THR A 318     188.497 129.271 123.506  1.00  0.80           C  
ATOM   1770  O   THR A 318     187.709 128.338 123.363  1.00  0.80           O  
ATOM   1771  CB  THR A 318     190.851 128.710 123.017  1.00  0.80           C  
ATOM   1772  CG2 THR A 318     191.926 128.682 121.922  1.00  0.80           C  
ATOM   1773  OG1 THR A 318     191.421 129.314 124.166  1.00  0.80           O  
ATOM   1774  N   SER A 319     188.367 130.118 124.544  1.00  0.82           N  
ATOM   1775  CA  SER A 319     187.267 130.010 125.496  1.00  0.82           C  
ATOM   1776  C   SER A 319     185.893 130.314 124.914  1.00  0.82           C  
ATOM   1777  O   SER A 319     184.944 129.563 125.138  1.00  0.82           O  
ATOM   1778  CB  SER A 319     187.504 130.801 126.803  1.00  0.82           C  
ATOM   1779  OG  SER A 319     187.628 132.207 126.591  1.00  0.82           O  
ATOM   1780  N   ILE A 320     185.752 131.371 124.088  1.00  0.81           N  
ATOM   1781  CA  ILE A 320     184.517 131.683 123.370  1.00  0.81           C  
ATOM   1782  C   ILE A 320     184.165 130.604 122.346  1.00  0.81           C  
ATOM   1783  O   ILE A 320     183.012 130.195 122.216  1.00  0.81           O  
ATOM   1784  CB  ILE A 320     184.554 133.085 122.762  1.00  0.81           C  
ATOM   1785  CG1 ILE A 320     184.715 134.118 123.904  1.00  0.81           C  
ATOM   1786  CG2 ILE A 320     183.259 133.374 121.966  1.00  0.81           C  
ATOM   1787  CD1 ILE A 320     184.907 135.559 123.419  1.00  0.81           C  
ATOM   1788  N   LYS A 321     185.176 130.047 121.644  1.00  0.76           N  
ATOM   1789  CA  LYS A 321     185.048 128.909 120.740  1.00  0.76           C  
ATOM   1790  C   LYS A 321     184.500 127.645 121.402  1.00  0.76           C  
ATOM   1791  O   LYS A 321     183.744 126.882 120.801  1.00  0.76           O  
ATOM   1792  CB  LYS A 321     186.433 128.617 120.114  1.00  0.76           C  
ATOM   1793  CG  LYS A 321     186.498 127.506 119.055  1.00  0.76           C  
ATOM   1794  CD  LYS A 321     187.913 127.438 118.458  1.00  0.76           C  
ATOM   1795  CE  LYS A 321     188.049 126.447 117.301  1.00  0.76           C  
ATOM   1796  NZ  LYS A 321     189.395 126.567 116.697  1.00  0.76           N1+
ATOM   1797  N   ASN A 322     184.836 127.413 122.687  1.00  0.73           N  
ATOM   1798  CA  ASN A 322     184.292 126.310 123.466  1.00  0.73           C  
ATOM   1799  C   ASN A 322     183.037 126.726 124.250  1.00  0.73           C  
ATOM   1800  O   ASN A 322     182.574 125.985 125.115  1.00  0.73           O  
ATOM   1801  CB  ASN A 322     185.341 125.757 124.465  1.00  0.73           C  
ATOM   1802  CG  ASN A 322     186.512 125.083 123.752  1.00  0.73           C  
ATOM   1803  ND2 ASN A 322     187.737 125.420 124.220  1.00  0.73           N  
ATOM   1804  OD1 ASN A 322     186.386 124.236 122.858  1.00  0.73           O  
ATOM   1805  N   LYS A 323     182.450 127.903 123.931  1.00  0.66           N  
ATOM   1806  CA  LYS A 323     181.175 128.400 124.434  1.00  0.66           C  
ATOM   1807  C   LYS A 323     181.148 128.788 125.911  1.00  0.66           C  
ATOM   1808  O   LYS A 323     180.209 128.470 126.641  1.00  0.66           O  
ATOM   1809  CB  LYS A 323     179.973 127.487 124.061  1.00  0.66           C  
ATOM   1810  CG  LYS A 323     179.787 127.304 122.545  1.00  0.66           C  
ATOM   1811  CD  LYS A 323     178.590 126.397 122.214  1.00  0.66           C  
ATOM   1812  CE  LYS A 323     178.345 126.264 120.709  1.00  0.66           C  
ATOM   1813  NZ  LYS A 323     177.191 125.370 120.461  1.00  0.66           N1+
ATOM   1814  N   ILE A 324     182.169 129.533 126.375  1.00  0.73           N  
ATOM   1815  CA  ILE A 324     182.282 129.991 127.754  1.00  0.73           C  
ATOM   1816  C   ILE A 324     182.070 131.513 127.817  1.00  0.73           C  
ATOM   1817  O   ILE A 324     182.597 132.223 126.956  1.00  0.73           O  
ATOM   1818  CB  ILE A 324     183.646 129.594 128.322  1.00  0.73           C  
ATOM   1819  CG1 ILE A 324     183.734 128.050 128.430  1.00  0.73           C  
ATOM   1820  CG2 ILE A 324     183.910 130.256 129.692  1.00  0.73           C  
ATOM   1821  CD1 ILE A 324     185.145 127.527 128.724  1.00  0.73           C  
ATOM   1822  N   PRO A 325     181.305 132.091 128.759  1.00  0.72           N  
ATOM   1823  CA  PRO A 325     181.134 133.537 128.868  1.00  0.72           C  
ATOM   1824  C   PRO A 325     182.344 134.261 129.452  1.00  0.72           C  
ATOM   1825  O   PRO A 325     183.044 133.738 130.322  1.00  0.72           O  
ATOM   1826  CB  PRO A 325     179.902 133.691 129.777  1.00  0.72           C  
ATOM   1827  CG  PRO A 325     179.935 132.446 130.665  1.00  0.72           C  
ATOM   1828  CD  PRO A 325     180.451 131.369 129.709  1.00  0.72           C  
ATOM   1829  N   CYS A 326     182.604 135.491 128.968  1.00  0.69           N  
ATOM   1830  CA  CYS A 326     183.787 136.261 129.324  1.00  0.69           C  
ATOM   1831  C   CYS A 326     183.440 137.610 129.931  1.00  0.69           C  
ATOM   1832  O   CYS A 326     182.572 138.333 129.443  1.00  0.69           O  
ATOM   1833  CB  CYS A 326     184.694 136.511 128.090  1.00  0.69           C  
ATOM   1834  SG  CYS A 326     185.326 134.953 127.387  1.00  0.69           S  
ATOM   1835  N   VAL A 327     184.146 137.995 131.012  1.00  0.70           N  
ATOM   1836  CA  VAL A 327     183.981 139.268 131.696  1.00  0.70           C  
ATOM   1837  C   VAL A 327     185.208 140.140 131.464  1.00  0.70           C  
ATOM   1838  O   VAL A 327     186.348 139.760 131.741  1.00  0.70           O  
ATOM   1839  CB  VAL A 327     183.736 139.100 133.194  1.00  0.70           C  
ATOM   1840  CG1 VAL A 327     183.632 140.470 133.899  1.00  0.70           C  
ATOM   1841  CG2 VAL A 327     182.427 138.314 133.409  1.00  0.70           C  
ATOM   1842  N   VAL A 328     184.987 141.357 130.929  1.00  0.62           N  
ATOM   1843  CA  VAL A 328     186.034 142.308 130.585  1.00  0.62           C  
ATOM   1844  C   VAL A 328     185.871 143.579 131.404  1.00  0.62           C  
ATOM   1845  O   VAL A 328     184.768 144.089 131.593  1.00  0.62           O  
ATOM   1846  CB  VAL A 328     186.028 142.637 129.090  1.00  0.62           C  
ATOM   1847  CG1 VAL A 328     187.077 143.712 128.734  1.00  0.62           C  
ATOM   1848  CG2 VAL A 328     186.323 141.351 128.293  1.00  0.62           C  
ATOM   1849  N   VAL A 329     186.983 144.130 131.931  1.00  0.67           N  
ATOM   1850  CA  VAL A 329     186.981 145.376 132.679  1.00  0.67           C  
ATOM   1851  C   VAL A 329     187.425 146.519 131.775  1.00  0.67           C  
ATOM   1852  O   VAL A 329     188.557 146.541 131.290  1.00  0.67           O  
ATOM   1853  CB  VAL A 329     187.911 145.326 133.890  1.00  0.67           C  
ATOM   1854  CG1 VAL A 329     187.716 146.589 134.755  1.00  0.67           C  
ATOM   1855  CG2 VAL A 329     187.625 144.065 134.727  1.00  0.67           C  
ATOM   1856  N   GLU A 330     186.523 147.495 131.532  1.00  0.58           N  
ATOM   1857  CA  GLU A 330     186.795 148.739 130.829  1.00  0.58           C  
ATOM   1858  C   GLU A 330     187.835 149.608 131.555  1.00  0.58           C  
ATOM   1859  O   GLU A 330     187.888 149.655 132.788  1.00  0.58           O  
ATOM   1860  CB  GLU A 330     185.455 149.507 130.683  1.00  0.58           C  
ATOM   1861  CG  GLU A 330     185.437 150.646 129.634  1.00  0.58           C  
ATOM   1862  CD  GLU A 330     184.193 151.536 129.742  1.00  0.58           C  
ATOM   1863  OE1 GLU A 330     184.142 152.532 128.977  1.00  0.58           O  
ATOM   1864  OE2 GLU A 330     183.318 151.277 130.613  1.00  0.58           O1-
ATOM   1865  N   GLY A 331     188.725 150.319 130.829  1.00  0.64           N  
ATOM   1866  CA  GLY A 331     189.701 151.229 131.426  1.00  0.64           C  
ATOM   1867  C   GLY A 331     190.949 150.576 131.952  1.00  0.64           C  
ATOM   1868  O   GLY A 331     191.664 151.140 132.781  1.00  0.64           O  
ATOM   1869  N   SER A 332     191.250 149.345 131.515  1.00  0.70           N  
ATOM   1870  CA  SER A 332     192.450 148.602 131.884  1.00  0.70           C  
ATOM   1871  C   SER A 332     193.727 149.226 131.307  1.00  0.70           C  
ATOM   1872  O   SER A 332     194.807 149.155 131.900  1.00  0.70           O  
ATOM   1873  CB  SER A 332     192.301 147.118 131.443  1.00  0.70           C  
ATOM   1874  OG  SER A 332     193.348 146.273 131.924  1.00  0.70           O  
ATOM   1875  N   GLY A 333     193.618 149.898 130.137  1.00  0.59           N  
ATOM   1876  CA  GLY A 333     194.725 150.523 129.410  1.00  0.59           C  
ATOM   1877  C   GLY A 333     195.458 149.561 128.520  1.00  0.59           C  
ATOM   1878  O   GLY A 333     196.652 149.699 128.282  1.00  0.59           O  
ATOM   1879  N   GLN A 334     194.750 148.521 128.055  1.00  0.66           N  
ATOM   1880  CA  GLN A 334     195.321 147.331 127.459  1.00  0.66           C  
ATOM   1881  C   GLN A 334     194.484 146.878 126.274  1.00  0.66           C  
ATOM   1882  O   GLN A 334     193.522 147.526 125.878  1.00  0.66           O  
ATOM   1883  CB  GLN A 334     195.355 146.162 128.482  1.00  0.66           C  
ATOM   1884  CG  GLN A 334     196.080 146.464 129.813  1.00  0.66           C  
ATOM   1885  CD  GLN A 334     197.565 146.745 129.605  1.00  0.66           C  
ATOM   1886  NE2 GLN A 334     198.043 147.878 130.165  1.00  0.66           N  
ATOM   1887  OE1 GLN A 334     198.274 145.950 128.977  1.00  0.66           O  
ATOM   1888  N   ILE A 335     194.789 145.702 125.673  1.00  0.74           N  
ATOM   1889  CA  ILE A 335     193.962 145.140 124.604  1.00  0.74           C  
ATOM   1890  C   ILE A 335     192.533 144.797 125.051  1.00  0.74           C  
ATOM   1891  O   ILE A 335     191.592 144.790 124.271  1.00  0.74           O  
ATOM   1892  CB  ILE A 335     194.631 143.968 123.874  1.00  0.74           C  
ATOM   1893  CG1 ILE A 335     194.121 143.873 122.416  1.00  0.74           C  
ATOM   1894  CG2 ILE A 335     194.408 142.630 124.610  1.00  0.74           C  
ATOM   1895  CD1 ILE A 335     194.862 142.850 121.551  1.00  0.74           C  
ATOM   1896  N   ALA A 336     192.297 144.582 126.361  1.00  0.80           N  
ATOM   1897  CA  ALA A 336     190.962 144.469 126.926  1.00  0.80           C  
ATOM   1898  C   ALA A 336     190.093 145.712 126.694  1.00  0.80           C  
ATOM   1899  O   ALA A 336     188.894 145.620 126.438  1.00  0.80           O  
ATOM   1900  CB  ALA A 336     191.091 144.202 128.440  1.00  0.80           C  
ATOM   1901  N   ASP A 337     190.719 146.905 126.748  1.00  0.77           N  
ATOM   1902  CA  ASP A 337     190.111 148.192 126.491  1.00  0.77           C  
ATOM   1903  C   ASP A 337     189.667 148.410 125.052  1.00  0.77           C  
ATOM   1904  O   ASP A 337     188.594 148.955 124.791  1.00  0.77           O  
ATOM   1905  CB  ASP A 337     191.105 149.300 126.918  1.00  0.77           C  
ATOM   1906  CG  ASP A 337     190.520 150.160 128.007  1.00  0.77           C  
ATOM   1907  OD1 ASP A 337     189.283 150.170 128.201  1.00  0.77           O  
ATOM   1908  OD2 ASP A 337     191.344 150.754 128.747  1.00  0.77           O1-
ATOM   1909  N   VAL A 338     190.458 147.937 124.052  1.00  0.76           N  
ATOM   1910  CA  VAL A 338     189.975 147.921 122.675  1.00  0.76           C  
ATOM   1911  C   VAL A 338     188.736 147.050 122.544  1.00  0.76           C  
ATOM   1912  O   VAL A 338     187.744 147.488 121.974  1.00  0.76           O  
ATOM   1913  CB  VAL A 338     191.029 147.631 121.592  1.00  0.76           C  
ATOM   1914  CG1 VAL A 338     191.645 146.234 121.670  1.00  0.76           C  
ATOM   1915  CG2 VAL A 338     190.434 147.829 120.186  1.00  0.76           C  
ATOM   1916  N   ILE A 339     188.687 145.845 123.158  1.00  0.77           N  
ATOM   1917  CA  ILE A 339     187.498 144.997 123.097  1.00  0.77           C  
ATOM   1918  C   ILE A 339     186.274 145.661 123.702  1.00  0.77           C  
ATOM   1919  O   ILE A 339     185.210 145.679 123.091  1.00  0.77           O  
ATOM   1920  CB  ILE A 339     187.692 143.630 123.749  1.00  0.77           C  
ATOM   1921  CG1 ILE A 339     188.985 142.932 123.277  1.00  0.77           C  
ATOM   1922  CG2 ILE A 339     186.470 142.728 123.458  1.00  0.77           C  
ATOM   1923  CD1 ILE A 339     189.165 142.848 121.762  1.00  0.77           C  
ATOM   1924  N   ALA A 340     186.414 146.301 124.880  1.00  0.78           N  
ATOM   1925  CA  ALA A 340     185.339 147.044 125.509  1.00  0.78           C  
ATOM   1926  C   ALA A 340     184.820 148.192 124.653  1.00  0.78           C  
ATOM   1927  O   ALA A 340     183.619 148.347 124.455  1.00  0.78           O  
ATOM   1928  CB  ALA A 340     185.834 147.593 126.860  1.00  0.78           C  
ATOM   1929  N   SER A 341     185.724 148.988 124.053  1.00  0.76           N  
ATOM   1930  CA  SER A 341     185.330 150.028 123.115  1.00  0.76           C  
ATOM   1931  C   SER A 341     184.685 149.524 121.838  1.00  0.76           C  
ATOM   1932  O   SER A 341     183.695 150.086 121.385  1.00  0.76           O  
ATOM   1933  CB  SER A 341     186.520 150.909 122.698  1.00  0.76           C  
ATOM   1934  OG  SER A 341     186.905 151.773 123.763  1.00  0.76           O  
ATOM   1935  N   LEU A 342     185.222 148.453 121.212  1.00  0.74           N  
ATOM   1936  CA  LEU A 342     184.697 147.880 119.976  1.00  0.74           C  
ATOM   1937  C   LEU A 342     183.297 147.293 120.107  1.00  0.74           C  
ATOM   1938  O   LEU A 342     182.492 147.376 119.184  1.00  0.74           O  
ATOM   1939  CB  LEU A 342     185.613 146.785 119.381  1.00  0.74           C  
ATOM   1940  CG  LEU A 342     187.005 147.249 118.910  1.00  0.74           C  
ATOM   1941  CD1 LEU A 342     187.802 146.021 118.447  1.00  0.74           C  
ATOM   1942  CD2 LEU A 342     187.011 148.350 117.841  1.00  0.74           C  
ATOM   1943  N   VAL A 343     182.968 146.705 121.274  1.00  0.75           N  
ATOM   1944  CA  VAL A 343     181.672 146.114 121.601  1.00  0.75           C  
ATOM   1945  C   VAL A 343     180.522 147.102 121.439  1.00  0.75           C  
ATOM   1946  O   VAL A 343     179.455 146.755 120.932  1.00  0.75           O  
ATOM   1947  CB  VAL A 343     181.747 145.538 123.017  1.00  0.75           C  
ATOM   1948  CG1 VAL A 343     180.368 145.310 123.668  1.00  0.75           C  
ATOM   1949  CG2 VAL A 343     182.522 144.207 122.967  1.00  0.75           C  
ATOM   1950  N   GLU A 344     180.750 148.383 121.776  1.00  0.59           N  
ATOM   1951  CA  GLU A 344     179.735 149.416 121.739  1.00  0.59           C  
ATOM   1952  C   GLU A 344     179.611 150.116 120.375  1.00  0.59           C  
ATOM   1953  O   GLU A 344     178.962 151.152 120.254  1.00  0.59           O  
ATOM   1954  CB  GLU A 344     180.097 150.487 122.801  1.00  0.59           C  
ATOM   1955  CG  GLU A 344     180.229 149.948 124.251  1.00  0.59           C  
ATOM   1956  CD  GLU A 344     178.908 149.436 124.823  1.00  0.59           C  
ATOM   1957  OE1 GLU A 344     177.961 150.258 124.951  1.00  0.59           O  
ATOM   1958  OE2 GLU A 344     178.842 148.224 125.156  1.00  0.59           O1-
ATOM   1959  N   VAL A 345     180.228 149.593 119.286  1.00  0.62           N  
ATOM   1960  CA  VAL A 345     180.260 150.299 117.999  1.00  0.62           C  
ATOM   1961  C   VAL A 345     179.234 149.759 117.000  1.00  0.62           C  
ATOM   1962  O   VAL A 345     179.010 150.344 115.940  1.00  0.62           O  
ATOM   1963  CB  VAL A 345     181.670 150.261 117.396  1.00  0.62           C  
ATOM   1964  CG1 VAL A 345     181.838 151.217 116.197  1.00  0.62           C  
ATOM   1965  CG2 VAL A 345     182.675 150.699 118.468  1.00  0.62           C  
ATOM   1966  N   GLU A 346     178.528 148.656 117.338  1.00  0.54           N  
ATOM   1967  CA  GLU A 346     177.493 148.038 116.505  1.00  0.54           C  
ATOM   1968  C   GLU A 346     177.856 147.875 115.019  1.00  0.54           C  
ATOM   1969  O   GLU A 346     178.918 147.360 114.677  1.00  0.54           O  
ATOM   1970  CB  GLU A 346     176.123 148.745 116.699  1.00  0.54           C  
ATOM   1971  CG  GLU A 346     175.631 148.774 118.173  1.00  0.54           C  
ATOM   1972  CD  GLU A 346     174.340 149.574 118.370  1.00  0.54           C  
ATOM   1973  OE1 GLU A 346     174.003 150.413 117.495  1.00  0.54           O  
ATOM   1974  OE2 GLU A 346     173.687 149.362 119.425  1.00  0.54           O1-
ATOM   1975  N   ASP A 347     176.991 148.322 114.087  1.00  0.48           N  
ATOM   1976  CA  ASP A 347     177.169 148.186 112.648  1.00  0.48           C  
ATOM   1977  C   ASP A 347     178.294 149.047 112.066  1.00  0.48           C  
ATOM   1978  O   ASP A 347     178.718 148.870 110.924  1.00  0.48           O  
ATOM   1979  CB  ASP A 347     175.860 148.557 111.906  1.00  0.48           C  
ATOM   1980  CG  ASP A 347     174.742 147.554 112.140  1.00  0.48           C  
ATOM   1981  OD1 ASP A 347     174.992 146.484 112.748  1.00  0.48           O  
ATOM   1982  OD2 ASP A 347     173.615 147.862 111.677  1.00  0.48           O1-
ATOM   1983  N   ALA A 348     178.851 149.998 112.844  1.00  0.51           N  
ATOM   1984  CA  ALA A 348     179.954 150.829 112.400  1.00  0.51           C  
ATOM   1985  C   ALA A 348     181.291 150.173 112.739  1.00  0.51           C  
ATOM   1986  O   ALA A 348     182.368 150.748 112.573  1.00  0.51           O  
ATOM   1987  CB  ALA A 348     179.839 152.212 113.075  1.00  0.51           C  
ATOM   1988  N   LEU A 349     181.244 148.914 113.209  1.00  0.45           N  
ATOM   1989  CA  LEU A 349     182.393 148.117 113.537  1.00  0.45           C  
ATOM   1990  C   LEU A 349     182.824 147.221 112.389  1.00  0.45           C  
ATOM   1991  O   LEU A 349     182.151 146.265 112.011  1.00  0.45           O  
ATOM   1992  CB  LEU A 349     182.034 147.220 114.730  1.00  0.45           C  
ATOM   1993  CG  LEU A 349     183.199 146.422 115.312  1.00  0.45           C  
ATOM   1994  CD1 LEU A 349     184.324 147.328 115.811  1.00  0.45           C  
ATOM   1995  CD2 LEU A 349     182.684 145.556 116.453  1.00  0.45           C  
ATOM   1996  N   THR A 350     184.000 147.490 111.798  1.00  0.66           N  
ATOM   1997  CA  THR A 350     184.510 146.694 110.689  1.00  0.66           C  
ATOM   1998  C   THR A 350     185.984 146.450 110.890  1.00  0.66           C  
ATOM   1999  O   THR A 350     186.646 147.128 111.664  1.00  0.66           O  
ATOM   2000  CB  THR A 350     184.296 147.313 109.303  1.00  0.66           C  
ATOM   2001  CG2 THR A 350     182.802 147.554 109.052  1.00  0.66           C  
ATOM   2002  OG1 THR A 350     184.950 148.567 109.172  1.00  0.66           O  
ATOM   2003  N   SER A 351     186.557 145.455 110.188  1.00  0.64           N  
ATOM   2004  CA  SER A 351     187.926 144.979 110.368  1.00  0.64           C  
ATOM   2005  C   SER A 351     189.028 146.024 110.259  1.00  0.64           C  
ATOM   2006  O   SER A 351     189.958 146.057 111.062  1.00  0.64           O  
ATOM   2007  CB  SER A 351     188.221 143.911 109.286  1.00  0.64           C  
ATOM   2008  OG  SER A 351     187.468 142.719 109.531  1.00  0.64           O  
ATOM   2009  N   SER A 352     188.966 146.924 109.267  1.00  0.71           N  
ATOM   2010  CA  SER A 352     189.931 148.005 109.127  1.00  0.71           C  
ATOM   2011  C   SER A 352     189.655 149.182 110.042  1.00  0.71           C  
ATOM   2012  O   SER A 352     190.587 149.857 110.476  1.00  0.71           O  
ATOM   2013  CB  SER A 352     190.018 148.502 107.668  1.00  0.71           C  
ATOM   2014  OG  SER A 352     188.710 148.653 107.115  1.00  0.71           O  
ATOM   2015  N   ALA A 353     188.385 149.421 110.432  1.00  0.73           N  
ATOM   2016  CA  ALA A 353     188.050 150.327 111.511  1.00  0.73           C  
ATOM   2017  C   ALA A 353     188.580 149.843 112.856  1.00  0.73           C  
ATOM   2018  O   ALA A 353     189.102 150.624 113.643  1.00  0.73           O  
ATOM   2019  CB  ALA A 353     186.531 150.561 111.564  1.00  0.73           C  
ATOM   2020  N   VAL A 354     188.538 148.524 113.137  1.00  0.74           N  
ATOM   2021  CA  VAL A 354     189.184 147.907 114.291  1.00  0.74           C  
ATOM   2022  C   VAL A 354     190.685 148.193 114.313  1.00  0.74           C  
ATOM   2023  O   VAL A 354     191.227 148.577 115.345  1.00  0.74           O  
ATOM   2024  CB  VAL A 354     188.938 146.397 114.316  1.00  0.74           C  
ATOM   2025  CG1 VAL A 354     189.838 145.682 115.344  1.00  0.74           C  
ATOM   2026  CG2 VAL A 354     187.460 146.109 114.637  1.00  0.74           C  
ATOM   2027  N   LYS A 355     191.383 148.089 113.158  1.00  0.72           N  
ATOM   2028  CA  LYS A 355     192.788 148.463 113.017  1.00  0.72           C  
ATOM   2029  C   LYS A 355     193.056 149.942 113.306  1.00  0.72           C  
ATOM   2030  O   LYS A 355     194.014 150.280 113.999  1.00  0.72           O  
ATOM   2031  CB  LYS A 355     193.345 148.042 111.622  1.00  0.72           C  
ATOM   2032  CG  LYS A 355     194.857 148.287 111.400  1.00  0.72           C  
ATOM   2033  CD  LYS A 355     195.434 147.663 110.103  1.00  0.72           C  
ATOM   2034  CE  LYS A 355     196.918 148.031 109.874  1.00  0.72           C  
ATOM   2035  NZ  LYS A 355     197.541 147.282 108.772  1.00  0.72           N1+
ATOM   2036  N   GLU A 356     192.190 150.866 112.835  1.00  0.71           N  
ATOM   2037  CA  GLU A 356     192.243 152.277 113.210  1.00  0.71           C  
ATOM   2038  C   GLU A 356     192.001 152.517 114.705  1.00  0.71           C  
ATOM   2039  O   GLU A 356     192.633 153.348 115.360  1.00  0.71           O  
ATOM   2040  CB  GLU A 356     191.193 153.096 112.419  1.00  0.71           C  
ATOM   2041  CG  GLU A 356     191.319 154.635 112.550  1.00  0.71           C  
ATOM   2042  CD  GLU A 356     189.952 155.295 112.414  1.00  0.71           C  
ATOM   2043  OE1 GLU A 356     189.395 155.690 113.479  1.00  0.71           O  
ATOM   2044  OE2 GLU A 356     189.435 155.410 111.287  1.00  0.71           O1-
ATOM   2045  N   LYS A 357     191.045 151.782 115.309  1.00  0.68           N  
ATOM   2046  CA  LYS A 357     190.799 151.810 116.737  1.00  0.68           C  
ATOM   2047  C   LYS A 357     191.978 151.298 117.566  1.00  0.68           C  
ATOM   2048  O   LYS A 357     192.304 151.932 118.564  1.00  0.68           O  
ATOM   2049  CB  LYS A 357     189.471 151.099 117.114  1.00  0.68           C  
ATOM   2050  CG  LYS A 357     188.185 151.719 116.521  1.00  0.68           C  
ATOM   2051  CD  LYS A 357     187.810 153.140 116.980  1.00  0.68           C  
ATOM   2052  CE  LYS A 357     186.616 153.680 116.174  1.00  0.68           C  
ATOM   2053  NZ  LYS A 357     186.475 155.142 116.346  1.00  0.68           N1+
ATOM   2054  N   LEU A 358     192.693 150.214 117.160  1.00  0.70           N  
ATOM   2055  CA  LEU A 358     193.838 149.641 117.883  1.00  0.70           C  
ATOM   2056  C   LEU A 358     194.912 150.661 118.257  1.00  0.70           C  
ATOM   2057  O   LEU A 358     195.411 150.672 119.381  1.00  0.70           O  
ATOM   2058  CB  LEU A 358     194.580 148.549 117.050  1.00  0.70           C  
ATOM   2059  CG  LEU A 358     193.876 147.184 116.898  1.00  0.70           C  
ATOM   2060  CD1 LEU A 358     194.633 146.320 115.876  1.00  0.70           C  
ATOM   2061  CD2 LEU A 358     193.770 146.418 118.225  1.00  0.70           C  
ATOM   2062  N   VAL A 359     195.238 151.573 117.318  1.00  0.74           N  
ATOM   2063  CA  VAL A 359     196.223 152.636 117.462  1.00  0.74           C  
ATOM   2064  C   VAL A 359     195.925 153.577 118.620  1.00  0.74           C  
ATOM   2065  O   VAL A 359     196.827 154.036 119.319  1.00  0.74           O  
ATOM   2066  CB  VAL A 359     196.312 153.436 116.161  1.00  0.74           C  
ATOM   2067  CG1 VAL A 359     197.290 154.624 116.279  1.00  0.74           C  
ATOM   2068  CG2 VAL A 359     196.762 152.503 115.019  1.00  0.74           C  
ATOM   2069  N   ARG A 360     194.635 153.878 118.868  1.00  0.64           N  
ATOM   2070  CA  ARG A 360     194.207 154.722 119.969  1.00  0.64           C  
ATOM   2071  C   ARG A 360     194.499 154.144 121.345  1.00  0.64           C  
ATOM   2072  O   ARG A 360     194.815 154.882 122.275  1.00  0.64           O  
ATOM   2073  CB  ARG A 360     192.698 155.049 119.863  1.00  0.64           C  
ATOM   2074  CG  ARG A 360     192.369 155.910 118.630  1.00  0.64           C  
ATOM   2075  CD  ARG A 360     190.903 156.331 118.575  1.00  0.64           C  
ATOM   2076  NE  ARG A 360     190.723 157.225 117.383  1.00  0.64           N  
ATOM   2077  CZ  ARG A 360     190.343 156.785 116.182  1.00  0.64           C  
ATOM   2078  NH1 ARG A 360     189.926 157.639 115.251  1.00  0.64           N1+
ATOM   2079  NH2 ARG A 360     190.325 155.497 115.868  1.00  0.64           N  
ATOM   2080  N   PHE A 361     194.374 152.814 121.516  1.00  0.66           N  
ATOM   2081  CA  PHE A 361     194.569 152.178 122.810  1.00  0.66           C  
ATOM   2082  C   PHE A 361     196.032 151.914 123.104  1.00  0.66           C  
ATOM   2083  O   PHE A 361     196.533 152.288 124.161  1.00  0.66           O  
ATOM   2084  CB  PHE A 361     193.794 150.835 122.918  1.00  0.66           C  
ATOM   2085  CG  PHE A 361     192.347 151.111 122.661  1.00  0.66           C  
ATOM   2086  CD1 PHE A 361     191.521 151.665 123.652  1.00  0.66           C  
ATOM   2087  CD2 PHE A 361     191.833 150.922 121.375  1.00  0.66           C  
ATOM   2088  CE1 PHE A 361     190.221 152.081 123.337  1.00  0.66           C  
ATOM   2089  CE2 PHE A 361     190.537 151.332 121.057  1.00  0.66           C  
ATOM   2090  CZ  PHE A 361     189.736 151.931 122.032  1.00  0.66           C  
ATOM   2091  N   LEU A 362     196.765 151.277 122.168  1.00  0.65           N  
ATOM   2092  CA  LEU A 362     198.169 150.972 122.374  1.00  0.65           C  
ATOM   2093  C   LEU A 362     198.941 151.091 121.066  1.00  0.65           C  
ATOM   2094  O   LEU A 362     198.930 150.154 120.265  1.00  0.65           O  
ATOM   2095  CB  LEU A 362     198.396 149.536 122.932  1.00  0.65           C  
ATOM   2096  CG  LEU A 362     197.978 149.309 124.403  1.00  0.65           C  
ATOM   2097  CD1 LEU A 362     198.177 147.836 124.788  1.00  0.65           C  
ATOM   2098  CD2 LEU A 362     198.760 150.194 125.388  1.00  0.65           C  
ATOM   2099  N   PRO A 363     199.685 152.162 120.794  1.00  0.69           N  
ATOM   2100  CA  PRO A 363     200.451 152.258 119.556  1.00  0.69           C  
ATOM   2101  C   PRO A 363     201.770 151.526 119.705  1.00  0.69           C  
ATOM   2102  O   PRO A 363     202.404 151.192 118.709  1.00  0.69           O  
ATOM   2103  CB  PRO A 363     200.642 153.771 119.364  1.00  0.69           C  
ATOM   2104  CG  PRO A 363     200.586 154.347 120.782  1.00  0.69           C  
ATOM   2105  CD  PRO A 363     199.539 153.463 121.457  1.00  0.69           C  
ATOM   2106  N   ARG A 364     202.226 151.282 120.946  1.00  0.61           N  
ATOM   2107  CA  ARG A 364     203.454 150.565 121.220  1.00  0.61           C  
ATOM   2108  C   ARG A 364     203.442 149.093 120.858  1.00  0.61           C  
ATOM   2109  O   ARG A 364     204.468 148.541 120.472  1.00  0.61           O  
ATOM   2110  CB  ARG A 364     203.855 150.683 122.701  1.00  0.61           C  
ATOM   2111  CG  ARG A 364     204.189 152.120 123.138  1.00  0.61           C  
ATOM   2112  CD  ARG A 364     204.932 152.158 124.475  1.00  0.61           C  
ATOM   2113  NE  ARG A 364     206.299 151.590 124.232  1.00  0.61           N  
ATOM   2114  CZ  ARG A 364     207.117 151.220 125.225  1.00  0.61           C  
ATOM   2115  NH1 ARG A 364     208.325 150.741 124.931  1.00  0.61           N1+
ATOM   2116  NH2 ARG A 364     206.778 151.313 126.502  1.00  0.61           N  
ATOM   2117  N   THR A 365     202.299 148.395 121.011  1.00  0.67           N  
ATOM   2118  CA  THR A 365     202.205 146.999 120.605  1.00  0.67           C  
ATOM   2119  C   THR A 365     202.211 146.846 119.103  1.00  0.67           C  
ATOM   2120  O   THR A 365     202.958 146.035 118.576  1.00  0.67           O  
ATOM   2121  CB  THR A 365     200.988 146.271 121.161  1.00  0.67           C  
ATOM   2122  CG2 THR A 365     201.150 146.114 122.678  1.00  0.67           C  
ATOM   2123  OG1 THR A 365     199.802 147.023 120.949  1.00  0.67           O  
ATOM   2124  N   VAL A 366     201.428 147.661 118.369  1.00  0.75           N  
ATOM   2125  CA  VAL A 366     201.284 147.533 116.924  1.00  0.75           C  
ATOM   2126  C   VAL A 366     202.507 147.979 116.135  1.00  0.75           C  
ATOM   2127  O   VAL A 366     202.699 147.567 114.995  1.00  0.75           O  
ATOM   2128  CB  VAL A 366     200.031 148.235 116.392  1.00  0.75           C  
ATOM   2129  CG1 VAL A 366     198.779 147.623 117.054  1.00  0.75           C  
ATOM   2130  CG2 VAL A 366     200.072 149.751 116.654  1.00  0.75           C  
ATOM   2131  N   SER A 367     203.397 148.804 116.723  1.00  0.74           N  
ATOM   2132  CA  SER A 367     204.596 149.308 116.060  1.00  0.74           C  
ATOM   2133  C   SER A 367     205.649 148.276 115.684  1.00  0.74           C  
ATOM   2134  O   SER A 367     206.335 148.425 114.678  1.00  0.74           O  
ATOM   2135  CB  SER A 367     205.271 150.455 116.858  1.00  0.74           C  
ATOM   2136  OG  SER A 367     205.817 150.018 118.106  1.00  0.74           O  
ATOM   2137  N   ARG A 368     205.822 147.209 116.488  1.00  0.68           N  
ATOM   2138  CA  ARG A 368     206.824 146.189 116.223  1.00  0.68           C  
ATOM   2139  C   ARG A 368     206.227 144.925 115.616  1.00  0.68           C  
ATOM   2140  O   ARG A 368     206.931 143.934 115.422  1.00  0.68           O  
ATOM   2141  CB  ARG A 368     207.561 145.786 117.526  1.00  0.68           C  
ATOM   2142  CG  ARG A 368     208.429 146.903 118.135  1.00  0.68           C  
ATOM   2143  CD  ARG A 368     209.176 146.412 119.376  1.00  0.68           C  
ATOM   2144  NE  ARG A 368     210.063 147.530 119.833  1.00  0.68           N  
ATOM   2145  CZ  ARG A 368     210.878 147.450 120.894  1.00  0.68           C  
ATOM   2146  NH1 ARG A 368     211.691 148.465 121.178  1.00  0.68           N1+
ATOM   2147  NH2 ARG A 368     210.895 146.373 121.673  1.00  0.68           N  
ATOM   2148  N   LEU A 369     204.918 144.905 115.304  1.00  0.74           N  
ATOM   2149  CA  LEU A 369     204.269 143.714 114.779  1.00  0.74           C  
ATOM   2150  C   LEU A 369     204.259 143.704 113.252  1.00  0.74           C  
ATOM   2151  O   LEU A 369     204.144 144.759 112.627  1.00  0.74           O  
ATOM   2152  CB  LEU A 369     202.824 143.547 115.306  1.00  0.74           C  
ATOM   2153  CG  LEU A 369     202.732 143.361 116.833  1.00  0.74           C  
ATOM   2154  CD1 LEU A 369     201.267 143.456 117.271  1.00  0.74           C  
ATOM   2155  CD2 LEU A 369     203.374 142.066 117.359  1.00  0.74           C  
ATOM   2156  N   PRO A 370     204.386 142.565 112.573  1.00  0.83           N  
ATOM   2157  CA  PRO A 370     204.259 142.516 111.126  1.00  0.83           C  
ATOM   2158  C   PRO A 370     202.794 142.545 110.706  1.00  0.83           C  
ATOM   2159  O   PRO A 370     201.906 142.240 111.502  1.00  0.83           O  
ATOM   2160  CB  PRO A 370     204.906 141.165 110.782  1.00  0.83           C  
ATOM   2161  CG  PRO A 370     204.552 140.273 111.976  1.00  0.83           C  
ATOM   2162  CD  PRO A 370     204.631 141.242 113.158  1.00  0.83           C  
ATOM   2163  N   GLU A 371     202.504 142.892 109.436  1.00  0.78           N  
ATOM   2164  CA  GLU A 371     201.149 142.955 108.906  1.00  0.78           C  
ATOM   2165  C   GLU A 371     200.366 141.644 108.972  1.00  0.78           C  
ATOM   2166  O   GLU A 371     199.173 141.644 109.254  1.00  0.78           O  
ATOM   2167  CB  GLU A 371     201.136 143.553 107.477  1.00  0.78           C  
ATOM   2168  CG  GLU A 371     201.260 145.101 107.465  1.00  0.78           C  
ATOM   2169  CD  GLU A 371     200.037 145.794 108.049  1.00  0.78           C  
ATOM   2170  OE1 GLU A 371     199.002 145.131 108.330  1.00  0.78           O  
ATOM   2171  OE2 GLU A 371     200.065 147.041 108.244  1.00  0.78           O1-
ATOM   2172  N   GLU A 372     201.014 140.477 108.791  1.00  0.80           N  
ATOM   2173  CA  GLU A 372     200.388 139.175 108.974  1.00  0.80           C  
ATOM   2174  C   GLU A 372     199.830 138.936 110.380  1.00  0.80           C  
ATOM   2175  O   GLU A 372     198.726 138.425 110.550  1.00  0.80           O  
ATOM   2176  CB  GLU A 372     201.417 138.071 108.665  1.00  0.80           C  
ATOM   2177  CG  GLU A 372     201.876 138.047 107.188  1.00  0.80           C  
ATOM   2178  CD  GLU A 372     202.992 137.028 106.961  1.00  0.80           C  
ATOM   2179  OE1 GLU A 372     203.468 136.432 107.961  1.00  0.80           O  
ATOM   2180  OE2 GLU A 372     203.392 136.868 105.781  1.00  0.80           O1-
ATOM   2181  N   GLU A 373     200.561 139.350 111.438  1.00  0.82           N  
ATOM   2182  CA  GLU A 373     200.071 139.332 112.812  1.00  0.82           C  
ATOM   2183  C   GLU A 373     198.899 140.283 113.006  1.00  0.82           C  
ATOM   2184  O   GLU A 373     197.892 139.947 113.625  1.00  0.82           O  
ATOM   2185  CB  GLU A 373     201.206 139.667 113.803  1.00  0.82           C  
ATOM   2186  CG  GLU A 373     200.801 139.651 115.302  1.00  0.82           C  
ATOM   2187  CD  GLU A 373     200.674 138.280 115.962  1.00  0.82           C  
ATOM   2188  OE1 GLU A 373     200.418 138.286 117.197  1.00  0.82           O  
ATOM   2189  OE2 GLU A 373     200.870 137.228 115.307  1.00  0.82           O1-
ATOM   2190  N   THR A 374     198.957 141.488 112.404  1.00  0.81           N  
ATOM   2191  CA  THR A 374     197.836 142.427 112.374  1.00  0.81           C  
ATOM   2192  C   THR A 374     196.610 141.849 111.683  1.00  0.81           C  
ATOM   2193  O   THR A 374     195.500 141.943 112.202  1.00  0.81           O  
ATOM   2194  CB  THR A 374     198.196 143.750 111.714  1.00  0.81           C  
ATOM   2195  CG2 THR A 374     197.009 144.720 111.691  1.00  0.81           C  
ATOM   2196  OG1 THR A 374     199.210 144.394 112.471  1.00  0.81           O  
ATOM   2197  N   GLU A 375     196.767 141.164 110.528  1.00  0.80           N  
ATOM   2198  CA  GLU A 375     195.693 140.406 109.901  1.00  0.80           C  
ATOM   2199  C   GLU A 375     195.161 139.288 110.785  1.00  0.80           C  
ATOM   2200  O   GLU A 375     193.956 139.075 110.879  1.00  0.80           O  
ATOM   2201  CB  GLU A 375     196.111 139.689 108.598  1.00  0.80           C  
ATOM   2202  CG  GLU A 375     196.370 140.565 107.356  1.00  0.80           C  
ATOM   2203  CD  GLU A 375     196.375 139.696 106.093  1.00  0.80           C  
ATOM   2204  OE1 GLU A 375     195.878 138.527 106.153  1.00  0.80           O  
ATOM   2205  OE2 GLU A 375     196.840 140.209 105.049  1.00  0.80           O1-
ATOM   2206  N   SER A 376     196.055 138.542 111.460  1.00  0.86           N  
ATOM   2207  CA  SER A 376     195.707 137.467 112.383  1.00  0.86           C  
ATOM   2208  C   SER A 376     194.870 137.973 113.543  1.00  0.86           C  
ATOM   2209  O   SER A 376     193.809 137.437 113.858  1.00  0.86           O  
ATOM   2210  CB  SER A 376     196.976 136.778 112.948  1.00  0.86           C  
ATOM   2211  OG  SER A 376     196.660 135.530 113.556  1.00  0.86           O  
ATOM   2212  N   TRP A 377     195.276 139.114 114.135  1.00  0.80           N  
ATOM   2213  CA  TRP A 377     194.512 139.827 115.137  1.00  0.80           C  
ATOM   2214  C   TRP A 377     193.164 140.296 114.617  1.00  0.80           C  
ATOM   2215  O   TRP A 377     192.148 140.095 115.267  1.00  0.80           O  
ATOM   2216  CB  TRP A 377     195.286 141.065 115.661  1.00  0.80           C  
ATOM   2217  CG  TRP A 377     196.467 140.778 116.584  1.00  0.80           C  
ATOM   2218  CD1 TRP A 377     197.139 139.610 116.827  1.00  0.80           C  
ATOM   2219  CD2 TRP A 377     197.068 141.780 117.415  1.00  0.80           C  
ATOM   2220  CE2 TRP A 377     198.095 141.133 118.161  1.00  0.80           C  
ATOM   2221  CE3 TRP A 377     196.819 143.141 117.575  1.00  0.80           C  
ATOM   2222  NE1 TRP A 377     198.119 139.816 117.770  1.00  0.80           N  
ATOM   2223  CZ2 TRP A 377     198.856 141.849 119.069  1.00  0.80           C  
ATOM   2224  CZ3 TRP A 377     197.597 143.859 118.493  1.00  0.80           C  
ATOM   2225  CH2 TRP A 377     198.594 143.216 119.245  1.00  0.80           C  
ATOM   2226  N   ILE A 378     193.095 140.876 113.402  1.00  0.81           N  
ATOM   2227  CA  ILE A 378     191.843 141.275 112.765  1.00  0.81           C  
ATOM   2228  C   ILE A 378     190.884 140.106 112.557  1.00  0.81           C  
ATOM   2229  O   ILE A 378     189.688 140.216 112.833  1.00  0.81           O  
ATOM   2230  CB  ILE A 378     192.125 141.988 111.438  1.00  0.81           C  
ATOM   2231  CG1 ILE A 378     192.635 143.423 111.709  1.00  0.81           C  
ATOM   2232  CG2 ILE A 378     190.889 142.015 110.512  1.00  0.81           C  
ATOM   2233  CD1 ILE A 378     193.177 144.114 110.452  1.00  0.81           C  
ATOM   2234  N   LYS A 379     191.384 138.944 112.086  1.00  0.77           N  
ATOM   2235  CA  LYS A 379     190.595 137.733 111.935  1.00  0.77           C  
ATOM   2236  C   LYS A 379     190.096 137.197 113.269  1.00  0.77           C  
ATOM   2237  O   LYS A 379     188.898 136.985 113.443  1.00  0.77           O  
ATOM   2238  CB  LYS A 379     191.414 136.642 111.196  1.00  0.77           C  
ATOM   2239  CG  LYS A 379     191.678 136.988 109.718  1.00  0.77           C  
ATOM   2240  CD  LYS A 379     192.710 136.063 109.043  1.00  0.77           C  
ATOM   2241  CE  LYS A 379     193.066 136.544 107.626  1.00  0.77           C  
ATOM   2242  NZ  LYS A 379     194.178 135.765 107.034  1.00  0.77           N1+
ATOM   2243  N   TRP A 380     190.984 137.067 114.273  1.00  0.78           N  
ATOM   2244  CA  TRP A 380     190.640 136.600 115.604  1.00  0.78           C  
ATOM   2245  C   TRP A 380     189.686 137.526 116.341  1.00  0.78           C  
ATOM   2246  O   TRP A 380     188.759 137.074 117.004  1.00  0.78           O  
ATOM   2247  CB  TRP A 380     191.920 136.373 116.448  1.00  0.78           C  
ATOM   2248  CG  TRP A 380     192.802 135.218 115.993  1.00  0.78           C  
ATOM   2249  CD1 TRP A 380     192.468 134.100 115.272  1.00  0.78           C  
ATOM   2250  CD2 TRP A 380     194.197 135.075 116.334  1.00  0.78           C  
ATOM   2251  CE2 TRP A 380     194.630 133.843 115.801  1.00  0.78           C  
ATOM   2252  CE3 TRP A 380     195.073 135.894 117.043  1.00  0.78           C  
ATOM   2253  NE1 TRP A 380     193.563 133.269 115.147  1.00  0.78           N  
ATOM   2254  CZ2 TRP A 380     195.936 133.403 115.985  1.00  0.78           C  
ATOM   2255  CZ3 TRP A 380     196.392 135.451 117.232  1.00  0.78           C  
ATOM   2256  CH2 TRP A 380     196.817 134.218 116.713  1.00  0.78           C  
ATOM   2257  N   LEU A 381     189.854 138.860 116.229  1.00  0.79           N  
ATOM   2258  CA  LEU A 381     188.923 139.839 116.769  1.00  0.79           C  
ATOM   2259  C   LEU A 381     187.546 139.765 116.137  1.00  0.79           C  
ATOM   2260  O   LEU A 381     186.532 139.867 116.826  1.00  0.79           O  
ATOM   2261  CB  LEU A 381     189.470 141.286 116.648  1.00  0.79           C  
ATOM   2262  CG  LEU A 381     190.643 141.590 117.603  1.00  0.79           C  
ATOM   2263  CD1 LEU A 381     191.177 143.016 117.396  1.00  0.79           C  
ATOM   2264  CD2 LEU A 381     190.241 141.376 119.060  1.00  0.79           C  
ATOM   2265  N   LYS A 382     187.471 139.547 114.809  1.00  0.73           N  
ATOM   2266  CA  LYS A 382     186.214 139.301 114.129  1.00  0.73           C  
ATOM   2267  C   LYS A 382     185.527 138.019 114.604  1.00  0.73           C  
ATOM   2268  O   LYS A 382     184.344 138.034 114.925  1.00  0.73           O  
ATOM   2269  CB  LYS A 382     186.439 139.306 112.598  1.00  0.73           C  
ATOM   2270  CG  LYS A 382     185.145 139.276 111.774  1.00  0.73           C  
ATOM   2271  CD  LYS A 382     185.414 139.497 110.277  1.00  0.73           C  
ATOM   2272  CE  LYS A 382     184.138 139.415 109.441  1.00  0.73           C  
ATOM   2273  NZ  LYS A 382     184.454 139.654 108.016  1.00  0.73           N1+
ATOM   2274  N   GLU A 383     186.276 136.905 114.759  1.00  0.76           N  
ATOM   2275  CA  GLU A 383     185.775 135.658 115.330  1.00  0.76           C  
ATOM   2276  C   GLU A 383     185.277 135.788 116.770  1.00  0.76           C  
ATOM   2277  O   GLU A 383     184.231 135.262 117.140  1.00  0.76           O  
ATOM   2278  CB  GLU A 383     186.882 134.578 115.321  1.00  0.76           C  
ATOM   2279  CG  GLU A 383     187.313 134.090 113.917  1.00  0.76           C  
ATOM   2280  CD  GLU A 383     188.508 133.140 113.983  1.00  0.76           C  
ATOM   2281  OE1 GLU A 383     188.957 132.808 115.113  1.00  0.76           O  
ATOM   2282  OE2 GLU A 383     188.990 132.739 112.893  1.00  0.76           O1-
ATOM   2283  N   ILE A 384     186.012 136.533 117.626  1.00  0.79           N  
ATOM   2284  CA  ILE A 384     185.657 136.808 119.016  1.00  0.79           C  
ATOM   2285  C   ILE A 384     184.316 137.519 119.147  1.00  0.79           C  
ATOM   2286  O   ILE A 384     183.508 137.203 120.021  1.00  0.79           O  
ATOM   2287  CB  ILE A 384     186.776 137.628 119.683  1.00  0.79           C  
ATOM   2288  CG1 ILE A 384     187.971 136.703 120.021  1.00  0.79           C  
ATOM   2289  CG2 ILE A 384     186.297 138.395 120.943  1.00  0.79           C  
ATOM   2290  CD1 ILE A 384     189.272 137.451 120.346  1.00  0.79           C  
ATOM   2291  N   LEU A 385     184.046 138.505 118.273  1.00  0.76           N  
ATOM   2292  CA  LEU A 385     182.940 139.427 118.440  1.00  0.76           C  
ATOM   2293  C   LEU A 385     181.753 139.108 117.539  1.00  0.76           C  
ATOM   2294  O   LEU A 385     180.765 139.839 117.494  1.00  0.76           O  
ATOM   2295  CB  LEU A 385     183.492 140.856 118.239  1.00  0.76           C  
ATOM   2296  CG  LEU A 385     182.619 142.021 118.747  1.00  0.76           C  
ATOM   2297  CD1 LEU A 385     182.087 141.804 120.163  1.00  0.76           C  
ATOM   2298  CD2 LEU A 385     183.460 143.297 118.735  1.00  0.76           C  
ATOM   2299  N   GLU A 386     181.793 137.934 116.874  1.00  0.75           N  
ATOM   2300  CA  GLU A 386     180.692 137.330 116.132  1.00  0.75           C  
ATOM   2301  C   GLU A 386     179.470 137.100 117.031  1.00  0.75           C  
ATOM   2302  O   GLU A 386     178.324 137.369 116.673  1.00  0.75           O  
ATOM   2303  CB  GLU A 386     181.183 135.986 115.528  1.00  0.75           C  
ATOM   2304  CG  GLU A 386     180.199 135.279 114.556  1.00  0.75           C  
ATOM   2305  CD  GLU A 386     180.099 135.894 113.154  1.00  0.75           C  
ATOM   2306  OE1 GLU A 386     179.259 135.369 112.376  1.00  0.75           O  
ATOM   2307  OE2 GLU A 386     180.859 136.842 112.827  1.00  0.75           O1-
ATOM   2308  N   CYS A 387     179.700 136.654 118.284  1.00  0.79           N  
ATOM   2309  CA  CYS A 387     178.658 136.580 119.294  1.00  0.79           C  
ATOM   2310  C   CYS A 387     178.845 137.657 120.352  1.00  0.79           C  
ATOM   2311  O   CYS A 387     179.615 137.505 121.300  1.00  0.79           O  
ATOM   2312  CB  CYS A 387     178.702 135.215 120.024  1.00  0.79           C  
ATOM   2313  SG  CYS A 387     178.197 133.839 118.940  1.00  0.79           S  
ATOM   2314  N   SER A 388     178.081 138.763 120.273  1.00  0.73           N  
ATOM   2315  CA  SER A 388     178.152 139.847 121.246  1.00  0.73           C  
ATOM   2316  C   SER A 388     177.542 139.495 122.591  1.00  0.73           C  
ATOM   2317  O   SER A 388     177.888 140.058 123.627  1.00  0.73           O  
ATOM   2318  CB  SER A 388     177.448 141.125 120.714  1.00  0.73           C  
ATOM   2319  OG  SER A 388     176.087 140.856 120.359  1.00  0.73           O  
ATOM   2320  N   HIS A 389     176.619 138.518 122.627  1.00  0.76           N  
ATOM   2321  CA  HIS A 389     175.922 138.135 123.832  1.00  0.76           C  
ATOM   2322  C   HIS A 389     176.744 137.316 124.814  1.00  0.76           C  
ATOM   2323  O   HIS A 389     176.440 137.303 126.001  1.00  0.76           O  
ATOM   2324  CB  HIS A 389     174.662 137.326 123.469  1.00  0.76           C  
ATOM   2325  CG  HIS A 389     174.970 136.054 122.743  1.00  0.76           C  
ATOM   2326  CD2 HIS A 389     175.077 134.789 123.219  1.00  0.76           C  
ATOM   2327  ND1 HIS A 389     175.196 136.074 121.383  1.00  0.76           N  
ATOM   2328  CE1 HIS A 389     175.415 134.817 121.051  1.00  0.76           C  
ATOM   2329  NE2 HIS A 389     175.356 133.996 122.128  1.00  0.76           N  
ATOM   2330  N   LEU A 390     177.796 136.603 124.370  1.00  0.77           N  
ATOM   2331  CA  LEU A 390     178.598 135.773 125.260  1.00  0.77           C  
ATOM   2332  C   LEU A 390     179.501 136.570 126.186  1.00  0.77           C  
ATOM   2333  O   LEU A 390     179.761 136.185 127.326  1.00  0.77           O  
ATOM   2334  CB  LEU A 390     179.427 134.737 124.465  1.00  0.77           C  
ATOM   2335  CG  LEU A 390     178.564 133.671 123.758  1.00  0.77           C  
ATOM   2336  CD1 LEU A 390     179.445 132.764 122.889  1.00  0.77           C  
ATOM   2337  CD2 LEU A 390     177.769 132.808 124.752  1.00  0.77           C  
ATOM   2338  N   LEU A 391     179.999 137.727 125.725  1.00  0.80           N  
ATOM   2339  CA  LEU A 391     180.813 138.597 126.542  1.00  0.80           C  
ATOM   2340  C   LEU A 391     179.984 139.588 127.349  1.00  0.80           C  
ATOM   2341  O   LEU A 391     178.833 139.914 127.042  1.00  0.80           O  
ATOM   2342  CB  LEU A 391     181.911 139.289 125.699  1.00  0.80           C  
ATOM   2343  CG  LEU A 391     181.411 140.289 124.638  1.00  0.80           C  
ATOM   2344  CD1 LEU A 391     181.344 141.730 125.165  1.00  0.80           C  
ATOM   2345  CD2 LEU A 391     182.320 140.243 123.404  1.00  0.80           C  
ATOM   2346  N   THR A 392     180.563 140.086 128.451  1.00  0.80           N  
ATOM   2347  CA  THR A 392     179.956 141.100 129.299  1.00  0.80           C  
ATOM   2348  C   THR A 392     181.059 142.036 129.723  1.00  0.80           C  
ATOM   2349  O   THR A 392     182.130 141.605 130.142  1.00  0.80           O  
ATOM   2350  CB  THR A 392     179.296 140.521 130.549  1.00  0.80           C  
ATOM   2351  CG2 THR A 392     178.697 141.607 131.453  1.00  0.80           C  
ATOM   2352  OG1 THR A 392     178.218 139.662 130.186  1.00  0.80           O  
ATOM   2353  N   VAL A 393     180.840 143.360 129.620  1.00  0.79           N  
ATOM   2354  CA  VAL A 393     181.821 144.352 130.017  1.00  0.79           C  
ATOM   2355  C   VAL A 393     181.328 145.001 131.298  1.00  0.79           C  
ATOM   2356  O   VAL A 393     180.153 145.348 131.428  1.00  0.79           O  
ATOM   2357  CB  VAL A 393     182.057 145.402 128.933  1.00  0.79           C  
ATOM   2358  CG1 VAL A 393     183.130 146.415 129.374  1.00  0.79           C  
ATOM   2359  CG2 VAL A 393     182.510 144.706 127.631  1.00  0.79           C  
ATOM   2360  N   ILE A 394     182.203 145.135 132.315  1.00  0.73           N  
ATOM   2361  CA  ILE A 394     181.884 145.856 133.540  1.00  0.73           C  
ATOM   2362  C   ILE A 394     181.883 147.352 133.268  1.00  0.73           C  
ATOM   2363  O   ILE A 394     182.830 147.877 132.691  1.00  0.73           O  
ATOM   2364  CB  ILE A 394     182.833 145.555 134.705  1.00  0.73           C  
ATOM   2365  CG1 ILE A 394     183.038 144.029 134.865  1.00  0.73           C  
ATOM   2366  CG2 ILE A 394     182.290 146.206 136.005  1.00  0.73           C  
ATOM   2367  CD1 ILE A 394     183.874 143.650 136.092  1.00  0.73           C  
ATOM   2368  N   LYS A 395     180.812 148.064 133.683  1.00  0.62           N  
ATOM   2369  CA  LYS A 395     180.686 149.505 133.539  1.00  0.62           C  
ATOM   2370  C   LYS A 395     181.796 150.298 134.228  1.00  0.62           C  
ATOM   2371  O   LYS A 395     182.248 149.951 135.319  1.00  0.62           O  
ATOM   2372  CB  LYS A 395     179.341 150.006 134.143  1.00  0.62           C  
ATOM   2373  CG  LYS A 395     178.078 149.447 133.467  1.00  0.62           C  
ATOM   2374  CD  LYS A 395     176.794 150.017 134.101  1.00  0.62           C  
ATOM   2375  CE  LYS A 395     175.517 149.569 133.383  1.00  0.62           C  
ATOM   2376  NZ  LYS A 395     174.330 150.192 134.016  1.00  0.62           N1+
ATOM   2377  N   MET A 396     182.243 151.415 133.617  1.00  0.63           N  
ATOM   2378  CA  MET A 396     183.214 152.304 134.228  1.00  0.63           C  
ATOM   2379  C   MET A 396     182.799 152.922 135.567  1.00  0.63           C  
ATOM   2380  O   MET A 396     183.594 152.963 136.507  1.00  0.63           O  
ATOM   2381  CB  MET A 396     183.557 153.448 133.247  1.00  0.63           C  
ATOM   2382  CG  MET A 396     184.767 154.316 133.658  1.00  0.63           C  
ATOM   2383  SD  MET A 396     186.339 153.406 133.798  1.00  0.63           S  
ATOM   2384  CE  MET A 396     186.552 153.286 131.999  1.00  0.63           C  
ATOM   2385  N   GLU A 397     181.548 153.419 135.694  1.00  0.60           N  
ATOM   2386  CA  GLU A 397     180.961 153.899 136.937  1.00  0.60           C  
ATOM   2387  C   GLU A 397     180.752 152.784 137.977  1.00  0.60           C  
ATOM   2388  O   GLU A 397     180.354 151.666 137.654  1.00  0.60           O  
ATOM   2389  CB  GLU A 397     179.592 154.593 136.670  1.00  0.60           C  
ATOM   2390  CG  GLU A 397     179.603 155.830 135.715  1.00  0.60           C  
ATOM   2391  CD  GLU A 397     178.189 156.346 135.388  1.00  0.60           C  
ATOM   2392  OE1 GLU A 397     177.209 155.676 135.803  1.00  0.60           O  
ATOM   2393  OE2 GLU A 397     178.063 157.401 134.703  1.00  0.60           O1-
ATOM   2394  N   GLU A 398     180.982 153.059 139.285  1.00  0.52           N  
ATOM   2395  CA  GLU A 398     180.709 152.086 140.338  1.00  0.52           C  
ATOM   2396  C   GLU A 398     179.214 152.017 140.640  1.00  0.52           C  
ATOM   2397  O   GLU A 398     178.598 152.997 141.060  1.00  0.52           O  
ATOM   2398  CB  GLU A 398     181.501 152.382 141.643  1.00  0.52           C  
ATOM   2399  CG  GLU A 398     181.356 151.265 142.714  1.00  0.52           C  
ATOM   2400  CD  GLU A 398     182.154 151.483 143.994  1.00  0.52           C  
ATOM   2401  OE1 GLU A 398     183.111 150.695 144.231  1.00  0.52           O  
ATOM   2402  OE2 GLU A 398     181.777 152.360 144.808  1.00  0.52           O1-
ATOM   2403  N   ALA A 399     178.579 150.852 140.414  1.00  0.48           N  
ATOM   2404  CA  ALA A 399     177.144 150.658 140.473  1.00  0.48           C  
ATOM   2405  C   ALA A 399     176.705 149.866 141.702  1.00  0.48           C  
ATOM   2406  O   ALA A 399     176.318 148.702 141.613  1.00  0.48           O  
ATOM   2407  CB  ALA A 399     176.687 149.946 139.187  1.00  0.48           C  
ATOM   2408  N   GLY A 400     176.763 150.485 142.902  1.00  0.54           N  
ATOM   2409  CA  GLY A 400     176.679 149.756 144.167  1.00  0.54           C  
ATOM   2410  C   GLY A 400     177.995 149.090 144.489  1.00  0.54           C  
ATOM   2411  O   GLY A 400     178.938 149.143 143.708  1.00  0.54           O  
ATOM   2412  N   ASP A 401     178.133 148.441 145.659  1.00  0.76           N  
ATOM   2413  CA  ASP A 401     179.408 147.861 146.042  1.00  0.76           C  
ATOM   2414  C   ASP A 401     179.473 146.373 145.689  1.00  0.76           C  
ATOM   2415  O   ASP A 401     180.497 145.708 145.894  1.00  0.76           O  
ATOM   2416  CB  ASP A 401     179.707 148.155 147.533  1.00  0.76           C  
ATOM   2417  CG  ASP A 401     178.699 147.494 148.448  1.00  0.76           C  
ATOM   2418  OD1 ASP A 401     177.491 147.790 148.300  1.00  0.76           O  
ATOM   2419  OD2 ASP A 401     179.157 146.663 149.275  1.00  0.76           O1-
ATOM   2420  N   GLU A 402     178.383 145.868 145.078  1.00  0.77           N  
ATOM   2421  CA  GLU A 402     178.184 144.514 144.607  1.00  0.77           C  
ATOM   2422  C   GLU A 402     178.280 144.383 143.081  1.00  0.77           C  
ATOM   2423  O   GLU A 402     177.688 143.498 142.467  1.00  0.77           O  
ATOM   2424  CB  GLU A 402     176.828 143.943 145.093  1.00  0.77           C  
ATOM   2425  CG  GLU A 402     176.782 143.671 146.619  1.00  0.77           C  
ATOM   2426  CD  GLU A 402     175.807 142.550 146.997  1.00  0.77           C  
ATOM   2427  OE1 GLU A 402     175.975 142.000 148.116  1.00  0.77           O  
ATOM   2428  OE2 GLU A 402     174.946 142.180 146.157  1.00  0.77           O1-
ATOM   2429  N   ILE A 403     179.052 145.240 142.375  1.00  0.79           N  
ATOM   2430  CA  ILE A 403     179.171 145.144 140.916  1.00  0.79           C  
ATOM   2431  C   ILE A 403     179.697 143.811 140.384  1.00  0.79           C  
ATOM   2432  O   ILE A 403     179.253 143.322 139.350  1.00  0.79           O  
ATOM   2433  CB  ILE A 403     179.995 146.268 140.294  1.00  0.79           C  
ATOM   2434  CG1 ILE A 403     181.443 146.349 140.834  1.00  0.79           C  
ATOM   2435  CG2 ILE A 403     179.238 147.580 140.540  1.00  0.79           C  
ATOM   2436  CD1 ILE A 403     182.276 147.455 140.179  1.00  0.79           C  
ATOM   2437  N   VAL A 404     180.655 143.184 141.095  1.00  0.83           N  
ATOM   2438  CA  VAL A 404     181.274 141.927 140.710  1.00  0.83           C  
ATOM   2439  C   VAL A 404     180.306 140.754 140.693  1.00  0.83           C  
ATOM   2440  O   VAL A 404     180.257 139.988 139.735  1.00  0.83           O  
ATOM   2441  CB  VAL A 404     182.459 141.618 141.618  1.00  0.83           C  
ATOM   2442  CG1 VAL A 404     183.219 140.371 141.125  1.00  0.83           C  
ATOM   2443  CG2 VAL A 404     183.412 142.830 141.630  1.00  0.83           C  
ATOM   2444  N   SER A 405     179.456 140.599 141.732  1.00  0.84           N  
ATOM   2445  CA  SER A 405     178.438 139.558 141.777  1.00  0.84           C  
ATOM   2446  C   SER A 405     177.384 139.746 140.715  1.00  0.84           C  
ATOM   2447  O   SER A 405     177.036 138.794 140.022  1.00  0.84           O  
ATOM   2448  CB  SER A 405     177.742 139.479 143.165  1.00  0.84           C  
ATOM   2449  OG  SER A 405     177.548 140.790 143.693  1.00  0.84           O  
ATOM   2450  N   ASN A 406     176.913 140.994 140.532  1.00  0.80           N  
ATOM   2451  CA  ASN A 406     175.946 141.379 139.522  1.00  0.80           C  
ATOM   2452  C   ASN A 406     176.432 141.106 138.093  1.00  0.80           C  
ATOM   2453  O   ASN A 406     175.729 140.507 137.281  1.00  0.80           O  
ATOM   2454  CB  ASN A 406     175.665 142.890 139.767  1.00  0.80           C  
ATOM   2455  CG  ASN A 406     174.455 143.433 139.023  1.00  0.80           C  
ATOM   2456  ND2 ASN A 406     174.165 144.734 139.251  1.00  0.80           N  
ATOM   2457  OD1 ASN A 406     173.752 142.755 138.280  1.00  0.80           O  
ATOM   2458  N   ALA A 407     177.682 141.489 137.759  1.00  0.84           N  
ATOM   2459  CA  ALA A 407     178.264 141.232 136.457  1.00  0.84           C  
ATOM   2460  C   ALA A 407     178.455 139.754 136.138  1.00  0.84           C  
ATOM   2461  O   ALA A 407     178.140 139.299 135.038  1.00  0.84           O  
ATOM   2462  CB  ALA A 407     179.615 141.966 136.347  1.00  0.84           C  
ATOM   2463  N   ILE A 408     178.955 138.959 137.108  1.00  0.84           N  
ATOM   2464  CA  ILE A 408     179.130 137.521 136.951  1.00  0.84           C  
ATOM   2465  C   ILE A 408     177.805 136.789 136.786  1.00  0.84           C  
ATOM   2466  O   ILE A 408     177.640 135.990 135.863  1.00  0.84           O  
ATOM   2467  CB  ILE A 408     179.932 136.939 138.118  1.00  0.84           C  
ATOM   2468  CG1 ILE A 408     181.386 137.470 138.070  1.00  0.84           C  
ATOM   2469  CG2 ILE A 408     179.921 135.392 138.091  1.00  0.84           C  
ATOM   2470  CD1 ILE A 408     182.186 137.165 139.343  1.00  0.84           C  
ATOM   2471  N   SER A 409     176.794 137.065 137.638  1.00  0.86           N  
ATOM   2472  CA  SER A 409     175.494 136.419 137.516  1.00  0.86           C  
ATOM   2473  C   SER A 409     174.720 136.816 136.282  1.00  0.86           C  
ATOM   2474  O   SER A 409     174.107 135.968 135.641  1.00  0.86           O  
ATOM   2475  CB  SER A 409     174.583 136.557 138.755  1.00  0.86           C  
ATOM   2476  OG  SER A 409     174.302 137.914 139.079  1.00  0.86           O  
ATOM   2477  N   TYR A 410     174.756 138.102 135.877  1.00  0.82           N  
ATOM   2478  CA  TYR A 410     174.158 138.547 134.633  1.00  0.82           C  
ATOM   2479  C   TYR A 410     174.813 137.904 133.412  1.00  0.82           C  
ATOM   2480  O   TYR A 410     174.129 137.431 132.508  1.00  0.82           O  
ATOM   2481  CB  TYR A 410     174.200 140.099 134.547  1.00  0.82           C  
ATOM   2482  CG  TYR A 410     173.458 140.661 133.359  1.00  0.82           C  
ATOM   2483  CD1 TYR A 410     172.158 140.228 133.032  1.00  0.82           C  
ATOM   2484  CD2 TYR A 410     174.064 141.647 132.562  1.00  0.82           C  
ATOM   2485  CE1 TYR A 410     171.492 140.753 131.916  1.00  0.82           C  
ATOM   2486  CE2 TYR A 410     173.392 142.185 131.455  1.00  0.82           C  
ATOM   2487  CZ  TYR A 410     172.109 141.728 131.129  1.00  0.82           C  
ATOM   2488  OH  TYR A 410     171.440 142.234 130.000  1.00  0.82           O  
ATOM   2489  N   ALA A 411     176.159 137.800 133.373  1.00  0.88           N  
ATOM   2490  CA  ALA A 411     176.861 137.091 132.320  1.00  0.88           C  
ATOM   2491  C   ALA A 411     176.514 135.607 132.250  1.00  0.88           C  
ATOM   2492  O   ALA A 411     176.268 135.053 131.179  1.00  0.88           O  
ATOM   2493  CB  ALA A 411     178.381 137.253 132.512  1.00  0.88           C  
ATOM   2494  N   LEU A 412     176.446 134.936 133.414  1.00  0.85           N  
ATOM   2495  CA  LEU A 412     176.037 133.552 133.519  1.00  0.85           C  
ATOM   2496  C   LEU A 412     174.580 133.300 133.141  1.00  0.85           C  
ATOM   2497  O   LEU A 412     174.262 132.343 132.435  1.00  0.85           O  
ATOM   2498  CB  LEU A 412     176.334 133.046 134.945  1.00  0.85           C  
ATOM   2499  CG  LEU A 412     176.256 131.521 135.117  1.00  0.85           C  
ATOM   2500  CD1 LEU A 412     177.281 130.803 134.224  1.00  0.85           C  
ATOM   2501  CD2 LEU A 412     176.478 131.154 136.590  1.00  0.85           C  
ATOM   2502  N   TYR A 413     173.650 134.187 133.558  1.00  0.84           N  
ATOM   2503  CA  TYR A 413     172.256 134.163 133.145  1.00  0.84           C  
ATOM   2504  C   TYR A 413     172.116 134.347 131.639  1.00  0.84           C  
ATOM   2505  O   TYR A 413     171.383 133.607 130.990  1.00  0.84           O  
ATOM   2506  CB  TYR A 413     171.435 135.228 133.935  1.00  0.84           C  
ATOM   2507  CG  TYR A 413     169.982 135.267 133.524  1.00  0.84           C  
ATOM   2508  CD1 TYR A 413     169.129 134.172 133.749  1.00  0.84           C  
ATOM   2509  CD2 TYR A 413     169.490 136.382 132.826  1.00  0.84           C  
ATOM   2510  CE1 TYR A 413     167.814 134.189 133.263  1.00  0.84           C  
ATOM   2511  CE2 TYR A 413     168.174 136.398 132.342  1.00  0.84           C  
ATOM   2512  CZ  TYR A 413     167.342 135.292 132.551  1.00  0.84           C  
ATOM   2513  OH  TYR A 413     166.044 135.229 132.008  1.00  0.84           O  
ATOM   2514  N   LYS A 414     172.872 135.285 131.027  1.00  0.83           N  
ATOM   2515  CA  LYS A 414     172.907 135.448 129.584  1.00  0.83           C  
ATOM   2516  C   LYS A 414     173.369 134.182 128.864  1.00  0.83           C  
ATOM   2517  O   LYS A 414     172.730 133.752 127.912  1.00  0.83           O  
ATOM   2518  CB  LYS A 414     173.849 136.617 129.180  1.00  0.83           C  
ATOM   2519  CG  LYS A 414     173.311 138.033 129.477  1.00  0.83           C  
ATOM   2520  CD  LYS A 414     174.407 139.125 129.445  1.00  0.83           C  
ATOM   2521  CE  LYS A 414     175.183 139.182 128.124  1.00  0.83           C  
ATOM   2522  NZ  LYS A 414     176.314 140.130 128.177  1.00  0.83           N1+
ATOM   2523  N   ALA A 415     174.453 133.527 129.332  1.00  0.86           N  
ATOM   2524  CA  ALA A 415     174.950 132.277 128.781  1.00  0.86           C  
ATOM   2525  C   ALA A 415     174.001 131.082 128.914  1.00  0.86           C  
ATOM   2526  O   ALA A 415     173.811 130.294 127.985  1.00  0.86           O  
ATOM   2527  CB  ALA A 415     176.297 131.943 129.451  1.00  0.86           C  
ATOM   2528  N   PHE A 416     173.354 130.911 130.084  1.00  0.79           N  
ATOM   2529  CA  PHE A 416     172.334 129.893 130.279  1.00  0.79           C  
ATOM   2530  C   PHE A 416     171.092 130.155 129.425  1.00  0.79           C  
ATOM   2531  O   PHE A 416     170.572 129.268 128.751  1.00  0.79           O  
ATOM   2532  CB  PHE A 416     171.991 129.777 131.790  1.00  0.79           C  
ATOM   2533  CG  PHE A 416     171.123 128.578 132.082  1.00  0.79           C  
ATOM   2534  CD1 PHE A 416     171.590 127.275 131.833  1.00  0.79           C  
ATOM   2535  CD2 PHE A 416     169.824 128.747 132.594  1.00  0.79           C  
ATOM   2536  CE1 PHE A 416     170.769 126.166 132.070  1.00  0.79           C  
ATOM   2537  CE2 PHE A 416     169.002 127.638 132.837  1.00  0.79           C  
ATOM   2538  CZ  PHE A 416     169.475 126.348 132.570  1.00  0.79           C  
ATOM   2539  N   SER A 417     170.621 131.414 129.371  1.00  0.81           N  
ATOM   2540  CA  SER A 417     169.505 131.815 128.530  1.00  0.81           C  
ATOM   2541  C   SER A 417     169.756 131.676 127.047  1.00  0.81           C  
ATOM   2542  O   SER A 417     168.842 131.303 126.327  1.00  0.81           O  
ATOM   2543  CB  SER A 417     168.981 133.231 128.849  1.00  0.81           C  
ATOM   2544  OG  SER A 417     168.300 133.184 130.103  1.00  0.81           O  
ATOM   2545  N   THR A 418     170.982 131.916 126.533  1.00  0.79           N  
ATOM   2546  CA  THR A 418     171.279 131.740 125.107  1.00  0.79           C  
ATOM   2547  C   THR A 418     171.678 130.322 124.757  1.00  0.79           C  
ATOM   2548  O   THR A 418     171.832 129.981 123.587  1.00  0.79           O  
ATOM   2549  CB  THR A 418     172.388 132.642 124.573  1.00  0.79           C  
ATOM   2550  CG2 THR A 418     171.939 134.106 124.674  1.00  0.79           C  
ATOM   2551  OG1 THR A 418     173.591 132.503 125.318  1.00  0.79           O  
ATOM   2552  N   SER A 419     171.820 129.432 125.757  1.00  0.74           N  
ATOM   2553  CA  SER A 419     171.922 127.996 125.526  1.00  0.74           C  
ATOM   2554  C   SER A 419     170.617 127.404 125.016  1.00  0.74           C  
ATOM   2555  O   SER A 419     170.629 126.444 124.250  1.00  0.74           O  
ATOM   2556  CB  SER A 419     172.363 127.208 126.785  1.00  0.74           C  
ATOM   2557  OG  SER A 419     173.704 127.546 127.144  1.00  0.74           O  
ATOM   2558  N   GLU A 420     169.468 127.958 125.470  1.00  0.63           N  
ATOM   2559  CA  GLU A 420     168.087 127.667 125.085  1.00  0.63           C  
ATOM   2560  C   GLU A 420     167.575 126.229 125.145  1.00  0.63           C  
ATOM   2561  O   GLU A 420     166.398 125.971 124.905  1.00  0.63           O  
ATOM   2562  CB  GLU A 420     167.678 128.327 123.751  1.00  0.63           C  
ATOM   2563  CG  GLU A 420     167.768 129.853 123.809  1.00  0.63           C  
ATOM   2564  CD  GLU A 420     166.938 130.526 122.716  1.00  0.63           C  
ATOM   2565  OE1 GLU A 420     167.023 130.276 121.510  1.00  0.63           O  
ATOM   2566  OE2 GLU A 420     166.111 131.402 123.221  1.00  0.63           O1-
ATOM   2567  N   GLN A 421     168.399 125.251 125.565  1.00  0.68           N  
ATOM   2568  CA  GLN A 421     167.992 123.876 125.814  1.00  0.68           C  
ATOM   2569  C   GLN A 421     166.948 123.782 126.925  1.00  0.68           C  
ATOM   2570  O   GLN A 421     165.942 123.088 126.806  1.00  0.68           O  
ATOM   2571  CB  GLN A 421     169.242 122.997 126.100  1.00  0.68           C  
ATOM   2572  CG  GLN A 421     170.221 123.007 124.895  1.00  0.68           C  
ATOM   2573  CD  GLN A 421     171.492 122.171 125.090  1.00  0.68           C  
ATOM   2574  NE2 GLN A 421     171.725 121.235 124.138  1.00  0.68           N  
ATOM   2575  OE1 GLN A 421     172.303 122.357 125.998  1.00  0.68           O  
ATOM   2576  N   ASP A 422     167.137 124.575 127.993  1.00  0.64           N  
ATOM   2577  CA  ASP A 422     166.213 124.739 129.092  1.00  0.64           C  
ATOM   2578  C   ASP A 422     165.336 125.988 128.957  1.00  0.64           C  
ATOM   2579  O   ASP A 422     164.933 126.587 129.950  1.00  0.64           O  
ATOM   2580  CB  ASP A 422     167.028 124.815 130.401  1.00  0.64           C  
ATOM   2581  CG  ASP A 422     167.547 123.430 130.715  1.00  0.64           C  
ATOM   2582  OD1 ASP A 422     166.685 122.550 130.980  1.00  0.64           O  
ATOM   2583  OD2 ASP A 422     168.787 123.244 130.692  1.00  0.64           O1-
ATOM   2584  N   LYS A 423     164.990 126.436 127.728  1.00  0.61           N  
ATOM   2585  CA  LYS A 423     164.148 127.616 127.523  1.00  0.61           C  
ATOM   2586  C   LYS A 423     162.743 127.497 128.112  1.00  0.61           C  
ATOM   2587  O   LYS A 423     162.211 128.431 128.717  1.00  0.61           O  
ATOM   2588  CB  LYS A 423     164.041 127.942 126.013  1.00  0.61           C  
ATOM   2589  CG  LYS A 423     163.429 129.312 125.678  1.00  0.61           C  
ATOM   2590  CD  LYS A 423     163.432 129.556 124.156  1.00  0.61           C  
ATOM   2591  CE  LYS A 423     162.942 130.947 123.728  1.00  0.61           C  
ATOM   2592  NZ  LYS A 423     163.873 131.989 124.179  1.00  0.61           N1+
ATOM   2593  N   ASP A 424     162.113 126.319 127.959  1.00  0.71           N  
ATOM   2594  CA  ASP A 424     160.880 125.986 128.641  1.00  0.71           C  
ATOM   2595  C   ASP A 424     161.072 125.689 130.124  1.00  0.71           C  
ATOM   2596  O   ASP A 424     160.217 126.020 130.946  1.00  0.71           O  
ATOM   2597  CB  ASP A 424     160.168 124.832 127.904  1.00  0.71           C  
ATOM   2598  CG  ASP A 424     159.674 125.359 126.568  1.00  0.71           C  
ATOM   2599  OD1 ASP A 424     159.220 126.535 126.535  1.00  0.71           O  
ATOM   2600  OD2 ASP A 424     159.755 124.598 125.575  1.00  0.71           O1-
ATOM   2601  N   ASN A 425     162.222 125.109 130.529  1.00  0.69           N  
ATOM   2602  CA  ASN A 425     162.543 124.807 131.917  1.00  0.69           C  
ATOM   2603  C   ASN A 425     162.969 126.032 132.735  1.00  0.69           C  
ATOM   2604  O   ASN A 425     164.060 126.103 133.303  1.00  0.69           O  
ATOM   2605  CB  ASN A 425     163.644 123.724 132.032  1.00  0.69           C  
ATOM   2606  CG  ASN A 425     163.160 122.398 131.460  1.00  0.69           C  
ATOM   2607  ND2 ASN A 425     164.068 121.670 130.778  1.00  0.69           N  
ATOM   2608  OD1 ASN A 425     162.006 122.006 131.646  1.00  0.69           O  
ATOM   2609  N   TRP A 426     162.045 127.002 132.901  1.00  0.70           N  
ATOM   2610  CA  TRP A 426     162.222 128.266 133.610  1.00  0.70           C  
ATOM   2611  C   TRP A 426     162.567 128.111 135.097  1.00  0.70           C  
ATOM   2612  O   TRP A 426     163.092 129.013 135.748  1.00  0.70           O  
ATOM   2613  CB  TRP A 426     160.949 129.150 133.438  1.00  0.70           C  
ATOM   2614  CG  TRP A 426     159.642 128.535 133.936  1.00  0.70           C  
ATOM   2615  CD1 TRP A 426     158.748 127.751 133.256  1.00  0.70           C  
ATOM   2616  CD2 TRP A 426     159.144 128.633 135.285  1.00  0.70           C  
ATOM   2617  CE2 TRP A 426     157.961 127.862 135.345  1.00  0.70           C  
ATOM   2618  CE3 TRP A 426     159.627 129.295 136.412  1.00  0.70           C  
ATOM   2619  NE1 TRP A 426     157.734 127.342 134.092  1.00  0.70           N  
ATOM   2620  CZ2 TRP A 426     157.254 127.728 136.532  1.00  0.70           C  
ATOM   2621  CZ3 TRP A 426     158.910 129.158 137.610  1.00  0.70           C  
ATOM   2622  CH2 TRP A 426     157.743 128.382 137.673  1.00  0.70           C  
ATOM   2623  N   ASN A 427     162.323 126.910 135.654  1.00  0.79           N  
ATOM   2624  CA  ASN A 427     162.691 126.482 136.992  1.00  0.79           C  
ATOM   2625  C   ASN A 427     164.201 126.604 137.255  1.00  0.79           C  
ATOM   2626  O   ASN A 427     164.631 127.084 138.304  1.00  0.79           O  
ATOM   2627  CB  ASN A 427     162.191 125.014 137.131  1.00  0.79           C  
ATOM   2628  CG  ASN A 427     162.208 124.464 138.556  1.00  0.79           C  
ATOM   2629  ND2 ASN A 427     161.556 123.289 138.724  1.00  0.79           N  
ATOM   2630  OD1 ASN A 427     162.777 125.014 139.497  1.00  0.79           O  
ATOM   2631  N   GLY A 428     165.063 126.232 136.276  1.00  0.86           N  
ATOM   2632  CA  GLY A 428     166.514 126.353 136.439  1.00  0.86           C  
ATOM   2633  C   GLY A 428     166.999 127.783 136.498  1.00  0.86           C  
ATOM   2634  O   GLY A 428     167.904 128.123 137.252  1.00  0.86           O  
ATOM   2635  N   GLN A 429     166.353 128.681 135.733  1.00  0.81           N  
ATOM   2636  CA  GLN A 429     166.612 130.109 135.750  1.00  0.81           C  
ATOM   2637  C   GLN A 429     166.259 130.755 137.084  1.00  0.81           C  
ATOM   2638  O   GLN A 429     166.998 131.583 137.615  1.00  0.81           O  
ATOM   2639  CB  GLN A 429     165.831 130.801 134.610  1.00  0.81           C  
ATOM   2640  CG  GLN A 429     166.233 130.280 133.210  1.00  0.81           C  
ATOM   2641  CD  GLN A 429     165.381 130.913 132.108  1.00  0.81           C  
ATOM   2642  NE2 GLN A 429     166.007 131.183 130.942  1.00  0.81           N  
ATOM   2643  OE1 GLN A 429     164.182 131.141 132.270  1.00  0.81           O  
ATOM   2644  N   LEU A 430     165.122 130.355 137.684  1.00  0.85           N  
ATOM   2645  CA  LEU A 430     164.713 130.806 139.001  1.00  0.85           C  
ATOM   2646  C   LEU A 430     165.668 130.376 140.114  1.00  0.85           C  
ATOM   2647  O   LEU A 430     166.021 131.167 140.985  1.00  0.85           O  
ATOM   2648  CB  LEU A 430     163.270 130.333 139.292  1.00  0.85           C  
ATOM   2649  CG  LEU A 430     162.596 131.004 140.507  1.00  0.85           C  
ATOM   2650  CD1 LEU A 430     162.394 132.514 140.303  1.00  0.85           C  
ATOM   2651  CD2 LEU A 430     161.241 130.340 140.781  1.00  0.85           C  
ATOM   2652  N   LYS A 431     166.162 129.117 140.084  1.00  0.84           N  
ATOM   2653  CA  LYS A 431     167.218 128.659 140.978  1.00  0.84           C  
ATOM   2654  C   LYS A 431     168.550 129.398 140.781  1.00  0.84           C  
ATOM   2655  O   LYS A 431     169.240 129.735 141.742  1.00  0.84           O  
ATOM   2656  CB  LYS A 431     167.419 127.121 140.886  1.00  0.84           C  
ATOM   2657  CG  LYS A 431     166.202 126.313 141.384  1.00  0.84           C  
ATOM   2658  CD  LYS A 431     166.470 124.793 141.441  1.00  0.84           C  
ATOM   2659  CE  LYS A 431     165.291 123.976 142.003  1.00  0.84           C  
ATOM   2660  NZ  LYS A 431     165.615 122.527 142.106  1.00  0.84           N1+
ATOM   2661  N   LEU A 432     168.931 129.718 139.528  1.00  0.87           N  
ATOM   2662  CA  LEU A 432     170.117 130.499 139.199  1.00  0.87           C  
ATOM   2663  C   LEU A 432     170.117 131.912 139.794  1.00  0.87           C  
ATOM   2664  O   LEU A 432     171.129 132.392 140.307  1.00  0.87           O  
ATOM   2665  CB  LEU A 432     170.270 130.555 137.656  1.00  0.87           C  
ATOM   2666  CG  LEU A 432     171.590 131.144 137.114  1.00  0.87           C  
ATOM   2667  CD1 LEU A 432     172.803 130.335 137.586  1.00  0.87           C  
ATOM   2668  CD2 LEU A 432     171.572 131.170 135.579  1.00  0.87           C  
ATOM   2669  N   LEU A 433     168.951 132.589 139.799  1.00  0.87           N  
ATOM   2670  CA  LEU A 433     168.811 133.936 140.337  1.00  0.87           C  
ATOM   2671  C   LEU A 433     168.472 133.944 141.831  1.00  0.87           C  
ATOM   2672  O   LEU A 433     168.373 134.991 142.465  1.00  0.87           O  
ATOM   2673  CB  LEU A 433     167.708 134.692 139.550  1.00  0.87           C  
ATOM   2674  CG  LEU A 433     168.079 134.987 138.079  1.00  0.87           C  
ATOM   2675  CD1 LEU A 433     166.861 135.468 137.280  1.00  0.87           C  
ATOM   2676  CD2 LEU A 433     169.185 136.043 137.975  1.00  0.87           C  
ATOM   2677  N   LEU A 434     168.325 132.755 142.448  1.00  0.88           N  
ATOM   2678  CA  LEU A 434     168.246 132.586 143.888  1.00  0.88           C  
ATOM   2679  C   LEU A 434     169.632 132.518 144.538  1.00  0.88           C  
ATOM   2680  O   LEU A 434     169.900 133.122 145.586  1.00  0.88           O  
ATOM   2681  CB  LEU A 434     167.435 131.297 144.170  1.00  0.88           C  
ATOM   2682  CG  LEU A 434     167.317 130.854 145.640  1.00  0.88           C  
ATOM   2683  CD1 LEU A 434     166.711 131.938 146.534  1.00  0.88           C  
ATOM   2684  CD2 LEU A 434     166.454 129.593 145.727  1.00  0.88           C  
ATOM   2685  N   GLU A 435     170.570 131.772 143.910  1.00  0.83           N  
ATOM   2686  CA  GLU A 435     171.937 131.601 144.384  1.00  0.83           C  
ATOM   2687  C   GLU A 435     172.733 132.897 144.436  1.00  0.83           C  
ATOM   2688  O   GLU A 435     173.379 133.237 145.438  1.00  0.83           O  
ATOM   2689  CB  GLU A 435     172.695 130.584 143.488  1.00  0.83           C  
ATOM   2690  CG  GLU A 435     172.230 129.115 143.667  1.00  0.83           C  
ATOM   2691  CD  GLU A 435     172.422 128.600 145.088  1.00  0.83           C  
ATOM   2692  OE1 GLU A 435     173.191 129.209 145.883  1.00  0.83           O  
ATOM   2693  OE2 GLU A 435     171.758 127.596 145.474  1.00  0.83           O1-
ATOM   2694  N   TRP A 436     172.644 133.699 143.363  1.00  0.84           N  
ATOM   2695  CA  TRP A 436     173.176 135.042 143.320  1.00  0.84           C  
ATOM   2696  C   TRP A 436     172.001 135.992 143.415  1.00  0.84           C  
ATOM   2697  O   TRP A 436     171.144 136.026 142.542  1.00  0.84           O  
ATOM   2698  CB  TRP A 436     173.958 135.312 142.014  1.00  0.84           C  
ATOM   2699  CG  TRP A 436     175.321 134.639 141.926  1.00  0.84           C  
ATOM   2700  CD1 TRP A 436     176.549 135.172 142.213  1.00  0.84           C  
ATOM   2701  CD2 TRP A 436     175.563 133.320 141.404  1.00  0.84           C  
ATOM   2702  CE2 TRP A 436     176.960 133.114 141.433  1.00  0.84           C  
ATOM   2703  CE3 TRP A 436     174.703 132.343 140.906  1.00  0.84           C  
ATOM   2704  NE1 TRP A 436     177.546 134.255 141.944  1.00  0.84           N  
ATOM   2705  CZ2 TRP A 436     177.518 131.928 140.970  1.00  0.84           C  
ATOM   2706  CZ3 TRP A 436     175.267 131.143 140.447  1.00  0.84           C  
ATOM   2707  CH2 TRP A 436     176.653 130.937 140.477  1.00  0.84           C  
ATOM   2708  N   ASN A 437     171.936 136.767 144.514  1.00  0.83           N  
ATOM   2709  CA  ASN A 437     170.782 137.546 144.927  1.00  0.83           C  
ATOM   2710  C   ASN A 437     170.419 138.708 143.993  1.00  0.83           C  
ATOM   2711  O   ASN A 437     170.851 139.839 144.194  1.00  0.83           O  
ATOM   2712  CB  ASN A 437     171.087 138.069 146.362  1.00  0.83           C  
ATOM   2713  CG  ASN A 437     169.857 138.564 147.116  1.00  0.83           C  
ATOM   2714  ND2 ASN A 437     170.108 139.341 148.194  1.00  0.83           N  
ATOM   2715  OD1 ASN A 437     168.708 138.236 146.822  1.00  0.83           O  
ATOM   2716  N   GLN A 438     169.589 138.463 142.962  1.00  0.78           N  
ATOM   2717  CA  GLN A 438     169.082 139.517 142.103  1.00  0.78           C  
ATOM   2718  C   GLN A 438     167.566 139.479 142.106  1.00  0.78           C  
ATOM   2719  O   GLN A 438     166.941 138.635 141.467  1.00  0.78           O  
ATOM   2720  CB  GLN A 438     169.573 139.353 140.642  1.00  0.78           C  
ATOM   2721  CG  GLN A 438     171.078 139.655 140.453  1.00  0.78           C  
ATOM   2722  CD  GLN A 438     171.482 139.459 138.992  1.00  0.78           C  
ATOM   2723  NE2 GLN A 438     172.404 140.299 138.479  1.00  0.78           N  
ATOM   2724  OE1 GLN A 438     171.025 138.544 138.312  1.00  0.78           O  
ATOM   2725  N   LEU A 439     166.916 140.427 142.811  1.00  0.83           N  
ATOM   2726  CA  LEU A 439     165.465 140.487 142.848  1.00  0.83           C  
ATOM   2727  C   LEU A 439     164.866 141.010 141.553  1.00  0.83           C  
ATOM   2728  O   LEU A 439     163.999 140.389 140.940  1.00  0.83           O  
ATOM   2729  CB  LEU A 439     165.019 141.440 143.989  1.00  0.83           C  
ATOM   2730  CG  LEU A 439     163.491 141.606 144.138  1.00  0.83           C  
ATOM   2731  CD1 LEU A 439     162.842 140.314 144.645  1.00  0.83           C  
ATOM   2732  CD2 LEU A 439     163.161 142.803 145.041  1.00  0.83           C  
ATOM   2733  N   ASP A 440     165.346 142.186 141.115  1.00  0.80           N  
ATOM   2734  CA  ASP A 440     164.739 143.014 140.097  1.00  0.80           C  
ATOM   2735  C   ASP A 440     164.713 142.329 138.731  1.00  0.80           C  
ATOM   2736  O   ASP A 440     163.678 142.199 138.086  1.00  0.80           O  
ATOM   2737  CB  ASP A 440     165.504 144.373 140.052  1.00  0.80           C  
ATOM   2738  CG  ASP A 440     165.815 144.979 141.427  1.00  0.80           C  
ATOM   2739  OD1 ASP A 440     165.249 144.542 142.461  1.00  0.80           O  
ATOM   2740  OD2 ASP A 440     166.722 145.847 141.455  1.00  0.80           O1-
ATOM   2741  N   LEU A 441     165.857 141.745 138.312  1.00  0.82           N  
ATOM   2742  CA  LEU A 441     165.960 140.951 137.098  1.00  0.82           C  
ATOM   2743  C   LEU A 441     165.095 139.693 137.125  1.00  0.82           C  
ATOM   2744  O   LEU A 441     164.449 139.341 136.143  1.00  0.82           O  
ATOM   2745  CB  LEU A 441     167.442 140.581 136.824  1.00  0.82           C  
ATOM   2746  CG  LEU A 441     167.717 139.926 135.453  1.00  0.82           C  
ATOM   2747  CD1 LEU A 441     167.383 140.868 134.285  1.00  0.82           C  
ATOM   2748  CD2 LEU A 441     169.183 139.485 135.347  1.00  0.82           C  
ATOM   2749  N   ALA A 442     165.022 138.990 138.276  1.00  0.87           N  
ATOM   2750  CA  ALA A 442     164.151 137.843 138.449  1.00  0.87           C  
ATOM   2751  C   ALA A 442     162.667 138.171 138.331  1.00  0.87           C  
ATOM   2752  O   ALA A 442     161.903 137.430 137.712  1.00  0.87           O  
ATOM   2753  CB  ALA A 442     164.427 137.185 139.813  1.00  0.87           C  
ATOM   2754  N   ASN A 443     162.235 139.311 138.907  1.00  0.83           N  
ATOM   2755  CA  ASN A 443     160.889 139.830 138.760  1.00  0.83           C  
ATOM   2756  C   ASN A 443     160.550 140.140 137.303  1.00  0.83           C  
ATOM   2757  O   ASN A 443     159.578 139.626 136.758  1.00  0.83           O  
ATOM   2758  CB  ASN A 443     160.786 141.114 139.629  1.00  0.83           C  
ATOM   2759  CG  ASN A 443     159.364 141.655 139.721  1.00  0.83           C  
ATOM   2760  ND2 ASN A 443     159.143 142.870 139.172  1.00  0.83           N  
ATOM   2761  OD1 ASN A 443     158.472 141.020 140.284  1.00  0.83           O  
ATOM   2762  N   ASP A 444     161.394 140.944 136.635  1.00  0.82           N  
ATOM   2763  CA  ASP A 444     161.132 141.435 135.300  1.00  0.82           C  
ATOM   2764  C   ASP A 444     161.186 140.354 134.214  1.00  0.82           C  
ATOM   2765  O   ASP A 444     160.311 140.279 133.351  1.00  0.82           O  
ATOM   2766  CB  ASP A 444     162.119 142.594 135.007  1.00  0.82           C  
ATOM   2767  CG  ASP A 444     161.880 143.806 135.909  1.00  0.82           C  
ATOM   2768  OD1 ASP A 444     160.934 143.796 136.744  1.00  0.82           O  
ATOM   2769  OD2 ASP A 444     162.662 144.776 135.745  1.00  0.82           O1-
ATOM   2770  N   GLU A 445     162.206 139.465 134.238  1.00  0.77           N  
ATOM   2771  CA  GLU A 445     162.351 138.406 133.246  1.00  0.77           C  
ATOM   2772  C   GLU A 445     161.362 137.255 133.400  1.00  0.77           C  
ATOM   2773  O   GLU A 445     160.704 136.830 132.451  1.00  0.77           O  
ATOM   2774  CB  GLU A 445     163.767 137.777 133.344  1.00  0.77           C  
ATOM   2775  CG  GLU A 445     164.908 138.700 132.851  1.00  0.77           C  
ATOM   2776  CD  GLU A 445     165.165 138.599 131.351  1.00  0.77           C  
ATOM   2777  OE1 GLU A 445     165.497 137.471 130.894  1.00  0.77           O  
ATOM   2778  OE2 GLU A 445     165.086 139.640 130.657  1.00  0.77           O1-
ATOM   2779  N   ILE A 446     161.243 136.686 134.619  1.00  0.79           N  
ATOM   2780  CA  ILE A 446     160.519 135.434 134.803  1.00  0.79           C  
ATOM   2781  C   ILE A 446     159.046 135.683 135.045  1.00  0.79           C  
ATOM   2782  O   ILE A 446     158.190 135.003 134.477  1.00  0.79           O  
ATOM   2783  CB  ILE A 446     161.120 134.558 135.909  1.00  0.79           C  
ATOM   2784  CG1 ILE A 446     162.614 134.276 135.602  1.00  0.79           C  
ATOM   2785  CG2 ILE A 446     160.331 133.227 136.022  1.00  0.79           C  
ATOM   2786  CD1 ILE A 446     163.342 133.493 136.701  1.00  0.79           C  
ATOM   2787  N   PHE A 447     158.701 136.683 135.880  1.00  0.79           N  
ATOM   2788  CA  PHE A 447     157.341 136.894 136.351  1.00  0.79           C  
ATOM   2789  C   PHE A 447     156.514 137.804 135.449  1.00  0.79           C  
ATOM   2790  O   PHE A 447     155.784 138.691 135.885  1.00  0.79           O  
ATOM   2791  CB  PHE A 447     157.312 137.344 137.835  1.00  0.79           C  
ATOM   2792  CG  PHE A 447     157.681 136.169 138.701  1.00  0.79           C  
ATOM   2793  CD1 PHE A 447     156.738 135.149 138.912  1.00  0.79           C  
ATOM   2794  CD2 PHE A 447     158.951 136.050 139.287  1.00  0.79           C  
ATOM   2795  CE1 PHE A 447     157.053 134.027 139.686  1.00  0.79           C  
ATOM   2796  CE2 PHE A 447     159.273 134.930 140.067  1.00  0.79           C  
ATOM   2797  CZ  PHE A 447     158.324 133.917 140.262  1.00  0.79           C  
ATOM   2798  N   THR A 448     156.573 137.564 134.125  1.00  0.78           N  
ATOM   2799  CA  THR A 448     155.664 138.162 133.155  1.00  0.78           C  
ATOM   2800  C   THR A 448     154.247 137.614 133.281  1.00  0.78           C  
ATOM   2801  O   THR A 448     154.034 136.471 133.677  1.00  0.78           O  
ATOM   2802  CB  THR A 448     156.122 138.052 131.693  1.00  0.78           C  
ATOM   2803  CG2 THR A 448     157.609 138.412 131.585  1.00  0.78           C  
ATOM   2804  OG1 THR A 448     155.980 136.742 131.154  1.00  0.78           O  
ATOM   2805  N   ASN A 449     153.213 138.390 132.884  1.00  0.47           N  
ATOM   2806  CA  ASN A 449     151.823 137.962 133.037  1.00  0.47           C  
ATOM   2807  C   ASN A 449     151.369 137.019 131.917  1.00  0.47           C  
ATOM   2808  O   ASN A 449     150.175 136.778 131.748  1.00  0.47           O  
ATOM   2809  CB  ASN A 449     150.860 139.187 132.998  1.00  0.47           C  
ATOM   2810  CG  ASN A 449     150.983 140.051 134.244  1.00  0.47           C  
ATOM   2811  ND2 ASN A 449     150.396 141.270 134.179  1.00  0.47           N  
ATOM   2812  OD1 ASN A 449     151.538 139.677 135.272  1.00  0.47           O  
ATOM   2813  N   ASP A 450     152.315 136.486 131.125  1.00  0.42           N  
ATOM   2814  CA  ASP A 450     152.083 135.472 130.120  1.00  0.42           C  
ATOM   2815  C   ASP A 450     152.138 134.066 130.724  1.00  0.42           C  
ATOM   2816  O   ASP A 450     151.307 133.199 130.461  1.00  0.42           O  
ATOM   2817  CB  ASP A 450     153.171 135.671 129.029  1.00  0.42           C  
ATOM   2818  CG  ASP A 450     152.973 134.753 127.846  1.00  0.42           C  
ATOM   2819  OD1 ASP A 450     153.985 134.307 127.250  1.00  0.42           O  
ATOM   2820  OD2 ASP A 450     151.792 134.507 127.499  1.00  0.42           O1-
ATOM   2821  N   ARG A 451     153.140 133.794 131.581  1.00  0.58           N  
ATOM   2822  CA  ARG A 451     153.303 132.473 132.147  1.00  0.58           C  
ATOM   2823  C   ARG A 451     152.356 132.218 133.319  1.00  0.58           C  
ATOM   2824  O   ARG A 451     151.939 133.115 134.047  1.00  0.58           O  
ATOM   2825  CB  ARG A 451     154.771 132.198 132.556  1.00  0.58           C  
ATOM   2826  CG  ARG A 451     155.744 132.017 131.370  1.00  0.58           C  
ATOM   2827  CD  ARG A 451     157.170 131.666 131.824  1.00  0.58           C  
ATOM   2828  NE  ARG A 451     158.043 131.508 130.604  1.00  0.58           N  
ATOM   2829  CZ  ARG A 451     158.300 130.352 129.969  1.00  0.58           C  
ATOM   2830  NH1 ARG A 451     159.193 130.327 128.980  1.00  0.58           N1+
ATOM   2831  NH2 ARG A 451     157.699 129.215 130.297  1.00  0.58           N  
ATOM   2832  N   ARG A 452     151.993 130.939 133.522  1.00  0.53           N  
ATOM   2833  CA  ARG A 452     151.123 130.507 134.592  1.00  0.53           C  
ATOM   2834  C   ARG A 452     151.901 129.564 135.490  1.00  0.53           C  
ATOM   2835  O   ARG A 452     152.638 128.704 135.014  1.00  0.53           O  
ATOM   2836  CB  ARG A 452     149.876 129.783 134.012  1.00  0.53           C  
ATOM   2837  CG  ARG A 452     148.859 129.277 135.060  1.00  0.53           C  
ATOM   2838  CD  ARG A 452     147.658 128.546 134.443  1.00  0.53           C  
ATOM   2839  NE  ARG A 452     146.796 128.059 135.577  1.00  0.53           N  
ATOM   2840  CZ  ARG A 452     146.992 126.896 136.209  1.00  0.53           C  
ATOM   2841  NH1 ARG A 452     146.196 126.511 137.199  1.00  0.53           N1+
ATOM   2842  NH2 ARG A 452     147.999 126.086 135.912  1.00  0.53           N  
ATOM   2843  N   TRP A 453     151.744 129.721 136.812  1.00  0.57           N  
ATOM   2844  CA  TRP A 453     152.431 128.962 137.837  1.00  0.57           C  
ATOM   2845  C   TRP A 453     151.416 128.637 138.909  1.00  0.57           C  
ATOM   2846  O   TRP A 453     150.419 129.342 139.075  1.00  0.57           O  
ATOM   2847  CB  TRP A 453     153.607 129.773 138.474  1.00  0.57           C  
ATOM   2848  CG  TRP A 453     153.481 131.289 138.327  1.00  0.57           C  
ATOM   2849  CD1 TRP A 453     152.555 132.148 138.859  1.00  0.57           C  
ATOM   2850  CD2 TRP A 453     154.252 132.054 137.386  1.00  0.57           C  
ATOM   2851  CE2 TRP A 453     153.687 133.348 137.344  1.00  0.57           C  
ATOM   2852  CE3 TRP A 453     155.341 131.714 136.584  1.00  0.57           C  
ATOM   2853  NE1 TRP A 453     152.666 133.390 138.265  1.00  0.57           N  
ATOM   2854  CZ2 TRP A 453     154.177 134.309 136.471  1.00  0.57           C  
ATOM   2855  CZ3 TRP A 453     155.862 132.701 135.738  1.00  0.57           C  
ATOM   2856  CH2 TRP A 453     155.267 133.967 135.659  1.00  0.57           C  
ATOM   2857  N   GLU A 454     151.655 127.549 139.651  1.00  0.61           N  
ATOM   2858  CA  GLU A 454     150.835 127.120 140.754  1.00  0.61           C  
ATOM   2859  C   GLU A 454     151.682 127.038 142.008  1.00  0.61           C  
ATOM   2860  O   GLU A 454     152.899 127.217 142.003  1.00  0.61           O  
ATOM   2861  CB  GLU A 454     150.173 125.750 140.470  1.00  0.61           C  
ATOM   2862  CG  GLU A 454     149.220 125.797 139.253  1.00  0.61           C  
ATOM   2863  CD  GLU A 454     148.274 124.606 139.192  1.00  0.61           C  
ATOM   2864  OE1 GLU A 454     148.181 123.830 140.170  1.00  0.61           O  
ATOM   2865  OE2 GLU A 454     147.573 124.517 138.145  1.00  0.61           O1-
ATOM   2866  N   SER A 455     151.045 126.777 143.170  1.00  0.69           N  
ATOM   2867  CA  SER A 455     151.751 126.671 144.442  1.00  0.69           C  
ATOM   2868  C   SER A 455     152.794 125.577 144.457  1.00  0.69           C  
ATOM   2869  O   SER A 455     153.877 125.761 145.001  1.00  0.69           O  
ATOM   2870  CB  SER A 455     150.831 126.361 145.653  1.00  0.69           C  
ATOM   2871  OG  SER A 455     149.788 127.325 145.774  1.00  0.69           O  
ATOM   2872  N   ALA A 456     152.480 124.410 143.851  1.00  0.78           N  
ATOM   2873  CA  ALA A 456     153.340 123.243 143.799  1.00  0.78           C  
ATOM   2874  C   ALA A 456     154.665 123.481 143.081  1.00  0.78           C  
ATOM   2875  O   ALA A 456     155.711 123.067 143.575  1.00  0.78           O  
ATOM   2876  CB  ALA A 456     152.578 122.059 143.179  1.00  0.78           C  
ATOM   2877  N   ASP A 457     154.661 124.237 141.957  1.00  0.79           N  
ATOM   2878  CA  ASP A 457     155.850 124.626 141.210  1.00  0.79           C  
ATOM   2879  C   ASP A 457     156.881 125.351 142.069  1.00  0.79           C  
ATOM   2880  O   ASP A 457     158.093 125.194 141.933  1.00  0.79           O  
ATOM   2881  CB  ASP A 457     155.474 125.619 140.081  1.00  0.79           C  
ATOM   2882  CG  ASP A 457     154.476 125.012 139.121  1.00  0.79           C  
ATOM   2883  OD1 ASP A 457     153.405 125.643 138.938  1.00  0.79           O  
ATOM   2884  OD2 ASP A 457     154.776 123.934 138.557  1.00  0.79           O1-
ATOM   2885  N   LEU A 458     156.391 126.187 142.998  1.00  0.81           N  
ATOM   2886  CA  LEU A 458     157.229 127.052 143.788  1.00  0.81           C  
ATOM   2887  C   LEU A 458     157.602 126.472 145.146  1.00  0.81           C  
ATOM   2888  O   LEU A 458     158.410 127.064 145.854  1.00  0.81           O  
ATOM   2889  CB  LEU A 458     156.495 128.401 144.000  1.00  0.81           C  
ATOM   2890  CG  LEU A 458     156.185 129.170 142.695  1.00  0.81           C  
ATOM   2891  CD1 LEU A 458     155.408 130.456 143.006  1.00  0.81           C  
ATOM   2892  CD2 LEU A 458     157.460 129.499 141.900  1.00  0.81           C  
ATOM   2893  N   GLN A 459     157.082 125.289 145.556  1.00  0.77           N  
ATOM   2894  CA  GLN A 459     157.317 124.755 146.898  1.00  0.77           C  
ATOM   2895  C   GLN A 459     158.777 124.466 147.241  1.00  0.77           C  
ATOM   2896  O   GLN A 459     159.274 124.885 148.288  1.00  0.77           O  
ATOM   2897  CB  GLN A 459     156.509 123.451 147.142  1.00  0.77           C  
ATOM   2898  CG  GLN A 459     155.006 123.701 147.398  1.00  0.77           C  
ATOM   2899  CD  GLN A 459     154.223 122.399 147.569  1.00  0.77           C  
ATOM   2900  NE2 GLN A 459     153.034 122.500 148.208  1.00  0.77           N  
ATOM   2901  OE1 GLN A 459     154.618 121.320 147.139  1.00  0.77           O  
ATOM   2902  N   GLU A 460     159.518 123.780 146.348  1.00  0.79           N  
ATOM   2903  CA  GLU A 460     160.931 123.489 146.545  1.00  0.79           C  
ATOM   2904  C   GLU A 460     161.801 124.738 146.578  1.00  0.79           C  
ATOM   2905  O   GLU A 460     162.675 124.901 147.428  1.00  0.79           O  
ATOM   2906  CB  GLU A 460     161.480 122.600 145.410  1.00  0.79           C  
ATOM   2907  CG  GLU A 460     160.897 121.173 145.326  1.00  0.79           C  
ATOM   2908  CD  GLU A 460     161.633 120.363 144.253  1.00  0.79           C  
ATOM   2909  OE1 GLU A 460     162.566 120.918 143.598  1.00  0.79           O  
ATOM   2910  OE2 GLU A 460     161.270 119.174 144.093  1.00  0.79           O1-
ATOM   2911  N   VAL A 461     161.545 125.672 145.640  1.00  0.86           N  
ATOM   2912  CA  VAL A 461     162.243 126.943 145.520  1.00  0.86           C  
ATOM   2913  C   VAL A 461     162.004 127.842 146.728  1.00  0.86           C  
ATOM   2914  O   VAL A 461     162.908 128.501 147.241  1.00  0.86           O  
ATOM   2915  CB  VAL A 461     161.866 127.663 144.226  1.00  0.86           C  
ATOM   2916  CG1 VAL A 461     162.788 128.882 144.024  1.00  0.86           C  
ATOM   2917  CG2 VAL A 461     162.014 126.702 143.028  1.00  0.86           C  
ATOM   2918  N   MET A 462     160.761 127.857 147.253  1.00  0.83           N  
ATOM   2919  CA  MET A 462     160.410 128.566 148.468  1.00  0.83           C  
ATOM   2920  C   MET A 462     161.166 128.072 149.693  1.00  0.83           C  
ATOM   2921  O   MET A 462     161.662 128.858 150.500  1.00  0.83           O  
ATOM   2922  CB  MET A 462     158.893 128.438 148.740  1.00  0.83           C  
ATOM   2923  CG  MET A 462     158.377 129.388 149.834  1.00  0.83           C  
ATOM   2924  SD  MET A 462     158.430 131.122 149.305  1.00  0.83           S  
ATOM   2925  CE  MET A 462     157.877 131.855 150.862  1.00  0.83           C  
ATOM   2926  N   PHE A 463     161.310 126.738 149.847  1.00  0.84           N  
ATOM   2927  CA  PHE A 463     162.069 126.144 150.930  1.00  0.84           C  
ATOM   2928  C   PHE A 463     163.543 126.549 150.906  1.00  0.84           C  
ATOM   2929  O   PHE A 463     164.100 126.970 151.916  1.00  0.84           O  
ATOM   2930  CB  PHE A 463     161.919 124.599 150.876  1.00  0.84           C  
ATOM   2931  CG  PHE A 463     162.556 123.912 152.058  1.00  0.84           C  
ATOM   2932  CD1 PHE A 463     162.022 124.059 153.350  1.00  0.84           C  
ATOM   2933  CD2 PHE A 463     163.692 123.106 151.881  1.00  0.84           C  
ATOM   2934  CE1 PHE A 463     162.605 123.400 154.442  1.00  0.84           C  
ATOM   2935  CE2 PHE A 463     164.277 122.445 152.969  1.00  0.84           C  
ATOM   2936  CZ  PHE A 463     163.733 122.593 154.250  1.00  0.84           C  
ATOM   2937  N   THR A 464     164.208 126.501 149.734  1.00  0.84           N  
ATOM   2938  CA  THR A 464     165.611 126.895 149.623  1.00  0.84           C  
ATOM   2939  C   THR A 464     165.853 128.380 149.824  1.00  0.84           C  
ATOM   2940  O   THR A 464     166.887 128.776 150.367  1.00  0.84           O  
ATOM   2941  CB  THR A 464     166.310 126.405 148.366  1.00  0.84           C  
ATOM   2942  CG2 THR A 464     166.306 124.871 148.373  1.00  0.84           C  
ATOM   2943  OG1 THR A 464     165.630 126.806 147.190  1.00  0.84           O  
ATOM   2944  N   ALA A 465     164.890 129.242 149.443  1.00  0.89           N  
ATOM   2945  CA  ALA A 465     164.879 130.652 149.797  1.00  0.89           C  
ATOM   2946  C   ALA A 465     164.790 130.921 151.303  1.00  0.89           C  
ATOM   2947  O   ALA A 465     165.474 131.797 151.834  1.00  0.89           O  
ATOM   2948  CB  ALA A 465     163.726 131.363 149.058  1.00  0.89           C  
ATOM   2949  N   LEU A 466     163.963 130.140 152.029  1.00  0.84           N  
ATOM   2950  CA  LEU A 466     163.856 130.153 153.484  1.00  0.84           C  
ATOM   2951  C   LEU A 466     165.146 129.769 154.214  1.00  0.84           C  
ATOM   2952  O   LEU A 466     165.490 130.369 155.233  1.00  0.84           O  
ATOM   2953  CB  LEU A 466     162.684 129.240 153.950  1.00  0.84           C  
ATOM   2954  CG  LEU A 466     161.399 129.986 154.383  1.00  0.84           C  
ATOM   2955  CD1 LEU A 466     161.603 130.784 155.681  1.00  0.84           C  
ATOM   2956  CD2 LEU A 466     160.824 130.882 153.276  1.00  0.84           C  
ATOM   2957  N   ILE A 467     165.901 128.764 153.708  1.00  0.84           N  
ATOM   2958  CA  ILE A 467     167.145 128.286 154.323  1.00  0.84           C  
ATOM   2959  C   ILE A 467     168.206 129.376 154.493  1.00  0.84           C  
ATOM   2960  O   ILE A 467     168.747 129.582 155.582  1.00  0.84           O  
ATOM   2961  CB  ILE A 467     167.761 127.137 153.496  1.00  0.84           C  
ATOM   2962  CG1 ILE A 467     166.856 125.881 153.519  1.00  0.84           C  
ATOM   2963  CG2 ILE A 467     169.187 126.768 153.982  1.00  0.84           C  
ATOM   2964  CD1 ILE A 467     167.312 124.780 152.551  1.00  0.84           C  
ATOM   2965  N   LYS A 468     168.514 130.135 153.420  1.00  0.80           N  
ATOM   2966  CA  LYS A 468     169.758 130.891 153.349  1.00  0.80           C  
ATOM   2967  C   LYS A 468     169.558 132.359 153.028  1.00  0.80           C  
ATOM   2968  O   LYS A 468     170.302 132.966 152.256  1.00  0.80           O  
ATOM   2969  CB  LYS A 468     170.784 130.228 152.399  1.00  0.80           C  
ATOM   2970  CG  LYS A 468     170.281 129.937 150.980  1.00  0.80           C  
ATOM   2971  CD  LYS A 468     171.412 129.348 150.125  1.00  0.80           C  
ATOM   2972  CE  LYS A 468     170.935 128.870 148.752  1.00  0.80           C  
ATOM   2973  NZ  LYS A 468     172.042 128.211 148.045  1.00  0.80           N1+
ATOM   2974  N   ASP A 469     168.552 132.956 153.690  1.00  0.83           N  
ATOM   2975  CA  ASP A 469     168.421 134.385 153.886  1.00  0.83           C  
ATOM   2976  C   ASP A 469     168.253 135.204 152.604  1.00  0.83           C  
ATOM   2977  O   ASP A 469     169.157 135.854 152.073  1.00  0.83           O  
ATOM   2978  CB  ASP A 469     169.483 134.928 154.881  1.00  0.83           C  
ATOM   2979  CG  ASP A 469     168.870 136.001 155.762  1.00  0.83           C  
ATOM   2980  OD1 ASP A 469     169.431 137.116 155.839  1.00  0.83           O  
ATOM   2981  OD2 ASP A 469     167.815 135.690 156.379  1.00  0.83           O1-
ATOM   2982  N   ARG A 470     167.044 135.134 152.022  1.00  0.81           N  
ATOM   2983  CA  ARG A 470     166.703 135.854 150.814  1.00  0.81           C  
ATOM   2984  C   ARG A 470     165.368 136.573 150.994  1.00  0.81           C  
ATOM   2985  O   ARG A 470     164.398 136.250 150.308  1.00  0.81           O  
ATOM   2986  CB  ARG A 470     166.645 134.870 149.619  1.00  0.81           C  
ATOM   2987  CG  ARG A 470     168.021 134.305 149.212  1.00  0.81           C  
ATOM   2988  CD  ARG A 470     168.935 135.347 148.555  1.00  0.81           C  
ATOM   2989  NE  ARG A 470     170.224 134.668 148.205  1.00  0.81           N  
ATOM   2990  CZ  ARG A 470     171.266 134.593 149.044  1.00  0.81           C  
ATOM   2991  NH1 ARG A 470     171.230 135.091 150.278  1.00  0.81           N1+
ATOM   2992  NH2 ARG A 470     172.388 134.008 148.627  1.00  0.81           N  
ATOM   2993  N   PRO A 471     165.252 137.547 151.898  1.00  0.89           N  
ATOM   2994  CA  PRO A 471     163.970 138.093 152.356  1.00  0.89           C  
ATOM   2995  C   PRO A 471     163.182 138.803 151.271  1.00  0.89           C  
ATOM   2996  O   PRO A 471     161.957 138.701 151.235  1.00  0.89           O  
ATOM   2997  CB  PRO A 471     164.381 139.050 153.485  1.00  0.89           C  
ATOM   2998  CG  PRO A 471     165.800 139.489 153.113  1.00  0.89           C  
ATOM   2999  CD  PRO A 471     166.396 138.220 152.527  1.00  0.89           C  
ATOM   3000  N   LYS A 472     163.856 139.516 150.355  1.00  0.84           N  
ATOM   3001  CA  LYS A 472     163.247 140.116 149.184  1.00  0.84           C  
ATOM   3002  C   LYS A 472     162.655 139.084 148.224  1.00  0.84           C  
ATOM   3003  O   LYS A 472     161.583 139.262 147.653  1.00  0.84           O  
ATOM   3004  CB  LYS A 472     164.300 140.976 148.448  1.00  0.84           C  
ATOM   3005  CG  LYS A 472     164.769 142.194 149.262  1.00  0.84           C  
ATOM   3006  CD  LYS A 472     165.774 143.060 148.485  1.00  0.84           C  
ATOM   3007  CE  LYS A 472     166.265 144.266 149.295  1.00  0.84           C  
ATOM   3008  NZ  LYS A 472     167.235 145.058 148.503  1.00  0.84           N1+
ATOM   3009  N   PHE A 473     163.345 137.946 148.041  1.00  0.88           N  
ATOM   3010  CA  PHE A 473     162.892 136.833 147.226  1.00  0.88           C  
ATOM   3011  C   PHE A 473     161.681 136.119 147.842  1.00  0.88           C  
ATOM   3012  O   PHE A 473     160.753 135.702 147.156  1.00  0.88           O  
ATOM   3013  CB  PHE A 473     164.099 135.891 147.008  1.00  0.88           C  
ATOM   3014  CG  PHE A 473     164.130 135.286 145.635  1.00  0.88           C  
ATOM   3015  CD1 PHE A 473     164.529 136.052 144.526  1.00  0.88           C  
ATOM   3016  CD2 PHE A 473     163.868 133.922 145.460  1.00  0.88           C  
ATOM   3017  CE1 PHE A 473     164.673 135.457 143.266  1.00  0.88           C  
ATOM   3018  CE2 PHE A 473     164.010 133.323 144.202  1.00  0.88           C  
ATOM   3019  CZ  PHE A 473     164.413 134.091 143.104  1.00  0.88           C  
ATOM   3020  N   VAL A 474     161.629 136.021 149.189  1.00  0.88           N  
ATOM   3021  CA  VAL A 474     160.447 135.584 149.935  1.00  0.88           C  
ATOM   3022  C   VAL A 474     159.234 136.490 149.701  1.00  0.88           C  
ATOM   3023  O   VAL A 474     158.122 136.011 149.471  1.00  0.88           O  
ATOM   3024  CB  VAL A 474     160.751 135.467 151.430  1.00  0.88           C  
ATOM   3025  CG1 VAL A 474     159.491 135.126 152.253  1.00  0.88           C  
ATOM   3026  CG2 VAL A 474     161.800 134.356 151.633  1.00  0.88           C  
ATOM   3027  N   ARG A 475     159.422 137.833 149.681  1.00  0.79           N  
ATOM   3028  CA  ARG A 475     158.380 138.783 149.299  1.00  0.79           C  
ATOM   3029  C   ARG A 475     157.858 138.566 147.886  1.00  0.79           C  
ATOM   3030  O   ARG A 475     156.650 138.563 147.662  1.00  0.79           O  
ATOM   3031  CB  ARG A 475     158.875 140.251 149.398  1.00  0.79           C  
ATOM   3032  CG  ARG A 475     158.939 140.790 150.836  1.00  0.79           C  
ATOM   3033  CD  ARG A 475     157.567 141.143 151.431  1.00  0.79           C  
ATOM   3034  NE  ARG A 475     157.080 142.388 150.749  1.00  0.79           N  
ATOM   3035  CZ  ARG A 475     157.068 143.599 151.322  1.00  0.79           C  
ATOM   3036  NH1 ARG A 475     157.414 143.796 152.591  1.00  0.79           N1+
ATOM   3037  NH2 ARG A 475     156.665 144.624 150.579  1.00  0.79           N  
ATOM   3038  N   LEU A 476     158.760 138.307 146.916  1.00  0.87           N  
ATOM   3039  CA  LEU A 476     158.418 138.063 145.524  1.00  0.87           C  
ATOM   3040  C   LEU A 476     157.456 136.896 145.332  1.00  0.87           C  
ATOM   3041  O   LEU A 476     156.480 136.981 144.590  1.00  0.87           O  
ATOM   3042  CB  LEU A 476     159.723 137.788 144.731  1.00  0.87           C  
ATOM   3043  CG  LEU A 476     159.575 137.607 143.207  1.00  0.87           C  
ATOM   3044  CD1 LEU A 476     159.019 138.871 142.546  1.00  0.87           C  
ATOM   3045  CD2 LEU A 476     160.929 137.244 142.580  1.00  0.87           C  
ATOM   3046  N   PHE A 477     157.669 135.768 146.032  1.00  0.85           N  
ATOM   3047  CA  PHE A 477     156.737 134.653 146.009  1.00  0.85           C  
ATOM   3048  C   PHE A 477     155.378 134.947 146.625  1.00  0.85           C  
ATOM   3049  O   PHE A 477     154.352 134.540 146.089  1.00  0.85           O  
ATOM   3050  CB  PHE A 477     157.338 133.391 146.668  1.00  0.85           C  
ATOM   3051  CG  PHE A 477     158.508 132.900 145.863  1.00  0.85           C  
ATOM   3052  CD1 PHE A 477     158.369 132.612 144.493  1.00  0.85           C  
ATOM   3053  CD2 PHE A 477     159.760 132.704 146.468  1.00  0.85           C  
ATOM   3054  CE1 PHE A 477     159.462 132.177 143.741  1.00  0.85           C  
ATOM   3055  CE2 PHE A 477     160.846 132.226 145.726  1.00  0.85           C  
ATOM   3056  CZ  PHE A 477     160.701 131.978 144.357  1.00  0.85           C  
ATOM   3057  N   LEU A 478     155.315 135.683 147.751  1.00  0.83           N  
ATOM   3058  CA  LEU A 478     154.049 136.097 148.335  1.00  0.83           C  
ATOM   3059  C   LEU A 478     153.256 137.057 147.452  1.00  0.83           C  
ATOM   3060  O   LEU A 478     152.054 136.883 147.263  1.00  0.83           O  
ATOM   3061  CB  LEU A 478     154.269 136.701 149.741  1.00  0.83           C  
ATOM   3062  CG  LEU A 478     154.802 135.681 150.772  1.00  0.83           C  
ATOM   3063  CD1 LEU A 478     155.173 136.389 152.081  1.00  0.83           C  
ATOM   3064  CD2 LEU A 478     153.790 134.556 151.056  1.00  0.83           C  
ATOM   3065  N   GLU A 479     153.922 138.056 146.838  1.00  0.80           N  
ATOM   3066  CA  GLU A 479     153.310 138.986 145.900  1.00  0.80           C  
ATOM   3067  C   GLU A 479     152.848 138.316 144.594  1.00  0.80           C  
ATOM   3068  O   GLU A 479     151.821 138.684 144.029  1.00  0.80           O  
ATOM   3069  CB  GLU A 479     154.202 140.256 145.724  1.00  0.80           C  
ATOM   3070  CG  GLU A 479     154.336 141.031 147.081  1.00  0.80           C  
ATOM   3071  CD  GLU A 479     155.190 142.308 147.123  1.00  0.80           C  
ATOM   3072  OE1 GLU A 479     155.138 143.097 146.149  1.00  0.80           O  
ATOM   3073  OE2 GLU A 479     155.839 142.549 148.192  1.00  0.80           O1-
ATOM   3074  N   ASN A 480     153.540 137.250 144.124  1.00  0.81           N  
ATOM   3075  CA  ASN A 480     153.100 136.444 142.986  1.00  0.81           C  
ATOM   3076  C   ASN A 480     152.054 135.379 143.331  1.00  0.81           C  
ATOM   3077  O   ASN A 480     151.476 134.769 142.434  1.00  0.81           O  
ATOM   3078  CB  ASN A 480     154.294 135.722 142.314  1.00  0.81           C  
ATOM   3079  CG  ASN A 480     155.053 136.707 141.436  1.00  0.81           C  
ATOM   3080  ND2 ASN A 480     156.332 136.965 141.771  1.00  0.81           N  
ATOM   3081  OD1 ASN A 480     154.524 137.216 140.450  1.00  0.81           O  
ATOM   3082  N   GLY A 481     151.765 135.139 144.627  1.00  0.84           N  
ATOM   3083  CA  GLY A 481     150.695 134.243 145.059  1.00  0.84           C  
ATOM   3084  C   GLY A 481     151.150 132.910 145.591  1.00  0.84           C  
ATOM   3085  O   GLY A 481     151.407 131.964 144.852  1.00  0.84           O  
ATOM   3086  N   LEU A 482     151.187 132.770 146.929  1.00  0.82           N  
ATOM   3087  CA  LEU A 482     151.459 131.495 147.559  1.00  0.82           C  
ATOM   3088  C   LEU A 482     150.665 131.373 148.846  1.00  0.82           C  
ATOM   3089  O   LEU A 482     150.663 132.256 149.701  1.00  0.82           O  
ATOM   3090  CB  LEU A 482     152.971 131.336 147.848  1.00  0.82           C  
ATOM   3091  CG  LEU A 482     153.405 130.023 148.535  1.00  0.82           C  
ATOM   3092  CD1 LEU A 482     153.040 128.771 147.723  1.00  0.82           C  
ATOM   3093  CD2 LEU A 482     154.918 130.045 148.769  1.00  0.82           C  
ATOM   3094  N   ASN A 483     149.962 130.236 149.038  1.00  0.79           N  
ATOM   3095  CA  ASN A 483     149.171 129.994 150.234  1.00  0.79           C  
ATOM   3096  C   ASN A 483     150.055 129.495 151.368  1.00  0.79           C  
ATOM   3097  O   ASN A 483     150.227 128.295 151.564  1.00  0.79           O  
ATOM   3098  CB  ASN A 483     148.052 128.949 149.987  1.00  0.79           C  
ATOM   3099  CG  ASN A 483     147.036 129.510 149.002  1.00  0.79           C  
ATOM   3100  ND2 ASN A 483     146.707 128.734 147.944  1.00  0.79           N  
ATOM   3101  OD1 ASN A 483     146.522 130.612 149.176  1.00  0.79           O  
ATOM   3102  N   LEU A 484     150.635 130.422 152.151  1.00  0.82           N  
ATOM   3103  CA  LEU A 484     151.655 130.155 153.152  1.00  0.82           C  
ATOM   3104  C   LEU A 484     151.244 129.201 154.272  1.00  0.82           C  
ATOM   3105  O   LEU A 484     152.004 128.331 154.689  1.00  0.82           O  
ATOM   3106  CB  LEU A 484     152.145 131.505 153.719  1.00  0.82           C  
ATOM   3107  CG  LEU A 484     153.411 131.448 154.593  1.00  0.82           C  
ATOM   3108  CD1 LEU A 484     154.610 130.824 153.862  1.00  0.82           C  
ATOM   3109  CD2 LEU A 484     153.766 132.871 155.040  1.00  0.82           C  
ATOM   3110  N   ARG A 485     149.990 129.289 154.757  1.00  0.74           N  
ATOM   3111  CA  ARG A 485     149.453 128.346 155.727  1.00  0.74           C  
ATOM   3112  C   ARG A 485     149.303 126.920 155.186  1.00  0.74           C  
ATOM   3113  O   ARG A 485     149.372 125.952 155.936  1.00  0.74           O  
ATOM   3114  CB  ARG A 485     148.095 128.863 156.273  1.00  0.74           C  
ATOM   3115  CG  ARG A 485     147.538 128.058 157.468  1.00  0.74           C  
ATOM   3116  CD  ARG A 485     146.204 128.597 157.990  1.00  0.74           C  
ATOM   3117  NE  ARG A 485     145.772 127.709 159.125  1.00  0.74           N  
ATOM   3118  CZ  ARG A 485     146.031 127.929 160.421  1.00  0.74           C  
ATOM   3119  NH1 ARG A 485     146.783 128.950 160.823  1.00  0.74           N1+
ATOM   3120  NH2 ARG A 485     145.520 127.109 161.336  1.00  0.74           N  
ATOM   3121  N   LYS A 486     149.111 126.755 153.859  1.00  0.74           N  
ATOM   3122  CA  LYS A 486     149.023 125.452 153.216  1.00  0.74           C  
ATOM   3123  C   LYS A 486     150.407 124.891 152.883  1.00  0.74           C  
ATOM   3124  O   LYS A 486     150.578 123.701 152.635  1.00  0.74           O  
ATOM   3125  CB  LYS A 486     148.172 125.614 151.922  1.00  0.74           C  
ATOM   3126  CG  LYS A 486     147.802 124.315 151.183  1.00  0.74           C  
ATOM   3127  CD  LYS A 486     146.956 124.571 149.920  1.00  0.74           C  
ATOM   3128  CE  LYS A 486     146.589 123.272 149.189  1.00  0.74           C  
ATOM   3129  NZ  LYS A 486     145.732 123.539 148.006  1.00  0.74           N1+
ATOM   3130  N   PHE A 487     151.445 125.752 152.876  1.00  0.79           N  
ATOM   3131  CA  PHE A 487     152.834 125.365 152.707  1.00  0.79           C  
ATOM   3132  C   PHE A 487     153.431 124.693 153.946  1.00  0.79           C  
ATOM   3133  O   PHE A 487     154.161 123.707 153.847  1.00  0.79           O  
ATOM   3134  CB  PHE A 487     153.642 126.635 152.298  1.00  0.79           C  
ATOM   3135  CG  PHE A 487     155.100 126.359 152.058  1.00  0.79           C  
ATOM   3136  CD1 PHE A 487     155.509 125.627 150.936  1.00  0.79           C  
ATOM   3137  CD2 PHE A 487     156.065 126.788 152.985  1.00  0.79           C  
ATOM   3138  CE1 PHE A 487     156.860 125.311 150.749  1.00  0.79           C  
ATOM   3139  CE2 PHE A 487     157.418 126.477 152.800  1.00  0.79           C  
ATOM   3140  CZ  PHE A 487     157.815 125.736 151.681  1.00  0.79           C  
ATOM   3141  N   LEU A 488     153.150 125.216 155.155  1.00  0.81           N  
ATOM   3142  CA  LEU A 488     153.843 124.778 156.354  1.00  0.81           C  
ATOM   3143  C   LEU A 488     153.263 123.520 156.973  1.00  0.81           C  
ATOM   3144  O   LEU A 488     152.404 123.557 157.854  1.00  0.81           O  
ATOM   3145  CB  LEU A 488     153.873 125.888 157.433  1.00  0.81           C  
ATOM   3146  CG  LEU A 488     154.669 127.147 157.040  1.00  0.81           C  
ATOM   3147  CD1 LEU A 488     154.532 128.208 158.142  1.00  0.81           C  
ATOM   3148  CD2 LEU A 488     156.155 126.833 156.794  1.00  0.81           C  
ATOM   3149  N   THR A 489     153.778 122.353 156.549  1.00  0.71           N  
ATOM   3150  CA  THR A 489     153.486 121.075 157.179  1.00  0.71           C  
ATOM   3151  C   THR A 489     154.476 120.781 158.293  1.00  0.71           C  
ATOM   3152  O   THR A 489     155.549 121.378 158.395  1.00  0.71           O  
ATOM   3153  CB  THR A 489     153.438 119.884 156.218  1.00  0.71           C  
ATOM   3154  CG2 THR A 489     152.527 120.230 155.033  1.00  0.71           C  
ATOM   3155  OG1 THR A 489     154.715 119.555 155.684  1.00  0.71           O  
ATOM   3156  N   HIS A 490     154.139 119.829 159.189  1.00  0.61           N  
ATOM   3157  CA  HIS A 490     155.015 119.452 160.288  1.00  0.61           C  
ATOM   3158  C   HIS A 490     156.346 118.847 159.858  1.00  0.61           C  
ATOM   3159  O   HIS A 490     157.362 119.164 160.467  1.00  0.61           O  
ATOM   3160  CB  HIS A 490     154.289 118.594 161.339  1.00  0.61           C  
ATOM   3161  CG  HIS A 490     153.352 119.442 162.156  1.00  0.61           C  
ATOM   3162  CD2 HIS A 490     152.258 120.157 161.783  1.00  0.61           C  
ATOM   3163  ND1 HIS A 490     153.657 119.703 163.477  1.00  0.61           N  
ATOM   3164  CE1 HIS A 490     152.749 120.566 163.882  1.00  0.61           C  
ATOM   3165  NE2 HIS A 490     151.878 120.879 162.895  1.00  0.61           N  
ATOM   3166  N   ASP A 491     156.409 118.043 158.765  1.00  0.58           N  
ATOM   3167  CA  ASP A 491     157.671 117.561 158.206  1.00  0.58           C  
ATOM   3168  C   ASP A 491     158.635 118.687 157.845  1.00  0.58           C  
ATOM   3169  O   ASP A 491     159.791 118.682 158.257  1.00  0.58           O  
ATOM   3170  CB  ASP A 491     157.429 116.770 156.898  1.00  0.58           C  
ATOM   3171  CG  ASP A 491     156.713 115.462 157.150  1.00  0.58           C  
ATOM   3172  OD1 ASP A 491     157.020 114.766 158.150  1.00  0.58           O  
ATOM   3173  OD2 ASP A 491     155.841 115.143 156.309  1.00  0.58           O1-
ATOM   3174  N   VAL A 492     158.146 119.736 157.145  1.00  0.73           N  
ATOM   3175  CA  VAL A 492     158.931 120.906 156.767  1.00  0.73           C  
ATOM   3176  C   VAL A 492     159.475 121.637 157.987  1.00  0.73           C  
ATOM   3177  O   VAL A 492     160.637 122.041 158.040  1.00  0.73           O  
ATOM   3178  CB  VAL A 492     158.095 121.866 155.915  1.00  0.73           C  
ATOM   3179  CG1 VAL A 492     158.892 123.133 155.540  1.00  0.73           C  
ATOM   3180  CG2 VAL A 492     157.662 121.146 154.623  1.00  0.73           C  
ATOM   3181  N   LEU A 493     158.653 121.798 159.044  1.00  0.76           N  
ATOM   3182  CA  LEU A 493     159.111 122.336 160.314  1.00  0.76           C  
ATOM   3183  C   LEU A 493     160.126 121.459 161.041  1.00  0.76           C  
ATOM   3184  O   LEU A 493     161.112 121.978 161.561  1.00  0.76           O  
ATOM   3185  CB  LEU A 493     157.931 122.699 161.242  1.00  0.76           C  
ATOM   3186  CG  LEU A 493     157.026 123.824 160.694  1.00  0.76           C  
ATOM   3187  CD1 LEU A 493     155.846 124.059 161.644  1.00  0.76           C  
ATOM   3188  CD2 LEU A 493     157.786 125.147 160.484  1.00  0.76           C  
ATOM   3189  N   THR A 494     159.963 120.119 161.063  1.00  0.71           N  
ATOM   3190  CA  THR A 494     160.964 119.190 161.607  1.00  0.71           C  
ATOM   3191  C   THR A 494     162.276 119.285 160.864  1.00  0.71           C  
ATOM   3192  O   THR A 494     163.317 119.486 161.483  1.00  0.71           O  
ATOM   3193  CB  THR A 494     160.514 117.731 161.600  1.00  0.71           C  
ATOM   3194  CG2 THR A 494     161.579 116.776 162.166  1.00  0.71           C  
ATOM   3195  OG1 THR A 494     159.380 117.594 162.439  1.00  0.71           O  
ATOM   3196  N   GLU A 495     162.255 119.273 159.511  1.00  0.69           N  
ATOM   3197  CA  GLU A 495     163.425 119.462 158.667  1.00  0.69           C  
ATOM   3198  C   GLU A 495     164.119 120.803 158.926  1.00  0.69           C  
ATOM   3199  O   GLU A 495     165.345 120.893 159.008  1.00  0.69           O  
ATOM   3200  CB  GLU A 495     163.032 119.404 157.163  1.00  0.69           C  
ATOM   3201  CG  GLU A 495     162.563 118.019 156.636  1.00  0.69           C  
ATOM   3202  CD  GLU A 495     162.031 118.092 155.200  1.00  0.69           C  
ATOM   3203  OE1 GLU A 495     162.138 119.183 154.578  1.00  0.69           O  
ATOM   3204  OE2 GLU A 495     161.514 117.056 154.711  1.00  0.69           O1-
ATOM   3205  N   LEU A 496     163.339 121.891 159.087  1.00  0.77           N  
ATOM   3206  CA  LEU A 496     163.841 123.210 159.427  1.00  0.77           C  
ATOM   3207  C   LEU A 496     164.472 123.331 160.816  1.00  0.77           C  
ATOM   3208  O   LEU A 496     165.567 123.876 160.966  1.00  0.77           O  
ATOM   3209  CB  LEU A 496     162.703 124.247 159.267  1.00  0.77           C  
ATOM   3210  CG  LEU A 496     163.146 125.722 159.216  1.00  0.77           C  
ATOM   3211  CD1 LEU A 496     163.951 126.025 157.942  1.00  0.77           C  
ATOM   3212  CD2 LEU A 496     161.920 126.643 159.275  1.00  0.77           C  
ATOM   3213  N   PHE A 497     163.819 122.798 161.869  1.00  0.79           N  
ATOM   3214  CA  PHE A 497     164.298 122.888 163.243  1.00  0.79           C  
ATOM   3215  C   PHE A 497     165.375 121.874 163.604  1.00  0.79           C  
ATOM   3216  O   PHE A 497     166.090 122.059 164.596  1.00  0.79           O  
ATOM   3217  CB  PHE A 497     163.137 122.688 164.258  1.00  0.79           C  
ATOM   3218  CG  PHE A 497     162.429 123.979 164.559  1.00  0.79           C  
ATOM   3219  CD1 PHE A 497     163.047 124.952 165.365  1.00  0.79           C  
ATOM   3220  CD2 PHE A 497     161.115 124.202 164.115  1.00  0.79           C  
ATOM   3221  CE1 PHE A 497     162.364 126.123 165.723  1.00  0.79           C  
ATOM   3222  CE2 PHE A 497     160.430 125.371 164.466  1.00  0.79           C  
ATOM   3223  CZ  PHE A 497     161.054 126.331 165.272  1.00  0.79           C  
ATOM   3224  N   SER A 498     165.519 120.775 162.836  1.00  0.78           N  
ATOM   3225  CA  SER A 498     166.601 119.825 163.032  1.00  0.78           C  
ATOM   3226  C   SER A 498     167.866 120.236 162.297  1.00  0.78           C  
ATOM   3227  O   SER A 498     168.927 120.349 162.906  1.00  0.78           O  
ATOM   3228  CB  SER A 498     166.183 118.377 162.637  1.00  0.78           C  
ATOM   3229  OG  SER A 498     165.938 118.219 161.236  1.00  0.78           O  
ATOM   3230  N   ASN A 499     167.777 120.514 160.981  1.00  0.82           N  
ATOM   3231  CA  ASN A 499     168.939 120.812 160.158  1.00  0.82           C  
ATOM   3232  C   ASN A 499     169.385 122.267 160.206  1.00  0.82           C  
ATOM   3233  O   ASN A 499     170.567 122.573 160.332  1.00  0.82           O  
ATOM   3234  CB  ASN A 499     168.662 120.472 158.672  1.00  0.82           C  
ATOM   3235  CG  ASN A 499     168.443 118.972 158.499  1.00  0.82           C  
ATOM   3236  ND2 ASN A 499     167.202 118.580 158.137  1.00  0.82           N  
ATOM   3237  OD1 ASN A 499     169.362 118.169 158.651  1.00  0.82           O  
ATOM   3238  N   HIS A 500     168.444 123.228 160.095  1.00  0.82           N  
ATOM   3239  CA  HIS A 500     168.782 124.603 159.750  1.00  0.82           C  
ATOM   3240  C   HIS A 500     168.739 125.529 160.951  1.00  0.82           C  
ATOM   3241  O   HIS A 500     168.554 126.742 160.831  1.00  0.82           O  
ATOM   3242  CB  HIS A 500     167.849 125.158 158.648  1.00  0.82           C  
ATOM   3243  CG  HIS A 500     167.863 124.324 157.404  1.00  0.82           C  
ATOM   3244  CD2 HIS A 500     166.889 123.569 156.830  1.00  0.82           C  
ATOM   3245  ND1 HIS A 500     169.026 124.236 156.667  1.00  0.82           N  
ATOM   3246  CE1 HIS A 500     168.742 123.430 155.666  1.00  0.82           C  
ATOM   3247  NE2 HIS A 500     167.459 122.996 155.715  1.00  0.82           N  
ATOM   3248  N   PHE A 501     168.914 124.972 162.162  1.00  0.82           N  
ATOM   3249  CA  PHE A 501     168.955 125.723 163.395  1.00  0.82           C  
ATOM   3250  C   PHE A 501     170.329 125.568 164.022  1.00  0.82           C  
ATOM   3251  O   PHE A 501     170.712 124.498 164.490  1.00  0.82           O  
ATOM   3252  CB  PHE A 501     167.839 125.225 164.345  1.00  0.82           C  
ATOM   3253  CG  PHE A 501     167.624 126.177 165.489  1.00  0.82           C  
ATOM   3254  CD1 PHE A 501     166.848 127.332 165.311  1.00  0.82           C  
ATOM   3255  CD2 PHE A 501     168.208 125.936 166.742  1.00  0.82           C  
ATOM   3256  CE1 PHE A 501     166.634 128.221 166.371  1.00  0.82           C  
ATOM   3257  CE2 PHE A 501     167.991 126.819 167.809  1.00  0.82           C  
ATOM   3258  CZ  PHE A 501     167.203 127.961 167.623  1.00  0.82           C  
ATOM   3259  N   SER A 502     171.133 126.654 164.030  1.00  0.84           N  
ATOM   3260  CA  SER A 502     172.513 126.604 164.485  1.00  0.84           C  
ATOM   3261  C   SER A 502     172.686 126.232 165.947  1.00  0.84           C  
ATOM   3262  O   SER A 502     171.967 126.656 166.854  1.00  0.84           O  
ATOM   3263  CB  SER A 502     173.320 127.889 164.156  1.00  0.84           C  
ATOM   3264  OG  SER A 502     172.842 129.013 164.895  1.00  0.84           O  
ATOM   3265  N   THR A 503     173.694 125.385 166.227  1.00  0.83           N  
ATOM   3266  CA  THR A 503     173.819 124.763 167.535  1.00  0.83           C  
ATOM   3267  C   THR A 503     174.331 125.715 168.596  1.00  0.83           C  
ATOM   3268  O   THR A 503     174.125 125.493 169.784  1.00  0.83           O  
ATOM   3269  CB  THR A 503     174.668 123.491 167.534  1.00  0.83           C  
ATOM   3270  CG2 THR A 503     174.119 122.480 166.516  1.00  0.83           C  
ATOM   3271  OG1 THR A 503     176.031 123.732 167.196  1.00  0.83           O  
ATOM   3272  N   LEU A 504     174.976 126.830 168.195  1.00  0.82           N  
ATOM   3273  CA  LEU A 504     175.354 127.912 169.089  1.00  0.82           C  
ATOM   3274  C   LEU A 504     174.159 128.621 169.709  1.00  0.82           C  
ATOM   3275  O   LEU A 504     174.107 128.820 170.922  1.00  0.82           O  
ATOM   3276  CB  LEU A 504     176.245 128.930 168.337  1.00  0.82           C  
ATOM   3277  CG  LEU A 504     176.799 130.089 169.195  1.00  0.82           C  
ATOM   3278  CD1 LEU A 504     177.690 129.604 170.350  1.00  0.82           C  
ATOM   3279  CD2 LEU A 504     177.591 131.066 168.314  1.00  0.82           C  
ATOM   3280  N   VAL A 505     173.133 128.954 168.897  1.00  0.84           N  
ATOM   3281  CA  VAL A 505     171.888 129.560 169.355  1.00  0.84           C  
ATOM   3282  C   VAL A 505     171.121 128.620 170.274  1.00  0.84           C  
ATOM   3283  O   VAL A 505     170.603 129.019 171.315  1.00  0.84           O  
ATOM   3284  CB  VAL A 505     171.033 130.018 168.178  1.00  0.84           C  
ATOM   3285  CG1 VAL A 505     169.705 130.639 168.658  1.00  0.84           C  
ATOM   3286  CG2 VAL A 505     171.821 131.081 167.386  1.00  0.84           C  
ATOM   3287  N   TYR A 506     171.092 127.311 169.945  1.00  0.83           N  
ATOM   3288  CA  TYR A 506     170.522 126.285 170.805  1.00  0.83           C  
ATOM   3289  C   TYR A 506     171.212 126.160 172.168  1.00  0.83           C  
ATOM   3290  O   TYR A 506     170.552 126.082 173.204  1.00  0.83           O  
ATOM   3291  CB  TYR A 506     170.539 124.922 170.056  1.00  0.83           C  
ATOM   3292  CG  TYR A 506     169.761 123.869 170.800  1.00  0.83           C  
ATOM   3293  CD1 TYR A 506     170.433 122.798 171.413  1.00  0.83           C  
ATOM   3294  CD2 TYR A 506     168.369 123.981 170.959  1.00  0.83           C  
ATOM   3295  CE1 TYR A 506     169.727 121.862 172.182  1.00  0.83           C  
ATOM   3296  CE2 TYR A 506     167.661 123.043 171.726  1.00  0.83           C  
ATOM   3297  CZ  TYR A 506     168.345 121.990 172.343  1.00  0.83           C  
ATOM   3298  OH  TYR A 506     167.654 121.058 173.138  1.00  0.83           O  
ATOM   3299  N   ARG A 507     172.562 126.176 172.215  1.00  0.77           N  
ATOM   3300  CA  ARG A 507     173.293 126.202 173.473  1.00  0.77           C  
ATOM   3301  C   ARG A 507     173.029 127.463 174.287  1.00  0.77           C  
ATOM   3302  O   ARG A 507     172.831 127.402 175.496  1.00  0.77           O  
ATOM   3303  CB  ARG A 507     174.821 126.050 173.255  1.00  0.77           C  
ATOM   3304  CG  ARG A 507     175.231 124.635 172.798  1.00  0.77           C  
ATOM   3305  CD  ARG A 507     176.746 124.388 172.756  1.00  0.77           C  
ATOM   3306  NE  ARG A 507     177.378 125.329 171.766  1.00  0.77           N  
ATOM   3307  CZ  ARG A 507     177.538 125.060 170.462  1.00  0.77           C  
ATOM   3308  NH1 ARG A 507     178.202 125.914 169.688  1.00  0.77           N1+
ATOM   3309  NH2 ARG A 507     177.037 123.963 169.912  1.00  0.77           N  
ATOM   3310  N   ASN A 508     172.982 128.636 173.628  1.00  0.81           N  
ATOM   3311  CA  ASN A 508     172.686 129.908 174.266  1.00  0.81           C  
ATOM   3312  C   ASN A 508     171.270 129.951 174.865  1.00  0.81           C  
ATOM   3313  O   ASN A 508     171.062 130.401 175.991  1.00  0.81           O  
ATOM   3314  CB  ASN A 508     172.913 131.039 173.224  1.00  0.81           C  
ATOM   3315  CG  ASN A 508     173.422 132.323 173.868  1.00  0.81           C  
ATOM   3316  ND2 ASN A 508     173.237 133.455 173.152  1.00  0.81           N  
ATOM   3317  OD1 ASN A 508     174.017 132.326 174.945  1.00  0.81           O  
ATOM   3318  N   LEU A 509     170.266 129.416 174.138  1.00  0.84           N  
ATOM   3319  CA  LEU A 509     168.908 129.223 174.625  1.00  0.84           C  
ATOM   3320  C   LEU A 509     168.813 128.264 175.811  1.00  0.84           C  
ATOM   3321  O   LEU A 509     168.100 128.519 176.781  1.00  0.84           O  
ATOM   3322  CB  LEU A 509     167.993 128.734 173.470  1.00  0.84           C  
ATOM   3323  CG  LEU A 509     166.496 128.564 173.821  1.00  0.84           C  
ATOM   3324  CD1 LEU A 509     165.852 129.875 174.290  1.00  0.84           C  
ATOM   3325  CD2 LEU A 509     165.717 128.022 172.612  1.00  0.84           C  
ATOM   3326  N   GLN A 510     169.566 127.142 175.787  1.00  0.80           N  
ATOM   3327  CA  GLN A 510     169.652 126.209 176.903  1.00  0.80           C  
ATOM   3328  C   GLN A 510     170.207 126.850 178.170  1.00  0.80           C  
ATOM   3329  O   GLN A 510     169.682 126.642 179.265  1.00  0.80           O  
ATOM   3330  CB  GLN A 510     170.521 124.982 176.517  1.00  0.80           C  
ATOM   3331  CG  GLN A 510     170.632 123.873 177.600  1.00  0.80           C  
ATOM   3332  CD  GLN A 510     169.319 123.127 177.866  1.00  0.80           C  
ATOM   3333  NE2 GLN A 510     168.902 122.314 176.867  1.00  0.80           N  
ATOM   3334  OE1 GLN A 510     168.689 123.215 178.926  1.00  0.80           O  
ATOM   3335  N   ILE A 511     171.264 127.687 178.057  1.00  0.80           N  
ATOM   3336  CA  ILE A 511     171.772 128.474 179.178  1.00  0.80           C  
ATOM   3337  C   ILE A 511     170.722 129.440 179.699  1.00  0.80           C  
ATOM   3338  O   ILE A 511     170.414 129.429 180.890  1.00  0.80           O  
ATOM   3339  CB  ILE A 511     173.041 129.246 178.806  1.00  0.80           C  
ATOM   3340  CG1 ILE A 511     174.185 128.260 178.472  1.00  0.80           C  
ATOM   3341  CG2 ILE A 511     173.469 130.199 179.951  1.00  0.80           C  
ATOM   3342  CD1 ILE A 511     175.385 128.947 177.809  1.00  0.80           C  
ATOM   3343  N   ALA A 512     170.087 130.225 178.803  1.00  0.84           N  
ATOM   3344  CA  ALA A 512     169.107 131.240 179.142  1.00  0.84           C  
ATOM   3345  C   ALA A 512     167.870 130.707 179.850  1.00  0.84           C  
ATOM   3346  O   ALA A 512     167.388 131.289 180.817  1.00  0.84           O  
ATOM   3347  CB  ALA A 512     168.691 131.984 177.858  1.00  0.84           C  
ATOM   3348  N   LYS A 513     167.343 129.552 179.404  1.00  0.80           N  
ATOM   3349  CA  LYS A 513     166.230 128.870 180.041  1.00  0.80           C  
ATOM   3350  C   LYS A 513     166.527 128.422 181.468  1.00  0.80           C  
ATOM   3351  O   LYS A 513     165.701 128.568 182.367  1.00  0.80           O  
ATOM   3352  CB  LYS A 513     165.815 127.684 179.129  1.00  0.80           C  
ATOM   3353  CG  LYS A 513     164.610 126.832 179.583  1.00  0.80           C  
ATOM   3354  CD  LYS A 513     164.929 125.670 180.549  1.00  0.80           C  
ATOM   3355  CE  LYS A 513     166.000 124.715 180.012  1.00  0.80           C  
ATOM   3356  NZ  LYS A 513     166.210 123.589 180.939  1.00  0.80           N1+
ATOM   3357  N   ASN A 514     167.726 127.865 181.732  1.00  0.81           N  
ATOM   3358  CA  ASN A 514     168.115 127.510 183.088  1.00  0.81           C  
ATOM   3359  C   ASN A 514     168.454 128.721 183.961  1.00  0.81           C  
ATOM   3360  O   ASN A 514     168.135 128.765 185.149  1.00  0.81           O  
ATOM   3361  CB  ASN A 514     169.308 126.523 183.097  1.00  0.81           C  
ATOM   3362  CG  ASN A 514     168.898 125.206 182.451  1.00  0.81           C  
ATOM   3363  ND2 ASN A 514     169.696 124.743 181.465  1.00  0.81           N  
ATOM   3364  OD1 ASN A 514     167.883 124.590 182.787  1.00  0.81           O  
ATOM   3365  N   SER A 515     169.154 129.733 183.409  1.00  0.84           N  
ATOM   3366  CA  SER A 515     169.577 130.902 184.165  1.00  0.84           C  
ATOM   3367  C   SER A 515     168.494 131.942 184.417  1.00  0.84           C  
ATOM   3368  O   SER A 515     168.385 132.461 185.528  1.00  0.84           O  
ATOM   3369  CB  SER A 515     170.827 131.591 183.555  1.00  0.84           C  
ATOM   3370  OG  SER A 515     170.578 132.096 182.245  1.00  0.84           O  
ATOM   3371  N   TYR A 516     167.649 132.279 183.433  1.00  0.82           N  
ATOM   3372  CA  TYR A 516     166.725 133.398 183.525  1.00  0.82           C  
ATOM   3373  C   TYR A 516     165.337 132.949 183.114  1.00  0.82           C  
ATOM   3374  O   TYR A 516     164.716 133.502 182.209  1.00  0.82           O  
ATOM   3375  CB  TYR A 516     167.161 134.600 182.639  1.00  0.82           C  
ATOM   3376  CG  TYR A 516     168.502 135.150 183.058  1.00  0.82           C  
ATOM   3377  CD1 TYR A 516     168.674 135.752 184.317  1.00  0.82           C  
ATOM   3378  CD2 TYR A 516     169.599 135.089 182.183  1.00  0.82           C  
ATOM   3379  CE1 TYR A 516     169.925 136.271 184.693  1.00  0.82           C  
ATOM   3380  CE2 TYR A 516     170.849 135.603 182.559  1.00  0.82           C  
ATOM   3381  CZ  TYR A 516     171.017 136.198 183.814  1.00  0.82           C  
ATOM   3382  OH  TYR A 516     172.276 136.727 184.186  1.00  0.82           O  
ATOM   3383  N   ASN A 517     164.833 131.904 183.799  1.00  0.83           N  
ATOM   3384  CA  ASN A 517     163.549 131.285 183.537  1.00  0.83           C  
ATOM   3385  C   ASN A 517     162.334 132.210 183.674  1.00  0.83           C  
ATOM   3386  O   ASN A 517     162.288 133.112 184.509  1.00  0.83           O  
ATOM   3387  CB  ASN A 517     163.377 130.020 184.421  1.00  0.83           C  
ATOM   3388  CG  ASN A 517     162.421 129.026 183.771  1.00  0.83           C  
ATOM   3389  ND2 ASN A 517     162.141 127.913 184.484  1.00  0.83           N  
ATOM   3390  OD1 ASN A 517     161.927 129.220 182.658  1.00  0.83           O  
ATOM   3391  N   ASP A 518     161.319 131.967 182.828  1.00  0.84           N  
ATOM   3392  CA  ASP A 518     160.166 132.813 182.651  1.00  0.84           C  
ATOM   3393  C   ASP A 518     159.072 131.949 182.003  1.00  0.84           C  
ATOM   3394  O   ASP A 518     159.355 130.879 181.452  1.00  0.84           O  
ATOM   3395  CB  ASP A 518     160.607 134.021 181.768  1.00  0.84           C  
ATOM   3396  CG  ASP A 518     159.722 135.239 181.840  1.00  0.84           C  
ATOM   3397  OD1 ASP A 518     158.492 135.091 181.666  1.00  0.84           O  
ATOM   3398  OD2 ASP A 518     160.276 136.368 181.918  1.00  0.84           O1-
ATOM   3399  N   ALA A 519     157.789 132.373 182.063  1.00  0.88           N  
ATOM   3400  CA  ALA A 519     156.643 131.606 181.593  1.00  0.88           C  
ATOM   3401  C   ALA A 519     156.647 131.394 180.086  1.00  0.88           C  
ATOM   3402  O   ALA A 519     156.508 130.278 179.579  1.00  0.88           O  
ATOM   3403  CB  ALA A 519     155.332 132.313 182.005  1.00  0.88           C  
ATOM   3404  N   LEU A 520     156.886 132.477 179.319  1.00  0.84           N  
ATOM   3405  CA  LEU A 520     157.008 132.398 177.874  1.00  0.84           C  
ATOM   3406  C   LEU A 520     158.207 131.574 177.421  1.00  0.84           C  
ATOM   3407  O   LEU A 520     158.112 130.751 176.512  1.00  0.84           O  
ATOM   3408  CB  LEU A 520     157.076 133.809 177.235  1.00  0.84           C  
ATOM   3409  CG  LEU A 520     157.221 133.816 175.693  1.00  0.84           C  
ATOM   3410  CD1 LEU A 520     156.064 133.092 174.989  1.00  0.84           C  
ATOM   3411  CD2 LEU A 520     157.333 135.247 175.151  1.00  0.84           C  
ATOM   3412  N   LEU A 521     159.373 131.755 178.070  1.00  0.86           N  
ATOM   3413  CA  LEU A 521     160.597 131.062 177.707  1.00  0.86           C  
ATOM   3414  C   LEU A 521     160.519 129.557 177.928  1.00  0.86           C  
ATOM   3415  O   LEU A 521     160.973 128.768 177.099  1.00  0.86           O  
ATOM   3416  CB  LEU A 521     161.811 131.681 178.437  1.00  0.86           C  
ATOM   3417  CG  LEU A 521     163.182 131.300 177.836  1.00  0.86           C  
ATOM   3418  CD1 LEU A 521     163.358 131.815 176.398  1.00  0.86           C  
ATOM   3419  CD2 LEU A 521     164.319 131.846 178.708  1.00  0.86           C  
ATOM   3420  N   THR A 522     159.863 129.120 179.029  1.00  0.85           N  
ATOM   3421  CA  THR A 522     159.551 127.706 179.264  1.00  0.85           C  
ATOM   3422  C   THR A 522     158.690 127.113 178.164  1.00  0.85           C  
ATOM   3423  O   THR A 522     158.992 126.043 177.638  1.00  0.85           O  
ATOM   3424  CB  THR A 522     158.831 127.463 180.588  1.00  0.85           C  
ATOM   3425  CG2 THR A 522     158.449 125.986 180.780  1.00  0.85           C  
ATOM   3426  OG1 THR A 522     159.700 127.738 181.673  1.00  0.85           O  
ATOM   3427  N   PHE A 523     157.617 127.816 177.736  1.00  0.84           N  
ATOM   3428  CA  PHE A 523     156.751 127.366 176.655  1.00  0.84           C  
ATOM   3429  C   PHE A 523     157.475 127.242 175.310  1.00  0.84           C  
ATOM   3430  O   PHE A 523     157.354 126.235 174.613  1.00  0.84           O  
ATOM   3431  CB  PHE A 523     155.528 128.320 176.546  1.00  0.84           C  
ATOM   3432  CG  PHE A 523     154.505 127.823 175.554  1.00  0.84           C  
ATOM   3433  CD1 PHE A 523     153.677 126.731 175.867  1.00  0.84           C  
ATOM   3434  CD2 PHE A 523     154.391 128.423 174.287  1.00  0.84           C  
ATOM   3435  CE1 PHE A 523     152.755 126.244 174.930  1.00  0.84           C  
ATOM   3436  CE2 PHE A 523     153.468 127.940 173.351  1.00  0.84           C  
ATOM   3437  CZ  PHE A 523     152.652 126.849 173.671  1.00  0.84           C  
ATOM   3438  N   VAL A 524     158.301 128.242 174.942  1.00  0.86           N  
ATOM   3439  CA  VAL A 524     159.107 128.212 173.727  1.00  0.86           C  
ATOM   3440  C   VAL A 524     160.122 127.074 173.734  1.00  0.86           C  
ATOM   3441  O   VAL A 524     160.265 126.351 172.749  1.00  0.86           O  
ATOM   3442  CB  VAL A 524     159.782 129.561 173.476  1.00  0.86           C  
ATOM   3443  CG1 VAL A 524     160.750 129.501 172.275  1.00  0.86           C  
ATOM   3444  CG2 VAL A 524     158.691 130.610 173.183  1.00  0.86           C  
ATOM   3445  N   TRP A 525     160.813 126.826 174.866  1.00  0.84           N  
ATOM   3446  CA  TRP A 525     161.718 125.693 174.998  1.00  0.84           C  
ATOM   3447  C   TRP A 525     161.017 124.342 174.866  1.00  0.84           C  
ATOM   3448  O   TRP A 525     161.505 123.436 174.190  1.00  0.84           O  
ATOM   3449  CB  TRP A 525     162.499 125.763 176.339  1.00  0.84           C  
ATOM   3450  CG  TRP A 525     163.590 124.705 176.490  1.00  0.84           C  
ATOM   3451  CD1 TRP A 525     164.700 124.513 175.714  1.00  0.84           C  
ATOM   3452  CD2 TRP A 525     163.588 123.646 177.465  1.00  0.84           C  
ATOM   3453  CE2 TRP A 525     164.720 122.842 177.202  1.00  0.84           C  
ATOM   3454  CE3 TRP A 525     162.717 123.344 178.511  1.00  0.84           C  
ATOM   3455  NE1 TRP A 525     165.395 123.397 176.139  1.00  0.84           N  
ATOM   3456  CZ2 TRP A 525     164.997 121.725 177.980  1.00  0.84           C  
ATOM   3457  CZ3 TRP A 525     163.006 122.223 179.305  1.00  0.84           C  
ATOM   3458  CH2 TRP A 525     164.126 121.420 179.040  1.00  0.84           C  
ATOM   3459  N   LYS A 526     159.822 124.181 175.470  1.00  0.83           N  
ATOM   3460  CA  LYS A 526     159.012 122.989 175.287  1.00  0.83           C  
ATOM   3461  C   LYS A 526     158.560 122.777 173.845  1.00  0.83           C  
ATOM   3462  O   LYS A 526     158.604 121.655 173.345  1.00  0.83           O  
ATOM   3463  CB  LYS A 526     157.786 122.977 176.236  1.00  0.83           C  
ATOM   3464  CG  LYS A 526     158.134 122.843 177.735  1.00  0.83           C  
ATOM   3465  CD  LYS A 526     158.860 121.543 178.134  1.00  0.83           C  
ATOM   3466  CE  LYS A 526     158.020 120.277 177.933  1.00  0.83           C  
ATOM   3467  NZ  LYS A 526     158.797 119.086 178.343  1.00  0.83           N1+
ATOM   3468  N   LEU A 527     158.154 123.845 173.128  1.00  0.84           N  
ATOM   3469  CA  LEU A 527     157.829 123.782 171.712  1.00  0.84           C  
ATOM   3470  C   LEU A 527     159.013 123.386 170.831  1.00  0.84           C  
ATOM   3471  O   LEU A 527     158.902 122.511 169.972  1.00  0.84           O  
ATOM   3472  CB  LEU A 527     157.248 125.138 171.238  1.00  0.84           C  
ATOM   3473  CG  LEU A 527     156.696 125.153 169.795  1.00  0.84           C  
ATOM   3474  CD1 LEU A 527     155.521 124.178 169.616  1.00  0.84           C  
ATOM   3475  CD2 LEU A 527     156.260 126.571 169.399  1.00  0.84           C  
ATOM   3476  N   VAL A 528     160.205 123.975 171.066  1.00  0.85           N  
ATOM   3477  CA  VAL A 528     161.440 123.621 170.373  1.00  0.85           C  
ATOM   3478  C   VAL A 528     161.857 122.186 170.645  1.00  0.85           C  
ATOM   3479  O   VAL A 528     162.225 121.446 169.736  1.00  0.85           O  
ATOM   3480  CB  VAL A 528     162.578 124.581 170.724  1.00  0.85           C  
ATOM   3481  CG1 VAL A 528     163.934 124.114 170.148  1.00  0.85           C  
ATOM   3482  CG2 VAL A 528     162.252 125.970 170.143  1.00  0.85           C  
ATOM   3483  N   ALA A 529     161.773 121.718 171.905  1.00  0.88           N  
ATOM   3484  CA  ALA A 529     162.083 120.344 172.244  1.00  0.88           C  
ATOM   3485  C   ALA A 529     161.083 119.329 171.695  1.00  0.88           C  
ATOM   3486  O   ALA A 529     161.433 118.176 171.443  1.00  0.88           O  
ATOM   3487  CB  ALA A 529     162.231 120.199 173.770  1.00  0.88           C  
ATOM   3488  N   ASN A 530     159.811 119.724 171.475  1.00  0.83           N  
ATOM   3489  CA  ASN A 530     158.856 118.927 170.725  1.00  0.83           C  
ATOM   3490  C   ASN A 530     159.193 118.800 169.243  1.00  0.83           C  
ATOM   3491  O   ASN A 530     159.183 117.693 168.717  1.00  0.83           O  
ATOM   3492  CB  ASN A 530     157.410 119.448 170.926  1.00  0.83           C  
ATOM   3493  CG  ASN A 530     156.925 119.082 172.325  1.00  0.83           C  
ATOM   3494  ND2 ASN A 530     155.944 119.859 172.835  1.00  0.83           N  
ATOM   3495  OD1 ASN A 530     157.369 118.101 172.935  1.00  0.83           O  
ATOM   3496  N   PHE A 531     159.566 119.902 168.560  1.00  0.81           N  
ATOM   3497  CA  PHE A 531     159.942 119.872 167.148  1.00  0.81           C  
ATOM   3498  C   PHE A 531     161.336 119.303 166.889  1.00  0.81           C  
ATOM   3499  O   PHE A 531     161.688 118.981 165.760  1.00  0.81           O  
ATOM   3500  CB  PHE A 531     159.919 121.305 166.543  1.00  0.81           C  
ATOM   3501  CG  PHE A 531     158.551 121.704 166.066  1.00  0.81           C  
ATOM   3502  CD1 PHE A 531     157.981 121.068 164.949  1.00  0.81           C  
ATOM   3503  CD2 PHE A 531     157.868 122.778 166.658  1.00  0.81           C  
ATOM   3504  CE1 PHE A 531     156.752 121.500 164.432  1.00  0.81           C  
ATOM   3505  CE2 PHE A 531     156.641 123.216 166.142  1.00  0.81           C  
ATOM   3506  CZ  PHE A 531     156.084 122.577 165.027  1.00  0.81           C  
ATOM   3507  N   ARG A 532     162.195 119.182 167.919  1.00  0.75           N  
ATOM   3508  CA  ARG A 532     163.542 118.672 167.738  1.00  0.75           C  
ATOM   3509  C   ARG A 532     163.624 117.149 167.687  1.00  0.75           C  
ATOM   3510  O   ARG A 532     164.610 116.582 167.214  1.00  0.75           O  
ATOM   3511  CB  ARG A 532     164.455 119.225 168.865  1.00  0.75           C  
ATOM   3512  CG  ARG A 532     165.956 118.863 168.766  1.00  0.75           C  
ATOM   3513  CD  ARG A 532     166.658 119.248 167.445  1.00  0.75           C  
ATOM   3514  NE  ARG A 532     166.739 120.746 167.335  1.00  0.75           N  
ATOM   3515  CZ  ARG A 532     167.585 121.511 168.037  1.00  0.75           C  
ATOM   3516  NH1 ARG A 532     168.481 120.987 168.868  1.00  0.75           N1+
ATOM   3517  NH2 ARG A 532     167.540 122.831 167.897  1.00  0.75           N  
ATOM   3518  N   ARG A 533     162.585 116.430 168.149  1.00  0.66           N  
ATOM   3519  CA  ARG A 533     162.525 114.990 167.987  1.00  0.66           C  
ATOM   3520  C   ARG A 533     162.141 114.609 166.562  1.00  0.66           C  
ATOM   3521  O   ARG A 533     161.619 115.415 165.803  1.00  0.66           O  
ATOM   3522  CB  ARG A 533     161.570 114.319 169.002  1.00  0.66           C  
ATOM   3523  CG  ARG A 533     162.034 114.484 170.465  1.00  0.66           C  
ATOM   3524  CD  ARG A 533     161.191 113.703 171.481  1.00  0.66           C  
ATOM   3525  NE  ARG A 533     159.780 114.205 171.396  1.00  0.66           N  
ATOM   3526  CZ  ARG A 533     159.296 115.247 172.083  1.00  0.66           C  
ATOM   3527  NH1 ARG A 533     158.025 115.606 171.922  1.00  0.66           N1+
ATOM   3528  NH2 ARG A 533     160.057 115.975 172.890  1.00  0.66           N  
ATOM   3529  N   GLY A 534     162.460 113.367 166.153  1.00  0.45           N  
ATOM   3530  CA  GLY A 534     162.098 112.844 164.837  1.00  0.45           C  
ATOM   3531  C   GLY A 534     163.196 112.970 163.818  1.00  0.45           C  
ATOM   3532  O   GLY A 534     163.162 112.294 162.794  1.00  0.45           O  
ATOM   3533  N   PHE A 535     164.224 113.799 164.121  1.00  0.27           N  
ATOM   3534  CA  PHE A 535     165.500 113.901 163.414  1.00  0.27           C  
ATOM   3535  C   PHE A 535     166.070 112.566 162.938  1.00  0.27           C  
ATOM   3536  O   PHE A 535     166.125 111.583 163.682  1.00  0.27           O  
ATOM   3537  CB  PHE A 535     166.561 114.649 164.289  1.00  0.27           C  
ATOM   3538  CG  PHE A 535     167.903 114.906 163.612  1.00  0.27           C  
ATOM   3539  CD1 PHE A 535     167.997 115.403 162.297  1.00  0.27           C  
ATOM   3540  CD2 PHE A 535     169.098 114.641 164.309  1.00  0.27           C  
ATOM   3541  CE1 PHE A 535     169.244 115.652 161.707  1.00  0.27           C  
ATOM   3542  CE2 PHE A 535     170.348 114.873 163.717  1.00  0.27           C  
ATOM   3543  CZ  PHE A 535     170.419 115.386 162.418  1.00  0.27           C  
ATOM   3544  N   ARG A 536     166.543 112.510 161.677  1.00  0.30           N  
ATOM   3545  CA  ARG A 536     167.250 111.373 161.134  1.00  0.30           C  
ATOM   3546  C   ARG A 536     168.482 111.015 161.943  1.00  0.30           C  
ATOM   3547  O   ARG A 536     169.107 111.868 162.564  1.00  0.30           O  
ATOM   3548  CB  ARG A 536     167.686 111.667 159.674  1.00  0.30           C  
ATOM   3549  CG  ARG A 536     168.143 110.488 158.789  1.00  0.30           C  
ATOM   3550  CD  ARG A 536     167.062 109.432 158.540  1.00  0.30           C  
ATOM   3551  NE  ARG A 536     167.641 108.418 157.598  1.00  0.30           N  
ATOM   3552  CZ  ARG A 536     167.140 107.194 157.389  1.00  0.30           C  
ATOM   3553  NH1 ARG A 536     167.739 106.438 156.473  1.00  0.30           N1+
ATOM   3554  NH2 ARG A 536     166.007 106.795 157.946  1.00  0.30           N  
ATOM   3555  N   LYS A 537     168.868 109.720 161.957  1.00  0.38           N  
ATOM   3556  CA  LYS A 537     170.178 109.245 162.378  1.00  0.38           C  
ATOM   3557  C   LYS A 537     171.328 110.229 162.158  1.00  0.38           C  
ATOM   3558  O   LYS A 537     171.454 110.790 161.073  1.00  0.38           O  
ATOM   3559  CB  LYS A 537     170.546 107.964 161.585  1.00  0.38           C  
ATOM   3560  CG  LYS A 537     169.522 106.823 161.686  1.00  0.38           C  
ATOM   3561  CD  LYS A 537     169.967 105.597 160.869  1.00  0.38           C  
ATOM   3562  CE  LYS A 537     169.028 104.397 161.038  1.00  0.38           C  
ATOM   3563  NZ  LYS A 537     169.560 103.211 160.327  1.00  0.38           N1+
ATOM   3564  N   GLU A 538     172.190 110.456 163.165  1.00  0.33           N  
ATOM   3565  CA  GLU A 538     173.273 111.419 163.073  1.00  0.33           C  
ATOM   3566  C   GLU A 538     174.230 111.145 161.899  1.00  0.33           C  
ATOM   3567  O   GLU A 538     174.328 110.017 161.396  1.00  0.33           O  
ATOM   3568  CB  GLU A 538     173.928 111.598 164.465  1.00  0.33           C  
ATOM   3569  CG  GLU A 538     174.706 112.922 164.686  1.00  0.33           C  
ATOM   3570  CD  GLU A 538     174.915 113.247 166.171  1.00  0.33           C  
ATOM   3571  OE1 GLU A 538     175.426 114.364 166.445  1.00  0.33           O  
ATOM   3572  OE2 GLU A 538     174.529 112.416 167.034  1.00  0.33           O1-
ATOM   3573  N   ASP A 539     174.802 112.238 161.347  1.00  0.35           N  
ATOM   3574  CA  ASP A 539     175.565 112.297 160.108  1.00  0.35           C  
ATOM   3575  C   ASP A 539     174.716 112.177 158.832  1.00  0.35           C  
ATOM   3576  O   ASP A 539     175.205 111.794 157.770  1.00  0.35           O  
ATOM   3577  CB  ASP A 539     176.767 111.317 160.065  1.00  0.35           C  
ATOM   3578  CG  ASP A 539     177.654 111.511 161.277  1.00  0.35           C  
ATOM   3579  OD1 ASP A 539     178.072 112.673 161.508  1.00  0.35           O  
ATOM   3580  OD2 ASP A 539     177.933 110.492 161.958  1.00  0.35           O1-
ATOM   3581  N   ARG A 540     173.401 112.491 158.873  1.00  0.32           N  
ATOM   3582  CA  ARG A 540     172.533 112.407 157.700  1.00  0.32           C  
ATOM   3583  C   ARG A 540     171.859 113.740 157.433  1.00  0.32           C  
ATOM   3584  O   ARG A 540     171.597 114.533 158.328  1.00  0.32           O  
ATOM   3585  CB  ARG A 540     171.403 111.344 157.837  1.00  0.32           C  
ATOM   3586  CG  ARG A 540     171.786 109.869 157.571  1.00  0.32           C  
ATOM   3587  CD  ARG A 540     172.879 109.316 158.489  1.00  0.32           C  
ATOM   3588  NE  ARG A 540     172.968 107.843 158.272  1.00  0.32           N  
ATOM   3589  CZ  ARG A 540     173.780 107.073 159.009  1.00  0.32           C  
ATOM   3590  NH1 ARG A 540     173.994 105.818 158.617  1.00  0.32           N1+
ATOM   3591  NH2 ARG A 540     174.388 107.518 160.106  1.00  0.32           N  
ATOM   3592  N   ASN A 541     171.520 113.987 156.150  1.00  0.31           N  
ATOM   3593  CA  ASN A 541     170.943 115.239 155.683  1.00  0.31           C  
ATOM   3594  C   ASN A 541     169.418 115.205 155.613  1.00  0.31           C  
ATOM   3595  O   ASN A 541     168.812 115.998 154.899  1.00  0.31           O  
ATOM   3596  CB  ASN A 541     171.406 115.543 154.230  1.00  0.31           C  
ATOM   3597  CG  ASN A 541     172.920 115.649 154.133  1.00  0.31           C  
ATOM   3598  ND2 ASN A 541     173.520 114.915 153.165  1.00  0.31           N  
ATOM   3599  OD1 ASN A 541     173.572 116.385 154.866  1.00  0.31           O  
ATOM   3600  N   GLY A 542     168.753 114.235 156.270  1.00  0.32           N  
ATOM   3601  CA  GLY A 542     167.291 114.177 156.279  1.00  0.32           C  
ATOM   3602  C   GLY A 542     166.625 113.672 155.017  1.00  0.32           C  
ATOM   3603  O   GLY A 542     165.410 113.706 154.878  1.00  0.32           O  
ATOM   3604  N   ARG A 543     167.379 113.166 154.024  1.00  0.27           N  
ATOM   3605  CA  ARG A 543     166.812 112.763 152.737  1.00  0.27           C  
ATOM   3606  C   ARG A 543     165.801 111.624 152.846  1.00  0.27           C  
ATOM   3607  O   ARG A 543     164.710 111.664 152.289  1.00  0.27           O  
ATOM   3608  CB  ARG A 543     167.944 112.410 151.736  1.00  0.27           C  
ATOM   3609  CG  ARG A 543     168.861 113.620 151.446  1.00  0.27           C  
ATOM   3610  CD  ARG A 543     170.025 113.316 150.498  1.00  0.27           C  
ATOM   3611  NE  ARG A 543     170.811 114.593 150.355  1.00  0.27           N  
ATOM   3612  CZ  ARG A 543     171.919 114.715 149.607  1.00  0.27           C  
ATOM   3613  NH1 ARG A 543     172.449 115.918 149.395  1.00  0.27           N1+
ATOM   3614  NH2 ARG A 543     172.511 113.654 149.070  1.00  0.27           N  
ATOM   3615  N   ASP A 544     166.125 110.619 153.666  1.00  0.27           N  
ATOM   3616  CA  ASP A 544     165.267 109.512 154.019  1.00  0.27           C  
ATOM   3617  C   ASP A 544     164.585 109.787 155.377  1.00  0.27           C  
ATOM   3618  O   ASP A 544     164.254 108.877 156.144  1.00  0.27           O  
ATOM   3619  CB  ASP A 544     166.084 108.179 154.002  1.00  0.27           C  
ATOM   3620  CG  ASP A 544     167.589 108.385 153.851  1.00  0.27           C  
ATOM   3621  OD1 ASP A 544     168.087 108.488 152.711  1.00  0.27           O  
ATOM   3622  OD2 ASP A 544     168.271 108.472 154.913  1.00  0.27           O1-
ATOM   3623  N   GLU A 545     164.396 111.084 155.708  1.00  0.29           N  
ATOM   3624  CA  GLU A 545     163.601 111.596 156.817  1.00  0.29           C  
ATOM   3625  C   GLU A 545     162.381 112.354 156.290  1.00  0.29           C  
ATOM   3626  O   GLU A 545     161.521 112.810 157.037  1.00  0.29           O  
ATOM   3627  CB  GLU A 545     164.458 112.564 157.669  1.00  0.29           C  
ATOM   3628  CG  GLU A 545     163.937 112.980 159.073  1.00  0.29           C  
ATOM   3629  CD  GLU A 545     164.743 114.144 159.664  1.00  0.29           C  
ATOM   3630  OE1 GLU A 545     165.966 114.229 159.378  1.00  0.29           O  
ATOM   3631  OE2 GLU A 545     164.182 114.943 160.453  1.00  0.29           O1-
ATOM   3632  N   MET A 546     162.235 112.474 154.958  1.00  0.29           N  
ATOM   3633  CA  MET A 546     161.006 112.936 154.344  1.00  0.29           C  
ATOM   3634  C   MET A 546     159.877 111.921 154.554  1.00  0.29           C  
ATOM   3635  O   MET A 546     160.117 110.722 154.414  1.00  0.29           O  
ATOM   3636  CB  MET A 546     161.234 113.183 152.831  1.00  0.29           C  
ATOM   3637  CG  MET A 546     162.366 114.196 152.550  1.00  0.29           C  
ATOM   3638  SD  MET A 546     162.710 114.482 150.786  1.00  0.29           S  
ATOM   3639  CE  MET A 546     161.224 115.477 150.478  1.00  0.29           C  
ATOM   3640  N   ASP A 547     158.643 112.374 154.891  1.00  0.22           N  
ATOM   3641  CA  ASP A 547     157.492 111.510 155.152  1.00  0.22           C  
ATOM   3642  C   ASP A 547     157.695 110.553 156.351  1.00  0.22           C  
ATOM   3643  O   ASP A 547     157.668 109.325 156.249  1.00  0.22           O  
ATOM   3644  CB  ASP A 547     157.045 110.812 153.832  1.00  0.22           C  
ATOM   3645  CG  ASP A 547     155.572 110.432 153.790  1.00  0.22           C  
ATOM   3646  OD1 ASP A 547     155.165 109.888 152.729  1.00  0.22           O  
ATOM   3647  OD2 ASP A 547     154.837 110.703 154.772  1.00  0.22           O1-
ATOM   3648  N   ILE A 548     157.971 111.126 157.545  1.00  0.25           N  
ATOM   3649  CA  ILE A 548     158.257 110.366 158.765  1.00  0.25           C  
ATOM   3650  C   ILE A 548     157.164 110.612 159.774  1.00  0.25           C  
ATOM   3651  O   ILE A 548     156.297 109.773 160.016  1.00  0.25           O  
ATOM   3652  CB  ILE A 548     159.624 110.721 159.356  1.00  0.25           C  
ATOM   3653  CG1 ILE A 548     160.746 110.226 158.425  1.00  0.25           C  
ATOM   3654  CG2 ILE A 548     159.845 110.172 160.788  1.00  0.25           C  
ATOM   3655  CD1 ILE A 548     160.923 108.710 158.309  1.00  0.25           C  
ATOM   3656  N   GLU A 549     157.172 111.798 160.402  1.00  0.41           N  
ATOM   3657  CA  GLU A 549     156.175 112.199 161.357  1.00  0.41           C  
ATOM   3658  C   GLU A 549     155.261 113.171 160.643  1.00  0.41           C  
ATOM   3659  O   GLU A 549     155.218 114.362 160.956  1.00  0.41           O  
ATOM   3660  CB  GLU A 549     156.787 112.830 162.634  1.00  0.41           C  
ATOM   3661  CG  GLU A 549     157.348 111.800 163.653  1.00  0.41           C  
ATOM   3662  CD  GLU A 549     157.978 112.411 164.910  1.00  0.41           C  
ATOM   3663  OE1 GLU A 549     157.395 113.376 165.470  1.00  0.41           O  
ATOM   3664  OE2 GLU A 549     159.025 111.873 165.353  1.00  0.41           O1-
ATOM   3665  N   LEU A 550     154.486 112.654 159.654  1.00  0.40           N  
ATOM   3666  CA  LEU A 550     153.504 113.406 158.886  1.00  0.40           C  
ATOM   3667  C   LEU A 550     152.318 113.794 159.760  1.00  0.40           C  
ATOM   3668  O   LEU A 550     151.208 113.277 159.674  1.00  0.40           O  
ATOM   3669  CB  LEU A 550     153.020 112.628 157.629  1.00  0.40           C  
ATOM   3670  CG  LEU A 550     152.080 113.412 156.673  1.00  0.40           C  
ATOM   3671  CD1 LEU A 550     152.799 114.580 155.989  1.00  0.40           C  
ATOM   3672  CD2 LEU A 550     151.485 112.481 155.606  1.00  0.40           C  
ATOM   3673  N   HIS A 551     152.562 114.733 160.683  1.00  0.32           N  
ATOM   3674  CA  HIS A 551     151.598 115.173 161.647  1.00  0.32           C  
ATOM   3675  C   HIS A 551     150.729 116.272 161.036  1.00  0.32           C  
ATOM   3676  O   HIS A 551     151.167 117.420 160.962  1.00  0.32           O  
ATOM   3677  CB  HIS A 551     152.286 115.779 162.908  1.00  0.32           C  
ATOM   3678  CG  HIS A 551     153.338 115.065 163.688  1.00  0.32           C  
ATOM   3679  CD2 HIS A 551     154.632 115.434 163.872  1.00  0.32           C  
ATOM   3680  ND1 HIS A 551     152.971 114.120 164.629  1.00  0.32           N  
ATOM   3681  CE1 HIS A 551     154.057 113.926 165.354  1.00  0.32           C  
ATOM   3682  NE2 HIS A 551     155.086 114.699 164.944  1.00  0.32           N  
ATOM   3683  N   ASP A 552     149.485 115.951 160.628  1.00  0.41           N  
ATOM   3684  CA  ASP A 552     148.347 116.802 160.290  1.00  0.41           C  
ATOM   3685  C   ASP A 552     148.537 118.317 160.061  1.00  0.41           C  
ATOM   3686  O   ASP A 552     149.344 118.781 159.258  1.00  0.41           O  
ATOM   3687  CB  ASP A 552     147.162 116.543 161.269  1.00  0.41           C  
ATOM   3688  CG  ASP A 552     146.782 115.072 161.403  1.00  0.41           C  
ATOM   3689  OD1 ASP A 552     147.408 114.204 160.749  1.00  0.41           O  
ATOM   3690  OD2 ASP A 552     145.833 114.831 162.188  1.00  0.41           O1-
ATOM   3691  N   VAL A 553     147.713 119.139 160.757  1.00  0.45           N  
ATOM   3692  CA  VAL A 553     147.776 120.597 160.715  1.00  0.45           C  
ATOM   3693  C   VAL A 553     147.851 121.173 162.128  1.00  0.45           C  
ATOM   3694  O   VAL A 553     148.717 121.988 162.443  1.00  0.45           O  
ATOM   3695  CB  VAL A 553     146.556 121.199 160.018  1.00  0.45           C  
ATOM   3696  CG1 VAL A 553     146.720 122.727 159.901  1.00  0.45           C  
ATOM   3697  CG2 VAL A 553     146.410 120.611 158.602  1.00  0.45           C  
ATOM   3698  N   SER A 554     146.974 120.709 163.048  1.00  0.39           N  
ATOM   3699  CA  SER A 554     146.989 121.060 164.469  1.00  0.39           C  
ATOM   3700  C   SER A 554     147.399 119.950 165.464  1.00  0.39           C  
ATOM   3701  O   SER A 554     146.826 119.945 166.553  1.00  0.39           O  
ATOM   3702  CB  SER A 554     145.589 121.588 164.882  1.00  0.39           C  
ATOM   3703  OG  SER A 554     144.558 120.660 164.543  1.00  0.39           O  
ATOM   3704  N   PRO A 555     148.294 118.986 165.228  1.00  0.53           N  
ATOM   3705  CA  PRO A 555     148.466 117.804 166.078  1.00  0.53           C  
ATOM   3706  C   PRO A 555     149.355 118.015 167.301  1.00  0.53           C  
ATOM   3707  O   PRO A 555     148.859 117.925 168.418  1.00  0.53           O  
ATOM   3708  CB  PRO A 555     149.130 116.811 165.120  1.00  0.53           C  
ATOM   3709  CG  PRO A 555     149.980 117.703 164.212  1.00  0.53           C  
ATOM   3710  CD  PRO A 555     149.194 118.973 164.088  1.00  0.53           C  
ATOM   3711  N   ILE A 556     150.672 118.287 167.143  1.00  0.67           N  
ATOM   3712  CA  ILE A 556     151.581 118.531 168.251  1.00  0.67           C  
ATOM   3713  C   ILE A 556     151.649 120.019 168.533  1.00  0.67           C  
ATOM   3714  O   ILE A 556     152.116 120.453 169.582  1.00  0.67           O  
ATOM   3715  CB  ILE A 556     152.980 117.948 168.009  1.00  0.67           C  
ATOM   3716  CG1 ILE A 556     153.741 118.514 166.784  1.00  0.67           C  
ATOM   3717  CG2 ILE A 556     152.838 116.415 167.869  1.00  0.67           C  
ATOM   3718  CD1 ILE A 556     154.573 119.773 167.062  1.00  0.67           C  
ATOM   3719  N   THR A 557     151.127 120.840 167.599  1.00  0.68           N  
ATOM   3720  CA  THR A 557     150.827 122.240 167.840  1.00  0.68           C  
ATOM   3721  C   THR A 557     149.913 122.720 166.737  1.00  0.68           C  
ATOM   3722  O   THR A 557     149.831 122.107 165.674  1.00  0.68           O  
ATOM   3723  CB  THR A 557     152.034 123.177 167.963  1.00  0.68           C  
ATOM   3724  CG2 THR A 557     152.748 123.424 166.622  1.00  0.68           C  
ATOM   3725  OG1 THR A 557     151.641 124.437 168.491  1.00  0.68           O  
ATOM   3726  N   ARG A 558     149.222 123.852 166.962  1.00  0.64           N  
ATOM   3727  CA  ARG A 558     148.509 124.602 165.949  1.00  0.64           C  
ATOM   3728  C   ARG A 558     149.264 125.907 165.730  1.00  0.64           C  
ATOM   3729  O   ARG A 558     150.362 126.093 166.241  1.00  0.64           O  
ATOM   3730  CB  ARG A 558     147.000 124.798 166.301  1.00  0.64           C  
ATOM   3731  CG  ARG A 558     146.679 125.456 167.665  1.00  0.64           C  
ATOM   3732  CD  ARG A 558     145.211 125.312 168.127  1.00  0.64           C  
ATOM   3733  NE  ARG A 558     144.333 126.095 167.186  1.00  0.64           N  
ATOM   3734  CZ  ARG A 558     143.007 125.909 167.087  1.00  0.64           C  
ATOM   3735  NH1 ARG A 558     142.381 124.989 167.811  1.00  0.64           N1+
ATOM   3736  NH2 ARG A 558     142.292 126.671 166.259  1.00  0.64           N  
ATOM   3737  N   HIS A 559     148.724 126.840 164.920  1.00  0.78           N  
ATOM   3738  CA  HIS A 559     149.392 128.104 164.605  1.00  0.78           C  
ATOM   3739  C   HIS A 559     150.792 128.044 163.956  1.00  0.78           C  
ATOM   3740  O   HIS A 559     151.747 128.558 164.542  1.00  0.78           O  
ATOM   3741  CB  HIS A 559     149.411 129.035 165.836  1.00  0.78           C  
ATOM   3742  CG  HIS A 559     148.043 129.291 166.389  1.00  0.78           C  
ATOM   3743  CD2 HIS A 559     147.556 129.074 167.640  1.00  0.78           C  
ATOM   3744  ND1 HIS A 559     147.103 129.952 165.617  1.00  0.78           N  
ATOM   3745  CE1 HIS A 559     146.076 130.143 166.422  1.00  0.78           C  
ATOM   3746  NE2 HIS A 559     146.294 129.624 167.653  1.00  0.78           N  
ATOM   3747  N   PRO A 560     150.999 127.466 162.759  1.00  0.85           N  
ATOM   3748  CA  PRO A 560     152.334 127.270 162.178  1.00  0.85           C  
ATOM   3749  C   PRO A 560     153.106 128.548 161.888  1.00  0.85           C  
ATOM   3750  O   PRO A 560     154.335 128.531 161.873  1.00  0.85           O  
ATOM   3751  CB  PRO A 560     152.076 126.486 160.876  1.00  0.85           C  
ATOM   3752  CG  PRO A 560     150.717 125.818 161.091  1.00  0.85           C  
ATOM   3753  CD  PRO A 560     149.961 126.846 161.927  1.00  0.85           C  
ATOM   3754  N   LEU A 561     152.402 129.665 161.617  1.00  0.84           N  
ATOM   3755  CA  LEU A 561     152.991 130.963 161.335  1.00  0.84           C  
ATOM   3756  C   LEU A 561     153.786 131.511 162.510  1.00  0.84           C  
ATOM   3757  O   LEU A 561     154.897 132.006 162.345  1.00  0.84           O  
ATOM   3758  CB  LEU A 561     151.900 131.985 160.911  1.00  0.84           C  
ATOM   3759  CG  LEU A 561     151.536 131.970 159.406  1.00  0.84           C  
ATOM   3760  CD1 LEU A 561     152.727 132.415 158.544  1.00  0.84           C  
ATOM   3761  CD2 LEU A 561     150.979 130.631 158.893  1.00  0.84           C  
ATOM   3762  N   GLN A 562     153.261 131.387 163.744  1.00  0.83           N  
ATOM   3763  CA  GLN A 562     153.975 131.717 164.962  1.00  0.83           C  
ATOM   3764  C   GLN A 562     155.212 130.859 165.164  1.00  0.83           C  
ATOM   3765  O   GLN A 562     156.259 131.371 165.544  1.00  0.83           O  
ATOM   3766  CB  GLN A 562     153.066 131.649 166.217  1.00  0.83           C  
ATOM   3767  CG  GLN A 562     152.156 132.890 166.415  1.00  0.83           C  
ATOM   3768  CD  GLN A 562     150.946 132.955 165.479  1.00  0.83           C  
ATOM   3769  NE2 GLN A 562     150.165 134.049 165.636  1.00  0.83           N  
ATOM   3770  OE1 GLN A 562     150.666 132.103 164.636  1.00  0.83           O  
ATOM   3771  N   ALA A 563     155.158 129.546 164.865  1.00  0.89           N  
ATOM   3772  CA  ALA A 563     156.331 128.688 164.916  1.00  0.89           C  
ATOM   3773  C   ALA A 563     157.447 129.105 163.948  1.00  0.89           C  
ATOM   3774  O   ALA A 563     158.618 129.182 164.322  1.00  0.89           O  
ATOM   3775  CB  ALA A 563     155.906 127.230 164.652  1.00  0.89           C  
ATOM   3776  N   LEU A 564     157.102 129.447 162.689  1.00  0.89           N  
ATOM   3777  CA  LEU A 564     158.045 130.003 161.730  1.00  0.89           C  
ATOM   3778  C   LEU A 564     158.589 131.380 162.124  1.00  0.89           C  
ATOM   3779  O   LEU A 564     159.783 131.661 162.009  1.00  0.89           O  
ATOM   3780  CB  LEU A 564     157.407 130.049 160.321  1.00  0.89           C  
ATOM   3781  CG  LEU A 564     158.352 130.507 159.187  1.00  0.89           C  
ATOM   3782  CD1 LEU A 564     159.583 129.599 159.048  1.00  0.89           C  
ATOM   3783  CD2 LEU A 564     157.600 130.543 157.851  1.00  0.89           C  
ATOM   3784  N   PHE A 565     157.725 132.276 162.646  1.00  0.89           N  
ATOM   3785  CA  PHE A 565     158.108 133.578 163.170  1.00  0.89           C  
ATOM   3786  C   PHE A 565     159.070 133.473 164.354  1.00  0.89           C  
ATOM   3787  O   PHE A 565     160.085 134.166 164.401  1.00  0.89           O  
ATOM   3788  CB  PHE A 565     156.812 134.349 163.556  1.00  0.89           C  
ATOM   3789  CG  PHE A 565     157.056 135.716 164.144  1.00  0.89           C  
ATOM   3790  CD1 PHE A 565     157.586 136.765 163.373  1.00  0.89           C  
ATOM   3791  CD2 PHE A 565     156.759 135.952 165.496  1.00  0.89           C  
ATOM   3792  CE1 PHE A 565     157.805 138.028 163.936  1.00  0.89           C  
ATOM   3793  CE2 PHE A 565     156.977 137.211 166.063  1.00  0.89           C  
ATOM   3794  CZ  PHE A 565     157.495 138.252 165.282  1.00  0.89           C  
ATOM   3795  N   ILE A 566     158.804 132.555 165.309  1.00  0.89           N  
ATOM   3796  CA  ILE A 566     159.681 132.275 166.438  1.00  0.89           C  
ATOM   3797  C   ILE A 566     161.037 131.736 165.985  1.00  0.89           C  
ATOM   3798  O   ILE A 566     162.076 132.178 166.470  1.00  0.89           O  
ATOM   3799  CB  ILE A 566     158.999 131.445 167.527  1.00  0.89           C  
ATOM   3800  CG1 ILE A 566     157.874 132.300 168.170  1.00  0.89           C  
ATOM   3801  CG2 ILE A 566     160.018 131.016 168.607  1.00  0.89           C  
ATOM   3802  CD1 ILE A 566     156.971 131.527 169.139  1.00  0.89           C  
ATOM   3803  N   TRP A 567     161.087 130.841 164.973  1.00  0.88           N  
ATOM   3804  CA  TRP A 567     162.344 130.414 164.362  1.00  0.88           C  
ATOM   3805  C   TRP A 567     163.163 131.573 163.778  1.00  0.88           C  
ATOM   3806  O   TRP A 567     164.367 131.685 164.010  1.00  0.88           O  
ATOM   3807  CB  TRP A 567     162.052 129.364 163.246  1.00  0.88           C  
ATOM   3808  CG  TRP A 567     163.263 128.811 162.495  1.00  0.88           C  
ATOM   3809  CD1 TRP A 567     164.124 127.814 162.859  1.00  0.88           C  
ATOM   3810  CD2 TRP A 567     163.709 129.283 161.209  1.00  0.88           C  
ATOM   3811  CE2 TRP A 567     164.865 128.544 160.877  1.00  0.88           C  
ATOM   3812  CE3 TRP A 567     163.200 130.250 160.343  1.00  0.88           C  
ATOM   3813  NE1 TRP A 567     165.101 127.648 161.896  1.00  0.88           N  
ATOM   3814  CZ2 TRP A 567     165.531 128.763 159.678  1.00  0.88           C  
ATOM   3815  CZ3 TRP A 567     163.860 130.453 159.122  1.00  0.88           C  
ATOM   3816  CH2 TRP A 567     165.011 129.721 158.792  1.00  0.88           C  
ATOM   3817  N   ALA A 568     162.509 132.492 163.039  1.00  0.91           N  
ATOM   3818  CA  ALA A 568     163.153 133.643 162.441  1.00  0.91           C  
ATOM   3819  C   ALA A 568     163.733 134.645 163.440  1.00  0.91           C  
ATOM   3820  O   ALA A 568     164.861 135.117 163.284  1.00  0.91           O  
ATOM   3821  CB  ALA A 568     162.133 134.345 161.522  1.00  0.91           C  
ATOM   3822  N   ILE A 569     162.979 134.986 164.508  1.00  0.88           N  
ATOM   3823  CA  ILE A 569     163.449 135.885 165.558  1.00  0.88           C  
ATOM   3824  C   ILE A 569     164.578 135.300 166.405  1.00  0.88           C  
ATOM   3825  O   ILE A 569     165.513 136.018 166.753  1.00  0.88           O  
ATOM   3826  CB  ILE A 569     162.340 136.475 166.430  1.00  0.88           C  
ATOM   3827  CG1 ILE A 569     161.617 135.392 167.257  1.00  0.88           C  
ATOM   3828  CG2 ILE A 569     161.375 137.263 165.514  1.00  0.88           C  
ATOM   3829  CD1 ILE A 569     160.420 135.901 168.063  1.00  0.88           C  
ATOM   3830  N   LEU A 570     164.565 133.978 166.714  1.00  0.87           N  
ATOM   3831  CA  LEU A 570     165.611 133.309 167.486  1.00  0.87           C  
ATOM   3832  C   LEU A 570     166.998 133.390 166.856  1.00  0.87           C  
ATOM   3833  O   LEU A 570     168.005 133.419 167.556  1.00  0.87           O  
ATOM   3834  CB  LEU A 570     165.290 131.809 167.738  1.00  0.87           C  
ATOM   3835  CG  LEU A 570     164.209 131.513 168.802  1.00  0.87           C  
ATOM   3836  CD1 LEU A 570     163.972 130.000 168.907  1.00  0.87           C  
ATOM   3837  CD2 LEU A 570     164.575 132.068 170.182  1.00  0.87           C  
ATOM   3838  N   GLN A 571     167.087 133.436 165.513  1.00  0.83           N  
ATOM   3839  CA  GLN A 571     168.352 133.535 164.807  1.00  0.83           C  
ATOM   3840  C   GLN A 571     168.740 134.971 164.473  1.00  0.83           C  
ATOM   3841  O   GLN A 571     169.676 135.193 163.709  1.00  0.83           O  
ATOM   3842  CB  GLN A 571     168.289 132.742 163.477  1.00  0.83           C  
ATOM   3843  CG  GLN A 571     167.996 131.241 163.680  1.00  0.83           C  
ATOM   3844  CD  GLN A 571     168.039 130.466 162.360  1.00  0.83           C  
ATOM   3845  NE2 GLN A 571     168.130 129.126 162.508  1.00  0.83           N  
ATOM   3846  OE1 GLN A 571     168.011 130.989 161.240  1.00  0.83           O  
ATOM   3847  N   ASN A 572     168.017 135.977 165.017  1.00  0.85           N  
ATOM   3848  CA  ASN A 572     168.283 137.401 164.844  1.00  0.85           C  
ATOM   3849  C   ASN A 572     168.180 137.918 163.406  1.00  0.85           C  
ATOM   3850  O   ASN A 572     168.762 138.939 163.043  1.00  0.85           O  
ATOM   3851  CB  ASN A 572     169.623 137.839 165.513  1.00  0.85           C  
ATOM   3852  CG  ASN A 572     169.514 137.734 167.029  1.00  0.85           C  
ATOM   3853  ND2 ASN A 572     168.677 138.620 167.618  1.00  0.85           N  
ATOM   3854  OD1 ASN A 572     170.139 136.910 167.693  1.00  0.85           O  
ATOM   3855  N   LYS A 573     167.356 137.284 162.548  1.00  0.82           N  
ATOM   3856  CA  LYS A 573     167.268 137.667 161.149  1.00  0.82           C  
ATOM   3857  C   LYS A 573     166.347 138.867 160.943  1.00  0.82           C  
ATOM   3858  O   LYS A 573     165.121 138.754 160.873  1.00  0.82           O  
ATOM   3859  CB  LYS A 573     166.809 136.475 160.277  1.00  0.82           C  
ATOM   3860  CG  LYS A 573     167.880 135.377 160.173  1.00  0.82           C  
ATOM   3861  CD  LYS A 573     167.418 134.181 159.323  1.00  0.82           C  
ATOM   3862  CE  LYS A 573     168.553 133.190 159.031  1.00  0.82           C  
ATOM   3863  NZ  LYS A 573     168.010 131.914 158.512  1.00  0.82           N1+
ATOM   3864  N   LYS A 574     166.941 140.082 160.862  1.00  0.84           N  
ATOM   3865  CA  LYS A 574     166.200 141.333 160.831  1.00  0.84           C  
ATOM   3866  C   LYS A 574     165.248 141.483 159.651  1.00  0.84           C  
ATOM   3867  O   LYS A 574     164.061 141.712 159.852  1.00  0.84           O  
ATOM   3868  CB  LYS A 574     167.144 142.570 160.872  1.00  0.84           C  
ATOM   3869  CG  LYS A 574     167.990 142.677 162.156  1.00  0.84           C  
ATOM   3870  CD  LYS A 574     168.752 144.012 162.271  1.00  0.84           C  
ATOM   3871  CE  LYS A 574     169.499 144.167 163.609  1.00  0.84           C  
ATOM   3872  NZ  LYS A 574     170.197 145.467 163.653  1.00  0.84           N1+
ATOM   3873  N   GLU A 575     165.701 141.324 158.390  1.00  0.84           N  
ATOM   3874  CA  GLU A 575     164.812 141.464 157.243  1.00  0.84           C  
ATOM   3875  C   GLU A 575     163.796 140.330 157.089  1.00  0.84           C  
ATOM   3876  O   GLU A 575     162.608 140.575 156.875  1.00  0.84           O  
ATOM   3877  CB  GLU A 575     165.595 141.685 155.929  1.00  0.84           C  
ATOM   3878  CG  GLU A 575     166.373 143.027 155.874  1.00  0.84           C  
ATOM   3879  CD  GLU A 575     166.854 143.424 154.470  1.00  0.84           C  
ATOM   3880  OE1 GLU A 575     166.533 142.725 153.474  1.00  0.84           O  
ATOM   3881  OE2 GLU A 575     167.527 144.484 154.394  1.00  0.84           O1-
ATOM   3882  N   LEU A 576     164.213 139.053 157.247  1.00  0.87           N  
ATOM   3883  CA  LEU A 576     163.339 137.890 157.119  1.00  0.87           C  
ATOM   3884  C   LEU A 576     162.196 137.872 158.133  1.00  0.87           C  
ATOM   3885  O   LEU A 576     161.045 137.593 157.796  1.00  0.87           O  
ATOM   3886  CB  LEU A 576     164.191 136.590 157.172  1.00  0.87           C  
ATOM   3887  CG  LEU A 576     163.526 135.261 156.717  1.00  0.87           C  
ATOM   3888  CD1 LEU A 576     162.634 134.605 157.786  1.00  0.87           C  
ATOM   3889  CD2 LEU A 576     162.768 135.385 155.385  1.00  0.87           C  
ATOM   3890  N   SER A 577     162.469 138.236 159.407  1.00  0.90           N  
ATOM   3891  CA  SER A 577     161.423 138.364 160.422  1.00  0.90           C  
ATOM   3892  C   SER A 577     160.385 139.426 160.107  1.00  0.90           C  
ATOM   3893  O   SER A 577     159.191 139.204 160.291  1.00  0.90           O  
ATOM   3894  CB  SER A 577     161.947 138.561 161.873  1.00  0.90           C  
ATOM   3895  OG  SER A 577     162.603 139.817 162.074  1.00  0.90           O  
ATOM   3896  N   LYS A 578     160.804 140.595 159.574  1.00  0.84           N  
ATOM   3897  CA  LYS A 578     159.895 141.655 159.169  1.00  0.84           C  
ATOM   3898  C   LYS A 578     158.937 141.223 158.067  1.00  0.84           C  
ATOM   3899  O   LYS A 578     157.741 141.486 158.149  1.00  0.84           O  
ATOM   3900  CB  LYS A 578     160.670 142.926 158.729  1.00  0.84           C  
ATOM   3901  CG  LYS A 578     161.448 143.574 159.884  1.00  0.84           C  
ATOM   3902  CD  LYS A 578     162.361 144.734 159.448  1.00  0.84           C  
ATOM   3903  CE  LYS A 578     163.209 145.221 160.627  1.00  0.84           C  
ATOM   3904  NZ  LYS A 578     164.077 146.366 160.279  1.00  0.84           N1+
ATOM   3905  N   VAL A 579     159.439 140.495 157.046  1.00  0.86           N  
ATOM   3906  CA  VAL A 579     158.627 139.916 155.979  1.00  0.86           C  
ATOM   3907  C   VAL A 579     157.612 138.894 156.481  1.00  0.86           C  
ATOM   3908  O   VAL A 579     156.442 138.905 156.097  1.00  0.86           O  
ATOM   3909  CB  VAL A 579     159.524 139.260 154.925  1.00  0.86           C  
ATOM   3910  CG1 VAL A 579     158.710 138.479 153.868  1.00  0.86           C  
ATOM   3911  CG2 VAL A 579     160.355 140.356 154.232  1.00  0.86           C  
ATOM   3912  N   ILE A 580     158.018 137.976 157.382  1.00  0.86           N  
ATOM   3913  CA  ILE A 580     157.117 136.931 157.850  1.00  0.86           C  
ATOM   3914  C   ILE A 580     156.103 137.430 158.883  1.00  0.86           C  
ATOM   3915  O   ILE A 580     155.010 136.882 159.028  1.00  0.86           O  
ATOM   3916  CB  ILE A 580     157.906 135.702 158.302  1.00  0.86           C  
ATOM   3917  CG1 ILE A 580     157.120 134.387 158.113  1.00  0.86           C  
ATOM   3918  CG2 ILE A 580     158.393 135.825 159.755  1.00  0.86           C  
ATOM   3919  CD1 ILE A 580     156.965 133.996 156.641  1.00  0.86           C  
ATOM   3920  N   TRP A 581     156.400 138.559 159.568  1.00  0.86           N  
ATOM   3921  CA  TRP A 581     155.478 139.258 160.450  1.00  0.86           C  
ATOM   3922  C   TRP A 581     154.234 139.768 159.728  1.00  0.86           C  
ATOM   3923  O   TRP A 581     153.123 139.735 160.256  1.00  0.86           O  
ATOM   3924  CB  TRP A 581     156.198 140.432 161.168  1.00  0.86           C  
ATOM   3925  CG  TRP A 581     155.375 141.132 162.245  1.00  0.86           C  
ATOM   3926  CD1 TRP A 581     155.001 140.664 163.475  1.00  0.86           C  
ATOM   3927  CD2 TRP A 581     154.765 142.427 162.097  1.00  0.86           C  
ATOM   3928  CE2 TRP A 581     154.046 142.679 163.287  1.00  0.86           C  
ATOM   3929  CE3 TRP A 581     154.775 143.352 161.053  1.00  0.86           C  
ATOM   3930  NE1 TRP A 581     154.197 141.588 164.110  1.00  0.86           N  
ATOM   3931  CZ2 TRP A 581     153.341 143.863 163.456  1.00  0.86           C  
ATOM   3932  CZ3 TRP A 581     154.041 144.537 161.216  1.00  0.86           C  
ATOM   3933  CH2 TRP A 581     153.342 144.795 162.406  1.00  0.86           C  
ATOM   3934  N   GLU A 582     154.370 140.210 158.462  1.00  0.82           N  
ATOM   3935  CA  GLU A 582     153.269 140.735 157.675  1.00  0.82           C  
ATOM   3936  C   GLU A 582     152.213 139.675 157.324  1.00  0.82           C  
ATOM   3937  O   GLU A 582     151.094 140.006 156.934  1.00  0.82           O  
ATOM   3938  CB  GLU A 582     153.797 141.425 156.387  1.00  0.82           C  
ATOM   3939  CG  GLU A 582     154.709 142.659 156.652  1.00  0.82           C  
ATOM   3940  CD  GLU A 582     155.409 143.219 155.405  1.00  0.82           C  
ATOM   3941  OE1 GLU A 582     155.349 142.591 154.315  1.00  0.82           O  
ATOM   3942  OE2 GLU A 582     156.060 144.290 155.527  1.00  0.82           O1-
ATOM   3943  N   GLN A 583     152.520 138.373 157.505  1.00  0.82           N  
ATOM   3944  CA  GLN A 583     151.601 137.285 157.215  1.00  0.82           C  
ATOM   3945  C   GLN A 583     150.950 136.667 158.451  1.00  0.82           C  
ATOM   3946  O   GLN A 583     150.117 135.766 158.341  1.00  0.82           O  
ATOM   3947  CB  GLN A 583     152.351 136.170 156.446  1.00  0.82           C  
ATOM   3948  CG  GLN A 583     153.056 136.670 155.163  1.00  0.82           C  
ATOM   3949  CD  GLN A 583     152.065 137.301 154.182  1.00  0.82           C  
ATOM   3950  NE2 GLN A 583     152.324 138.569 153.788  1.00  0.82           N  
ATOM   3951  OE1 GLN A 583     151.084 136.685 153.765  1.00  0.82           O  
ATOM   3952  N   THR A 584     151.276 137.132 159.677  1.00  0.84           N  
ATOM   3953  CA  THR A 584     150.690 136.559 160.893  1.00  0.84           C  
ATOM   3954  C   THR A 584     149.314 137.125 161.228  1.00  0.84           C  
ATOM   3955  O   THR A 584     148.883 138.155 160.710  1.00  0.84           O  
ATOM   3956  CB  THR A 584     151.628 136.572 162.096  1.00  0.84           C  
ATOM   3957  CG2 THR A 584     151.695 137.945 162.773  1.00  0.84           C  
ATOM   3958  OG1 THR A 584     151.235 135.625 163.083  1.00  0.84           O  
ATOM   3959  N   ARG A 585     148.543 136.399 162.070  1.00  0.73           N  
ATOM   3960  CA  ARG A 585     147.143 136.705 162.328  1.00  0.73           C  
ATOM   3961  C   ARG A 585     146.906 137.704 163.446  1.00  0.73           C  
ATOM   3962  O   ARG A 585     146.176 138.669 163.257  1.00  0.73           O  
ATOM   3963  CB  ARG A 585     146.337 135.415 162.641  1.00  0.73           C  
ATOM   3964  CG  ARG A 585     146.410 134.342 161.530  1.00  0.73           C  
ATOM   3965  CD  ARG A 585     145.912 134.792 160.149  1.00  0.73           C  
ATOM   3966  NE  ARG A 585     144.440 135.054 160.275  1.00  0.73           N  
ATOM   3967  CZ  ARG A 585     143.703 135.699 159.360  1.00  0.73           C  
ATOM   3968  NH1 ARG A 585     144.248 136.206 158.259  1.00  0.73           N1+
ATOM   3969  NH2 ARG A 585     142.391 135.827 159.548  1.00  0.73           N  
ATOM   3970  N   GLY A 586     147.519 137.491 164.631  1.00  0.84           N  
ATOM   3971  CA  GLY A 586     147.417 138.409 165.768  1.00  0.84           C  
ATOM   3972  C   GLY A 586     148.646 139.260 165.817  1.00  0.84           C  
ATOM   3973  O   GLY A 586     149.644 138.899 166.443  1.00  0.84           O  
ATOM   3974  N   CYS A 587     148.619 140.383 165.093  1.00  0.84           N  
ATOM   3975  CA  CYS A 587     149.790 141.139 164.688  1.00  0.84           C  
ATOM   3976  C   CYS A 587     150.497 141.844 165.832  1.00  0.84           C  
ATOM   3977  O   CYS A 587     151.713 141.721 166.006  1.00  0.84           O  
ATOM   3978  CB  CYS A 587     149.398 142.181 163.605  1.00  0.84           C  
ATOM   3979  SG  CYS A 587     148.421 141.448 162.240  1.00  0.84           S  
ATOM   3980  N   THR A 588     149.739 142.571 166.679  1.00  0.85           N  
ATOM   3981  CA  THR A 588     150.286 143.250 167.856  1.00  0.85           C  
ATOM   3982  C   THR A 588     150.790 142.271 168.906  1.00  0.85           C  
ATOM   3983  O   THR A 588     151.877 142.421 169.462  1.00  0.85           O  
ATOM   3984  CB  THR A 588     149.346 144.305 168.441  1.00  0.85           C  
ATOM   3985  CG2 THR A 588     148.078 143.704 169.064  1.00  0.85           C  
ATOM   3986  OG1 THR A 588     149.991 145.083 169.441  1.00  0.85           O  
ATOM   3987  N   LEU A 589     150.037 141.175 169.144  1.00  0.85           N  
ATOM   3988  CA  LEU A 589     150.412 140.116 170.062  1.00  0.85           C  
ATOM   3989  C   LEU A 589     151.689 139.400 169.640  1.00  0.85           C  
ATOM   3990  O   LEU A 589     152.574 139.134 170.450  1.00  0.85           O  
ATOM   3991  CB  LEU A 589     149.243 139.108 170.196  1.00  0.85           C  
ATOM   3992  CG  LEU A 589     149.442 138.000 171.256  1.00  0.85           C  
ATOM   3993  CD1 LEU A 589     149.550 138.568 172.678  1.00  0.85           C  
ATOM   3994  CD2 LEU A 589     148.282 136.996 171.200  1.00  0.85           C  
ATOM   3995  N   ALA A 590     151.847 139.107 168.331  1.00  0.89           N  
ATOM   3996  CA  ALA A 590     153.072 138.553 167.797  1.00  0.89           C  
ATOM   3997  C   ALA A 590     154.286 139.467 167.931  1.00  0.89           C  
ATOM   3998  O   ALA A 590     155.368 139.022 168.308  1.00  0.89           O  
ATOM   3999  CB  ALA A 590     152.867 138.156 166.325  1.00  0.89           C  
ATOM   4000  N   ALA A 591     154.130 140.780 167.670  1.00  0.90           N  
ATOM   4001  CA  ALA A 591     155.195 141.751 167.848  1.00  0.90           C  
ATOM   4002  C   ALA A 591     155.677 141.861 169.294  1.00  0.90           C  
ATOM   4003  O   ALA A 591     156.874 141.878 169.573  1.00  0.90           O  
ATOM   4004  CB  ALA A 591     154.705 143.129 167.364  1.00  0.90           C  
ATOM   4005  N   LEU A 592     154.737 141.895 170.255  1.00  0.87           N  
ATOM   4006  CA  LEU A 592     155.054 141.931 171.667  1.00  0.87           C  
ATOM   4007  C   LEU A 592     155.608 140.612 172.213  1.00  0.87           C  
ATOM   4008  O   LEU A 592     156.474 140.566 173.086  1.00  0.87           O  
ATOM   4009  CB  LEU A 592     153.818 142.404 172.454  1.00  0.87           C  
ATOM   4010  CG  LEU A 592     154.188 143.179 173.729  1.00  0.87           C  
ATOM   4011  CD1 LEU A 592     154.746 144.575 173.410  1.00  0.87           C  
ATOM   4012  CD2 LEU A 592     152.967 143.330 174.631  1.00  0.87           C  
ATOM   4013  N   GLY A 593     155.161 139.462 171.665  1.00  0.89           N  
ATOM   4014  CA  GLY A 593     155.770 138.169 171.967  1.00  0.89           C  
ATOM   4015  C   GLY A 593     157.204 138.054 171.518  1.00  0.89           C  
ATOM   4016  O   GLY A 593     158.034 137.448 172.192  1.00  0.89           O  
ATOM   4017  N   ALA A 594     157.546 138.691 170.382  1.00  0.91           N  
ATOM   4018  CA  ALA A 594     158.916 138.869 169.957  1.00  0.91           C  
ATOM   4019  C   ALA A 594     159.736 139.774 170.866  1.00  0.91           C  
ATOM   4020  O   ALA A 594     160.868 139.437 171.209  1.00  0.91           O  
ATOM   4021  CB  ALA A 594     158.968 139.396 168.512  1.00  0.91           C  
ATOM   4022  N   SER A 595     159.192 140.930 171.321  1.00  0.90           N  
ATOM   4023  CA  SER A 595     159.920 141.818 172.229  1.00  0.90           C  
ATOM   4024  C   SER A 595     160.252 141.151 173.553  1.00  0.90           C  
ATOM   4025  O   SER A 595     161.403 141.159 173.985  1.00  0.90           O  
ATOM   4026  CB  SER A 595     159.230 143.196 172.498  1.00  0.90           C  
ATOM   4027  OG  SER A 595     158.022 143.075 173.253  1.00  0.90           O  
ATOM   4028  N   LYS A 596     159.274 140.473 174.190  1.00  0.85           N  
ATOM   4029  CA  LYS A 596     159.473 139.765 175.444  1.00  0.85           C  
ATOM   4030  C   LYS A 596     160.481 138.618 175.352  1.00  0.85           C  
ATOM   4031  O   LYS A 596     161.321 138.452 176.237  1.00  0.85           O  
ATOM   4032  CB  LYS A 596     158.110 139.310 176.035  1.00  0.85           C  
ATOM   4033  CG  LYS A 596     158.109 139.042 177.557  1.00  0.85           C  
ATOM   4034  CD  LYS A 596     158.228 137.560 177.948  1.00  0.85           C  
ATOM   4035  CE  LYS A 596     158.002 137.260 179.438  1.00  0.85           C  
ATOM   4036  NZ  LYS A 596     159.010 137.929 180.278  1.00  0.85           N1+
ATOM   4037  N   LEU A 597     160.451 137.823 174.258  1.00  0.87           N  
ATOM   4038  CA  LEU A 597     161.438 136.784 173.990  1.00  0.87           C  
ATOM   4039  C   LEU A 597     162.849 137.310 173.737  1.00  0.87           C  
ATOM   4040  O   LEU A 597     163.830 136.812 174.282  1.00  0.87           O  
ATOM   4041  CB  LEU A 597     160.988 135.934 172.773  1.00  0.87           C  
ATOM   4042  CG  LEU A 597     161.837 134.677 172.479  1.00  0.87           C  
ATOM   4043  CD1 LEU A 597     161.759 133.656 173.622  1.00  0.87           C  
ATOM   4044  CD2 LEU A 597     161.378 134.020 171.171  1.00  0.87           C  
ATOM   4045  N   LEU A 598     163.007 138.369 172.919  1.00  0.88           N  
ATOM   4046  CA  LEU A 598     164.312 138.958 172.668  1.00  0.88           C  
ATOM   4047  C   LEU A 598     164.928 139.601 173.911  1.00  0.88           C  
ATOM   4048  O   LEU A 598     166.134 139.507 174.129  1.00  0.88           O  
ATOM   4049  CB  LEU A 598     164.282 139.933 171.471  1.00  0.88           C  
ATOM   4050  CG  LEU A 598     163.998 139.273 170.101  1.00  0.88           C  
ATOM   4051  CD1 LEU A 598     163.803 140.353 169.032  1.00  0.88           C  
ATOM   4052  CD2 LEU A 598     165.116 138.322 169.648  1.00  0.88           C  
ATOM   4053  N   LYS A 599     164.117 140.222 174.801  1.00  0.84           N  
ATOM   4054  CA  LYS A 599     164.589 140.699 176.099  1.00  0.84           C  
ATOM   4055  C   LYS A 599     165.144 139.597 177.009  1.00  0.84           C  
ATOM   4056  O   LYS A 599     166.158 139.802 177.673  1.00  0.84           O  
ATOM   4057  CB  LYS A 599     163.498 141.466 176.903  1.00  0.84           C  
ATOM   4058  CG  LYS A 599     163.005 142.801 176.301  1.00  0.84           C  
ATOM   4059  CD  LYS A 599     164.041 143.943 176.280  1.00  0.84           C  
ATOM   4060  CE  LYS A 599     163.470 145.248 175.696  1.00  0.84           C  
ATOM   4061  NZ  LYS A 599     164.498 146.308 175.631  1.00  0.84           N1+
ATOM   4062  N   THR A 600     164.523 138.395 177.087  1.00  0.85           N  
ATOM   4063  CA  THR A 600     165.099 137.281 177.853  1.00  0.85           C  
ATOM   4064  C   THR A 600     166.387 136.743 177.258  1.00  0.85           C  
ATOM   4065  O   THR A 600     167.341 136.471 177.982  1.00  0.85           O  
ATOM   4066  CB  THR A 600     164.167 136.112 178.161  1.00  0.85           C  
ATOM   4067  CG2 THR A 600     163.000 136.605 179.026  1.00  0.85           C  
ATOM   4068  OG1 THR A 600     163.596 135.551 176.992  1.00  0.85           O  
ATOM   4069  N   LEU A 601     166.472 136.627 175.917  1.00  0.85           N  
ATOM   4070  CA  LEU A 601     167.694 136.284 175.204  1.00  0.85           C  
ATOM   4071  C   LEU A 601     168.822 137.294 175.386  1.00  0.85           C  
ATOM   4072  O   LEU A 601     169.983 136.923 175.510  1.00  0.85           O  
ATOM   4073  CB  LEU A 601     167.420 136.097 173.694  1.00  0.85           C  
ATOM   4074  CG  LEU A 601     166.498 134.905 173.370  1.00  0.85           C  
ATOM   4075  CD1 LEU A 601     166.035 134.987 171.913  1.00  0.85           C  
ATOM   4076  CD2 LEU A 601     167.180 133.555 173.641  1.00  0.85           C  
ATOM   4077  N   ALA A 602     168.515 138.604 175.439  1.00  0.85           N  
ATOM   4078  CA  ALA A 602     169.499 139.656 175.631  1.00  0.85           C  
ATOM   4079  C   ALA A 602     170.088 139.719 177.042  1.00  0.85           C  
ATOM   4080  O   ALA A 602     171.115 140.353 177.267  1.00  0.85           O  
ATOM   4081  CB  ALA A 602     168.865 141.014 175.269  1.00  0.85           C  
ATOM   4082  N   LYS A 603     169.476 139.039 178.036  1.00  0.80           N  
ATOM   4083  CA  LYS A 603     170.039 138.961 179.375  1.00  0.80           C  
ATOM   4084  C   LYS A 603     171.258 138.046 179.482  1.00  0.80           C  
ATOM   4085  O   LYS A 603     172.048 138.196 180.413  1.00  0.80           O  
ATOM   4086  CB  LYS A 603     168.978 138.492 180.408  1.00  0.80           C  
ATOM   4087  CG  LYS A 603     167.933 139.567 180.746  1.00  0.80           C  
ATOM   4088  CD  LYS A 603     166.964 139.103 181.849  1.00  0.80           C  
ATOM   4089  CE  LYS A 603     165.980 140.198 182.273  1.00  0.80           C  
ATOM   4090  NZ  LYS A 603     165.091 139.711 183.355  1.00  0.80           N1+
ATOM   4091  N   VAL A 604     171.436 137.082 178.551  1.00  0.82           N  
ATOM   4092  CA  VAL A 604     172.588 136.184 178.523  1.00  0.82           C  
ATOM   4093  C   VAL A 604     173.901 136.877 178.146  1.00  0.82           C  
ATOM   4094  O   VAL A 604     173.953 137.770 177.300  1.00  0.82           O  
ATOM   4095  CB  VAL A 604     172.308 134.955 177.655  1.00  0.82           C  
ATOM   4096  CG1 VAL A 604     172.636 135.213 176.172  1.00  0.82           C  
ATOM   4097  CG2 VAL A 604     173.068 133.719 178.177  1.00  0.82           C  
ATOM   4098  N   LYS A 605     175.022 136.495 178.788  1.00  0.72           N  
ATOM   4099  CA  LYS A 605     176.284 137.204 178.676  1.00  0.72           C  
ATOM   4100  C   LYS A 605     177.408 136.299 178.206  1.00  0.72           C  
ATOM   4101  O   LYS A 605     178.585 136.598 178.399  1.00  0.72           O  
ATOM   4102  CB  LYS A 605     176.644 137.825 180.048  1.00  0.72           C  
ATOM   4103  CG  LYS A 605     175.574 138.820 180.513  1.00  0.72           C  
ATOM   4104  CD  LYS A 605     175.726 139.276 181.965  1.00  0.72           C  
ATOM   4105  CE  LYS A 605     174.506 140.095 182.389  1.00  0.72           C  
ATOM   4106  NZ  LYS A 605     174.563 140.351 183.840  1.00  0.72           N1+
ATOM   4107  N   ASN A 606     177.062 135.152 177.588  1.00  0.70           N  
ATOM   4108  CA  ASN A 606     178.003 134.228 176.974  1.00  0.70           C  
ATOM   4109  C   ASN A 606     178.648 134.767 175.686  1.00  0.70           C  
ATOM   4110  O   ASN A 606     179.848 134.630 175.473  1.00  0.70           O  
ATOM   4111  CB  ASN A 606     177.263 132.887 176.719  1.00  0.70           C  
ATOM   4112  CG  ASN A 606     178.229 131.710 176.628  1.00  0.70           C  
ATOM   4113  ND2 ASN A 606     177.796 130.659 175.895  1.00  0.70           N  
ATOM   4114  OD1 ASN A 606     179.308 131.674 177.216  1.00  0.70           O  
ATOM   4115  N   ASP A 607     177.848 135.410 174.810  1.00  0.69           N  
ATOM   4116  CA  ASP A 607     178.297 136.089 173.607  1.00  0.69           C  
ATOM   4117  C   ASP A 607     177.627 137.456 173.630  1.00  0.69           C  
ATOM   4118  O   ASP A 607     176.412 137.571 173.800  1.00  0.69           O  
ATOM   4119  CB  ASP A 607     177.907 135.275 172.334  1.00  0.69           C  
ATOM   4120  CG  ASP A 607     178.147 135.975 170.995  1.00  0.69           C  
ATOM   4121  OD1 ASP A 607     178.756 137.076 170.956  1.00  0.69           O  
ATOM   4122  OD2 ASP A 607     177.651 135.427 169.980  1.00  0.69           O1-
ATOM   4123  N   ILE A 608     178.415 138.536 173.474  1.00  0.72           N  
ATOM   4124  CA  ILE A 608     177.900 139.888 173.509  1.00  0.72           C  
ATOM   4125  C   ILE A 608     177.520 140.410 172.126  1.00  0.72           C  
ATOM   4126  O   ILE A 608     176.730 141.347 171.995  1.00  0.72           O  
ATOM   4127  CB  ILE A 608     178.908 140.807 174.197  1.00  0.72           C  
ATOM   4128  CG1 ILE A 608     178.262 142.157 174.589  1.00  0.72           C  
ATOM   4129  CG2 ILE A 608     180.187 140.983 173.345  1.00  0.72           C  
ATOM   4130  CD1 ILE A 608     179.105 142.962 175.581  1.00  0.72           C  
ATOM   4131  N   ASN A 609     178.015 139.781 171.036  1.00  0.74           N  
ATOM   4132  CA  ASN A 609     177.769 140.250 169.680  1.00  0.74           C  
ATOM   4133  C   ASN A 609     176.328 140.007 169.263  1.00  0.74           C  
ATOM   4134  O   ASN A 609     175.624 140.912 168.819  1.00  0.74           O  
ATOM   4135  CB  ASN A 609     178.732 139.563 168.679  1.00  0.74           C  
ATOM   4136  CG  ASN A 609     180.157 140.035 168.946  1.00  0.74           C  
ATOM   4137  ND2 ASN A 609     181.104 139.078 169.056  1.00  0.74           N  
ATOM   4138  OD1 ASN A 609     180.427 141.232 169.044  1.00  0.74           O  
ATOM   4139  N   ALA A 610     175.820 138.782 169.501  1.00  0.81           N  
ATOM   4140  CA  ALA A 610     174.419 138.457 169.317  1.00  0.81           C  
ATOM   4141  C   ALA A 610     173.487 139.229 170.255  1.00  0.81           C  
ATOM   4142  O   ALA A 610     172.398 139.664 169.877  1.00  0.81           O  
ATOM   4143  CB  ALA A 610     174.226 136.940 169.503  1.00  0.81           C  
ATOM   4144  N   ALA A 611     173.909 139.442 171.519  1.00  0.82           N  
ATOM   4145  CA  ALA A 611     173.136 140.131 172.534  1.00  0.82           C  
ATOM   4146  C   ALA A 611     172.780 141.576 172.185  1.00  0.82           C  
ATOM   4147  O   ALA A 611     171.644 142.008 172.384  1.00  0.82           O  
ATOM   4148  CB  ALA A 611     173.901 140.088 173.868  1.00  0.82           C  
ATOM   4149  N   GLY A 612     173.726 142.347 171.601  1.00  0.84           N  
ATOM   4150  CA  GLY A 612     173.465 143.735 171.220  1.00  0.84           C  
ATOM   4151  C   GLY A 612     172.491 143.875 170.078  1.00  0.84           C  
ATOM   4152  O   GLY A 612     171.553 144.666 170.147  1.00  0.84           O  
ATOM   4153  N   GLU A 613     172.636 143.049 169.021  1.00  0.81           N  
ATOM   4154  CA  GLU A 613     171.683 142.992 167.924  1.00  0.81           C  
ATOM   4155  C   GLU A 613     170.299 142.537 168.368  1.00  0.81           C  
ATOM   4156  O   GLU A 613     169.267 143.037 167.915  1.00  0.81           O  
ATOM   4157  CB  GLU A 613     172.161 142.051 166.801  1.00  0.81           C  
ATOM   4158  CG  GLU A 613     173.474 142.514 166.125  1.00  0.81           C  
ATOM   4159  CD  GLU A 613     173.688 141.867 164.757  1.00  0.81           C  
ATOM   4160  OE1 GLU A 613     172.754 141.179 164.266  1.00  0.81           O  
ATOM   4161  OE2 GLU A 613     174.770 142.111 164.167  1.00  0.81           O1-
ATOM   4162  N   SER A 614     170.247 141.574 169.312  1.00  0.88           N  
ATOM   4163  CA  SER A 614     169.014 141.121 169.938  1.00  0.88           C  
ATOM   4164  C   SER A 614     168.272 142.219 170.678  1.00  0.88           C  
ATOM   4165  O   SER A 614     167.067 142.397 170.488  1.00  0.88           O  
ATOM   4166  CB  SER A 614     169.273 139.948 170.923  1.00  0.88           C  
ATOM   4167  OG  SER A 614     168.056 139.302 171.297  1.00  0.88           O  
ATOM   4168  N   GLU A 615     168.966 143.045 171.496  1.00  0.86           N  
ATOM   4169  CA  GLU A 615     168.302 144.170 172.132  1.00  0.86           C  
ATOM   4170  C   GLU A 615     167.825 145.254 171.165  1.00  0.86           C  
ATOM   4171  O   GLU A 615     166.707 145.758 171.292  1.00  0.86           O  
ATOM   4172  CB  GLU A 615     169.027 144.793 173.348  1.00  0.86           C  
ATOM   4173  CG  GLU A 615     167.978 145.665 174.091  1.00  0.86           C  
ATOM   4174  CD  GLU A 615     168.251 146.151 175.502  1.00  0.86           C  
ATOM   4175  OE1 GLU A 615     169.411 146.182 175.959  1.00  0.86           O  
ATOM   4176  OE2 GLU A 615     167.203 146.515 176.116  1.00  0.86           O1-
ATOM   4177  N   GLU A 616     168.612 145.599 170.118  1.00  0.85           N  
ATOM   4178  CA  GLU A 616     168.151 146.516 169.080  1.00  0.85           C  
ATOM   4179  C   GLU A 616     166.860 146.053 168.415  1.00  0.85           C  
ATOM   4180  O   GLU A 616     165.894 146.804 168.285  1.00  0.85           O  
ATOM   4181  CB  GLU A 616     169.151 146.602 167.908  1.00  0.85           C  
ATOM   4182  CG  GLU A 616     170.470 147.360 168.141  1.00  0.85           C  
ATOM   4183  CD  GLU A 616     171.272 147.350 166.839  1.00  0.85           C  
ATOM   4184  OE1 GLU A 616     170.898 146.583 165.900  1.00  0.85           O  
ATOM   4185  OE2 GLU A 616     172.244 148.133 166.745  1.00  0.85           O1-
ATOM   4186  N   LEU A 617     166.809 144.766 168.024  1.00  0.90           N  
ATOM   4187  CA  LEU A 617     165.658 144.155 167.395  1.00  0.90           C  
ATOM   4188  C   LEU A 617     164.439 144.095 168.308  1.00  0.90           C  
ATOM   4189  O   LEU A 617     163.311 144.336 167.882  1.00  0.90           O  
ATOM   4190  CB  LEU A 617     166.045 142.759 166.857  1.00  0.90           C  
ATOM   4191  CG  LEU A 617     164.994 142.098 165.941  1.00  0.90           C  
ATOM   4192  CD1 LEU A 617     164.693 142.954 164.701  1.00  0.90           C  
ATOM   4193  CD2 LEU A 617     165.458 140.699 165.513  1.00  0.90           C  
ATOM   4194  N   ALA A 618     164.638 143.827 169.616  1.00  0.92           N  
ATOM   4195  CA  ALA A 618     163.582 143.877 170.611  1.00  0.92           C  
ATOM   4196  C   ALA A 618     162.927 145.248 170.722  1.00  0.92           C  
ATOM   4197  O   ALA A 618     161.705 145.375 170.743  1.00  0.92           O  
ATOM   4198  CB  ALA A 618     164.166 143.510 171.992  1.00  0.92           C  
ATOM   4199  N   ASN A 619     163.754 146.311 170.749  1.00  0.89           N  
ATOM   4200  CA  ASN A 619     163.303 147.689 170.754  1.00  0.89           C  
ATOM   4201  C   ASN A 619     162.618 148.094 169.439  1.00  0.89           C  
ATOM   4202  O   ASN A 619     161.602 148.784 169.452  1.00  0.89           O  
ATOM   4203  CB  ASN A 619     164.481 148.643 171.083  1.00  0.89           C  
ATOM   4204  CG  ASN A 619     165.060 148.344 172.467  1.00  0.89           C  
ATOM   4205  ND2 ASN A 619     166.337 148.743 172.666  1.00  0.89           N  
ATOM   4206  OD1 ASN A 619     164.431 147.783 173.366  1.00  0.89           O  
ATOM   4207  N   GLU A 620     163.134 147.644 168.269  1.00  0.86           N  
ATOM   4208  CA  GLU A 620     162.512 147.865 166.960  1.00  0.86           C  
ATOM   4209  C   GLU A 620     161.120 147.230 166.830  1.00  0.86           C  
ATOM   4210  O   GLU A 620     160.184 147.800 166.267  1.00  0.86           O  
ATOM   4211  CB  GLU A 620     163.425 147.404 165.778  1.00  0.86           C  
ATOM   4212  CG  GLU A 620     162.932 147.976 164.416  1.00  0.86           C  
ATOM   4213  CD  GLU A 620     163.623 147.533 163.135  1.00  0.86           C  
ATOM   4214  OE1 GLU A 620     164.504 146.639 163.092  1.00  0.86           O  
ATOM   4215  OE2 GLU A 620     163.186 148.051 162.065  1.00  0.86           O1-
ATOM   4216  N   TYR A 621     160.925 146.013 167.375  1.00  0.86           N  
ATOM   4217  CA  TYR A 621     159.601 145.422 167.516  1.00  0.86           C  
ATOM   4218  C   TYR A 621     158.678 146.157 168.492  1.00  0.86           C  
ATOM   4219  O   TYR A 621     157.489 146.311 168.207  1.00  0.86           O  
ATOM   4220  CB  TYR A 621     159.677 143.904 167.842  1.00  0.86           C  
ATOM   4221  CG  TYR A 621     159.751 143.129 166.552  1.00  0.86           C  
ATOM   4222  CD1 TYR A 621     158.584 142.923 165.792  1.00  0.86           C  
ATOM   4223  CD2 TYR A 621     160.971 142.637 166.061  1.00  0.86           C  
ATOM   4224  CE1 TYR A 621     158.641 142.260 164.558  1.00  0.86           C  
ATOM   4225  CE2 TYR A 621     161.032 141.970 164.830  1.00  0.86           C  
ATOM   4226  CZ  TYR A 621     159.870 141.795 164.074  1.00  0.86           C  
ATOM   4227  OH  TYR A 621     159.940 141.162 162.819  1.00  0.86           O  
ATOM   4228  N   GLU A 622     159.189 146.660 169.641  1.00  0.86           N  
ATOM   4229  CA  GLU A 622     158.410 147.445 170.600  1.00  0.86           C  
ATOM   4230  C   GLU A 622     157.832 148.732 170.007  1.00  0.86           C  
ATOM   4231  O   GLU A 622     156.647 149.034 170.168  1.00  0.86           O  
ATOM   4232  CB  GLU A 622     159.270 147.813 171.843  1.00  0.86           C  
ATOM   4233  CG  GLU A 622     158.495 148.550 172.974  1.00  0.86           C  
ATOM   4234  CD  GLU A 622     159.369 149.038 174.132  1.00  0.86           C  
ATOM   4235  OE1 GLU A 622     160.583 148.719 174.181  1.00  0.86           O  
ATOM   4236  OE2 GLU A 622     158.807 149.761 175.007  1.00  0.86           O1-
ATOM   4237  N   THR A 623     158.639 149.503 169.243  1.00  0.89           N  
ATOM   4238  CA  THR A 623     158.175 150.718 168.568  1.00  0.89           C  
ATOM   4239  C   THR A 623     157.109 150.445 167.526  1.00  0.89           C  
ATOM   4240  O   THR A 623     156.081 151.114 167.466  1.00  0.89           O  
ATOM   4241  CB  THR A 623     159.274 151.554 167.921  1.00  0.89           C  
ATOM   4242  CG2 THR A 623     160.215 152.069 169.016  1.00  0.89           C  
ATOM   4243  OG1 THR A 623     160.062 150.789 167.024  1.00  0.89           O  
ATOM   4244  N   ARG A 624     157.289 149.389 166.717  1.00  0.80           N  
ATOM   4245  CA  ARG A 624     156.309 148.968 165.737  1.00  0.80           C  
ATOM   4246  C   ARG A 624     154.977 148.533 166.330  1.00  0.80           C  
ATOM   4247  O   ARG A 624     153.906 148.849 165.810  1.00  0.80           O  
ATOM   4248  CB  ARG A 624     156.906 147.817 164.905  1.00  0.80           C  
ATOM   4249  CG  ARG A 624     156.047 147.424 163.686  1.00  0.80           C  
ATOM   4250  CD  ARG A 624     156.751 146.469 162.726  1.00  0.80           C  
ATOM   4251  NE  ARG A 624     157.947 147.216 162.228  1.00  0.80           N  
ATOM   4252  CZ  ARG A 624     158.870 146.705 161.409  1.00  0.80           C  
ATOM   4253  NH1 ARG A 624     158.720 145.496 160.877  1.00  0.80           N1+
ATOM   4254  NH2 ARG A 624     159.956 147.420 161.126  1.00  0.80           N  
ATOM   4255  N   ALA A 625     155.002 147.799 167.462  1.00  0.90           N  
ATOM   4256  CA  ALA A 625     153.805 147.409 168.176  1.00  0.90           C  
ATOM   4257  C   ALA A 625     152.995 148.597 168.701  1.00  0.90           C  
ATOM   4258  O   ALA A 625     151.773 148.650 168.557  1.00  0.90           O  
ATOM   4259  CB  ALA A 625     154.194 146.464 169.330  1.00  0.90           C  
ATOM   4260  N   VAL A 626     153.665 149.613 169.289  1.00  0.89           N  
ATOM   4261  CA  VAL A 626     153.005 150.841 169.715  1.00  0.89           C  
ATOM   4262  C   VAL A 626     152.496 151.717 168.562  1.00  0.89           C  
ATOM   4263  O   VAL A 626     151.386 152.251 168.629  1.00  0.89           O  
ATOM   4264  CB  VAL A 626     153.810 151.607 170.765  1.00  0.89           C  
ATOM   4265  CG1 VAL A 626     155.034 152.322 170.185  1.00  0.89           C  
ATOM   4266  CG2 VAL A 626     152.908 152.612 171.498  1.00  0.89           C  
ATOM   4267  N   GLU A 627     153.252 151.858 167.441  1.00  0.84           N  
ATOM   4268  CA  GLU A 627     152.785 152.570 166.254  1.00  0.84           C  
ATOM   4269  C   GLU A 627     151.540 151.906 165.635  1.00  0.84           C  
ATOM   4270  O   GLU A 627     150.548 152.572 165.335  1.00  0.84           O  
ATOM   4271  CB  GLU A 627     153.886 152.719 165.158  1.00  0.84           C  
ATOM   4272  CG  GLU A 627     155.054 153.716 165.411  1.00  0.84           C  
ATOM   4273  CD  GLU A 627     155.985 153.843 164.187  1.00  0.84           C  
ATOM   4274  OE1 GLU A 627     155.868 154.844 163.420  1.00  0.84           O  
ATOM   4275  OE2 GLU A 627     156.847 152.945 164.004  1.00  0.84           O1-
ATOM   4276  N   LEU A 628     151.526 150.557 165.498  1.00  0.86           N  
ATOM   4277  CA  LEU A 628     150.360 149.811 165.035  1.00  0.86           C  
ATOM   4278  C   LEU A 628     149.140 149.934 165.946  1.00  0.86           C  
ATOM   4279  O   LEU A 628     148.018 150.149 165.481  1.00  0.86           O  
ATOM   4280  CB  LEU A 628     150.705 148.305 164.862  1.00  0.86           C  
ATOM   4281  CG  LEU A 628     149.534 147.382 164.434  1.00  0.86           C  
ATOM   4282  CD1 LEU A 628     148.956 147.748 163.058  1.00  0.86           C  
ATOM   4283  CD2 LEU A 628     149.970 145.911 164.439  1.00  0.86           C  
ATOM   4284  N   PHE A 629     149.310 149.819 167.283  1.00  0.86           N  
ATOM   4285  CA  PHE A 629     148.199 149.956 168.213  1.00  0.86           C  
ATOM   4286  C   PHE A 629     147.587 151.353 168.212  1.00  0.86           C  
ATOM   4287  O   PHE A 629     146.365 151.482 168.232  1.00  0.86           O  
ATOM   4288  CB  PHE A 629     148.569 149.479 169.644  1.00  0.86           C  
ATOM   4289  CG  PHE A 629     147.319 149.325 170.486  1.00  0.86           C  
ATOM   4290  CD1 PHE A 629     146.447 148.236 170.300  1.00  0.86           C  
ATOM   4291  CD2 PHE A 629     146.954 150.330 171.395  1.00  0.86           C  
ATOM   4292  CE1 PHE A 629     145.232 148.167 170.998  1.00  0.86           C  
ATOM   4293  CE2 PHE A 629     145.741 150.273 172.089  1.00  0.86           C  
ATOM   4294  CZ  PHE A 629     144.874 149.195 171.881  1.00  0.86           C  
ATOM   4295  N   THR A 630     148.402 152.427 168.121  1.00  0.85           N  
ATOM   4296  CA  THR A 630     147.897 153.800 167.992  1.00  0.85           C  
ATOM   4297  C   THR A 630     146.999 153.967 166.779  1.00  0.85           C  
ATOM   4298  O   THR A 630     145.883 154.469 166.881  1.00  0.85           O  
ATOM   4299  CB  THR A 630     149.014 154.841 167.869  1.00  0.85           C  
ATOM   4300  CG2 THR A 630     148.450 156.259 167.687  1.00  0.85           C  
ATOM   4301  OG1 THR A 630     149.796 154.898 169.053  1.00  0.85           O  
ATOM   4302  N   GLU A 631     147.431 153.469 165.602  1.00  0.83           N  
ATOM   4303  CA  GLU A 631     146.649 153.493 164.375  1.00  0.83           C  
ATOM   4304  C   GLU A 631     145.340 152.706 164.477  1.00  0.83           C  
ATOM   4305  O   GLU A 631     144.276 153.163 164.062  1.00  0.83           O  
ATOM   4306  CB  GLU A 631     147.537 152.942 163.233  1.00  0.83           C  
ATOM   4307  CG  GLU A 631     146.893 152.929 161.821  1.00  0.83           C  
ATOM   4308  CD  GLU A 631     146.623 154.305 161.225  1.00  0.83           C  
ATOM   4309  OE1 GLU A 631     147.363 155.284 161.502  1.00  0.83           O  
ATOM   4310  OE2 GLU A 631     145.695 154.426 160.379  1.00  0.83           O1-
ATOM   4311  N   CYS A 632     145.378 151.505 165.087  1.00  0.85           N  
ATOM   4312  CA  CYS A 632     144.201 150.687 165.347  1.00  0.85           C  
ATOM   4313  C   CYS A 632     143.195 151.327 166.312  1.00  0.85           C  
ATOM   4314  O   CYS A 632     141.990 151.347 166.058  1.00  0.85           O  
ATOM   4315  CB  CYS A 632     144.658 149.300 165.870  1.00  0.85           C  
ATOM   4316  SG  CYS A 632     143.347 148.027 165.839  1.00  0.85           S  
ATOM   4317  N   TYR A 633     143.686 151.915 167.426  1.00  0.84           N  
ATOM   4318  CA  TYR A 633     142.905 152.607 168.443  1.00  0.84           C  
ATOM   4319  C   TYR A 633     142.169 153.828 167.899  1.00  0.84           C  
ATOM   4320  O   TYR A 633     141.038 154.106 168.290  1.00  0.84           O  
ATOM   4321  CB  TYR A 633     143.829 152.980 169.643  1.00  0.84           C  
ATOM   4322  CG  TYR A 633     143.090 153.501 170.851  1.00  0.84           C  
ATOM   4323  CD1 TYR A 633     142.402 152.631 171.720  1.00  0.84           C  
ATOM   4324  CD2 TYR A 633     143.104 154.876 171.141  1.00  0.84           C  
ATOM   4325  CE1 TYR A 633     141.721 153.135 172.840  1.00  0.84           C  
ATOM   4326  CE2 TYR A 633     142.431 155.376 172.263  1.00  0.84           C  
ATOM   4327  CZ  TYR A 633     141.728 154.507 173.100  1.00  0.84           C  
ATOM   4328  OH  TYR A 633     141.028 155.018 174.208  1.00  0.84           O  
ATOM   4329  N   SER A 634     142.770 154.559 166.938  1.00  0.85           N  
ATOM   4330  CA  SER A 634     142.155 155.706 166.275  1.00  0.85           C  
ATOM   4331  C   SER A 634     140.809 155.442 165.617  1.00  0.85           C  
ATOM   4332  O   SER A 634     139.982 156.342 165.516  1.00  0.85           O  
ATOM   4333  CB  SER A 634     143.058 156.269 165.147  1.00  0.85           C  
ATOM   4334  OG  SER A 634     144.273 156.782 165.687  1.00  0.85           O  
ATOM   4335  N   SER A 635     140.557 154.216 165.103  1.00  0.81           N  
ATOM   4336  CA  SER A 635     139.318 153.940 164.377  1.00  0.81           C  
ATOM   4337  C   SER A 635     138.134 153.578 165.273  1.00  0.81           C  
ATOM   4338  O   SER A 635     137.080 154.207 165.209  1.00  0.81           O  
ATOM   4339  CB  SER A 635     139.520 152.806 163.332  1.00  0.81           C  
ATOM   4340  OG  SER A 635     138.427 152.741 162.413  1.00  0.81           O  
ATOM   4341  N   ASP A 636     138.286 152.570 166.158  1.00  0.82           N  
ATOM   4342  CA  ASP A 636     137.205 152.085 166.996  1.00  0.82           C  
ATOM   4343  C   ASP A 636     137.766 151.780 168.383  1.00  0.82           C  
ATOM   4344  O   ASP A 636     138.697 150.985 168.529  1.00  0.82           O  
ATOM   4345  CB  ASP A 636     136.562 150.831 166.336  1.00  0.82           C  
ATOM   4346  CG  ASP A 636     135.333 150.343 167.086  1.00  0.82           C  
ATOM   4347  OD1 ASP A 636     135.482 149.988 168.284  1.00  0.82           O  
ATOM   4348  OD2 ASP A 636     134.242 150.307 166.471  1.00  0.82           O1-
ATOM   4349  N   GLU A 637     137.222 152.422 169.443  1.00  0.82           N  
ATOM   4350  CA  GLU A 637     137.692 152.211 170.801  1.00  0.82           C  
ATOM   4351  C   GLU A 637     137.285 150.869 171.402  1.00  0.82           C  
ATOM   4352  O   GLU A 637     138.125 150.147 171.939  1.00  0.82           O  
ATOM   4353  CB  GLU A 637     137.275 153.373 171.744  1.00  0.82           C  
ATOM   4354  CG  GLU A 637     137.963 153.277 173.133  1.00  0.82           C  
ATOM   4355  CD  GLU A 637     137.914 154.551 173.973  1.00  0.82           C  
ATOM   4356  OE1 GLU A 637     138.089 155.658 173.417  1.00  0.82           O  
ATOM   4357  OE2 GLU A 637     137.829 154.417 175.224  1.00  0.82           O1-
ATOM   4358  N   ASP A 638     136.000 150.469 171.282  1.00  0.83           N  
ATOM   4359  CA  ASP A 638     135.477 149.247 171.870  1.00  0.83           C  
ATOM   4360  C   ASP A 638     136.107 147.983 171.279  1.00  0.83           C  
ATOM   4361  O   ASP A 638     136.547 147.083 172.001  1.00  0.83           O  
ATOM   4362  CB  ASP A 638     133.933 149.205 171.717  1.00  0.83           C  
ATOM   4363  CG  ASP A 638     133.271 150.199 172.658  1.00  0.83           C  
ATOM   4364  OD1 ASP A 638     133.437 150.042 173.898  1.00  0.83           O  
ATOM   4365  OD2 ASP A 638     132.563 151.110 172.159  1.00  0.83           O1-
ATOM   4366  N   LEU A 639     136.243 147.900 169.937  1.00  0.82           N  
ATOM   4367  CA  LEU A 639     136.933 146.803 169.278  1.00  0.82           C  
ATOM   4368  C   LEU A 639     138.426 146.767 169.590  1.00  0.82           C  
ATOM   4369  O   LEU A 639     139.005 145.699 169.786  1.00  0.82           O  
ATOM   4370  CB  LEU A 639     136.704 146.806 167.746  1.00  0.82           C  
ATOM   4371  CG  LEU A 639     135.247 146.529 167.311  1.00  0.82           C  
ATOM   4372  CD1 LEU A 639     135.123 146.634 165.784  1.00  0.82           C  
ATOM   4373  CD2 LEU A 639     134.738 145.154 167.774  1.00  0.82           C  
ATOM   4374  N   ALA A 640     139.101 147.934 169.683  1.00  0.87           N  
ATOM   4375  CA  ALA A 640     140.494 148.009 170.093  1.00  0.87           C  
ATOM   4376  C   ALA A 640     140.750 147.521 171.518  1.00  0.87           C  
ATOM   4377  O   ALA A 640     141.715 146.806 171.787  1.00  0.87           O  
ATOM   4378  CB  ALA A 640     141.025 149.444 169.938  1.00  0.87           C  
ATOM   4379  N   GLU A 641     139.879 147.869 172.477  1.00  0.83           N  
ATOM   4380  CA  GLU A 641     139.932 147.333 173.824  1.00  0.83           C  
ATOM   4381  C   GLU A 641     139.597 145.856 173.927  1.00  0.83           C  
ATOM   4382  O   GLU A 641     140.243 145.113 174.666  1.00  0.83           O  
ATOM   4383  CB  GLU A 641     139.073 148.176 174.766  1.00  0.83           C  
ATOM   4384  CG  GLU A 641     139.685 149.586 174.895  1.00  0.83           C  
ATOM   4385  CD  GLU A 641     138.917 150.442 175.866  1.00  0.83           C  
ATOM   4386  OE1 GLU A 641     137.719 150.159 176.134  1.00  0.83           O  
ATOM   4387  OE2 GLU A 641     139.504 151.428 176.379  1.00  0.83           O1-
ATOM   4388  N   GLN A 642     138.622 145.357 173.139  1.00  0.81           N  
ATOM   4389  CA  GLN A 642     138.370 143.928 173.014  1.00  0.81           C  
ATOM   4390  C   GLN A 642     139.586 143.159 172.485  1.00  0.81           C  
ATOM   4391  O   GLN A 642     139.939 142.090 172.980  1.00  0.81           O  
ATOM   4392  CB  GLN A 642     137.112 143.669 172.145  1.00  0.81           C  
ATOM   4393  CG  GLN A 642     136.638 142.193 172.150  1.00  0.81           C  
ATOM   4394  CD  GLN A 642     135.295 142.027 171.433  1.00  0.81           C  
ATOM   4395  NE2 GLN A 642     134.832 140.762 171.315  1.00  0.81           N  
ATOM   4396  OE1 GLN A 642     134.652 142.981 171.000  1.00  0.81           O  
ATOM   4397  N   LEU A 643     140.307 143.741 171.506  1.00  0.83           N  
ATOM   4398  CA  LEU A 643     141.584 143.267 171.001  1.00  0.83           C  
ATOM   4399  C   LEU A 643     142.702 143.237 172.056  1.00  0.83           C  
ATOM   4400  O   LEU A 643     143.487 142.292 172.111  1.00  0.83           O  
ATOM   4401  CB  LEU A 643     141.925 144.116 169.746  1.00  0.83           C  
ATOM   4402  CG  LEU A 643     143.118 143.698 168.857  1.00  0.83           C  
ATOM   4403  CD1 LEU A 643     144.457 144.258 169.354  1.00  0.83           C  
ATOM   4404  CD2 LEU A 643     143.214 142.184 168.614  1.00  0.83           C  
ATOM   4405  N   LEU A 644     142.790 144.234 172.969  1.00  0.84           N  
ATOM   4406  CA  LEU A 644     143.736 144.205 174.086  1.00  0.84           C  
ATOM   4407  C   LEU A 644     143.564 143.035 175.049  1.00  0.84           C  
ATOM   4408  O   LEU A 644     144.545 142.432 175.489  1.00  0.84           O  
ATOM   4409  CB  LEU A 644     143.647 145.480 174.971  1.00  0.84           C  
ATOM   4410  CG  LEU A 644     144.290 146.751 174.394  1.00  0.84           C  
ATOM   4411  CD1 LEU A 644     143.969 147.940 175.313  1.00  0.84           C  
ATOM   4412  CD2 LEU A 644     145.815 146.602 174.257  1.00  0.84           C  
ATOM   4413  N   VAL A 645     142.313 142.701 175.427  1.00  0.84           N  
ATOM   4414  CA  VAL A 645     142.056 141.700 176.454  1.00  0.84           C  
ATOM   4415  C   VAL A 645     142.031 140.275 175.916  1.00  0.84           C  
ATOM   4416  O   VAL A 645     142.100 139.315 176.684  1.00  0.84           O  
ATOM   4417  CB  VAL A 645     140.779 141.986 177.242  1.00  0.84           C  
ATOM   4418  CG1 VAL A 645     140.920 143.350 177.945  1.00  0.84           C  
ATOM   4419  CG2 VAL A 645     139.537 141.982 176.331  1.00  0.84           C  
ATOM   4420  N   TYR A 646     141.974 140.115 174.578  1.00  0.79           N  
ATOM   4421  CA  TYR A 646     142.059 138.856 173.858  1.00  0.79           C  
ATOM   4422  C   TYR A 646     143.368 138.087 174.097  1.00  0.79           C  
ATOM   4423  O   TYR A 646     144.454 138.660 174.201  1.00  0.79           O  
ATOM   4424  CB  TYR A 646     141.845 139.161 172.348  1.00  0.79           C  
ATOM   4425  CG  TYR A 646     141.852 137.945 171.460  1.00  0.79           C  
ATOM   4426  CD1 TYR A 646     140.842 136.974 171.556  1.00  0.79           C  
ATOM   4427  CD2 TYR A 646     142.878 137.771 170.515  1.00  0.79           C  
ATOM   4428  CE1 TYR A 646     140.860 135.849 170.719  1.00  0.79           C  
ATOM   4429  CE2 TYR A 646     142.891 136.650 169.672  1.00  0.79           C  
ATOM   4430  CZ  TYR A 646     141.874 135.695 169.772  1.00  0.79           C  
ATOM   4431  OH  TYR A 646     141.853 134.590 168.901  1.00  0.79           O  
ATOM   4432  N   SER A 647     143.292 136.744 174.180  1.00  0.81           N  
ATOM   4433  CA  SER A 647     144.409 135.874 174.514  1.00  0.81           C  
ATOM   4434  C   SER A 647     144.507 134.750 173.503  1.00  0.81           C  
ATOM   4435  O   SER A 647     143.591 134.507 172.725  1.00  0.81           O  
ATOM   4436  CB  SER A 647     144.296 135.260 175.943  1.00  0.81           C  
ATOM   4437  OG  SER A 647     143.115 134.473 176.115  1.00  0.81           O  
ATOM   4438  N   CYS A 648     145.654 134.039 173.446  1.00  0.76           N  
ATOM   4439  CA  CYS A 648     145.794 132.972 172.468  1.00  0.76           C  
ATOM   4440  C   CYS A 648     146.771 131.897 172.916  1.00  0.76           C  
ATOM   4441  O   CYS A 648     147.720 132.159 173.649  1.00  0.76           O  
ATOM   4442  CB  CYS A 648     146.260 133.544 171.100  1.00  0.76           C  
ATOM   4443  SG  CYS A 648     146.129 132.408 169.681  1.00  0.76           S  
ATOM   4444  N   GLU A 649     146.556 130.654 172.434  1.00  0.68           N  
ATOM   4445  CA  GLU A 649     147.334 129.460 172.725  1.00  0.68           C  
ATOM   4446  C   GLU A 649     148.705 129.424 172.056  1.00  0.68           C  
ATOM   4447  O   GLU A 649     149.575 128.648 172.435  1.00  0.68           O  
ATOM   4448  CB  GLU A 649     146.581 128.219 172.181  1.00  0.68           C  
ATOM   4449  CG  GLU A 649     145.118 128.049 172.652  1.00  0.68           C  
ATOM   4450  CD  GLU A 649     144.368 127.193 171.637  1.00  0.68           C  
ATOM   4451  OE1 GLU A 649     144.168 127.685 170.490  1.00  0.68           O  
ATOM   4452  OE2 GLU A 649     143.988 126.042 171.944  1.00  0.68           O1-
ATOM   4453  N   ALA A 650     148.921 130.243 171.004  1.00  0.74           N  
ATOM   4454  CA  ALA A 650     150.169 130.288 170.259  1.00  0.74           C  
ATOM   4455  C   ALA A 650     151.347 130.822 171.063  1.00  0.74           C  
ATOM   4456  O   ALA A 650     152.483 130.366 170.953  1.00  0.74           O  
ATOM   4457  CB  ALA A 650     149.983 131.160 169.003  1.00  0.74           C  
ATOM   4458  N   TRP A 651     151.061 131.832 171.899  1.00  0.72           N  
ATOM   4459  CA  TRP A 651     151.952 132.338 172.916  1.00  0.72           C  
ATOM   4460  C   TRP A 651     151.491 131.704 174.221  1.00  0.72           C  
ATOM   4461  O   TRP A 651     150.560 130.908 174.224  1.00  0.72           O  
ATOM   4462  CB  TRP A 651     151.926 133.889 172.943  1.00  0.72           C  
ATOM   4463  CG  TRP A 651     152.269 134.497 171.585  1.00  0.72           C  
ATOM   4464  CD1 TRP A 651     151.420 134.895 170.588  1.00  0.72           C  
ATOM   4465  CD2 TRP A 651     153.603 134.682 171.076  1.00  0.72           C  
ATOM   4466  CE2 TRP A 651     153.481 135.174 169.758  1.00  0.72           C  
ATOM   4467  CE3 TRP A 651     154.852 134.464 171.645  1.00  0.72           C  
ATOM   4468  NE1 TRP A 651     152.135 135.316 169.484  1.00  0.72           N  
ATOM   4469  CZ2 TRP A 651     154.610 135.439 168.990  1.00  0.72           C  
ATOM   4470  CZ3 TRP A 651     155.991 134.740 170.876  1.00  0.72           C  
ATOM   4471  CH2 TRP A 651     155.873 135.220 169.563  1.00  0.72           C  
ATOM   4472  N   GLY A 652     152.112 132.005 175.379  1.00  0.75           N  
ATOM   4473  CA  GLY A 652     151.867 131.264 176.625  1.00  0.75           C  
ATOM   4474  C   GLY A 652     150.538 131.457 177.334  1.00  0.75           C  
ATOM   4475  O   GLY A 652     150.504 131.609 178.548  1.00  0.75           O  
ATOM   4476  N   GLY A 653     149.402 131.470 176.604  1.00  0.81           N  
ATOM   4477  CA  GLY A 653     148.048 131.570 177.153  1.00  0.81           C  
ATOM   4478  C   GLY A 653     147.626 132.964 177.532  1.00  0.81           C  
ATOM   4479  O   GLY A 653     146.543 133.184 178.062  1.00  0.81           O  
ATOM   4480  N   SER A 654     148.493 133.948 177.263  1.00  0.84           N  
ATOM   4481  CA  SER A 654     148.422 135.280 177.838  1.00  0.84           C  
ATOM   4482  C   SER A 654     147.792 136.274 176.875  1.00  0.84           C  
ATOM   4483  O   SER A 654     147.702 136.033 175.668  1.00  0.84           O  
ATOM   4484  CB  SER A 654     149.842 135.745 178.261  1.00  0.84           C  
ATOM   4485  OG  SER A 654     149.837 136.988 178.963  1.00  0.84           O  
ATOM   4486  N   ASN A 655     147.307 137.421 177.397  1.00  0.84           N  
ATOM   4487  CA  ASN A 655     146.847 138.531 176.579  1.00  0.84           C  
ATOM   4488  C   ASN A 655     147.951 139.558 176.375  1.00  0.84           C  
ATOM   4489  O   ASN A 655     148.998 139.542 177.017  1.00  0.84           O  
ATOM   4490  CB  ASN A 655     145.503 139.164 177.046  1.00  0.84           C  
ATOM   4491  CG  ASN A 655     145.533 139.822 178.420  1.00  0.84           C  
ATOM   4492  ND2 ASN A 655     144.410 139.662 179.160  1.00  0.84           N  
ATOM   4493  OD1 ASN A 655     146.470 140.510 178.815  1.00  0.84           O  
ATOM   4494  N   CYS A 656     147.748 140.498 175.433  1.00  0.86           N  
ATOM   4495  CA  CYS A 656     148.753 141.492 175.084  1.00  0.86           C  
ATOM   4496  C   CYS A 656     149.145 142.401 176.252  1.00  0.86           C  
ATOM   4497  O   CYS A 656     150.312 142.720 176.465  1.00  0.86           O  
ATOM   4498  CB  CYS A 656     148.243 142.330 173.876  1.00  0.86           C  
ATOM   4499  SG  CYS A 656     149.522 143.388 173.110  1.00  0.86           S  
ATOM   4500  N   LEU A 657     148.155 142.822 177.061  1.00  0.85           N  
ATOM   4501  CA  LEU A 657     148.366 143.713 178.185  1.00  0.85           C  
ATOM   4502  C   LEU A 657     149.182 143.115 179.333  1.00  0.85           C  
ATOM   4503  O   LEU A 657     150.098 143.750 179.855  1.00  0.85           O  
ATOM   4504  CB  LEU A 657     146.979 144.243 178.635  1.00  0.85           C  
ATOM   4505  CG  LEU A 657     146.974 145.493 179.544  1.00  0.85           C  
ATOM   4506  CD1 LEU A 657     147.107 145.145 181.033  1.00  0.85           C  
ATOM   4507  CD2 LEU A 657     148.019 146.543 179.128  1.00  0.85           C  
ATOM   4508  N   GLU A 658     148.912 141.855 179.728  1.00  0.80           N  
ATOM   4509  CA  GLU A 658     149.694 141.140 180.729  1.00  0.80           C  
ATOM   4510  C   GLU A 658     151.140 140.906 180.304  1.00  0.80           C  
ATOM   4511  O   GLU A 658     152.087 141.141 181.057  1.00  0.80           O  
ATOM   4512  CB  GLU A 658     149.001 139.800 181.029  1.00  0.80           C  
ATOM   4513  CG  GLU A 658     149.608 138.977 182.184  1.00  0.80           C  
ATOM   4514  CD  GLU A 658     148.710 137.773 182.421  1.00  0.80           C  
ATOM   4515  OE1 GLU A 658     148.503 137.010 181.435  1.00  0.80           O  
ATOM   4516  OE2 GLU A 658     148.184 137.636 183.555  1.00  0.80           O1-
ATOM   4517  N   LEU A 659     151.340 140.519 179.030  1.00  0.84           N  
ATOM   4518  CA  LEU A 659     152.635 140.279 178.427  1.00  0.84           C  
ATOM   4519  C   LEU A 659     153.565 141.492 178.417  1.00  0.84           C  
ATOM   4520  O   LEU A 659     154.769 141.364 178.630  1.00  0.84           O  
ATOM   4521  CB  LEU A 659     152.418 139.755 176.991  1.00  0.84           C  
ATOM   4522  CG  LEU A 659     153.663 139.170 176.300  1.00  0.84           C  
ATOM   4523  CD1 LEU A 659     154.169 137.909 177.018  1.00  0.84           C  
ATOM   4524  CD2 LEU A 659     153.321 138.839 174.845  1.00  0.84           C  
ATOM   4525  N   ALA A 660     153.030 142.716 178.211  1.00  0.87           N  
ATOM   4526  CA  ALA A 660     153.785 143.960 178.312  1.00  0.87           C  
ATOM   4527  C   ALA A 660     154.394 144.192 179.694  1.00  0.87           C  
ATOM   4528  O   ALA A 660     155.556 144.559 179.862  1.00  0.87           O  
ATOM   4529  CB  ALA A 660     152.853 145.147 177.989  1.00  0.87           C  
ATOM   4530  N   VAL A 661     153.617 143.908 180.757  1.00  0.83           N  
ATOM   4531  CA  VAL A 661     154.083 143.980 182.133  1.00  0.83           C  
ATOM   4532  C   VAL A 661     155.187 142.964 182.418  1.00  0.83           C  
ATOM   4533  O   VAL A 661     156.166 143.279 183.088  1.00  0.83           O  
ATOM   4534  CB  VAL A 661     152.923 143.857 183.114  1.00  0.83           C  
ATOM   4535  CG1 VAL A 661     153.415 143.991 184.568  1.00  0.83           C  
ATOM   4536  CG2 VAL A 661     151.905 144.977 182.818  1.00  0.83           C  
ATOM   4537  N   GLU A 662     155.094 141.733 181.870  1.00  0.81           N  
ATOM   4538  CA  GLU A 662     156.173 140.759 181.959  1.00  0.81           C  
ATOM   4539  C   GLU A 662     157.385 141.056 181.069  1.00  0.81           C  
ATOM   4540  O   GLU A 662     158.480 140.533 181.289  1.00  0.81           O  
ATOM   4541  CB  GLU A 662     155.719 139.353 181.515  1.00  0.81           C  
ATOM   4542  CG  GLU A 662     154.664 138.627 182.376  1.00  0.81           C  
ATOM   4543  CD  GLU A 662     154.485 137.190 181.870  1.00  0.81           C  
ATOM   4544  OE1 GLU A 662     154.899 136.905 180.711  1.00  0.81           O  
ATOM   4545  OE2 GLU A 662     153.971 136.358 182.656  1.00  0.81           O1-
ATOM   4546  N   ALA A 663     157.226 141.849 179.993  1.00  0.91           N  
ATOM   4547  CA  ALA A 663     158.319 142.346 179.180  1.00  0.91           C  
ATOM   4548  C   ALA A 663     159.127 143.410 179.904  1.00  0.91           C  
ATOM   4549  O   ALA A 663     160.352 143.479 179.780  1.00  0.91           O  
ATOM   4550  CB  ALA A 663     157.772 142.888 177.845  1.00  0.91           C  
ATOM   4551  N   THR A 664     158.411 144.251 180.676  1.00  0.81           N  
ATOM   4552  CA  THR A 664     158.907 145.402 181.423  1.00  0.81           C  
ATOM   4553  C   THR A 664     159.307 146.499 180.461  1.00  0.81           C  
ATOM   4554  O   THR A 664     160.335 147.169 180.594  1.00  0.81           O  
ATOM   4555  CB  THR A 664     159.999 145.119 182.457  1.00  0.81           C  
ATOM   4556  CG2 THR A 664     160.112 146.254 183.488  1.00  0.81           C  
ATOM   4557  OG1 THR A 664     159.673 143.970 183.222  1.00  0.81           O  
ATOM   4558  N   ASP A 665     158.474 146.698 179.424  1.00  0.76           N  
ATOM   4559  CA  ASP A 665     158.722 147.648 178.375  1.00  0.76           C  
ATOM   4560  C   ASP A 665     158.022 148.979 178.641  1.00  0.76           C  
ATOM   4561  O   ASP A 665     157.098 149.100 179.445  1.00  0.76           O  
ATOM   4562  CB  ASP A 665     158.508 146.994 176.984  1.00  0.76           C  
ATOM   4563  CG  ASP A 665     157.125 146.435 176.684  1.00  0.76           C  
ATOM   4564  OD1 ASP A 665     156.131 146.827 177.342  1.00  0.76           O  
ATOM   4565  OD2 ASP A 665     157.067 145.585 175.754  1.00  0.76           O1-
ATOM   4566  N   GLN A 666     158.543 150.071 178.051  1.00  0.75           N  
ATOM   4567  CA  GLN A 666     158.226 151.406 178.539  1.00  0.75           C  
ATOM   4568  C   GLN A 666     157.369 152.167 177.553  1.00  0.75           C  
ATOM   4569  O   GLN A 666     156.551 153.013 177.915  1.00  0.75           O  
ATOM   4570  CB  GLN A 666     159.517 152.242 178.770  1.00  0.75           C  
ATOM   4571  CG  GLN A 666     160.594 151.572 179.659  1.00  0.75           C  
ATOM   4572  CD  GLN A 666     160.130 151.353 181.100  1.00  0.75           C  
ATOM   4573  NE2 GLN A 666     160.303 150.117 181.622  1.00  0.75           N  
ATOM   4574  OE1 GLN A 666     159.664 152.271 181.773  1.00  0.75           O  
ATOM   4575  N   HIS A 667     157.525 151.881 176.249  1.00  0.79           N  
ATOM   4576  CA  HIS A 667     156.960 152.705 175.205  1.00  0.79           C  
ATOM   4577  C   HIS A 667     155.532 152.300 174.904  1.00  0.79           C  
ATOM   4578  O   HIS A 667     154.688 153.137 174.587  1.00  0.79           O  
ATOM   4579  CB  HIS A 667     157.856 152.633 173.948  1.00  0.79           C  
ATOM   4580  CG  HIS A 667     159.269 153.066 174.241  1.00  0.79           C  
ATOM   4581  CD2 HIS A 667     160.235 152.479 175.001  1.00  0.79           C  
ATOM   4582  ND1 HIS A 667     159.709 154.293 173.777  1.00  0.79           N  
ATOM   4583  CE1 HIS A 667     160.928 154.426 174.271  1.00  0.79           C  
ATOM   4584  NE2 HIS A 667     161.294 153.358 175.017  1.00  0.79           N  
ATOM   4585  N   PHE A 668     155.198 151.000 175.063  1.00  0.85           N  
ATOM   4586  CA  PHE A 668     153.847 150.492 174.877  1.00  0.85           C  
ATOM   4587  C   PHE A 668     152.839 151.047 175.888  1.00  0.85           C  
ATOM   4588  O   PHE A 668     151.695 151.346 175.550  1.00  0.85           O  
ATOM   4589  CB  PHE A 668     153.835 148.935 174.869  1.00  0.85           C  
ATOM   4590  CG  PHE A 668     152.545 148.415 174.278  1.00  0.85           C  
ATOM   4591  CD1 PHE A 668     152.334 148.462 172.889  1.00  0.85           C  
ATOM   4592  CD2 PHE A 668     151.520 147.925 175.103  1.00  0.85           C  
ATOM   4593  CE1 PHE A 668     151.114 148.050 172.335  1.00  0.85           C  
ATOM   4594  CE2 PHE A 668     150.296 147.514 174.556  1.00  0.85           C  
ATOM   4595  CZ  PHE A 668     150.090 147.584 173.171  1.00  0.85           C  
ATOM   4596  N   ILE A 669     153.237 151.208 177.165  1.00  0.84           N  
ATOM   4597  CA  ILE A 669     152.327 151.607 178.232  1.00  0.84           C  
ATOM   4598  C   ILE A 669     152.182 153.129 178.350  1.00  0.84           C  
ATOM   4599  O   ILE A 669     151.231 153.658 178.930  1.00  0.84           O  
ATOM   4600  CB  ILE A 669     152.777 150.968 179.545  1.00  0.84           C  
ATOM   4601  CG1 ILE A 669     152.935 149.429 179.406  1.00  0.84           C  
ATOM   4602  CG2 ILE A 669     151.798 151.276 180.697  1.00  0.84           C  
ATOM   4603  CD1 ILE A 669     151.647 148.674 179.048  1.00  0.84           C  
ATOM   4604  N   ALA A 670     153.109 153.896 177.745  1.00  0.83           N  
ATOM   4605  CA  ALA A 670     153.125 155.347 177.772  1.00  0.83           C  
ATOM   4606  C   ALA A 670     152.012 156.049 176.986  1.00  0.83           C  
ATOM   4607  O   ALA A 670     151.603 157.166 177.318  1.00  0.83           O  
ATOM   4608  CB  ALA A 670     154.493 155.818 177.250  1.00  0.83           C  
ATOM   4609  N   GLN A 671     151.526 155.416 175.899  1.00  0.78           N  
ATOM   4610  CA  GLN A 671     150.487 155.932 175.021  1.00  0.78           C  
ATOM   4611  C   GLN A 671     149.124 156.179 175.697  1.00  0.78           C  
ATOM   4612  O   GLN A 671     148.772 155.461 176.638  1.00  0.78           O  
ATOM   4613  CB  GLN A 671     150.299 154.996 173.800  1.00  0.78           C  
ATOM   4614  CG  GLN A 671     149.699 153.626 174.191  1.00  0.78           C  
ATOM   4615  CD  GLN A 671     149.554 152.679 173.004  1.00  0.78           C  
ATOM   4616  NE2 GLN A 671     149.945 151.399 173.208  1.00  0.78           N  
ATOM   4617  OE1 GLN A 671     149.070 153.049 171.939  1.00  0.78           O  
ATOM   4618  N   PRO A 672     148.289 157.145 175.289  1.00  0.84           N  
ATOM   4619  CA  PRO A 672     147.033 157.424 175.984  1.00  0.84           C  
ATOM   4620  C   PRO A 672     145.996 156.320 175.929  1.00  0.84           C  
ATOM   4621  O   PRO A 672     145.183 156.245 176.843  1.00  0.84           O  
ATOM   4622  CB  PRO A 672     146.506 158.710 175.332  1.00  0.84           C  
ATOM   4623  CG  PRO A 672     147.769 159.402 174.823  1.00  0.84           C  
ATOM   4624  CD  PRO A 672     148.635 158.229 174.362  1.00  0.84           C  
ATOM   4625  N   GLY A 673     145.964 155.480 174.871  1.00  0.87           N  
ATOM   4626  CA  GLY A 673     144.991 154.394 174.721  1.00  0.87           C  
ATOM   4627  C   GLY A 673     144.872 153.436 175.885  1.00  0.87           C  
ATOM   4628  O   GLY A 673     143.805 153.253 176.463  1.00  0.87           O  
ATOM   4629  N   VAL A 674     145.989 152.806 176.301  1.00  0.84           N  
ATOM   4630  CA  VAL A 674     145.978 151.894 177.439  1.00  0.84           C  
ATOM   4631  C   VAL A 674     145.769 152.613 178.762  1.00  0.84           C  
ATOM   4632  O   VAL A 674     145.164 152.073 179.688  1.00  0.84           O  
ATOM   4633  CB  VAL A 674     147.194 150.979 177.506  1.00  0.84           C  
ATOM   4634  CG1 VAL A 674     147.258 150.132 176.220  1.00  0.84           C  
ATOM   4635  CG2 VAL A 674     148.503 151.763 177.695  1.00  0.84           C  
ATOM   4636  N   GLN A 675     146.232 153.877 178.874  1.00  0.80           N  
ATOM   4637  CA  GLN A 675     145.952 154.733 180.013  1.00  0.80           C  
ATOM   4638  C   GLN A 675     144.465 155.046 180.169  1.00  0.80           C  
ATOM   4639  O   GLN A 675     143.931 154.980 181.275  1.00  0.80           O  
ATOM   4640  CB  GLN A 675     146.751 156.061 179.936  1.00  0.80           C  
ATOM   4641  CG  GLN A 675     148.292 155.896 179.970  1.00  0.80           C  
ATOM   4642  CD  GLN A 675     148.825 155.452 181.336  1.00  0.80           C  
ATOM   4643  NE2 GLN A 675     149.897 154.628 181.312  1.00  0.80           N  
ATOM   4644  OE1 GLN A 675     148.343 155.841 182.403  1.00  0.80           O  
ATOM   4645  N   ASN A 676     143.738 155.353 179.068  1.00  0.83           N  
ATOM   4646  CA  ASN A 676     142.296 155.559 179.077  1.00  0.83           C  
ATOM   4647  C   ASN A 676     141.544 154.299 179.497  1.00  0.83           C  
ATOM   4648  O   ASN A 676     140.684 154.346 180.375  1.00  0.83           O  
ATOM   4649  CB  ASN A 676     141.807 156.059 177.688  1.00  0.83           C  
ATOM   4650  CG  ASN A 676     140.433 156.727 177.781  1.00  0.83           C  
ATOM   4651  ND2 ASN A 676     139.698 156.740 176.645  1.00  0.83           N  
ATOM   4652  OD1 ASN A 676     140.037 157.240 178.831  1.00  0.83           O  
ATOM   4653  N   PHE A 677     141.937 153.127 178.949  1.00  0.84           N  
ATOM   4654  CA  PHE A 677     141.427 151.818 179.337  1.00  0.84           C  
ATOM   4655  C   PHE A 677     141.589 151.546 180.837  1.00  0.84           C  
ATOM   4656  O   PHE A 677     140.622 151.253 181.536  1.00  0.84           O  
ATOM   4657  CB  PHE A 677     142.156 150.748 178.468  1.00  0.84           C  
ATOM   4658  CG  PHE A 677     141.879 149.325 178.880  1.00  0.84           C  
ATOM   4659  CD1 PHE A 677     140.623 148.745 178.653  1.00  0.84           C  
ATOM   4660  CD2 PHE A 677     142.866 148.581 179.548  1.00  0.84           C  
ATOM   4661  CE1 PHE A 677     140.353 147.441 179.089  1.00  0.84           C  
ATOM   4662  CE2 PHE A 677     142.597 147.283 180.000  1.00  0.84           C  
ATOM   4663  CZ  PHE A 677     141.337 146.714 179.771  1.00  0.84           C  
ATOM   4664  N   LEU A 678     142.801 151.735 181.400  1.00  0.86           N  
ATOM   4665  CA  LEU A 678     143.046 151.590 182.827  1.00  0.86           C  
ATOM   4666  C   LEU A 678     142.257 152.582 183.670  1.00  0.86           C  
ATOM   4667  O   LEU A 678     141.658 152.255 184.694  1.00  0.86           O  
ATOM   4668  CB  LEU A 678     144.546 151.830 183.103  1.00  0.86           C  
ATOM   4669  CG  LEU A 678     144.985 151.658 184.574  1.00  0.86           C  
ATOM   4670  CD1 LEU A 678     145.181 150.178 184.933  1.00  0.86           C  
ATOM   4671  CD2 LEU A 678     146.271 152.451 184.841  1.00  0.86           C  
ATOM   4672  N   SER A 679     142.222 153.854 183.239  1.00  0.85           N  
ATOM   4673  CA  SER A 679     141.535 154.926 183.933  1.00  0.85           C  
ATOM   4674  C   SER A 679     140.027 154.748 183.973  1.00  0.85           C  
ATOM   4675  O   SER A 679     139.373 155.106 184.951  1.00  0.85           O  
ATOM   4676  CB  SER A 679     141.911 156.306 183.334  1.00  0.85           C  
ATOM   4677  OG  SER A 679     141.654 157.382 184.246  1.00  0.85           O  
ATOM   4678  N   LYS A 680     139.419 154.180 182.914  1.00  0.83           N  
ATOM   4679  CA  LYS A 680     137.996 153.899 182.909  1.00  0.83           C  
ATOM   4680  C   LYS A 680     137.656 152.487 183.393  1.00  0.83           C  
ATOM   4681  O   LYS A 680     136.492 152.188 183.661  1.00  0.83           O  
ATOM   4682  CB  LYS A 680     137.387 154.212 181.518  1.00  0.83           C  
ATOM   4683  CG  LYS A 680     137.530 153.109 180.468  1.00  0.83           C  
ATOM   4684  CD  LYS A 680     137.000 153.516 179.080  1.00  0.83           C  
ATOM   4685  CE  LYS A 680     137.040 152.290 178.169  1.00  0.83           C  
ATOM   4686  NZ  LYS A 680     136.826 152.555 176.737  1.00  0.83           N1+
ATOM   4687  N   GLN A 681     138.657 151.596 183.582  1.00  0.79           N  
ATOM   4688  CA  GLN A 681     138.545 150.402 184.408  1.00  0.79           C  
ATOM   4689  C   GLN A 681     138.516 150.744 185.895  1.00  0.79           C  
ATOM   4690  O   GLN A 681     137.699 150.224 186.649  1.00  0.79           O  
ATOM   4691  CB  GLN A 681     139.685 149.392 184.114  1.00  0.79           C  
ATOM   4692  CG  GLN A 681     139.526 148.036 184.851  1.00  0.79           C  
ATOM   4693  CD  GLN A 681     140.650 147.056 184.508  1.00  0.79           C  
ATOM   4694  NE2 GLN A 681     140.519 145.811 185.024  1.00  0.79           N  
ATOM   4695  OE1 GLN A 681     141.622 147.359 183.820  1.00  0.79           O  
ATOM   4696  N   TRP A 682     139.377 151.684 186.341  1.00  0.80           N  
ATOM   4697  CA  TRP A 682     139.464 152.184 187.709  1.00  0.80           C  
ATOM   4698  C   TRP A 682     138.169 152.814 188.230  1.00  0.80           C  
ATOM   4699  O   TRP A 682     137.777 152.617 189.377  1.00  0.80           O  
ATOM   4700  CB  TRP A 682     140.644 153.196 187.789  1.00  0.80           C  
ATOM   4701  CG  TRP A 682     140.792 153.976 189.091  1.00  0.80           C  
ATOM   4702  CD1 TRP A 682     140.390 155.257 189.352  1.00  0.80           C  
ATOM   4703  CD2 TRP A 682     141.334 153.460 190.317  1.00  0.80           C  
ATOM   4704  CE2 TRP A 682     141.235 154.492 191.276  1.00  0.80           C  
ATOM   4705  CE3 TRP A 682     141.884 152.224 190.642  1.00  0.80           C  
ATOM   4706  NE1 TRP A 682     140.656 155.583 190.664  1.00  0.80           N  
ATOM   4707  CZ2 TRP A 682     141.689 154.302 192.577  1.00  0.80           C  
ATOM   4708  CZ3 TRP A 682     142.352 152.039 191.951  1.00  0.80           C  
ATOM   4709  CH2 TRP A 682     142.252 153.059 192.908  1.00  0.80           C  
ATOM   4710  N   TYR A 683     137.441 153.575 187.392  1.00  0.83           N  
ATOM   4711  CA  TYR A 683     136.132 154.082 187.780  1.00  0.83           C  
ATOM   4712  C   TYR A 683     135.020 153.077 187.490  1.00  0.83           C  
ATOM   4713  O   TYR A 683     133.890 153.229 187.954  1.00  0.83           O  
ATOM   4714  CB  TYR A 683     135.814 155.438 187.086  1.00  0.83           C  
ATOM   4715  CG  TYR A 683     136.597 156.622 187.623  1.00  0.83           C  
ATOM   4716  CD1 TYR A 683     137.145 156.682 188.923  1.00  0.83           C  
ATOM   4717  CD2 TYR A 683     136.701 157.765 186.808  1.00  0.83           C  
ATOM   4718  CE1 TYR A 683     137.773 157.848 189.387  1.00  0.83           C  
ATOM   4719  CE2 TYR A 683     137.346 158.923 187.263  1.00  0.83           C  
ATOM   4720  CZ  TYR A 683     137.871 158.968 188.557  1.00  0.83           C  
ATOM   4721  OH  TYR A 683     138.460 160.165 189.013  1.00  0.83           O  
ATOM   4722  N   GLY A 684     135.317 151.968 186.780  1.00  0.84           N  
ATOM   4723  CA  GLY A 684     134.344 150.947 186.402  1.00  0.84           C  
ATOM   4724  C   GLY A 684     133.163 151.490 185.647  1.00  0.84           C  
ATOM   4725  O   GLY A 684     133.326 152.166 184.640  1.00  0.84           O  
ATOM   4726  N   GLU A 685     131.934 151.201 186.101  1.00  0.79           N  
ATOM   4727  CA  GLU A 685     130.733 151.625 185.406  1.00  0.79           C  
ATOM   4728  C   GLU A 685     130.243 153.001 185.831  1.00  0.79           C  
ATOM   4729  O   GLU A 685     129.352 153.578 185.206  1.00  0.79           O  
ATOM   4730  CB  GLU A 685     129.637 150.555 185.608  1.00  0.79           C  
ATOM   4731  CG  GLU A 685     129.879 149.287 184.748  1.00  0.79           C  
ATOM   4732  CD  GLU A 685     129.821 149.634 183.273  1.00  0.79           C  
ATOM   4733  OE1 GLU A 685     128.772 150.173 182.844  1.00  0.79           O  
ATOM   4734  OE2 GLU A 685     130.817 149.423 182.518  1.00  0.79           O1-
ATOM   4735  N   ILE A 686     130.876 153.617 186.855  1.00  0.82           N  
ATOM   4736  CA  ILE A 686     130.781 155.054 187.084  1.00  0.82           C  
ATOM   4737  C   ILE A 686     131.428 155.806 185.916  1.00  0.82           C  
ATOM   4738  O   ILE A 686     132.508 155.461 185.431  1.00  0.82           O  
ATOM   4739  CB  ILE A 686     131.375 155.470 188.434  1.00  0.82           C  
ATOM   4740  CG1 ILE A 686     130.596 154.787 189.587  1.00  0.82           C  
ATOM   4741  CG2 ILE A 686     131.361 157.009 188.594  1.00  0.82           C  
ATOM   4742  CD1 ILE A 686     131.215 155.035 190.967  1.00  0.82           C  
ATOM   4743  N   SER A 687     130.764 156.853 185.397  1.00  0.83           N  
ATOM   4744  CA  SER A 687     131.279 157.632 184.286  1.00  0.83           C  
ATOM   4745  C   SER A 687     132.428 158.556 184.667  1.00  0.83           C  
ATOM   4746  O   SER A 687     132.745 158.796 185.830  1.00  0.83           O  
ATOM   4747  CB  SER A 687     130.171 158.486 183.626  1.00  0.83           C  
ATOM   4748  OG  SER A 687     129.681 159.420 184.584  1.00  0.83           O  
ATOM   4749  N   ARG A 688     133.107 159.107 183.647  1.00  0.72           N  
ATOM   4750  CA  ARG A 688     134.135 160.098 183.849  1.00  0.72           C  
ATOM   4751  C   ARG A 688     133.541 161.500 183.863  1.00  0.72           C  
ATOM   4752  O   ARG A 688     132.399 161.709 183.462  1.00  0.72           O  
ATOM   4753  CB  ARG A 688     135.225 159.961 182.762  1.00  0.72           C  
ATOM   4754  CG  ARG A 688     135.798 158.528 182.703  1.00  0.72           C  
ATOM   4755  CD  ARG A 688     136.906 158.331 181.664  1.00  0.72           C  
ATOM   4756  NE  ARG A 688     138.081 159.186 182.028  1.00  0.72           N  
ATOM   4757  CZ  ARG A 688     139.018 158.832 182.910  1.00  0.72           C  
ATOM   4758  NH1 ARG A 688     138.835 157.862 183.797  1.00  0.72           N1+
ATOM   4759  NH2 ARG A 688     140.212 159.416 182.878  1.00  0.72           N  
ATOM   4760  N   ASP A 689     134.312 162.478 184.387  1.00  0.78           N  
ATOM   4761  CA  ASP A 689     133.992 163.899 184.366  1.00  0.78           C  
ATOM   4762  C   ASP A 689     132.973 164.317 185.423  1.00  0.78           C  
ATOM   4763  O   ASP A 689     132.339 165.374 185.372  1.00  0.78           O  
ATOM   4764  CB  ASP A 689     133.717 164.452 182.945  1.00  0.78           C  
ATOM   4765  CG  ASP A 689     134.951 164.230 182.099  1.00  0.78           C  
ATOM   4766  OD1 ASP A 689     136.066 164.569 182.592  1.00  0.78           O  
ATOM   4767  OD2 ASP A 689     134.816 163.738 180.954  1.00  0.78           O1-
ATOM   4768  N   THR A 690     132.866 163.508 186.487  1.00  0.79           N  
ATOM   4769  CA  THR A 690     132.170 163.840 187.714  1.00  0.79           C  
ATOM   4770  C   THR A 690     133.191 164.334 188.728  1.00  0.79           C  
ATOM   4771  O   THR A 690     134.398 164.189 188.555  1.00  0.79           O  
ATOM   4772  CB  THR A 690     131.339 162.681 188.252  1.00  0.79           C  
ATOM   4773  CG2 THR A 690     130.320 162.272 187.180  1.00  0.79           C  
ATOM   4774  OG1 THR A 690     132.135 161.543 188.527  1.00  0.79           O  
ATOM   4775  N   LYS A 691     132.759 165.022 189.807  1.00  0.76           N  
ATOM   4776  CA  LYS A 691     133.701 165.559 190.778  1.00  0.76           C  
ATOM   4777  C   LYS A 691     133.912 164.574 191.912  1.00  0.76           C  
ATOM   4778  O   LYS A 691     132.975 163.934 192.379  1.00  0.76           O  
ATOM   4779  CB  LYS A 691     133.263 166.914 191.397  1.00  0.76           C  
ATOM   4780  CG  LYS A 691     133.396 168.133 190.466  1.00  0.76           C  
ATOM   4781  CD  LYS A 691     132.182 168.361 189.554  1.00  0.76           C  
ATOM   4782  CE  LYS A 691     132.255 169.658 188.741  1.00  0.76           C  
ATOM   4783  NZ  LYS A 691     133.438 169.628 187.859  1.00  0.76           N1+
ATOM   4784  N   ASN A 692     135.156 164.469 192.425  1.00  0.75           N  
ATOM   4785  CA  ASN A 692     135.506 163.556 193.505  1.00  0.75           C  
ATOM   4786  C   ASN A 692     134.714 163.801 194.791  1.00  0.75           C  
ATOM   4787  O   ASN A 692     134.242 162.863 195.426  1.00  0.75           O  
ATOM   4788  CB  ASN A 692     137.023 163.614 193.815  1.00  0.75           C  
ATOM   4789  CG  ASN A 692     137.823 163.245 192.568  1.00  0.75           C  
ATOM   4790  ND2 ASN A 692     138.953 163.958 192.354  1.00  0.75           N  
ATOM   4791  OD1 ASN A 692     137.468 162.358 191.796  1.00  0.75           O  
ATOM   4792  N   TRP A 693     134.485 165.080 195.174  1.00  0.71           N  
ATOM   4793  CA  TRP A 693     133.617 165.437 196.291  1.00  0.71           C  
ATOM   4794  C   TRP A 693     132.172 164.978 196.111  1.00  0.71           C  
ATOM   4795  O   TRP A 693     131.518 164.553 197.058  1.00  0.71           O  
ATOM   4796  CB  TRP A 693     133.664 166.961 196.616  1.00  0.71           C  
ATOM   4797  CG  TRP A 693     133.178 167.921 195.534  1.00  0.71           C  
ATOM   4798  CD1 TRP A 693     133.921 168.647 194.645  1.00  0.71           C  
ATOM   4799  CD2 TRP A 693     131.801 168.289 195.304  1.00  0.71           C  
ATOM   4800  CE2 TRP A 693     131.793 169.198 194.225  1.00  0.71           C  
ATOM   4801  CE3 TRP A 693     130.615 167.923 195.941  1.00  0.71           C  
ATOM   4802  NE1 TRP A 693     133.098 169.411 193.842  1.00  0.71           N  
ATOM   4803  CZ2 TRP A 693     130.600 169.736 193.752  1.00  0.71           C  
ATOM   4804  CZ3 TRP A 693     129.413 168.465 195.462  1.00  0.71           C  
ATOM   4805  CH2 TRP A 693     129.404 169.356 194.380  1.00  0.71           C  
ATOM   4806  N   LYS A 694     131.637 165.031 194.872  1.00  0.74           N  
ATOM   4807  CA  LYS A 694     130.305 164.557 194.549  1.00  0.74           C  
ATOM   4808  C   LYS A 694     130.168 163.056 194.754  1.00  0.74           C  
ATOM   4809  O   LYS A 694     129.197 162.583 195.336  1.00  0.74           O  
ATOM   4810  CB  LYS A 694     129.935 164.957 193.094  1.00  0.74           C  
ATOM   4811  CG  LYS A 694     128.519 164.538 192.671  1.00  0.74           C  
ATOM   4812  CD  LYS A 694     128.130 164.957 191.240  1.00  0.74           C  
ATOM   4813  CE  LYS A 694     127.914 166.463 191.059  1.00  0.74           C  
ATOM   4814  NZ  LYS A 694     127.246 166.719 189.759  1.00  0.74           N1+
ATOM   4815  N   ILE A 695     131.180 162.270 194.331  1.00  0.78           N  
ATOM   4816  CA  ILE A 695     131.242 160.837 194.590  1.00  0.78           C  
ATOM   4817  C   ILE A 695     131.327 160.536 196.086  1.00  0.78           C  
ATOM   4818  O   ILE A 695     130.642 159.651 196.589  1.00  0.78           O  
ATOM   4819  CB  ILE A 695     132.378 160.156 193.824  1.00  0.78           C  
ATOM   4820  CG1 ILE A 695     132.269 160.459 192.309  1.00  0.78           C  
ATOM   4821  CG2 ILE A 695     132.325 158.626 194.062  1.00  0.78           C  
ATOM   4822  CD1 ILE A 695     133.476 159.971 191.497  1.00  0.78           C  
ATOM   4823  N   ILE A 696     132.129 161.304 196.855  1.00  0.78           N  
ATOM   4824  CA  ILE A 696     132.198 161.208 198.313  1.00  0.78           C  
ATOM   4825  C   ILE A 696     130.869 161.541 199.003  1.00  0.78           C  
ATOM   4826  O   ILE A 696     130.440 160.853 199.924  1.00  0.78           O  
ATOM   4827  CB  ILE A 696     133.357 162.035 198.876  1.00  0.78           C  
ATOM   4828  CG1 ILE A 696     134.707 161.484 198.348  1.00  0.78           C  
ATOM   4829  CG2 ILE A 696     133.354 162.012 200.423  1.00  0.78           C  
ATOM   4830  CD1 ILE A 696     135.893 162.423 198.597  1.00  0.78           C  
ATOM   4831  N   LEU A 697     130.126 162.576 198.571  1.00  0.80           N  
ATOM   4832  CA  LEU A 697     128.781 162.818 199.081  1.00  0.80           C  
ATOM   4833  C   LEU A 697     127.771 161.727 198.727  1.00  0.80           C  
ATOM   4834  O   LEU A 697     126.959 161.337 199.560  1.00  0.80           O  
ATOM   4835  CB  LEU A 697     128.245 164.213 198.688  1.00  0.80           C  
ATOM   4836  CG  LEU A 697     129.018 165.389 199.331  1.00  0.80           C  
ATOM   4837  CD1 LEU A 697     128.450 166.728 198.839  1.00  0.80           C  
ATOM   4838  CD2 LEU A 697     128.988 165.359 200.868  1.00  0.80           C  
ATOM   4839  N   CYS A 698     127.818 161.160 197.506  1.00  0.81           N  
ATOM   4840  CA  CYS A 698     127.024 159.986 197.143  1.00  0.81           C  
ATOM   4841  C   CYS A 698     127.410 158.714 197.898  1.00  0.81           C  
ATOM   4842  O   CYS A 698     126.584 157.836 198.120  1.00  0.81           O  
ATOM   4843  CB  CYS A 698     127.083 159.702 195.622  1.00  0.81           C  
ATOM   4844  SG  CYS A 698     126.365 161.068 194.649  1.00  0.81           S  
ATOM   4845  N   LEU A 699     128.679 158.585 198.327  1.00  0.76           N  
ATOM   4846  CA  LEU A 699     129.148 157.546 199.231  1.00  0.76           C  
ATOM   4847  C   LEU A 699     128.489 157.627 200.607  1.00  0.76           C  
ATOM   4848  O   LEU A 699     128.061 156.620 201.166  1.00  0.76           O  
ATOM   4849  CB  LEU A 699     130.691 157.655 199.338  1.00  0.76           C  
ATOM   4850  CG  LEU A 699     131.401 156.720 200.329  1.00  0.76           C  
ATOM   4851  CD1 LEU A 699     131.170 155.258 199.968  1.00  0.76           C  
ATOM   4852  CD2 LEU A 699     132.905 157.028 200.354  1.00  0.76           C  
ATOM   4853  N   PHE A 700     128.355 158.845 201.173  1.00  0.72           N  
ATOM   4854  CA  PHE A 700     127.550 159.075 202.364  1.00  0.72           C  
ATOM   4855  C   PHE A 700     126.042 158.885 202.154  1.00  0.72           C  
ATOM   4856  O   PHE A 700     125.350 158.328 203.007  1.00  0.72           O  
ATOM   4857  CB  PHE A 700     127.777 160.507 202.929  1.00  0.72           C  
ATOM   4858  CG  PHE A 700     129.115 160.644 203.606  1.00  0.72           C  
ATOM   4859  CD1 PHE A 700     129.349 160.026 204.847  1.00  0.72           C  
ATOM   4860  CD2 PHE A 700     130.126 161.443 203.048  1.00  0.72           C  
ATOM   4861  CE1 PHE A 700     130.576 160.189 205.507  1.00  0.72           C  
ATOM   4862  CE2 PHE A 700     131.356 161.603 203.699  1.00  0.72           C  
ATOM   4863  CZ  PHE A 700     131.582 160.973 204.929  1.00  0.72           C  
ATOM   4864  N   ILE A 701     125.476 159.373 201.031  1.00  0.76           N  
ATOM   4865  CA  ILE A 701     124.034 159.505 200.863  1.00  0.76           C  
ATOM   4866  C   ILE A 701     123.500 158.576 199.775  1.00  0.76           C  
ATOM   4867  O   ILE A 701     123.637 158.819 198.576  1.00  0.76           O  
ATOM   4868  CB  ILE A 701     123.639 160.953 200.540  1.00  0.76           C  
ATOM   4869  CG1 ILE A 701     124.143 161.931 201.632  1.00  0.76           C  
ATOM   4870  CG2 ILE A 701     122.106 161.080 200.357  1.00  0.76           C  
ATOM   4871  CD1 ILE A 701     123.999 163.411 201.249  1.00  0.76           C  
ATOM   4872  N   ILE A 702     122.777 157.511 200.194  1.00  0.70           N  
ATOM   4873  CA  ILE A 702     122.134 156.522 199.327  1.00  0.70           C  
ATOM   4874  C   ILE A 702     121.182 157.095 198.259  1.00  0.70           C  
ATOM   4875  O   ILE A 702     121.371 156.745 197.090  1.00  0.70           O  
ATOM   4876  CB  ILE A 702     121.416 155.467 200.191  1.00  0.70           C  
ATOM   4877  CG1 ILE A 702     122.448 154.622 200.980  1.00  0.70           C  
ATOM   4878  CG2 ILE A 702     120.477 154.560 199.356  1.00  0.70           C  
ATOM   4879  CD1 ILE A 702     121.815 153.699 202.032  1.00  0.70           C  
ATOM   4880  N   PRO A 703     120.189 157.973 198.489  1.00  0.75           N  
ATOM   4881  CA  PRO A 703     119.207 158.291 197.451  1.00  0.75           C  
ATOM   4882  C   PRO A 703     119.744 159.170 196.337  1.00  0.75           C  
ATOM   4883  O   PRO A 703     119.042 159.348 195.346  1.00  0.75           O  
ATOM   4884  CB  PRO A 703     118.052 158.971 198.208  1.00  0.75           C  
ATOM   4885  CG  PRO A 703     118.689 159.477 199.502  1.00  0.75           C  
ATOM   4886  CD  PRO A 703     119.702 158.379 199.811  1.00  0.75           C  
ATOM   4887  N   LEU A 704     120.975 159.714 196.421  1.00  0.73           N  
ATOM   4888  CA  LEU A 704     121.581 160.435 195.310  1.00  0.73           C  
ATOM   4889  C   LEU A 704     121.877 159.536 194.111  1.00  0.73           C  
ATOM   4890  O   LEU A 704     121.823 159.970 192.959  1.00  0.73           O  
ATOM   4891  CB  LEU A 704     122.868 161.171 195.742  1.00  0.73           C  
ATOM   4892  CG  LEU A 704     122.651 162.282 196.789  1.00  0.73           C  
ATOM   4893  CD1 LEU A 704     123.999 162.893 197.192  1.00  0.73           C  
ATOM   4894  CD2 LEU A 704     121.715 163.395 196.291  1.00  0.73           C  
ATOM   4895  N   VAL A 705     122.142 158.235 194.357  1.00  0.73           N  
ATOM   4896  CA  VAL A 705     122.250 157.208 193.328  1.00  0.73           C  
ATOM   4897  C   VAL A 705     120.937 157.020 192.571  1.00  0.73           C  
ATOM   4898  O   VAL A 705     120.902 156.993 191.342  1.00  0.73           O  
ATOM   4899  CB  VAL A 705     122.682 155.878 193.945  1.00  0.73           C  
ATOM   4900  CG1 VAL A 705     122.784 154.761 192.884  1.00  0.73           C  
ATOM   4901  CG2 VAL A 705     124.043 156.052 194.650  1.00  0.73           C  
ATOM   4902  N   GLY A 706     119.795 156.955 193.295  1.00  0.67           N  
ATOM   4903  CA  GLY A 706     118.477 156.803 192.677  1.00  0.67           C  
ATOM   4904  C   GLY A 706     117.911 158.070 192.091  1.00  0.67           C  
ATOM   4905  O   GLY A 706     116.959 158.034 191.320  1.00  0.67           O  
ATOM   4906  N   CYS A 707     118.510 159.226 192.421  1.00  0.64           N  
ATOM   4907  CA  CYS A 707     118.180 160.517 191.843  1.00  0.64           C  
ATOM   4908  C   CYS A 707     118.696 160.671 190.415  1.00  0.64           C  
ATOM   4909  O   CYS A 707     118.155 161.432 189.619  1.00  0.64           O  
ATOM   4910  CB  CYS A 707     118.803 161.631 192.734  1.00  0.64           C  
ATOM   4911  SG  CYS A 707     118.302 163.341 192.323  1.00  0.64           S  
ATOM   4912  N   GLY A 708     119.780 159.947 190.048  1.00  0.64           N  
ATOM   4913  CA  GLY A 708     120.448 160.152 188.762  1.00  0.64           C  
ATOM   4914  C   GLY A 708     121.465 161.266 188.803  1.00  0.64           C  
ATOM   4915  O   GLY A 708     121.799 161.870 187.790  1.00  0.64           O  
ATOM   4916  N   PHE A 709     121.992 161.577 190.003  1.00  0.73           N  
ATOM   4917  CA  PHE A 709     122.857 162.721 190.251  1.00  0.73           C  
ATOM   4918  C   PHE A 709     124.300 162.514 189.776  1.00  0.73           C  
ATOM   4919  O   PHE A 709     125.099 163.449 189.646  1.00  0.73           O  
ATOM   4920  CB  PHE A 709     122.804 162.995 191.778  1.00  0.73           C  
ATOM   4921  CG  PHE A 709     123.436 164.299 192.174  1.00  0.73           C  
ATOM   4922  CD1 PHE A 709     122.967 165.513 191.646  1.00  0.73           C  
ATOM   4923  CD2 PHE A 709     124.482 164.321 193.110  1.00  0.73           C  
ATOM   4924  CE1 PHE A 709     123.537 166.729 192.042  1.00  0.73           C  
ATOM   4925  CE2 PHE A 709     125.048 165.535 193.516  1.00  0.73           C  
ATOM   4926  CZ  PHE A 709     124.580 166.740 192.977  1.00  0.73           C  
ATOM   4927  N   VAL A 710     124.648 161.252 189.484  1.00  0.79           N  
ATOM   4928  CA  VAL A 710     125.898 160.840 188.887  1.00  0.79           C  
ATOM   4929  C   VAL A 710     125.503 160.191 187.580  1.00  0.79           C  
ATOM   4930  O   VAL A 710     124.536 159.434 187.527  1.00  0.79           O  
ATOM   4931  CB  VAL A 710     126.651 159.842 189.763  1.00  0.79           C  
ATOM   4932  CG1 VAL A 710     127.980 159.403 189.122  1.00  0.79           C  
ATOM   4933  CG2 VAL A 710     126.935 160.489 191.131  1.00  0.79           C  
ATOM   4934  N   SER A 711     126.204 160.502 186.471  1.00  0.79           N  
ATOM   4935  CA  SER A 711     125.923 159.884 185.187  1.00  0.79           C  
ATOM   4936  C   SER A 711     126.544 158.500 185.087  1.00  0.79           C  
ATOM   4937  O   SER A 711     127.403 158.103 185.870  1.00  0.79           O  
ATOM   4938  CB  SER A 711     126.310 160.776 183.972  1.00  0.79           C
[truncated: 268,290 more chars]
