# Supplementary material for: Binding of Androgen- and Estrogen-Like Flavonoids to Their Cognate (Non)Nuclear Receptors: A Comparison by Computational Prediction
Source: Molecules. 2021 Mar 14;26(6):1613. doi: 10.3390/molecules26061613 (PMC8001607; doi:10.3390/molecules26061613)
Supplement: Supplementary file 1 [file molecules-26-01613-s001.zip › SI/ZIP9.pdb]

TITLE     SWISS-MODEL SERVER (https://swissmodel.expasy.org)
TITLE    2 zip9
EXPDTA    THEORETICAL MODEL (SWISS-MODEL SERVER)
AUTHOR    SWISS-MODEL SERVER (SEE REFERENCE IN JRNL Records)
REVDAT   1   19-JUL-20 1MOD    1       12:02
JRNL        AUTH   A.WATERHOUSE,M.BERTONI,S.BIENERT,G.STUDER,G.TAURIELLO,
JRNL        AUTH 2 R.GUMIENNY,F.T.HEER,T.A.P.DE BEER,C.REMPFER,L.BORDOLI,
JRNL        AUTH 3 R.LEPORE,T.SCHWEDE
JRNL        TITL   SWISS-MODEL: HOMOLOGY MODELLING OF PROTEIN STRUCTURES AND
JRNL        TITL 2 COMPLEXES
JRNL        REF    NUCLEIC.ACIDS.RES..           V.  46 W296  2018
JRNL        PMID   29788355
JRNL        DOI    10.1093/nar/gky427
REMARK   1
REMARK   1 REFERENCE 1
REMARK   1  AUTH   S.BIENERT,A.WATERHOUSE,T.A.P.DE BEER,G.TAURIELLO,G.STUDER,
REMARK   1  AUTH 2 L.BORDOLI,T.SCHWEDE
REMARK   1  TITL   THE SWISS-MODEL REPOSITORY - NEW FEATURES AND FUNCTIONALITY
REMARK   1  REF    NUCLEIC.ACIDS.RES..           V.  22       2017
REMARK   1  REFN                   ISSN 0305-1048
REMARK   1  PMID   27899672
REMARK   1  DOI    10.1093/nar/gkw1132
REMARK   1
REMARK   1 REFERENCE 2
REMARK   1  AUTH   N.GUEX,M.C.PEITSCH,T.SCHWEDE
REMARK   1  TITL   AUTOMATED COMPARATIVE PROTEIN STRUCTURE MODELING WITH
REMARK   1  TITL 2 SWISS-MODEL AND SWISS-PDBVIEWER: A HISTORICAL PERSPECTIVE
REMARK   1  REF    ELECTROPHORESIS               V.  30       2009
REMARK   1  REFN                   ISSN 0173-0835
REMARK   1  PMID   19517507
REMARK   1  DOI    10.1002/elps.200900140
REMARK   1
REMARK   1 REFERENCE 3
REMARK   1  AUTH   P.BENKERT,M.BIASINI,T.SCHWEDE
REMARK   1  TITL   TOWARD THE ESTIMATION OF THE ABSOLUTE QUALITY OF INDIVIDUAL
REMARK   1  TITL 2 PROTEIN STRUCTURE MODELS
REMARK   1  REF    BIOINFORMATICS                V.  27       2011
REMARK   1  REFN                   ISSN 1367-4803
REMARK   1  PMID   21134891
REMARK   1  DOI    10.1093/bioinformatics/btq662
REMARK   1
REMARK   1 REFERENCE 4
REMARK   1  AUTH   M.BERTONI,F.KIEFER,M.BIASINI,L.BORDOLI,T.SCHWEDE
REMARK   1  TITL   MODELING PROTEIN QUATERNARY STRUCTURE OF HOMO- AND
REMARK   1  TITL 2 HETERO-OLIGOMERS BEYOND BINARY INTERACTIONS BY HOMOLOGY
REMARK   1  REF    SCI.REP.                      V.   7       2017
REMARK   1  REFN                   ISSN
REMARK   1  PMID   28874689
REMARK   1  DOI    10.1038/s41598-017-09654-8
REMARK   1
REMARK   1 DISCLAIMER
REMARK   1 The SWISS-MODEL SERVER produces theoretical models for proteins.
REMARK   1 The results of any theoretical modelling procedure is
REMARK   1 NON-EXPERIMENTAL and MUST be considered with care. These models may
REMARK   1 contain significant errors. This is especially true for automated
REMARK   1 modeling since there is no human intervention during model
REMARK   1 building. Please read the header section and the logfile carefully
REMARK   1 to know what templates and alignments were used during the model
REMARK   1 building process. All information by the SWISS-MODEL SERVER is
REMARK   1 provided "AS-IS", without any warranty, expressed or implied.
REMARK   2
REMARK   2 COPYRIGHT NOTICE
REMARK   2 This SWISS-MODEL protein model is copyright. It is produced by the
REMARK   2 SWISS-MODEL server, developed by the Computational Structural
REMARK   2 Biology Group at the SIB Swiss Institute of Bioinformatics at the
REMARK   2 Biozentrum, University of Basel (https://swissmodel.expasy.org). This
REMARK   2 model is licensed under the CC BY-SA 4.0 Creative Commons
REMARK   2 Attribution-ShareAlike 4.0 International License
REMARK   2 (https://creativecommons.org/licenses/by-sa/4.0/legalcode), i.e. you
REMARK   2 can copy and redistribute the model in any medium or format,
REMARK   2 transform and build upon the model for any purpose, even
REMARK   2 commercially, under the following terms:
REMARK   2 Attribution - You must give appropriate credit, provide a link to
REMARK   2 the license, and indicate if changes were made. You may do so in any
REMARK   2 reasonable manner, but not in any way that suggests the licensor
REMARK   2 endorses you or your use. When you publish, patent or distribute
REMARK   2 results that were fully or partially based on the model, please cite
REMARK   2 the corresponding papers mentioned under JRNL.
REMARK   2 ShareAlike - If you remix, transform, or build upon the material,
REMARK   2 you must distribute your contributions under the same license as the
REMARK   2 original.
REMARK   2 No additional restrictions - you may not apply legal terms or
REMARK   2 technological measures that legally restrict others from doing
REMARK   2 anything the license permits.
REMARK   2 Find a human-readable summary of (and not a substitute for) the
REMARK   2 CC BY-SA 4.0 license at this link:
REMARK   2 https://creativecommons.org/licenses/by-sa/4.0/
REMARK   3 
REMARK   3 MODEL INFORMATION
REMARK   3  ENGIN   PROMOD3
REMARK   3  VERSN   3.0.0
REMARK   3  OSTAT   monomer
REMARK   3  OSRSN   MONOMER (USER)
REMARK   3  QSPRD   0.000
REMARK   3  GMQE    0.49
REMARK   3  QMNV    4.0.0
REMARK   3  QMN4    -5.67
REMARK   3  MODT    FALSE
REMARK   3 
REMARK   3 TEMPLATE 1
REMARK   3  PDBID   5tsa
REMARK   3  CHAIN   A
REMARK   3  MMCIF   A
REMARK   3  PDBV    2020-07-10
REMARK   3  SMTLE   5tsa.1.A
REMARK   3  SMTLV   2020-07-15
REMARK   3  MTHD    X-RAY DIFFRACTION 2.40 A
REMARK   3  FOUND   HHblits
REMARK   3  GMQE    0.49
REMARK   3  SIM     0.29
REMARK   3  SID     19.44
REMARK   3  OSTAT   monomer
REMARK   3  LIGND   ZN
REMARK   3  LIGND 2 ZN
REMARK   3  LIGND 3 ZN
REMARK   3  LIGND 4 ZN
REMARK   3  LIGND 5 ZN
REMARK   3  LIGND 6 CD
REMARK   3  ALN A TRG MDDFISISLLSLAMLVGCYVAGIIPLAV-NFSEERLKLVTVLGAGLLCGTALAVIVPE
REMARK   3  ALN A TRG GVHALYEDILEGKHHQASETHNVIASDKAAEKSVVHEHEHSHDHTQLHAYIGVSLVLG
REMARK   3  ALN A TRG FVFMLLVDQIGNS-HVHSTDDPEAARSSNSKITTTLGLVVHAAADGVALGAAASTSQT
REMARK   3  ALN A TRG SVQLIVFVAIMLHKAPAAFGLVSFLMHAGLERNRIRKHLLVFALAAPVMSMVTYLGLS
REMARK   3  ALN A TRG KSSKEALSEVNATGVAMLFSAGTFLYVATVHVLPEVGGIGHSHKPDATGGRGLSRLEV
REMARK   3  ALN A TRG AALVLGCLIPLILSVGHQH
REMARK   3  ALN A TPL RVHVGYAVLGGAAGFAATALGALMALGLRAISARTQDAMLGFAAGMMLAASAFSLILP
REMARK   3  ALN A TPL GLDAAGTI----V----G-----------------------PGP-AAAAVVALGLGLG
REMARK   3  ALN A TPL VLLMLGLDYFTPHEHERTGHQGPEAARVNRVWLFVLTIILHNLPEGMAIGVSFATGDL
REMARK   3  ALN A TPL RIGLPLTSAIAIQDVPEGLAVALALRAVGLPIGRAVLVAVASGLMEPLGALVGVGISS
REMARK   3  ALN A TPL GF-------ALAYPISMGLAAGAMIFVVSHEVIPETHRNGHET------------TAT
REMARK   3  ALN A TPL VGLMAGFALMMFLDT----
REMARK   3  ALN A OFF 52
ATOM      1  N   MET A   1       6.886 -40.131 -27.324  1.00  0.49           N  
ATOM      2  CA  MET A   1       8.253 -39.628 -26.978  1.00  0.49           C  
ATOM      3  C   MET A   1       8.344 -39.314 -25.501  1.00  0.49           C  
ATOM      4  O   MET A   1       7.364 -39.532 -24.781  1.00  0.49           O  
ATOM      5  CB  MET A   1       8.565 -38.377 -27.839  1.00  0.49           C  
ATOM      6  CG  MET A   1       8.605 -38.605 -29.366  1.00  0.49           C  
ATOM      7  SD  MET A   1       8.998 -37.099 -30.309  1.00  0.49           S  
ATOM      8  CE  MET A   1      10.703 -36.846 -29.731  1.00  0.49           C  
ATOM      9  N   ASP A   2       9.514 -38.871 -25.028  1.00  0.56           N  
ATOM     10  CA  ASP A   2       9.896 -38.697 -23.644  1.00  0.56           C  
ATOM     11  C   ASP A   2       9.168 -37.580 -22.930  1.00  0.56           C  
ATOM     12  O   ASP A   2       8.702 -37.728 -21.797  1.00  0.56           O  
ATOM     13  CB  ASP A   2      11.410 -38.394 -23.631  1.00  0.56           C  
ATOM     14  CG  ASP A   2      12.189 -39.533 -24.271  1.00  0.56           C  
ATOM     15  OD1 ASP A   2      11.614 -40.638 -24.455  1.00  0.56           O  
ATOM     16  OD2 ASP A   2      13.353 -39.268 -24.650  1.00  0.56           O  
ATOM     17  N   ASP A   3       9.027 -36.435 -23.611  1.00  0.52           N  
ATOM     18  CA  ASP A   3       8.312 -35.248 -23.191  1.00  0.52           C  
ATOM     19  C   ASP A   3       6.858 -35.615 -22.920  1.00  0.52           C  
ATOM     20  O   ASP A   3       6.301 -35.353 -21.840  1.00  0.52           O  
ATOM     21  CB  ASP A   3       8.493 -34.154 -24.304  1.00  0.52           C  
ATOM     22  CG  ASP A   3       8.231 -34.615 -25.741  1.00  0.52           C  
ATOM     23  OD1 ASP A   3       7.803 -35.781 -25.966  1.00  0.52           O  
ATOM     24  OD2 ASP A   3       8.453 -33.799 -26.668  1.00  0.52           O  
ATOM     25  N   PHE A   4       6.201 -36.351 -23.805  1.00  0.54           N  
ATOM     26  CA  PHE A   4       4.853 -36.842 -23.615  1.00  0.54           C  
ATOM     27  C   PHE A   4       4.632 -37.817 -22.446  1.00  0.54           C  
ATOM     28  O   PHE A   4       3.535 -37.894 -21.894  1.00  0.54           O  
ATOM     29  CB  PHE A   4       4.305 -37.428 -24.938  1.00  0.54           C  
ATOM     30  CG  PHE A   4       2.805 -37.600 -24.921  1.00  0.54           C  
ATOM     31  CD1 PHE A   4       1.973 -36.555 -24.488  1.00  0.54           C  
ATOM     32  CD2 PHE A   4       2.211 -38.800 -25.343  1.00  0.54           C  
ATOM     33  CE1 PHE A   4       0.585 -36.687 -24.495  1.00  0.54           C  
ATOM     34  CE2 PHE A   4       0.818 -38.942 -25.352  1.00  0.54           C  
ATOM     35  CZ  PHE A   4       0.008 -37.883 -24.931  1.00  0.54           C  
ATOM     36  N   ILE A   5       5.650 -38.579 -22.002  1.00  0.55           N  
ATOM     37  CA  ILE A   5       5.550 -39.394 -20.792  1.00  0.55           C  
ATOM     38  C   ILE A   5       5.391 -38.540 -19.553  1.00  0.55           C  
ATOM     39  O   ILE A   5       4.604 -38.833 -18.653  1.00  0.55           O  
ATOM     40  CB  ILE A   5       6.773 -40.292 -20.629  1.00  0.55           C  
ATOM     41  CG1 ILE A   5       6.787 -41.345 -21.756  1.00  0.55           C  
ATOM     42  CG2 ILE A   5       6.828 -40.962 -19.231  1.00  0.55           C  
ATOM     43  CD1 ILE A   5       8.146 -42.038 -21.893  1.00  0.55           C  
ATOM     44  N   SER A   6       6.136 -37.419 -19.469  1.00  0.60           N  
ATOM     45  CA  SER A   6       6.041 -36.530 -18.327  1.00  0.60           C  
ATOM     46  C   SER A   6       4.668 -35.901 -18.267  1.00  0.60           C  
ATOM     47  O   SER A   6       4.018 -35.888 -17.227  1.00  0.60           O  
ATOM     48  CB  SER A   6       7.189 -35.483 -18.277  1.00  0.60           C  
ATOM     49  OG  SER A   6       7.019 -34.423 -19.220  1.00  0.60           O  
ATOM     50  N   ILE A   7       4.145 -35.485 -19.422  1.00  0.64           N  
ATOM     51  CA  ILE A   7       2.800 -34.997 -19.642  1.00  0.64           C  
ATOM     52  C   ILE A   7       1.697 -35.943 -19.213  1.00  0.64           C  
ATOM     53  O   ILE A   7       0.750 -35.534 -18.538  1.00  0.64           O  
ATOM     54  CB  ILE A   7       2.642 -34.689 -21.120  1.00  0.64           C  
ATOM     55  CG1 ILE A   7       3.629 -33.561 -21.458  1.00  0.64           C  
ATOM     56  CG2 ILE A   7       1.188 -34.307 -21.434  1.00  0.64           C  
ATOM     57  CD1 ILE A   7       3.609 -33.039 -22.896  1.00  0.64           C  
ATOM     58  N   SER A   8       1.782 -37.241 -19.556  1.00  0.63           N  
ATOM     59  CA  SER A   8       0.838 -38.225 -19.056  1.00  0.63           C  
ATOM     60  C   SER A   8       0.923 -38.409 -17.544  1.00  0.63           C  
ATOM     61  O   SER A   8      -0.095 -38.442 -16.864  1.00  0.63           O  
ATOM     62  CB  SER A   8       0.898 -39.561 -19.838  1.00  0.63           C  
ATOM     63  OG  SER A   8       2.117 -40.267 -19.622  1.00  0.63           O  
ATOM     64  N   LEU A   9       2.127 -38.429 -16.938  1.00  0.62           N  
ATOM     65  CA  LEU A   9       2.259 -38.369 -15.482  1.00  0.62           C  
ATOM     66  C   LEU A   9       1.702 -37.104 -14.836  1.00  0.62           C  
ATOM     67  O   LEU A   9       1.062 -37.163 -13.785  1.00  0.62           O  
ATOM     68  CB  LEU A   9       3.720 -38.547 -14.995  1.00  0.62           C  
ATOM     69  CG  LEU A   9       4.290 -39.981 -15.056  1.00  0.62           C  
ATOM     70  CD1 LEU A   9       5.557 -40.057 -14.190  1.00  0.62           C  
ATOM     71  CD2 LEU A   9       3.286 -41.045 -14.582  1.00  0.62           C  
ATOM     72  N   LEU A  10       1.893 -35.929 -15.466  1.00  0.67           N  
ATOM     73  CA  LEU A  10       1.343 -34.659 -15.026  1.00  0.67           C  
ATOM     74  C   LEU A  10      -0.177 -34.704 -14.954  1.00  0.67           C  
ATOM     75  O   LEU A  10      -0.847 -34.254 -14.026  1.00  0.67           O  
ATOM     76  CB  LEU A  10       1.794 -33.521 -15.983  1.00  0.67           C  
ATOM     77  CG  LEU A  10       3.134 -32.845 -15.624  1.00  0.67           C  
ATOM     78  CD1 LEU A  10       4.352 -33.718 -15.297  1.00  0.67           C  
ATOM     79  CD2 LEU A  10       3.524 -31.827 -16.682  1.00  0.67           C  
ATOM     80  N   SER A  11      -0.793 -35.294 -15.963  1.00  0.68           N  
ATOM     81  CA  SER A  11      -2.220 -35.431 -16.043  1.00  0.68           C  
ATOM     82  C   SER A  11      -2.835 -36.448 -15.106  1.00  0.68           C  
ATOM     83  O   SER A  11      -3.890 -36.208 -14.515  1.00  0.68           O  
ATOM     84  CB  SER A  11      -2.480 -35.725 -17.511  1.00  0.68           C  
ATOM     85  OG  SER A  11      -2.434 -37.103 -17.877  1.00  0.68           O  
ATOM     86  N   LEU A  12      -2.168 -37.600 -14.904  1.00  0.64           N  
ATOM     87  CA  LEU A  12      -2.603 -38.646 -14.002  1.00  0.64           C  
ATOM     88  C   LEU A  12      -2.720 -38.167 -12.569  1.00  0.64           C  
ATOM     89  O   LEU A  12      -3.729 -38.389 -11.912  1.00  0.64           O  
ATOM     90  CB  LEU A  12      -1.626 -39.846 -14.056  1.00  0.64           C  
ATOM     91  CG  LEU A  12      -1.746 -40.693 -15.340  1.00  0.64           C  
ATOM     92  CD1 LEU A  12      -0.586 -41.697 -15.430  1.00  0.64           C  
ATOM     93  CD2 LEU A  12      -3.105 -41.399 -15.453  1.00  0.64           C  
ATOM     94  N   ALA A  13      -1.743 -37.416 -12.047  1.00  0.69           N  
ATOM     95  CA  ALA A  13      -1.890 -36.825 -10.734  1.00  0.69           C  
ATOM     96  C   ALA A  13      -2.861 -35.646 -10.664  1.00  0.69           C  
ATOM     97  O   ALA A  13      -3.441 -35.383  -9.614  1.00  0.69           O  
ATOM     98  CB  ALA A  13      -0.542 -36.421 -10.150  1.00  0.69           C  
ATOM     99  N   MET A  14      -3.142 -34.932 -11.773  1.00  0.66           N  
ATOM    100  CA  MET A  14      -4.267 -34.009 -11.825  1.00  0.66           C  
ATOM    101  C   MET A  14      -5.613 -34.731 -11.681  1.00  0.66           C  
ATOM    102  O   MET A  14      -6.524 -34.242 -11.008  1.00  0.66           O  
ATOM    103  CB  MET A  14      -4.202 -33.131 -13.101  1.00  0.66           C  
ATOM    104  CG  MET A  14      -5.261 -32.007 -13.143  1.00  0.66           C  
ATOM    105  SD  MET A  14      -5.376 -30.970 -14.631  1.00  0.66           S  
ATOM    106  CE  MET A  14      -7.094 -30.432 -14.407  1.00  0.66           C  
ATOM    107  N   LEU A  15      -5.763 -35.940 -12.268  1.00  0.67           N  
ATOM    108  CA  LEU A  15      -6.860 -36.851 -11.968  1.00  0.67           C  
ATOM    109  C   LEU A  15      -6.854 -37.310 -10.509  1.00  0.67           C  
ATOM    110  O   LEU A  15      -7.840 -37.146  -9.787  1.00  0.67           O  
ATOM    111  CB  LEU A  15      -6.788 -38.090 -12.903  1.00  0.67           C  
ATOM    112  CG  LEU A  15      -7.999 -39.055 -12.986  1.00  0.67           C  
ATOM    113  CD1 LEU A  15      -7.601 -40.242 -13.870  1.00  0.67           C  
ATOM    114  CD2 LEU A  15      -8.515 -39.626 -11.656  1.00  0.67           C  
ATOM    115  N   VAL A  16      -5.721 -37.850 -10.015  1.00  0.69           N  
ATOM    116  CA  VAL A  16      -5.582 -38.404  -8.670  1.00  0.69           C  
ATOM    117  C   VAL A  16      -5.805 -37.368  -7.583  1.00  0.69           C  
ATOM    118  O   VAL A  16      -6.532 -37.624  -6.630  1.00  0.69           O  
ATOM    119  CB  VAL A  16      -4.244 -39.116  -8.455  1.00  0.69           C  
ATOM    120  CG1 VAL A  16      -4.064 -39.612  -7.003  1.00  0.69           C  
ATOM    121  CG2 VAL A  16      -4.137 -40.340  -9.386  1.00  0.69           C  
ATOM    122  N   GLY A  17      -5.254 -36.141  -7.706  1.00  0.71           N  
ATOM    123  CA  GLY A  17      -5.512 -35.047  -6.769  1.00  0.71           C  
ATOM    124  C   GLY A  17      -6.937 -34.590  -6.760  1.00  0.71           C  
ATOM    125  O   GLY A  17      -7.462 -34.170  -5.728  1.00  0.71           O  
ATOM    126  N   CYS A  18      -7.644 -34.699  -7.893  1.00  0.71           N  
ATOM    127  CA  CYS A  18      -9.077 -34.502  -7.922  1.00  0.71           C  
ATOM    128  C   CYS A  18      -9.806 -35.611  -7.173  1.00  0.71           C  
ATOM    129  O   CYS A  18     -10.681 -35.380  -6.355  1.00  0.71           O  
ATOM    130  CB  CYS A  18      -9.580 -34.523  -9.377  1.00  0.71           C  
ATOM    131  SG  CYS A  18     -11.117 -33.593  -9.724  1.00  0.71           S  
ATOM    132  N   TYR A  19      -9.425 -36.880  -7.414  1.00  0.64           N  
ATOM    133  CA  TYR A  19      -9.993 -38.040  -6.754  1.00  0.64           C  
ATOM    134  C   TYR A  19      -9.749 -38.059  -5.249  1.00  0.64           C  
ATOM    135  O   TYR A  19     -10.685 -38.321  -4.493  1.00  0.64           O  
ATOM    136  CB  TYR A  19      -9.499 -39.354  -7.426  1.00  0.64           C  
ATOM    137  CG  TYR A  19     -10.054 -40.622  -6.796  1.00  0.64           C  
ATOM    138  CD1 TYR A  19     -11.298 -40.670  -6.128  1.00  0.64           C  
ATOM    139  CD2 TYR A  19      -9.267 -41.785  -6.818  1.00  0.64           C  
ATOM    140  CE1 TYR A  19     -11.693 -41.817  -5.431  1.00  0.64           C  
ATOM    141  CE2 TYR A  19      -9.670 -42.938  -6.130  1.00  0.64           C  
ATOM    142  CZ  TYR A  19     -10.877 -42.944  -5.428  1.00  0.64           C  
ATOM    143  OH  TYR A  19     -11.268 -44.082  -4.705  1.00  0.64           O  
ATOM    144  N   VAL A  20      -8.541 -37.717  -4.756  1.00  0.67           N  
ATOM    145  CA  VAL A  20      -8.233 -37.614  -3.328  1.00  0.67           C  
ATOM    146  C   VAL A  20      -9.163 -36.647  -2.638  1.00  0.67           C  
ATOM    147  O   VAL A  20      -9.677 -36.894  -1.552  1.00  0.67           O  
ATOM    148  CB  VAL A  20      -6.804 -37.153  -3.053  1.00  0.67           C  
ATOM    149  CG1 VAL A  20      -6.593 -36.761  -1.567  1.00  0.67           C  
ATOM    150  CG2 VAL A  20      -5.840 -38.290  -3.429  1.00  0.67           C  
ATOM    151  N   ALA A  21      -9.482 -35.527  -3.273  1.00  0.68           N  
ATOM    152  CA  ALA A  21     -10.421 -34.620  -2.680  1.00  0.68           C  
ATOM    153  C   ALA A  21     -11.850 -34.851  -3.051  1.00  0.68           C  
ATOM    154  O   ALA A  21     -12.741 -34.238  -2.476  1.00  0.68           O  
ATOM    155  CB  ALA A  21     -10.110 -33.260  -3.183  1.00  0.68           C  
ATOM    156  N   GLY A  22     -12.130 -35.740  -4.000  1.00  0.67           N  
ATOM    157  CA  GLY A  22     -13.466 -36.206  -4.252  1.00  0.67           C  
ATOM    158  C   GLY A  22     -13.897 -37.217  -3.265  1.00  0.67           C  
ATOM    159  O   GLY A  22     -15.070 -37.289  -2.916  1.00  0.67           O  
ATOM    160  N   ILE A  23     -12.949 -38.011  -2.759  1.00  0.59           N  
ATOM    161  CA  ILE A  23     -13.197 -38.987  -1.720  1.00  0.59           C  
ATOM    162  C   ILE A  23     -13.353 -38.368  -0.323  1.00  0.59           C  
ATOM    163  O   ILE A  23     -14.102 -38.891   0.496  1.00  0.59           O  
ATOM    164  CB  ILE A  23     -12.191 -40.139  -1.811  1.00  0.59           C  
ATOM    165  CG1 ILE A  23     -12.640 -41.403  -1.051  1.00  0.59           C  
ATOM    166  CG2 ILE A  23     -10.777 -39.688  -1.418  1.00  0.59           C  
ATOM    167  CD1 ILE A  23     -11.715 -42.605  -1.289  1.00  0.59           C  
ATOM    168  N   ILE A  24     -12.750 -37.184  -0.029  1.00  0.56           N  
ATOM    169  CA  ILE A  24     -12.986 -36.439   1.225  1.00  0.56           C  
ATOM    170  C   ILE A  24     -14.481 -36.069   1.480  1.00  0.56           C  
ATOM    171  O   ILE A  24     -14.935 -36.271   2.611  1.00  0.56           O  
ATOM    172  CB  ILE A  24     -12.061 -35.205   1.372  1.00  0.56           C  
ATOM    173  CG1 ILE A  24     -10.556 -35.548   1.301  1.00  0.56           C  
ATOM    174  CG2 ILE A  24     -12.262 -34.482   2.721  1.00  0.56           C  
ATOM    175  CD1 ILE A  24      -9.636 -34.332   1.070  1.00  0.56           C  
ATOM    176  N   PRO A  25     -15.323 -35.608   0.536  1.00  0.58           N  
ATOM    177  CA  PRO A  25     -16.736 -35.321   0.755  1.00  0.58           C  
ATOM    178  C   PRO A  25     -17.628 -36.500   1.075  1.00  0.58           C  
ATOM    179  O   PRO A  25     -18.792 -36.288   1.427  1.00  0.58           O  
ATOM    180  CB  PRO A  25     -17.242 -34.765  -0.573  1.00  0.58           C  
ATOM    181  CG  PRO A  25     -16.032 -34.290  -1.360  1.00  0.58           C  
ATOM    182  CD  PRO A  25     -14.857 -34.969  -0.677  1.00  0.58           C  
ATOM    183  N   LEU A  26     -17.159 -37.755   0.927  1.00  0.52           N  
ATOM    184  CA  LEU A  26     -17.874 -38.920   1.416  1.00  0.52           C  
ATOM    185  C   LEU A  26     -17.988 -38.839   2.929  1.00  0.52           C  
ATOM    186  O   LEU A  26     -19.018 -39.167   3.515  1.00  0.52           O  
ATOM    187  CB  LEU A  26     -17.134 -40.233   1.056  1.00  0.52           C  
ATOM    188  CG  LEU A  26     -17.206 -40.706  -0.412  1.00  0.52           C  
ATOM    189  CD1 LEU A  26     -16.362 -41.986  -0.519  1.00  0.52           C  
ATOM    190  CD2 LEU A  26     -18.642 -40.983  -0.889  1.00  0.52           C  
ATOM    191  N   ALA A  27     -16.911 -38.351   3.576  1.00  0.53           N  
ATOM    192  CA  ALA A  27     -16.848 -38.175   5.002  1.00  0.53           C  
ATOM    193  C   ALA A  27     -17.430 -36.852   5.498  1.00  0.53           C  
ATOM    194  O   ALA A  27     -18.332 -36.842   6.339  1.00  0.53           O  
ATOM    195  CB  ALA A  27     -15.364 -38.254   5.414  1.00  0.53           C  
ATOM    196  N   VAL A  28     -16.953 -35.693   5.000  1.00  0.54           N  
ATOM    197  CA  VAL A  28     -17.277 -34.397   5.598  1.00  0.54           C  
ATOM    198  C   VAL A  28     -17.581 -33.365   4.541  1.00  0.54           C  
ATOM    199  O   VAL A  28     -17.202 -33.510   3.389  1.00  0.54           O  
ATOM    200  CB  VAL A  28     -16.179 -33.841   6.512  1.00  0.54           C  
ATOM    201  CG1 VAL A  28     -16.064 -34.745   7.754  1.00  0.54           C  
ATOM    202  CG2 VAL A  28     -14.824 -33.701   5.780  1.00  0.54           C  
ATOM    203  N   ASN A  29     -18.273 -32.263   4.886  1.00  0.47           N  
ATOM    204  CA  ASN A  29     -18.574 -31.203   3.940  1.00  0.47           C  
ATOM    205  C   ASN A  29     -17.912 -29.900   4.376  1.00  0.47           C  
ATOM    206  O   ASN A  29     -17.211 -29.818   5.387  1.00  0.47           O  
ATOM    207  CB  ASN A  29     -20.078 -31.072   3.568  1.00  0.47           C  
ATOM    208  CG  ASN A  29     -20.955 -30.734   4.762  1.00  0.47           C  
ATOM    209  OD1 ASN A  29     -20.519 -30.239   5.799  1.00  0.47           O  
ATOM    210  ND2 ASN A  29     -22.274 -30.994   4.619  1.00  0.47           N  
ATOM    211  N   PHE A  30     -18.091 -28.844   3.574  1.00  0.51           N  
ATOM    212  CA  PHE A  30     -17.555 -27.538   3.849  1.00  0.51           C  
ATOM    213  C   PHE A  30     -18.747 -26.609   3.759  1.00  0.51           C  
ATOM    214  O   PHE A  30     -19.608 -26.763   2.894  1.00  0.51           O  
ATOM    215  CB  PHE A  30     -16.386 -27.152   2.879  1.00  0.51           C  
ATOM    216  CG  PHE A  30     -15.049 -27.784   3.227  1.00  0.51           C  
ATOM    217  CD1 PHE A  30     -14.643 -28.067   4.541  1.00  0.51           C  
ATOM    218  CD2 PHE A  30     -14.149 -28.098   2.196  1.00  0.51           C  
ATOM    219  CE1 PHE A  30     -13.434 -28.717   4.802  1.00  0.51           C  
ATOM    220  CE2 PHE A  30     -12.935 -28.742   2.461  1.00  0.51           C  
ATOM    221  CZ  PHE A  30     -12.582 -29.077   3.766  1.00  0.51           C  
ATOM    222  N   SER A  31     -18.855 -25.661   4.715  1.00  0.59           N  
ATOM    223  CA  SER A  31     -19.906 -24.657   4.795  1.00  0.59           C  
ATOM    224  C   SER A  31     -19.689 -23.599   3.746  1.00  0.59           C  
ATOM    225  O   SER A  31     -18.701 -23.643   3.013  1.00  0.59           O  
ATOM    226  CB  SER A  31     -19.971 -23.959   6.189  1.00  0.59           C  
ATOM    227  OG  SER A  31     -18.743 -23.289   6.506  1.00  0.59           O  
ATOM    228  N   GLU A  32     -20.571 -22.582   3.642  1.00  0.57           N  
ATOM    229  CA  GLU A  32     -20.340 -21.462   2.752  1.00  0.57           C  
ATOM    230  C   GLU A  32     -18.987 -20.817   2.928  1.00  0.57           C  
ATOM    231  O   GLU A  32     -18.279 -20.661   1.942  1.00  0.57           O  
ATOM    232  CB  GLU A  32     -21.374 -20.337   2.953  1.00  0.57           C  
ATOM    233  CG  GLU A  32     -22.801 -20.737   2.532  1.00  0.57           C  
ATOM    234  CD  GLU A  32     -23.772 -19.565   2.601  1.00  0.57           C  
ATOM    235  OE1 GLU A  32     -23.350 -18.464   3.029  1.00  0.57           O  
ATOM    236  OE2 GLU A  32     -24.930 -19.765   2.173  1.00  0.57           O  
ATOM    237  N   GLU A  33     -18.550 -20.510   4.166  1.00  0.52           N  
ATOM    238  CA  GLU A  33     -17.269 -19.869   4.378  1.00  0.52           C  
ATOM    239  C   GLU A  33     -16.083 -20.659   3.866  1.00  0.52           C  
ATOM    240  O   GLU A  33     -15.214 -20.160   3.153  1.00  0.52           O  
ATOM    241  CB  GLU A  33     -17.031 -19.646   5.888  1.00  0.52           C  
ATOM    242  CG  GLU A  33     -17.997 -18.655   6.572  1.00  0.52           C  
ATOM    243  CD  GLU A  33     -17.719 -18.578   8.072  1.00  0.52           C  
ATOM    244  OE1 GLU A  33     -17.077 -19.527   8.598  1.00  0.52           O  
ATOM    245  OE2 GLU A  33     -18.185 -17.595   8.698  1.00  0.52           O  
ATOM    246  N   ARG A  34     -16.072 -21.959   4.178  1.00  0.54           N  
ATOM    247  CA  ARG A  34     -15.081 -22.885   3.693  1.00  0.54           C  
ATOM    248  C   ARG A  34     -15.146 -23.140   2.193  1.00  0.54           C  
ATOM    249  O   ARG A  34     -14.109 -23.137   1.542  1.00  0.54           O  
ATOM    250  CB  ARG A  34     -15.183 -24.208   4.464  1.00  0.54           C  
ATOM    251  CG  ARG A  34     -14.913 -24.076   5.976  1.00  0.54           C  
ATOM    252  CD  ARG A  34     -15.007 -25.442   6.639  1.00  0.54           C  
ATOM    253  NE  ARG A  34     -14.825 -25.351   8.114  1.00  0.54           N  
ATOM    254  CZ  ARG A  34     -14.943 -26.425   8.896  1.00  0.54           C  
ATOM    255  NH1 ARG A  34     -14.653 -26.360  10.194  1.00  0.54           N  
ATOM    256  NH2 ARG A  34     -15.370 -27.588   8.408  1.00  0.54           N  
ATOM    257  N   LEU A  35     -16.338 -23.321   1.575  1.00  0.57           N  
ATOM    258  CA  LEU A  35     -16.448 -23.435   0.124  1.00  0.57           C  
ATOM    259  C   LEU A  35     -15.944 -22.202  -0.609  1.00  0.57           C  
ATOM    260  O   LEU A  35     -15.198 -22.339  -1.570  1.00  0.57           O  
ATOM    261  CB  LEU A  35     -17.909 -23.648  -0.364  1.00  0.57           C  
ATOM    262  CG  LEU A  35     -18.526 -25.022  -0.071  1.00  0.57           C  
ATOM    263  CD1 LEU A  35     -20.025 -25.001  -0.418  1.00  0.57           C  
ATOM    264  CD2 LEU A  35     -17.819 -26.126  -0.862  1.00  0.57           C  
ATOM    265  N   LYS A  36     -16.315 -20.984  -0.154  1.00  0.53           N  
ATOM    266  CA  LYS A  36     -15.886 -19.731  -0.773  1.00  0.53           C  
ATOM    267  C   LYS A  36     -14.413 -19.436  -0.586  1.00  0.53           C  
ATOM    268  O   LYS A  36     -13.778 -18.818  -1.450  1.00  0.53           O  
ATOM    269  CB  LYS A  36     -16.630 -18.496  -0.211  1.00  0.53           C  
ATOM    270  CG  LYS A  36     -18.159 -18.506  -0.339  1.00  0.53           C  
ATOM    271  CD  LYS A  36     -18.671 -18.518  -1.781  1.00  0.53           C  
ATOM    272  CE  LYS A  36     -20.195 -18.595  -1.862  1.00  0.53           C  
ATOM    273  NZ  LYS A  36     -20.669 -19.876  -1.301  1.00  0.53           N  
ATOM    274  N   LEU A  37     -13.801 -19.816   0.543  1.00  0.55           N  
ATOM    275  CA  LEU A  37     -12.364 -19.814   0.734  1.00  0.55           C  
ATOM    276  C   LEU A  37     -11.678 -20.826  -0.200  1.00  0.55           C  
ATOM    277  O   LEU A  37     -10.612 -20.599  -0.758  1.00  0.55           O  
ATOM    278  CB  LEU A  37     -12.015 -20.121   2.221  1.00  0.55           C  
ATOM    279  CG  LEU A  37     -10.527 -19.931   2.608  1.00  0.55           C  
ATOM    280  CD1 LEU A  37     -10.166 -18.443   2.683  1.00  0.55           C  
ATOM    281  CD2 LEU A  37     -10.121 -20.643   3.910  1.00  0.55           C  
ATOM    282  N   VAL A  38     -12.264 -22.009  -0.421  1.00  0.66           N  
ATOM    283  CA  VAL A  38     -11.697 -23.014  -1.314  1.00  0.66           C  
ATOM    284  C   VAL A  38     -11.623 -22.624  -2.794  1.00  0.66           C  
ATOM    285  O   VAL A  38     -10.591 -22.796  -3.449  1.00  0.66           O  
ATOM    286  CB  VAL A  38     -12.446 -24.342  -1.146  1.00  0.66           C  
ATOM    287  CG1 VAL A  38     -12.285 -25.273  -2.362  1.00  0.66           C  
ATOM    288  CG2 VAL A  38     -11.985 -25.051   0.145  1.00  0.66           C  
ATOM    289  N   THR A  39     -12.705 -22.093  -3.372  1.00  0.61           N  
ATOM    290  CA  THR A  39     -12.900 -21.910  -4.808  1.00  0.61           C  
ATOM    291  C   THR A  39     -11.921 -20.957  -5.447  1.00  0.61           C  
ATOM    292  O   THR A  39     -11.276 -21.274  -6.457  1.00  0.61           O  
ATOM    293  CB  THR A  39     -14.324 -21.433  -5.052  1.00  0.61           C  
ATOM    294  OG1 THR A  39     -14.739 -20.608  -3.972  1.00  0.61           O  
ATOM    295  CG2 THR A  39     -15.168 -22.724  -5.065  1.00  0.61           C  
ATOM    296  N   VAL A  40     -11.742 -19.808  -4.800  1.00  0.61           N  
ATOM    297  CA  VAL A  40     -10.750 -18.755  -4.937  1.00  0.61           C  
ATOM    298  C   VAL A  40      -9.323 -19.159  -4.696  1.00  0.61           C  
ATOM    299  O   VAL A  40      -8.428 -18.628  -5.351  1.00  0.61           O  
ATOM    300  CB  VAL A  40     -11.024 -17.621  -3.989  1.00  0.61           C  
ATOM    301  CG1 VAL A  40     -12.344 -16.987  -4.416  1.00  0.61           C  
ATOM    302  CG2 VAL A  40     -11.062 -18.174  -2.562  1.00  0.61           C  
ATOM    303  N   LEU A  41      -9.023 -20.106  -3.775  1.00  0.64           N  
ATOM    304  CA  LEU A  41      -7.680 -20.633  -3.605  1.00  0.64           C  
ATOM    305  C   LEU A  41      -7.278 -21.274  -4.915  1.00  0.64           C  
ATOM    306  O   LEU A  41      -6.231 -20.981  -5.478  1.00  0.64           O  
ATOM    307  CB  LEU A  41      -7.593 -21.644  -2.424  1.00  0.64           C  
ATOM    308  CG  LEU A  41      -6.181 -22.194  -2.110  1.00  0.64           C  
ATOM    309  CD1 LEU A  41      -5.222 -21.138  -1.550  1.00  0.64           C  
ATOM    310  CD2 LEU A  41      -6.239 -23.365  -1.123  1.00  0.64           C  
ATOM    311  N   GLY A  42      -8.213 -22.045  -5.510  1.00  0.70           N  
ATOM    312  CA  GLY A  42      -8.072 -22.546  -6.868  1.00  0.70           C  
ATOM    313  C   GLY A  42      -8.058 -21.525  -7.975  1.00  0.70           C  
ATOM    314  O   GLY A  42      -7.252 -21.636  -8.896  1.00  0.70           O  
ATOM    315  N   ALA A  43      -8.901 -20.479  -7.920  1.00  0.70           N  
ATOM    316  CA  ALA A  43      -8.865 -19.394  -8.885  1.00  0.70           C  
ATOM    317  C   ALA A  43      -7.550 -18.615  -8.881  1.00  0.70           C  
ATOM    318  O   ALA A  43      -6.971 -18.346  -9.930  1.00  0.70           O  
ATOM    319  CB  ALA A  43     -10.030 -18.416  -8.641  1.00  0.70           C  
ATOM    320  N   GLY A  44      -7.021 -18.284  -7.682  1.00  0.71           N  
ATOM    321  CA  GLY A  44      -5.755 -17.587  -7.499  1.00  0.71           C  
ATOM    322  C   GLY A  44      -4.583 -18.398  -7.956  1.00  0.71           C  
ATOM    323  O   GLY A  44      -3.670 -17.865  -8.590  1.00  0.71           O  
ATOM    324  N   LEU A  45      -4.620 -19.730  -7.695  1.00  0.70           N  
ATOM    325  CA  LEU A  45      -3.584 -20.664  -8.115  1.00  0.70           C  
ATOM    326  C   LEU A  45      -3.442 -20.659  -9.623  1.00  0.70           C  
ATOM    327  O   LEU A  45      -2.348 -20.509 -10.163  1.00  0.70           O  
ATOM    328  CB  LEU A  45      -3.812 -22.109  -7.552  1.00  0.70           C  
ATOM    329  CG  LEU A  45      -3.536 -22.254  -6.024  1.00  0.70           C  
ATOM    330  CD1 LEU A  45      -4.246 -23.409  -5.308  1.00  0.70           C  
ATOM    331  CD2 LEU A  45      -2.053 -22.423  -5.716  1.00  0.70           C  
ATOM    332  N   LEU A  46      -4.563 -20.727 -10.353  1.00  0.71           N  
ATOM    333  CA  LEU A  46      -4.596 -20.583 -11.792  1.00  0.71           C  
ATOM    334  C   LEU A  46      -4.302 -19.211 -12.369  1.00  0.71           C  
ATOM    335  O   LEU A  46      -3.595 -19.117 -13.371  1.00  0.71           O  
ATOM    336  CB  LEU A  46      -5.911 -21.117 -12.351  1.00  0.71           C  
ATOM    337  CG  LEU A  46      -6.071 -22.620 -12.085  1.00  0.71           C  
ATOM    338  CD1 LEU A  46      -7.479 -23.011 -12.530  1.00  0.71           C  
ATOM    339  CD2 LEU A  46      -4.991 -23.471 -12.783  1.00  0.71           C  
ATOM    340  N   CYS A  47      -4.796 -18.104 -11.781  1.00  0.73           N  
ATOM    341  CA  CYS A  47      -4.478 -16.757 -12.244  1.00  0.73           C  
ATOM    342  C   CYS A  47      -2.987 -16.442 -12.166  1.00  0.73           C  
ATOM    343  O   CYS A  47      -2.389 -15.943 -13.123  1.00  0.73           O  
ATOM    344  CB  CYS A  47      -5.260 -15.695 -11.426  1.00  0.73           C  
ATOM    345  SG  CYS A  47      -7.046 -15.713 -11.801  1.00  0.73           S  
ATOM    346  N   GLY A  48      -2.326 -16.796 -11.041  1.00  0.72           N  
ATOM    347  CA  GLY A  48      -0.876 -16.675 -10.912  1.00  0.72           C  
ATOM    348  C   GLY A  48      -0.101 -17.682 -11.717  1.00  0.72           C  
ATOM    349  O   GLY A  48       1.003 -17.395 -12.166  1.00  0.72           O  
ATOM    350  N   THR A  49      -0.658 -18.881 -11.968  1.00  0.70           N  
ATOM    351  CA  THR A  49      -0.105 -19.851 -12.915  1.00  0.70           C  
ATOM    352  C   THR A  49      -0.126 -19.350 -14.346  1.00  0.70           C  
ATOM    353  O   THR A  49       0.887 -19.420 -15.046  1.00  0.70           O  
ATOM    354  CB  THR A  49      -0.791 -21.208 -12.821  1.00  0.70           C  
ATOM    355  OG1 THR A  49      -0.334 -21.902 -11.672  1.00  0.70           O  
ATOM    356  CG2 THR A  49      -0.487 -22.142 -13.988  1.00  0.70           C  
ATOM    357  N   ALA A  50      -1.239 -18.753 -14.824  1.00  0.74           N  
ATOM    358  CA  ALA A  50      -1.306 -18.147 -16.141  1.00  0.74           C  
ATOM    359  C   ALA A  50      -0.269 -17.045 -16.324  1.00  0.74           C  
ATOM    360  O   ALA A  50       0.468 -17.024 -17.312  1.00  0.74           O  
ATOM    361  CB  ALA A  50      -2.732 -17.620 -16.412  1.00  0.74           C  
ATOM    362  N   LEU A  51      -0.135 -16.149 -15.328  1.00  0.66           N  
ATOM    363  CA  LEU A  51       0.902 -15.139 -15.323  1.00  0.66           C  
ATOM    364  C   LEU A  51       2.337 -15.600 -15.085  1.00  0.66           C  
ATOM    365  O   LEU A  51       3.233 -14.964 -15.626  1.00  0.66           O  
ATOM    366  CB  LEU A  51       0.583 -13.985 -14.339  1.00  0.66           C  
ATOM    367  CG  LEU A  51       1.584 -12.797 -14.423  1.00  0.66           C  
ATOM    368  CD1 LEU A  51       1.617 -12.175 -15.834  1.00  0.66           C  
ATOM    369  CD2 LEU A  51       1.393 -11.740 -13.328  1.00  0.66           C  
ATOM    370  N   ALA A  52       2.688 -16.621 -14.287  1.00  0.67           N  
ATOM    371  CA  ALA A  52       4.102 -16.880 -14.023  1.00  0.67           C  
ATOM    372  C   ALA A  52       4.647 -18.101 -14.724  1.00  0.67           C  
ATOM    373  O   ALA A  52       5.849 -18.236 -14.900  1.00  0.67           O  
ATOM    374  CB  ALA A  52       4.339 -17.062 -12.508  1.00  0.67           C  
ATOM    375  N   VAL A  53       3.772 -19.025 -15.143  1.00  0.67           N  
ATOM    376  CA  VAL A  53       4.217 -20.357 -15.518  1.00  0.67           C  
ATOM    377  C   VAL A  53       3.932 -20.596 -16.980  1.00  0.67           C  
ATOM    378  O   VAL A  53       4.498 -21.463 -17.643  1.00  0.67           O  
ATOM    379  CB  VAL A  53       3.472 -21.388 -14.685  1.00  0.67           C  
ATOM    380  CG1 VAL A  53       4.199 -22.723 -14.824  1.00  0.67           C  
ATOM    381  CG2 VAL A  53       3.431 -20.986 -13.197  1.00  0.67           C  
ATOM    382  N   ILE A  54       3.027 -19.776 -17.529  1.00  0.68           N  
ATOM    383  CA  ILE A  54       2.564 -19.903 -18.884  1.00  0.68           C  
ATOM    384  C   ILE A  54       3.046 -18.714 -19.696  1.00  0.68           C  
ATOM    385  O   ILE A  54       3.910 -18.870 -20.557  1.00  0.68           O  
ATOM    386  CB  ILE A  54       1.060 -20.104 -18.935  1.00  0.68           C  
ATOM    387  CG1 ILE A  54       0.632 -21.407 -18.210  1.00  0.68           C  
ATOM    388  CG2 ILE A  54       0.664 -20.193 -20.404  1.00  0.68           C  
ATOM    389  CD1 ILE A  54      -0.889 -21.624 -18.156  1.00  0.68           C  
ATOM    390  N   VAL A  55       2.518 -17.484 -19.480  1.00  0.69           N  
ATOM    391  CA  VAL A  55       2.879 -16.332 -20.308  1.00  0.69           C  
ATOM    392  C   VAL A  55       4.378 -15.964 -20.291  1.00  0.69           C  
ATOM    393  O   VAL A  55       4.935 -15.949 -21.381  1.00  0.69           O  
ATOM    394  CB  VAL A  55       1.981 -15.121 -20.016  1.00  0.69           C  
ATOM    395  CG1 VAL A  55       2.351 -13.878 -20.854  1.00  0.69           C  
ATOM    396  CG2 VAL A  55       0.516 -15.476 -20.307  1.00  0.69           C  
ATOM    397  N   PRO A  56       5.154 -15.740 -19.231  1.00  0.64           N  
ATOM    398  CA  PRO A  56       6.582 -15.450 -19.312  1.00  0.64           C  
ATOM    399  C   PRO A  56       7.440 -16.566 -19.840  1.00  0.64           C  
ATOM    400  O   PRO A  56       8.364 -16.280 -20.589  1.00  0.64           O  
ATOM    401  CB  PRO A  56       7.012 -15.158 -17.874  1.00  0.64           C  
ATOM    402  CG  PRO A  56       5.766 -14.580 -17.238  1.00  0.64           C  
ATOM    403  CD  PRO A  56       4.631 -15.303 -17.963  1.00  0.64           C  
ATOM    404  N   GLU A  57       7.185 -17.831 -19.469  1.00  0.63           N  
ATOM    405  CA  GLU A  57       7.888 -18.985 -19.989  1.00  0.63           C  
ATOM    406  C   GLU A  57       7.635 -19.187 -21.463  1.00  0.63           C  
ATOM    407  O   GLU A  57       8.529 -19.494 -22.246  1.00  0.63           O  
ATOM    408  CB  GLU A  57       7.463 -20.252 -19.219  1.00  0.63           C  
ATOM    409  CG  GLU A  57       7.974 -20.283 -17.761  1.00  0.63           C  
ATOM    410  CD  GLU A  57       9.485 -20.077 -17.708  1.00  0.63           C  
ATOM    411  OE1 GLU A  57      10.196 -20.736 -18.510  1.00  0.63           O  
ATOM    412  OE2 GLU A  57       9.931 -19.228 -16.897  1.00  0.63           O  
ATOM    413  N   GLY A  58       6.388 -18.956 -21.908  1.00  0.65           N  
ATOM    414  CA  GLY A  58       6.064 -18.823 -23.317  1.00  0.65           C  
ATOM    415  C   GLY A  58       6.676 -17.610 -23.968  1.00  0.65           C  
ATOM    416  O   GLY A  58       7.020 -17.678 -25.146  1.00  0.65           O  
ATOM    417  N   VAL A  59       6.881 -16.483 -23.245  1.00  0.64           N  
ATOM    418  CA  VAL A  59       7.612 -15.314 -23.737  1.00  0.64           C  
ATOM    419  C   VAL A  59       9.042 -15.725 -23.959  1.00  0.64           C  
ATOM    420  O   VAL A  59       9.546 -15.647 -25.072  1.00  0.64           O  
ATOM    421  CB  VAL A  59       7.547 -14.058 -22.822  1.00  0.64           C  
ATOM    422  CG1 VAL A  59       8.635 -13.030 -23.156  1.00  0.64           C  
ATOM    423  CG2 VAL A  59       6.215 -13.300 -22.964  1.00  0.64           C  
ATOM    424  N   HIS A  60       9.698 -16.287 -22.940  1.00  0.55           N  
ATOM    425  CA  HIS A  60      11.055 -16.773 -22.989  1.00  0.55           C  
ATOM    426  C   HIS A  60      11.287 -17.853 -24.031  1.00  0.55           C  
ATOM    427  O   HIS A  60      12.244 -17.758 -24.787  1.00  0.55           O  
ATOM    428  CB  HIS A  60      11.483 -17.247 -21.586  1.00  0.55           C  
ATOM    429  CG  HIS A  60      12.937 -17.571 -21.524  1.00  0.55           C  
ATOM    430  ND1 HIS A  60      13.848 -16.548 -21.677  1.00  0.55           N  
ATOM    431  CD2 HIS A  60      13.547 -18.783 -21.638  1.00  0.55           C  
ATOM    432  CE1 HIS A  60      15.003 -17.158 -21.891  1.00  0.55           C  
ATOM    433  NE2 HIS A  60      14.869 -18.499 -21.879  1.00  0.55           N  
ATOM    434  N   ALA A  61      10.387 -18.856 -24.173  1.00  0.64           N  
ATOM    435  CA  ALA A  61      10.473 -19.835 -25.244  1.00  0.64           C  
ATOM    436  C   ALA A  61      10.486 -19.191 -26.627  1.00  0.64           C  
ATOM    437  O   ALA A  61      11.480 -19.313 -27.353  1.00  0.64           O  
ATOM    438  CB  ALA A  61       9.308 -20.845 -25.106  1.00  0.64           C  
ATOM    439  N   LEU A  62       9.495 -18.349 -26.973  1.00  0.55           N  
ATOM    440  CA  LEU A  62       9.433 -17.608 -28.222  1.00  0.55           C  
ATOM    441  C   LEU A  62      10.631 -16.689 -28.398  1.00  0.55           C  
ATOM    442  O   LEU A  62      11.180 -16.594 -29.492  1.00  0.55           O  
ATOM    443  CB  LEU A  62       8.141 -16.736 -28.338  1.00  0.55           C  
ATOM    444  CG  LEU A  62       6.797 -17.494 -28.365  1.00  0.55           C  
ATOM    445  CD1 LEU A  62       5.623 -16.595 -27.932  1.00  0.55           C  
ATOM    446  CD2 LEU A  62       6.555 -18.145 -29.737  1.00  0.55           C  
ATOM    447  N   TYR A  63      11.098 -15.999 -27.327  1.00  0.50           N  
ATOM    448  CA  TYR A  63      12.254 -15.104 -27.333  1.00  0.50           C  
ATOM    449  C   TYR A  63      13.538 -15.820 -27.776  1.00  0.50           C  
ATOM    450  O   TYR A  63      14.489 -15.170 -28.204  1.00  0.50           O  
ATOM    451  CB  TYR A  63      12.468 -14.367 -25.957  1.00  0.50           C  
ATOM    452  CG  TYR A  63      11.705 -13.053 -25.765  1.00  0.50           C  
ATOM    453  CD1 TYR A  63      10.332 -12.919 -26.040  1.00  0.50           C  
ATOM    454  CD2 TYR A  63      12.389 -11.893 -25.333  1.00  0.50           C  
ATOM    455  CE1 TYR A  63       9.694 -11.671 -25.967  1.00  0.50           C  
ATOM    456  CE2 TYR A  63      11.753 -10.638 -25.283  1.00  0.50           C  
ATOM    457  CZ  TYR A  63      10.403 -10.529 -25.625  1.00  0.50           C  
ATOM    458  OH  TYR A  63       9.726  -9.291 -25.661  1.00  0.50           O  
ATOM    459  N   GLU A  64      13.577 -17.172 -27.749  1.00  0.52           N  
ATOM    460  CA  GLU A  64      14.613 -17.967 -28.391  1.00  0.52           C  
ATOM    461  C   GLU A  64      14.176 -18.488 -29.779  1.00  0.52           C  
ATOM    462  O   GLU A  64      14.968 -18.442 -30.718  1.00  0.52           O  
ATOM    463  CB  GLU A  64      15.178 -19.049 -27.417  1.00  0.52           C  
ATOM    464  CG  GLU A  64      15.776 -18.380 -26.131  1.00  0.52           C  
ATOM    465  CD  GLU A  64      16.323 -19.230 -24.972  1.00  0.52           C  
ATOM    466  OE1 GLU A  64      16.229 -20.479 -24.971  1.00  0.52           O  
ATOM    467  OE2 GLU A  64      16.842 -18.577 -24.019  1.00  0.52           O  
ATOM    468  N   ASP A  65      12.899 -18.856 -30.032  1.00  0.45           N  
ATOM    469  CA  ASP A  65      12.405 -19.293 -31.345  1.00  0.45           C  
ATOM    470  C   ASP A  65      12.453 -18.210 -32.457  1.00  0.45           C  
ATOM    471  O   ASP A  65      12.382 -18.490 -33.654  1.00  0.45           O  
ATOM    472  CB  ASP A  65      10.921 -19.806 -31.276  1.00  0.45           C  
ATOM    473  CG  ASP A  65      10.541 -20.759 -30.138  1.00  0.45           C  
ATOM    474  OD1 ASP A  65      11.418 -21.438 -29.555  1.00  0.45           O  
ATOM    475  OD2 ASP A  65       9.314 -20.804 -29.829  1.00  0.45           O  
ATOM    476  N   ILE A  66      12.577 -16.911 -32.107  1.00  0.53           N  
ATOM    477  CA  ILE A  66      12.647 -15.807 -33.074  1.00  0.53           C  
ATOM    478  C   ILE A  66      14.018 -15.611 -33.667  1.00  0.53           C  
ATOM    479  O   ILE A  66      14.222 -14.833 -34.602  1.00  0.53           O  
ATOM    480  CB  ILE A  66      12.231 -14.499 -32.441  1.00  0.53           C  
ATOM    481  CG1 ILE A  66      11.724 -13.421 -33.439  1.00  0.53           C  
ATOM    482  CG2 ILE A  66      13.316 -13.940 -31.482  1.00  0.53           C  
ATOM    483  CD1 ILE A  66      10.408 -13.747 -34.155  1.00  0.53           C  
ATOM    484  N   LEU A  67      15.026 -16.286 -33.099  1.00  0.46           N  
ATOM    485  CA  LEU A  67      16.406 -16.199 -33.504  1.00  0.46           C  
ATOM    486  C   LEU A  67      16.563 -16.609 -34.942  1.00  0.46           C  
ATOM    487  O   LEU A  67      16.532 -17.812 -35.270  1.00  0.46           O  
ATOM    488  CB  LEU A  67      17.286 -17.090 -32.608  1.00  0.46           C  
ATOM    489  CG  LEU A  67      17.723 -16.482 -31.256  1.00  0.46           C  
ATOM    490  CD1 LEU A  67      16.683 -15.611 -30.530  1.00  0.46           C  
ATOM    491  CD2 LEU A  67      18.204 -17.636 -30.366  1.00  0.46           C  
ATOM    492  N   GLU A  68      16.706 -15.630 -35.842  1.00  0.44           N  
ATOM    493  CA  GLU A  68      16.641 -15.756 -37.277  1.00  0.44           C  
ATOM    494  C   GLU A  68      17.454 -16.915 -37.805  1.00  0.44           C  
ATOM    495  O   GLU A  68      18.690 -16.934 -37.725  1.00  0.44           O  
ATOM    496  CB  GLU A  68      17.071 -14.427 -37.943  1.00  0.44           C  
ATOM    497  CG  GLU A  68      17.093 -14.456 -39.487  1.00  0.44           C  
ATOM    498  CD  GLU A  68      15.714 -14.672 -40.098  1.00  0.44           C  
ATOM    499  OE1 GLU A  68      15.593 -15.651 -40.882  1.00  0.44           O  
ATOM    500  OE2 GLU A  68      14.802 -13.871 -39.797  1.00  0.44           O  
ATOM    501  N   GLY A  69      16.777 -17.927 -38.377  1.00  0.24           N  
ATOM    502  CA  GLY A  69      17.376 -19.194 -38.774  1.00  0.24           C  
ATOM    503  C   GLY A  69      18.179 -19.103 -40.042  1.00  0.24           C  
ATOM    504  O   GLY A  69      18.454 -20.101 -40.695  1.00  0.24           O  
ATOM    505  N   LYS A  70      18.623 -17.895 -40.405  1.00  0.17           N  
ATOM    506  CA  LYS A  70      19.356 -17.557 -41.603  1.00  0.17           C  
ATOM    507  C   LYS A  70      20.683 -18.277 -41.714  1.00  0.17           C  
ATOM    508  O   LYS A  70      21.053 -18.800 -42.767  1.00  0.17           O  
ATOM    509  CB  LYS A  70      19.633 -16.036 -41.586  1.00  0.17           C  
ATOM    510  CG  LYS A  70      20.453 -15.537 -42.777  1.00  0.17           C  
ATOM    511  CD  LYS A  70      20.744 -14.037 -42.690  1.00  0.17           C  
ATOM    512  CE  LYS A  70      21.523 -13.568 -43.915  1.00  0.17           C  
ATOM    513  NZ  LYS A  70      21.788 -12.119 -43.816  1.00  0.17           N  
ATOM    514  N   HIS A  71      21.426 -18.336 -40.604  1.00  0.41           N  
ATOM    515  CA  HIS A  71      22.674 -19.063 -40.512  1.00  0.41           C  
ATOM    516  C   HIS A  71      22.422 -20.375 -39.780  1.00  0.41           C  
ATOM    517  O   HIS A  71      23.341 -21.134 -39.490  1.00  0.41           O  
ATOM    518  CB  HIS A  71      23.706 -18.216 -39.729  1.00  0.41           C  
ATOM    519  CG  HIS A  71      24.132 -16.942 -40.400  1.00  0.41           C  
ATOM    520  ND1 HIS A  71      24.936 -17.010 -41.518  1.00  0.41           N  
ATOM    521  CD2 HIS A  71      24.030 -15.651 -39.977  1.00  0.41           C  
ATOM    522  CE1 HIS A  71      25.321 -15.772 -41.749  1.00  0.41           C  
ATOM    523  NE2 HIS A  71      24.802 -14.906 -40.844  1.00  0.41           N  
ATOM    524  N   HIS A  72      21.137 -20.654 -39.450  1.00  0.39           N  
ATOM    525  CA  HIS A  72      20.637 -21.795 -38.687  1.00  0.39           C  
ATOM    526  C   HIS A  72      21.181 -21.896 -37.266  1.00  0.39           C  
ATOM    527  O   HIS A  72      21.100 -22.949 -36.635  1.00  0.39           O  
ATOM    528  CB  HIS A  72      20.792 -23.132 -39.453  1.00  0.39           C  
ATOM    529  CG  HIS A  72      20.087 -23.108 -40.776  1.00  0.39           C  
ATOM    530  ND1 HIS A  72      18.716 -23.269 -40.801  1.00  0.39           N  
ATOM    531  CD2 HIS A  72      20.556 -22.860 -42.029  1.00  0.39           C  
ATOM    532  CE1 HIS A  72      18.374 -23.107 -42.064  1.00  0.39           C  
ATOM    533  NE2 HIS A  72      19.450 -22.861 -42.850  1.00  0.39           N  
ATOM    534  N   GLN A  73      21.707 -20.779 -36.729  1.00  0.41           N  
ATOM    535  CA  GLN A  73      22.519 -20.693 -35.533  1.00  0.41           C  
ATOM    536  C   GLN A  73      23.141 -19.309 -35.567  1.00  0.41           C  
ATOM    537  O   GLN A  73      23.575 -18.835 -36.613  1.00  0.41           O  
ATOM    538  CB  GLN A  73      23.655 -21.760 -35.485  1.00  0.41           C  
ATOM    539  CG  GLN A  73      24.764 -21.567 -34.417  1.00  0.41           C  
ATOM    540  CD  GLN A  73      24.232 -21.506 -32.985  1.00  0.41           C  
ATOM    541  OE1 GLN A  73      23.551 -22.402 -32.492  1.00  0.41           O  
ATOM    542  NE2 GLN A  73      24.561 -20.409 -32.264  1.00  0.41           N  
ATOM    543  N   ALA A  74      23.162 -18.571 -34.447  1.00  0.45           N  
ATOM    544  CA  ALA A  74      23.880 -17.315 -34.342  1.00  0.45           C  
ATOM    545  C   ALA A  74      25.405 -17.418 -34.491  1.00  0.45           C  
ATOM    546  O   ALA A  74      26.017 -18.297 -33.877  1.00  0.45           O  
ATOM    547  CB  ALA A  74      23.564 -16.725 -32.962  1.00  0.45           C  
ATOM    548  N   SER A  75      26.047 -16.499 -35.247  1.00  0.17           N  
ATOM    549  CA  SER A  75      27.494 -16.502 -35.491  1.00  0.17           C  
ATOM    550  C   SER A  75      28.055 -15.099 -35.408  1.00  0.17           C  
ATOM    551  O   SER A  75      28.884 -14.704 -36.226  1.00  0.17           O  
ATOM    552  CB  SER A  75      27.896 -17.034 -36.897  1.00  0.17           C  
ATOM    553  OG  SER A  75      27.598 -18.423 -37.018  1.00  0.17           O  
ATOM    554  N   GLU A  76      27.623 -14.301 -34.422  1.00  0.42           N  
ATOM    555  CA  GLU A  76      27.965 -12.897 -34.301  1.00  0.42           C  
ATOM    556  C   GLU A  76      28.302 -12.645 -32.837  1.00  0.42           C  
ATOM    557  O   GLU A  76      27.994 -13.462 -31.971  1.00  0.42           O  
ATOM    558  CB  GLU A  76      26.754 -11.992 -34.644  1.00  0.42           C  
ATOM    559  CG  GLU A  76      26.105 -12.160 -36.047  1.00  0.42           C  
ATOM    560  CD  GLU A  76      26.831 -11.559 -37.250  1.00  0.42           C  
ATOM    561  OE1 GLU A  76      28.016 -11.161 -37.149  1.00  0.42           O  
ATOM    562  OE2 GLU A  76      26.135 -11.448 -38.299  1.00  0.42           O  
ATOM    563  N   THR A  77      28.928 -11.501 -32.496  1.00  0.43           N  
ATOM    564  CA  THR A  77      29.215 -11.164 -31.096  1.00  0.43           C  
ATOM    565  C   THR A  77      28.137 -10.315 -30.459  1.00  0.43           C  
ATOM    566  O   THR A  77      28.221 -10.002 -29.269  1.00  0.43           O  
ATOM    567  CB  THR A  77      30.500 -10.355 -30.937  1.00  0.43           C  
ATOM    568  OG1 THR A  77      30.517  -9.226 -31.805  1.00  0.43           O  
ATOM    569  CG2 THR A  77      31.698 -11.232 -31.317  1.00  0.43           C  
ATOM    570  N   HIS A  78      27.109  -9.894 -31.212  1.00  0.43           N  
ATOM    571  CA  HIS A  78      26.034  -9.051 -30.722  1.00  0.43           C  
ATOM    572  C   HIS A  78      24.764  -9.885 -30.518  1.00  0.43           C  
ATOM    573  O   HIS A  78      24.750 -10.908 -29.838  1.00  0.43           O  
ATOM    574  CB  HIS A  78      25.769  -7.892 -31.722  1.00  0.43           C  
ATOM    575  CG  HIS A  78      26.942  -7.002 -32.012  1.00  0.43           C  
ATOM    576  ND1 HIS A  78      26.758  -5.980 -32.922  1.00  0.43           N  
ATOM    577  CD2 HIS A  78      28.235  -7.024 -31.594  1.00  0.43           C  
ATOM    578  CE1 HIS A  78      27.936  -5.408 -33.041  1.00  0.43           C  
ATOM    579  NE2 HIS A  78      28.869  -6.001 -32.262  1.00  0.43           N  
ATOM    580  N   ASN A  79      23.642  -9.475 -31.141  1.00  0.47           N  
ATOM    581  CA  ASN A  79      22.517 -10.334 -31.482  1.00  0.47           C  
ATOM    582  C   ASN A  79      22.875 -11.419 -32.492  1.00  0.47           C  
ATOM    583  O   ASN A  79      23.981 -11.494 -33.008  1.00  0.47           O  
ATOM    584  CB  ASN A  79      21.314  -9.529 -32.048  1.00  0.47           C  
ATOM    585  CG  ASN A  79      21.691  -8.596 -33.190  1.00  0.47           C  
ATOM    586  OD1 ASN A  79      22.859  -8.369 -33.547  1.00  0.47           O  
ATOM    587  ND2 ASN A  79      20.665  -8.030 -33.841  1.00  0.47           N  
ATOM    588  N   VAL A  80      21.903 -12.273 -32.858  1.00  0.45           N  
ATOM    589  CA  VAL A  80      22.086 -13.320 -33.858  1.00  0.45           C  
ATOM    590  C   VAL A  80      22.204 -12.816 -35.283  1.00  0.45           C  
ATOM    591  O   VAL A  80      22.549 -13.570 -36.190  1.00  0.45           O  
ATOM    592  CB  VAL A  80      20.963 -14.351 -33.817  1.00  0.45           C  
ATOM    593  CG1 VAL A  80      20.793 -14.779 -32.354  1.00  0.45           C  
ATOM    594  CG2 VAL A  80      19.632 -13.828 -34.399  1.00  0.45           C  
ATOM    595  N   ILE A  81      21.876 -11.534 -35.504  1.00  0.44           N  
ATOM    596  CA  ILE A  81      21.812 -10.909 -36.806  1.00  0.44           C  
ATOM    597  C   ILE A  81      22.400  -9.517 -36.682  1.00  0.44           C  
ATOM    598  O   ILE A  81      21.726  -8.574 -36.272  1.00  0.44           O  
ATOM    599  CB  ILE A  81      20.371 -10.878 -37.368  1.00  0.44           C  
ATOM    600  CG1 ILE A  81      20.292 -10.093 -38.707  1.00  0.44           C  
ATOM    601  CG2 ILE A  81      19.350 -10.362 -36.317  1.00  0.44           C  
ATOM    602  CD1 ILE A  81      18.942 -10.190 -39.432  1.00  0.44           C  
ATOM    603  N   ALA A  82      23.686  -9.303 -36.998  1.00  0.47           N  
ATOM    604  CA  ALA A  82      24.268  -7.984 -36.874  1.00  0.47           C  
ATOM    605  C   ALA A  82      23.580  -6.823 -37.617  1.00  0.47           C  
ATOM    606  O   ALA A  82      22.847  -6.995 -38.594  1.00  0.47           O  
ATOM    607  CB  ALA A  82      25.732  -8.036 -37.267  1.00  0.47           C  
ATOM    608  N   SER A  83      23.801  -5.572 -37.160  1.00  0.45           N  
ATOM    609  CA  SER A  83      23.242  -4.362 -37.742  1.00  0.45           C  
ATOM    610  C   SER A  83      23.995  -3.934 -38.989  1.00  0.45           C  
ATOM    611  O   SER A  83      24.567  -2.846 -39.030  1.00  0.45           O  
ATOM    612  CB  SER A  83      23.196  -3.183 -36.723  1.00  0.45           C  
ATOM    613  OG  SER A  83      24.425  -2.994 -36.017  1.00  0.45           O  
ATOM    614  N   ASP A  84      23.979  -4.830 -39.994  1.00  0.30           N  
ATOM    615  CA  ASP A  84      24.752  -4.914 -41.222  1.00  0.30           C  
ATOM    616  C   ASP A  84      25.831  -5.967 -40.998  1.00  0.30           C  
ATOM    617  O   ASP A  84      25.756  -7.083 -41.513  1.00  0.30           O  
ATOM    618  CB  ASP A  84      25.283  -3.568 -41.804  1.00  0.30           C  
ATOM    619  CG  ASP A  84      25.820  -3.788 -43.210  1.00  0.30           C  
ATOM    620  OD1 ASP A  84      26.981  -3.369 -43.469  1.00  0.30           O  
ATOM    621  OD2 ASP A  84      25.081  -4.397 -44.021  1.00  0.30           O  
ATOM    622  N   LYS A  85      26.829  -5.674 -40.144  1.00  0.41           N  
ATOM    623  CA  LYS A  85      27.900  -6.605 -39.863  1.00  0.41           C  
ATOM    624  C   LYS A  85      28.384  -6.466 -38.429  1.00  0.41           C  
ATOM    625  O   LYS A  85      28.409  -5.363 -37.880  1.00  0.41           O  
ATOM    626  CB  LYS A  85      29.070  -6.327 -40.832  1.00  0.41           C  
ATOM    627  CG  LYS A  85      30.271  -7.263 -40.656  1.00  0.41           C  
ATOM    628  CD  LYS A  85      31.346  -6.991 -41.710  1.00  0.41           C  
ATOM    629  CE  LYS A  85      32.555  -7.907 -41.545  1.00  0.41           C  
ATOM    630  NZ  LYS A  85      33.539  -7.598 -42.601  1.00  0.41           N  
ATOM    631  N   ALA A  86      28.750  -7.584 -37.743  1.00  0.44           N  
ATOM    632  CA  ALA A  86      29.236  -7.514 -36.377  1.00  0.44           C  
ATOM    633  C   ALA A  86      30.514  -6.712 -36.202  1.00  0.44           C  
ATOM    634  O   ALA A  86      31.381  -6.619 -37.077  1.00  0.44           O  
ATOM    635  CB  ALA A  86      29.339  -8.876 -35.664  1.00  0.44           C  
ATOM    636  N   ALA A  87      30.633  -6.059 -35.045  1.00  0.43           N  
ATOM    637  CA  ALA A  87      31.660  -5.086 -34.790  1.00  0.43           C  
ATOM    638  C   ALA A  87      32.307  -5.382 -33.457  1.00  0.43           C  
ATOM    639  O   ALA A  87      31.652  -5.359 -32.415  1.00  0.43           O  
ATOM    640  CB  ALA A  87      31.059  -3.666 -34.814  1.00  0.43           C  
ATOM    641  N   GLU A  88      33.622  -5.656 -33.470  1.00  0.40           N  
ATOM    642  CA  GLU A  88      34.427  -5.959 -32.303  1.00  0.40           C  
ATOM    643  C   GLU A  88      34.831  -4.721 -31.505  1.00  0.40           C  
ATOM    644  O   GLU A  88      35.230  -4.804 -30.347  1.00  0.40           O  
ATOM    645  CB  GLU A  88      35.716  -6.645 -32.798  1.00  0.40           C  
ATOM    646  CG  GLU A  88      35.478  -7.931 -33.628  1.00  0.40           C  
ATOM    647  CD  GLU A  88      36.782  -8.439 -34.240  1.00  0.40           C  
ATOM    648  OE1 GLU A  88      37.825  -7.751 -34.083  1.00  0.40           O  
ATOM    649  OE2 GLU A  88      36.717  -9.509 -34.892  1.00  0.40           O  
ATOM    650  N   LYS A  89      34.738  -3.523 -32.122  1.00  0.30           N  
ATOM    651  CA  LYS A  89      35.060  -2.259 -31.474  1.00  0.30           C  
ATOM    652  C   LYS A  89      33.828  -1.435 -31.211  1.00  0.30           C  
ATOM    653  O   LYS A  89      33.887  -0.420 -30.513  1.00  0.30           O  
ATOM    654  CB  LYS A  89      35.943  -1.377 -32.390  1.00  0.30           C  
ATOM    655  CG  LYS A  89      37.267  -2.021 -32.811  1.00  0.30           C  
ATOM    656  CD  LYS A  89      38.186  -2.307 -31.617  1.00  0.30           C  
ATOM    657  CE  LYS A  89      39.550  -2.815 -32.076  1.00  0.30           C  
ATOM    658  NZ  LYS A  89      40.383  -3.132 -30.900  1.00  0.30           N  
ATOM    659  N   SER A  90      32.662  -1.832 -31.747  1.00  0.42           N  
ATOM    660  CA  SER A  90      31.400  -1.226 -31.351  1.00  0.42           C  
ATOM    661  C   SER A  90      31.099  -1.532 -29.902  1.00  0.42           C  
ATOM    662  O   SER A  90      31.346  -2.635 -29.424  1.00  0.42           O  
ATOM    663  CB  SER A  90      30.177  -1.658 -32.205  1.00  0.42           C  
ATOM    664  OG  SER A  90      28.963  -1.019 -31.790  1.00  0.42           O  
ATOM    665  N   VAL A  91      30.510  -0.569 -29.184  1.00  0.40           N  
ATOM    666  CA  VAL A  91      30.111  -0.712 -27.798  1.00  0.40           C  
ATOM    667  C   VAL A  91      28.870  -1.585 -27.647  1.00  0.40           C  
ATOM    668  O   VAL A  91      28.525  -1.999 -26.546  1.00  0.40           O  
ATOM    669  CB  VAL A  91      29.896   0.660 -27.163  1.00  0.40           C  
ATOM    670  CG1 VAL A  91      31.229   1.438 -27.217  1.00  0.40           C  
ATOM    671  CG2 VAL A  91      28.762   1.422 -27.881  1.00  0.40           C  
ATOM    672  N   VAL A  92      28.178  -1.886 -28.777  1.00  0.41           N  
ATOM    673  CA  VAL A  92      26.991  -2.739 -28.836  1.00  0.41           C  
ATOM    674  C   VAL A  92      25.814  -2.051 -28.142  1.00  0.41           C  
ATOM    675  O   VAL A  92      25.073  -2.607 -27.329  1.00  0.41           O  
ATOM    676  CB  VAL A  92      27.292  -4.198 -28.456  1.00  0.41           C  
ATOM    677  CG1 VAL A  92      26.134  -5.185 -28.723  1.00  0.41           C  
ATOM    678  CG2 VAL A  92      28.521  -4.638 -29.278  1.00  0.41           C  
ATOM    679  N   HIS A  93      25.623  -0.758 -28.482  1.00  0.38           N  
ATOM    680  CA  HIS A  93      24.597   0.149 -27.976  1.00  0.38           C  
ATOM    681  C   HIS A  93      23.204  -0.219 -28.435  1.00  0.38           C  
ATOM    682  O   HIS A  93      22.683   0.349 -29.395  1.00  0.38           O  
ATOM    683  CB  HIS A  93      24.855   1.628 -28.372  1.00  0.38           C  
ATOM    684  CG  HIS A  93      23.979   2.590 -27.622  1.00  0.38           C  
ATOM    685  ND1 HIS A  93      24.333   2.929 -26.332  1.00  0.38           N  
ATOM    686  CD2 HIS A  93      22.762   3.115 -27.932  1.00  0.38           C  
ATOM    687  CE1 HIS A  93      23.324   3.650 -25.879  1.00  0.38           C  
ATOM    688  NE2 HIS A  93      22.348   3.791 -26.805  1.00  0.38           N  
ATOM    689  N   GLU A  94      22.599  -1.212 -27.760  1.00  0.43           N  
ATOM    690  CA  GLU A  94      21.299  -1.770 -28.078  1.00  0.43           C  
ATOM    691  C   GLU A  94      21.297  -2.439 -29.442  1.00  0.43           C  
ATOM    692  O   GLU A  94      20.340  -2.387 -30.209  1.00  0.43           O  
ATOM    693  CB  GLU A  94      20.123  -0.778 -27.884  1.00  0.43           C  
ATOM    694  CG  GLU A  94      20.076  -0.146 -26.467  1.00  0.43           C  
ATOM    695  CD  GLU A  94      18.973   0.900 -26.306  1.00  0.43           C  
ATOM    696  OE1 GLU A  94      18.925   1.502 -25.201  1.00  0.43           O  
ATOM    697  OE2 GLU A  94      18.187   1.116 -27.262  1.00  0.43           O  
ATOM    698  N   HIS A  95      22.379  -3.182 -29.754  1.00  0.44           N  
ATOM    699  CA  HIS A  95      22.460  -3.960 -30.976  1.00  0.44           C  
ATOM    700  C   HIS A  95      21.839  -5.325 -30.746  1.00  0.44           C  
ATOM    701  O   HIS A  95      21.814  -6.144 -31.655  1.00  0.44           O  
ATOM    702  CB  HIS A  95      23.910  -4.190 -31.513  1.00  0.44           C  
ATOM    703  CG  HIS A  95      24.678  -3.002 -32.020  1.00  0.44           C  
ATOM    704  ND1 HIS A  95      24.686  -1.813 -31.326  1.00  0.44           N  
ATOM    705  CD2 HIS A  95      25.442  -2.887 -33.140  1.00  0.44           C  
ATOM    706  CE1 HIS A  95      25.428  -0.992 -32.037  1.00  0.44           C  
ATOM    707  NE2 HIS A  95      25.917  -1.593 -33.145  1.00  0.44           N  
ATOM    708  N   GLU A  96      21.274  -5.611 -29.555  1.00  0.47           N  
ATOM    709  CA  GLU A  96      20.558  -6.843 -29.261  1.00  0.47           C  
ATOM    710  C   GLU A  96      19.183  -6.923 -29.904  1.00  0.47           C  
ATOM    711  O   GLU A  96      18.165  -7.275 -29.249  1.00  0.47           O  
ATOM    712  CB  GLU A  96      20.506  -7.127 -27.745  1.00  0.47           C  
ATOM    713  CG  GLU A  96      21.898  -7.456 -27.151  1.00  0.47           C  
ATOM    714  CD  GLU A  96      21.840  -7.787 -25.661  1.00  0.47           C  
ATOM    715  OE1 GLU A  96      20.749  -7.647 -25.054  1.00  0.47           O  
ATOM    716  OE2 GLU A  96      22.906  -8.187 -25.131  1.00  0.47           O  
ATOM    717  N   HIS A  97      19.051  -6.748 -31.208  1.00  0.47           N  
ATOM    718  CA  HIS A  97      17.846  -6.925 -32.001  1.00  0.47           C  
ATOM    719  C   HIS A  97      17.638  -8.398 -32.337  1.00  0.47           C  
ATOM    720  O   HIS A  97      17.429  -8.777 -33.486  1.00  0.47           O  
ATOM    721  CB  HIS A  97      17.855  -6.115 -33.326  1.00  0.47           C  
ATOM    722  CG  HIS A  97      18.347  -4.714 -33.155  1.00  0.47           C  
ATOM    723  ND1 HIS A  97      17.524  -3.798 -32.545  1.00  0.47           N  
ATOM    724  CD2 HIS A  97      19.558  -4.155 -33.428  1.00  0.47           C  
ATOM    725  CE1 HIS A  97      18.237  -2.698 -32.451  1.00  0.47           C  
ATOM    726  NE2 HIS A  97      19.476  -2.857 -32.972  1.00  0.47           N  
ATOM    727  N   SER A  98      17.778  -9.298 -31.345  1.00  0.51           N  
ATOM    728  CA  SER A  98      17.351 -10.688 -31.443  1.00  0.51           C  
ATOM    729  C   SER A  98      16.164 -10.936 -30.550  1.00  0.51           C  
ATOM    730  O   SER A  98      15.683 -12.061 -30.479  1.00  0.51           O  
ATOM    731  CB  SER A  98      18.442 -11.733 -31.062  1.00  0.51           C  
ATOM    732  OG  SER A  98      19.241 -11.350 -29.939  1.00  0.51           O  
ATOM    733  N   HIS A  99      15.650  -9.891 -29.874  1.00  0.42           N  
ATOM    734  CA  HIS A  99      14.539  -9.996 -28.949  1.00  0.42           C  
ATOM    735  C   HIS A  99      13.533  -8.882 -29.172  1.00  0.42           C  
ATOM    736  O   HIS A  99      13.587  -7.849 -28.498  1.00  0.42           O  
ATOM    737  CB  HIS A  99      15.010  -9.896 -27.478  1.00  0.42           C  
ATOM    738  CG  HIS A  99      15.890 -11.028 -27.063  1.00  0.42           C  
ATOM    739  ND1 HIS A  99      15.321 -12.272 -26.919  1.00  0.42           N  
ATOM    740  CD2 HIS A  99      17.215 -11.078 -26.763  1.00  0.42           C  
ATOM    741  CE1 HIS A  99      16.300 -13.065 -26.538  1.00  0.42           C  
ATOM    742  NE2 HIS A  99      17.472 -12.391 -26.422  1.00  0.42           N  
ATOM    743  N   ASP A 100      12.555  -9.070 -30.073  1.00  0.47           N  
ATOM    744  CA  ASP A 100      11.629  -8.035 -30.489  1.00  0.47           C  
ATOM    745  C   ASP A 100      10.190  -8.299 -30.067  1.00  0.47           C  
ATOM    746  O   ASP A 100       9.594  -9.350 -30.336  1.00  0.47           O  
ATOM    747  CB  ASP A 100      11.594  -7.962 -32.024  1.00  0.47           C  
ATOM    748  CG  ASP A 100      12.928  -7.524 -32.584  1.00  0.47           C  
ATOM    749  OD1 ASP A 100      13.552  -6.616 -31.987  1.00  0.47           O  
ATOM    750  OD2 ASP A 100      13.310  -8.096 -33.633  1.00  0.47           O  
ATOM    751  N   HIS A 101       9.509  -7.339 -29.435  1.00  0.43           N  
ATOM    752  CA  HIS A 101       8.191  -7.553 -28.869  1.00  0.43           C  
ATOM    753  C   HIS A 101       7.052  -7.609 -29.883  1.00  0.43           C  
ATOM    754  O   HIS A 101       5.985  -8.131 -29.587  1.00  0.43           O  
ATOM    755  CB  HIS A 101       7.886  -6.509 -27.776  1.00  0.43           C  
ATOM    756  CG  HIS A 101       7.791  -5.115 -28.299  1.00  0.43           C  
ATOM    757  ND1 HIS A 101       8.933  -4.512 -28.777  1.00  0.43           N  
ATOM    758  CD2 HIS A 101       6.718  -4.302 -28.465  1.00  0.43           C  
ATOM    759  CE1 HIS A 101       8.541  -3.338 -29.222  1.00  0.43           C  
ATOM    760  NE2 HIS A 101       7.207  -3.159 -29.060  1.00  0.43           N  
ATOM    761  N   THR A 102       7.233  -7.158 -31.135  1.00  0.43           N  
ATOM    762  CA  THR A 102       6.183  -7.255 -32.161  1.00  0.43           C  
ATOM    763  C   THR A 102       6.293  -8.537 -32.947  1.00  0.43           C  
ATOM    764  O   THR A 102       5.538  -8.786 -33.882  1.00  0.43           O  
ATOM    765  CB  THR A 102       6.235  -6.131 -33.186  1.00  0.43           C  
ATOM    766  OG1 THR A 102       7.538  -5.999 -33.745  1.00  0.43           O  
ATOM    767  CG2 THR A 102       5.891  -4.819 -32.472  1.00  0.43           C  
ATOM    768  N   GLN A 103       7.242  -9.387 -32.561  1.00  0.48           N  
ATOM    769  CA  GLN A 103       7.581 -10.611 -33.238  1.00  0.48           C  
ATOM    770  C   GLN A 103       7.306 -11.738 -32.279  1.00  0.48           C  
ATOM    771  O   GLN A 103       6.668 -12.746 -32.581  1.00  0.48           O  
ATOM    772  CB  GLN A 103       9.094 -10.514 -33.520  1.00  0.48           C  
ATOM    773  CG  GLN A 103       9.475  -9.280 -34.367  1.00  0.48           C  
ATOM    774  CD  GLN A 103       8.794  -9.294 -35.729  1.00  0.48           C  
ATOM    775  OE1 GLN A 103       8.843 -10.264 -36.484  1.00  0.48           O  
ATOM    776  NE2 GLN A 103       8.122  -8.171 -36.064  1.00  0.48           N  
ATOM    777  N   LEU A 104       7.736 -11.535 -31.040  1.00  0.51           N  
ATOM    778  CA  LEU A 104       7.706 -12.475 -29.965  1.00  0.51           C  
ATOM    779  C   LEU A 104       6.530 -12.293 -29.079  1.00  0.51           C  
ATOM    780  O   LEU A 104       5.698 -13.184 -28.910  1.00  0.51           O  
ATOM    781  CB  LEU A 104       8.921 -12.129 -29.110  1.00  0.51           C  
ATOM    782  CG  LEU A 104      10.216 -12.454 -29.815  1.00  0.51           C  
ATOM    783  CD1 LEU A 104      11.432 -11.901 -29.082  1.00  0.51           C  
ATOM    784  CD2 LEU A 104      10.193 -13.947 -29.936  1.00  0.51           C  
ATOM    785  N   HIS A 105       6.399 -11.088 -28.511  1.00  0.49           N  
ATOM    786  CA  HIS A 105       5.283 -10.724 -27.665  1.00  0.49           C  
ATOM    787  C   HIS A 105       4.015 -10.574 -28.514  1.00  0.49           C  
ATOM    788  O   HIS A 105       2.898 -10.618 -28.007  1.00  0.49           O  
ATOM    789  CB  HIS A 105       5.631  -9.512 -26.757  1.00  0.49           C  
ATOM    790  CG  HIS A 105       4.551  -9.136 -25.815  1.00  0.49           C  
ATOM    791  ND1 HIS A 105       4.467  -9.777 -24.602  1.00  0.49           N  
ATOM    792  CD2 HIS A 105       3.455  -8.367 -26.032  1.00  0.49           C  
ATOM    793  CE1 HIS A 105       3.314  -9.392 -24.099  1.00  0.49           C  
ATOM    794  NE2 HIS A 105       2.662  -8.540 -24.923  1.00  0.49           N  
ATOM    795  N   ALA A 106       4.143 -10.497 -29.857  1.00  0.58           N  
ATOM    796  CA  ALA A 106       3.023 -10.665 -30.774  1.00  0.58           C  
ATOM    797  C   ALA A 106       2.578 -12.100 -30.947  1.00  0.58           C  
ATOM    798  O   ALA A 106       1.368 -12.394 -30.759  1.00  0.58           O  
ATOM    799  CB  ALA A 106       3.410 -10.108 -32.144  1.00  0.58           C  
ATOM    800  N   TYR A 107       3.465 -13.073 -31.194  1.00  0.50           N  
ATOM    801  CA  TYR A 107       3.172 -14.502 -31.163  1.00  0.50           C  
ATOM    802  C   TYR A 107       2.678 -14.894 -29.793  1.00  0.50           C  
ATOM    803  O   TYR A 107       1.827 -15.783 -29.670  1.00  0.50           O  
ATOM    804  CB  TYR A 107       4.360 -15.440 -31.533  1.00  0.50           C  
ATOM    805  CG  TYR A 107       4.949 -15.288 -32.922  1.00  0.50           C  
ATOM    806  CD1 TYR A 107       4.321 -14.630 -34.001  1.00  0.50           C  
ATOM    807  CD2 TYR A 107       6.213 -15.865 -33.151  1.00  0.50           C  
ATOM    808  CE1 TYR A 107       4.975 -14.498 -35.238  1.00  0.50           C  
ATOM    809  CE2 TYR A 107       6.868 -15.727 -34.379  1.00  0.50           C  
ATOM    810  CZ  TYR A 107       6.257 -15.023 -35.415  1.00  0.50           C  
ATOM    811  OH  TYR A 107       6.930 -14.866 -36.641  1.00  0.50           O  
ATOM    812  N   ILE A 108       3.130 -14.203 -28.724  1.00  0.58           N  
ATOM    813  CA  ILE A 108       2.552 -14.429 -27.443  1.00  0.58           C  
ATOM    814  C   ILE A 108       1.118 -13.973 -27.298  1.00  0.58           C  
ATOM    815  O   ILE A 108       0.186 -14.745 -26.979  1.00  0.58           O  
ATOM    816  CB  ILE A 108       3.463 -14.056 -26.283  1.00  0.58           C  
ATOM    817  CG1 ILE A 108       3.295 -15.275 -25.413  1.00  0.58           C  
ATOM    818  CG2 ILE A 108       3.109 -12.805 -25.436  1.00  0.58           C  
ATOM    819  CD1 ILE A 108       4.077 -15.323 -24.172  1.00  0.58           C  
ATOM    820  N   GLY A 109       0.795 -12.742 -27.636  1.00  0.63           N  
ATOM    821  CA  GLY A 109      -0.518 -12.195 -27.394  1.00  0.63           C  
ATOM    822  C   GLY A 109      -1.599 -12.773 -28.254  1.00  0.63           C  
ATOM    823  O   GLY A 109      -2.708 -13.004 -27.732  1.00  0.63           O  
ATOM    824  N   VAL A 110      -1.351 -13.069 -29.529  1.00  0.63           N  
ATOM    825  CA  VAL A 110      -2.367 -13.501 -30.514  1.00  0.63           C  
ATOM    826  C   VAL A 110      -3.072 -14.768 -30.088  1.00  0.63           C  
ATOM    827  O   VAL A 110      -4.326 -14.899 -30.115  1.00  0.63           O  
ATOM    828  CB  VAL A 110      -1.669 -13.737 -31.855  1.00  0.63           C  
ATOM    829  CG1 VAL A 110      -2.453 -14.634 -32.845  1.00  0.63           C  
ATOM    830  CG2 VAL A 110      -1.367 -12.370 -32.496  1.00  0.63           C  
ATOM    831  N   SER A 111      -2.326 -15.728 -29.612  1.00  0.64           N  
ATOM    832  CA  SER A 111      -2.732 -17.001 -29.072  1.00  0.64           C  
ATOM    833  C   SER A 111      -3.512 -16.934 -27.795  1.00  0.64           C  
ATOM    834  O   SER A 111      -4.369 -17.780 -27.531  1.00  0.64           O  
ATOM    835  CB  SER A 111      -1.499 -17.811 -28.708  1.00  0.64           C  
ATOM    836  OG  SER A 111      -0.636 -17.856 -29.829  1.00  0.64           O  
ATOM    837  N   LEU A 112      -3.213 -15.961 -26.921  1.00  0.68           N  
ATOM    838  CA  LEU A 112      -3.944 -15.747 -25.685  1.00  0.68           C  
ATOM    839  C   LEU A 112      -5.346 -15.309 -25.980  1.00  0.68           C  
ATOM    840  O   LEU A 112      -6.326 -15.813 -25.421  1.00  0.68           O  
ATOM    841  CB  LEU A 112      -3.182 -14.755 -24.767  1.00  0.68           C  
ATOM    842  CG  LEU A 112      -3.617 -14.809 -23.291  1.00  0.68           C  
ATOM    843  CD1 LEU A 112      -2.486 -14.358 -22.360  1.00  0.68           C  
ATOM    844  CD2 LEU A 112      -4.864 -13.973 -22.992  1.00  0.68           C  
ATOM    845  N   VAL A 113      -5.465 -14.423 -26.971  1.00  0.69           N  
ATOM    846  CA  VAL A 113      -6.720 -14.060 -27.581  1.00  0.69           C  
ATOM    847  C   VAL A 113      -7.420 -15.275 -28.199  1.00  0.69           C  
ATOM    848  O   VAL A 113      -8.591 -15.511 -27.917  1.00  0.69           O  
ATOM    849  CB  VAL A 113      -6.477 -12.953 -28.596  1.00  0.69           C  
ATOM    850  CG1 VAL A 113      -7.757 -12.599 -29.369  1.00  0.69           C  
ATOM    851  CG2 VAL A 113      -5.894 -11.716 -27.878  1.00  0.69           C  
ATOM    852  N   LEU A 114      -6.728 -16.149 -28.965  1.00  0.67           N  
ATOM    853  CA  LEU A 114      -7.297 -17.402 -29.470  1.00  0.67           C  
ATOM    854  C   LEU A 114      -7.788 -18.363 -28.382  1.00  0.67           C  
ATOM    855  O   LEU A 114      -8.866 -18.942 -28.493  1.00  0.67           O  
ATOM    856  CB  LEU A 114      -6.299 -18.163 -30.390  1.00  0.67           C  
ATOM    857  CG  LEU A 114      -6.892 -19.376 -31.156  1.00  0.67           C  
ATOM    858  CD1 LEU A 114      -8.066 -18.973 -32.065  1.00  0.67           C  
ATOM    859  CD2 LEU A 114      -5.823 -20.101 -31.992  1.00  0.67           C  
ATOM    860  N   GLY A 115      -7.031 -18.531 -27.277  1.00  0.76           N  
ATOM    861  CA  GLY A 115      -7.448 -19.317 -26.117  1.00  0.76           C  
ATOM    862  C   GLY A 115      -8.654 -18.782 -25.395  1.00  0.76           C  
ATOM    863  O   GLY A 115      -9.551 -19.537 -25.027  1.00  0.76           O  
ATOM    864  N   PHE A 116      -8.748 -17.449 -25.226  1.00  0.70           N  
ATOM    865  CA  PHE A 116      -9.949 -16.798 -24.730  1.00  0.70           C  
ATOM    866  C   PHE A 116     -11.128 -17.040 -25.670  1.00  0.70           C  
ATOM    867  O   PHE A 116     -12.210 -17.433 -25.243  1.00  0.70           O  
ATOM    868  CB  PHE A 116      -9.663 -15.273 -24.548  1.00  0.70           C  
ATOM    869  CG  PHE A 116     -10.855 -14.482 -24.052  1.00  0.70           C  
ATOM    870  CD1 PHE A 116     -11.855 -14.057 -24.945  1.00  0.70           C  
ATOM    871  CD2 PHE A 116     -10.992 -14.165 -22.692  1.00  0.70           C  
ATOM    872  CE1 PHE A 116     -12.996 -13.394 -24.481  1.00  0.70           C  
ATOM    873  CE2 PHE A 116     -12.093 -13.425 -22.238  1.00  0.70           C  
ATOM    874  CZ  PHE A 116     -13.110 -13.064 -23.128  1.00  0.70           C  
ATOM    875  N   VAL A 117     -10.927 -16.854 -26.991  1.00  0.68           N  
ATOM    876  CA  VAL A 117     -11.957 -17.020 -28.005  1.00  0.68           C  
ATOM    877  C   VAL A 117     -12.472 -18.451 -28.111  1.00  0.68           C  
ATOM    878  O   VAL A 117     -13.676 -18.671 -28.218  1.00  0.68           O  
ATOM    879  CB  VAL A 117     -11.522 -16.440 -29.348  1.00  0.68           C  
ATOM    880  CG1 VAL A 117     -12.568 -16.698 -30.451  1.00  0.68           C  
ATOM    881  CG2 VAL A 117     -11.366 -14.912 -29.182  1.00  0.68           C  
ATOM    882  N   PHE A 118     -11.596 -19.474 -28.019  1.00  0.65           N  
ATOM    883  CA  PHE A 118     -11.999 -20.871 -27.944  1.00  0.65           C  
ATOM    884  C   PHE A 118     -12.889 -21.172 -26.735  1.00  0.65           C  
ATOM    885  O   PHE A 118     -13.929 -21.817 -26.848  1.00  0.65           O  
ATOM    886  CB  PHE A 118     -10.722 -21.760 -27.904  1.00  0.65           C  
ATOM    887  CG  PHE A 118     -11.037 -23.237 -27.899  1.00  0.65           C  
ATOM    888  CD1 PHE A 118     -11.020 -23.965 -26.696  1.00  0.65           C  
ATOM    889  CD2 PHE A 118     -11.396 -23.895 -29.085  1.00  0.65           C  
ATOM    890  CE1 PHE A 118     -11.378 -25.319 -26.674  1.00  0.65           C  
ATOM    891  CE2 PHE A 118     -11.753 -25.250 -29.069  1.00  0.65           C  
ATOM    892  CZ  PHE A 118     -11.751 -25.960 -27.862  1.00  0.65           C  
ATOM    893  N   MET A 119     -12.531 -20.684 -25.536  1.00  0.65           N  
ATOM    894  CA  MET A 119     -13.377 -20.860 -24.370  1.00  0.65           C  
ATOM    895  C   MET A 119     -14.662 -20.071 -24.398  1.00  0.65           C  
ATOM    896  O   MET A 119     -15.709 -20.598 -24.025  1.00  0.65           O  
ATOM    897  CB  MET A 119     -12.626 -20.565 -23.073  1.00  0.65           C  
ATOM    898  CG  MET A 119     -11.474 -21.539 -22.838  1.00  0.65           C  
ATOM    899  SD  MET A 119     -11.834 -23.317 -22.949  1.00  0.65           S  
ATOM    900  CE  MET A 119     -13.008 -23.253 -21.580  1.00  0.65           C  
ATOM    901  N   LEU A 120     -14.625 -18.818 -24.898  1.00  0.63           N  
ATOM    902  CA  LEU A 120     -15.805 -18.012 -25.145  1.00  0.63           C  
ATOM    903  C   LEU A 120     -16.751 -18.717 -26.103  1.00  0.63           C  
ATOM    904  O   LEU A 120     -17.950 -18.796 -25.868  1.00  0.63           O  
ATOM    905  CB  LEU A 120     -15.413 -16.613 -25.700  1.00  0.63           C  
ATOM    906  CG  LEU A 120     -16.604 -15.669 -26.004  1.00  0.63           C  
ATOM    907  CD1 LEU A 120     -17.489 -15.423 -24.771  1.00  0.63           C  
ATOM    908  CD2 LEU A 120     -16.150 -14.330 -26.611  1.00  0.63           C  
ATOM    909  N   LEU A 121     -16.233 -19.342 -27.176  1.00  0.62           N  
ATOM    910  CA  LEU A 121     -17.030 -20.189 -28.039  1.00  0.62           C  
ATOM    911  C   LEU A 121     -17.700 -21.355 -27.316  1.00  0.62           C  
ATOM    912  O   LEU A 121     -18.912 -21.521 -27.428  1.00  0.62           O  
ATOM    913  CB  LEU A 121     -16.126 -20.736 -29.170  1.00  0.62           C  
ATOM    914  CG  LEU A 121     -16.795 -21.704 -30.165  1.00  0.62           C  
ATOM    915  CD1 LEU A 121     -17.916 -21.018 -30.958  1.00  0.62           C  
ATOM    916  CD2 LEU A 121     -15.730 -22.309 -31.092  1.00  0.62           C  
ATOM    917  N   VAL A 122     -16.959 -22.144 -26.504  1.00  0.62           N  
ATOM    918  CA  VAL A 122     -17.484 -23.297 -25.772  1.00  0.62           C  
ATOM    919  C   VAL A 122     -18.562 -22.924 -24.768  1.00  0.62           C  
ATOM    920  O   VAL A 122     -19.602 -23.580 -24.666  1.00  0.62           O  
ATOM    921  CB  VAL A 122     -16.362 -24.086 -25.098  1.00  0.62           C  
ATOM    922  CG1 VAL A 122     -16.903 -25.209 -24.189  1.00  0.62           C  
ATOM    923  CG2 VAL A 122     -15.496 -24.722 -26.202  1.00  0.62           C  
ATOM    924  N   ASP A 123     -18.360 -21.811 -24.040  1.00  0.58           N  
ATOM    925  CA  ASP A 123     -19.331 -21.248 -23.135  1.00  0.58           C  
ATOM    926  C   ASP A 123     -20.603 -20.805 -23.849  1.00  0.58           C  
ATOM    927  O   ASP A 123     -21.679 -20.900 -23.287  1.00  0.58           O  
ATOM    928  CB  ASP A 123     -18.672 -20.090 -22.358  1.00  0.58           C  
ATOM    929  CG  ASP A 123     -19.405 -19.749 -21.070  1.00  0.58           C  
ATOM    930  OD1 ASP A 123     -19.383 -20.608 -20.148  1.00  0.58           O  
ATOM    931  OD2 ASP A 123     -19.955 -18.621 -20.990  1.00  0.58           O  
ATOM    932  N   GLN A 124     -20.561 -20.330 -25.105  1.00  0.56           N  
ATOM    933  CA  GLN A 124     -21.759 -19.958 -25.845  1.00  0.56           C  
ATOM    934  C   GLN A 124     -22.470 -21.088 -26.596  1.00  0.56           C  
ATOM    935  O   GLN A 124     -23.699 -21.163 -26.567  1.00  0.56           O  
ATOM    936  CB  GLN A 124     -21.423 -18.806 -26.815  1.00  0.56           C  
ATOM    937  CG  GLN A 124     -20.847 -17.558 -26.096  1.00  0.56           C  
ATOM    938  CD  GLN A 124     -21.812 -16.931 -25.088  1.00  0.56           C  
ATOM    939  OE1 GLN A 124     -22.890 -16.459 -25.449  1.00  0.56           O  
ATOM    940  NE2 GLN A 124     -21.414 -16.891 -23.793  1.00  0.56           N  
ATOM    941  N   ILE A 125     -21.756 -22.008 -27.287  1.00  0.50           N  
ATOM    942  CA  ILE A 125     -22.392 -23.061 -28.098  1.00  0.50           C  
ATOM    943  C   ILE A 125     -22.935 -24.193 -27.248  1.00  0.50           C  
ATOM    944  O   ILE A 125     -23.758 -25.004 -27.700  1.00  0.50           O  
ATOM    945  CB  ILE A 125     -21.487 -23.640 -29.194  1.00  0.50           C  
ATOM    946  CG1 ILE A 125     -20.208 -24.316 -28.637  1.00  0.50           C  
ATOM    947  CG2 ILE A 125     -21.196 -22.511 -30.210  1.00  0.50           C  
ATOM    948  CD1 ILE A 125     -19.403 -25.097 -29.683  1.00  0.50           C  
ATOM    949  N   GLY A 126     -22.494 -24.274 -25.993  1.00  0.55           N  
ATOM    950  CA  GLY A 126     -22.973 -25.189 -24.977  1.00  0.55           C  
ATOM    951  C   GLY A 126     -23.725 -24.428 -23.946  1.00  0.55           C  
ATOM    952  O   GLY A 126     -24.938 -24.577 -23.848  1.00  0.55           O  
ATOM    953  N   ASN A 127     -23.023 -23.626 -23.125  1.00  0.56           N  
ATOM    954  CA  ASN A 127     -23.539 -22.907 -21.974  1.00  0.56           C  
ATOM    955  C   ASN A 127     -24.043 -23.828 -20.855  1.00  0.56           C  
ATOM    956  O   ASN A 127     -24.922 -24.675 -21.015  1.00  0.56           O  
ATOM    957  CB  ASN A 127     -24.430 -21.674 -22.367  1.00  0.56           C  
ATOM    958  CG  ASN A 127     -24.941 -20.863 -21.194  1.00  0.56           C  
ATOM    959  OD1 ASN A 127     -24.536 -21.015 -20.034  1.00  0.56           O  
ATOM    960  ND2 ASN A 127     -25.896 -19.954 -21.455  1.00  0.56           N  
ATOM    961  N   SER A 128     -23.494 -23.666 -19.635  1.00  0.62           N  
ATOM    962  CA  SER A 128     -23.881 -24.438 -18.454  1.00  0.62           C  
ATOM    963  C   SER A 128     -25.230 -24.018 -17.900  1.00  0.62           C  
ATOM    964  O   SER A 128     -25.824 -24.715 -17.083  1.00  0.62           O  
ATOM    965  CB  SER A 128     -22.825 -24.449 -17.311  1.00  0.62           C  
ATOM    966  OG  SER A 128     -22.545 -23.148 -16.793  1.00  0.62           O  
ATOM    967  N   HIS A 129     -25.763 -22.888 -18.386  1.00  0.48           N  
ATOM    968  CA  HIS A 129     -27.081 -22.378 -18.070  1.00  0.48           C  
ATOM    969  C   HIS A 129     -27.834 -22.031 -19.350  1.00  0.48           C  
ATOM    970  O   HIS A 129     -28.624 -21.088 -19.388  1.00  0.48           O  
ATOM    971  CB  HIS A 129     -26.957 -21.140 -17.157  1.00  0.48           C  
ATOM    972  CG  HIS A 129     -26.256 -21.480 -15.877  1.00  0.48           C  
ATOM    973  ND1 HIS A 129     -26.956 -22.149 -14.896  1.00  0.48           N  
ATOM    974  CD2 HIS A 129     -24.957 -21.329 -15.504  1.00  0.48           C  
ATOM    975  CE1 HIS A 129     -26.079 -22.398 -13.949  1.00  0.48           C  
ATOM    976  NE2 HIS A 129     -24.851 -21.921 -14.263  1.00  0.48           N  
ATOM    977  N   VAL A 130     -27.601 -22.767 -20.468  1.00  0.48           N  
ATOM    978  CA  VAL A 130     -28.321 -22.576 -21.733  1.00  0.48           C  
ATOM    979  C   VAL A 130     -29.789 -22.947 -21.646  1.00  0.48           C  
ATOM    980  O   VAL A 130     -30.669 -22.332 -22.245  1.00  0.48           O  
ATOM    981  CB  VAL A 130     -27.667 -23.309 -22.904  1.00  0.48           C  
ATOM    982  CG1 VAL A 130     -28.039 -24.796 -23.006  1.00  0.48           C  
ATOM    983  CG2 VAL A 130     -28.014 -22.600 -24.226  1.00  0.48           C  
ATOM    984  N   HIS A 131     -30.072 -23.995 -20.858  1.00  0.43           N  
ATOM    985  CA  HIS A 131     -31.390 -24.513 -20.622  1.00  0.43           C  
ATOM    986  C   HIS A 131     -31.909 -23.802 -19.402  1.00  0.43           C  
ATOM    987  O   HIS A 131     -31.488 -24.098 -18.294  1.00  0.43           O  
ATOM    988  CB  HIS A 131     -31.327 -26.036 -20.336  1.00  0.43           C  
ATOM    989  CG  HIS A 131     -30.797 -26.818 -21.504  1.00  0.43           C  
ATOM    990  ND1 HIS A 131     -31.634 -27.091 -22.565  1.00  0.43           N  
ATOM    991  CD2 HIS A 131     -29.552 -27.304 -21.757  1.00  0.43           C  
ATOM    992  CE1 HIS A 131     -30.889 -27.738 -23.439  1.00  0.43           C  
ATOM    993  NE2 HIS A 131     -29.618 -27.894 -22.999  1.00  0.43           N  
ATOM    994  N   SER A 132     -32.845 -22.851 -19.569  1.00  0.43           N  
ATOM    995  CA  SER A 132     -33.447 -22.112 -18.463  1.00  0.43           C  
ATOM    996  C   SER A 132     -34.713 -22.812 -18.023  1.00  0.43           C  
ATOM    997  O   SER A 132     -35.461 -22.361 -17.159  1.00  0.43           O  
ATOM    998  CB  SER A 132     -33.830 -20.675 -18.900  1.00  0.43           C  
ATOM    999  OG  SER A 132     -34.558 -20.686 -20.135  1.00  0.43           O  
ATOM   1000  N   THR A 133     -34.943 -23.976 -18.642  1.00  0.45           N  
ATOM   1001  CA  THR A 133     -35.990 -24.924 -18.360  1.00  0.45           C  
ATOM   1002  C   THR A 133     -35.348 -26.028 -17.562  1.00  0.45           C  
ATOM   1003  O   THR A 133     -34.983 -27.071 -18.105  1.00  0.45           O  
ATOM   1004  CB  THR A 133     -36.583 -25.528 -19.631  1.00  0.45           C  
ATOM   1005  OG1 THR A 133     -37.115 -24.504 -20.456  1.00  0.45           O  
ATOM   1006  CG2 THR A 133     -37.741 -26.489 -19.324  1.00  0.45           C  
ATOM   1007  N   ASP A 134     -35.163 -25.815 -16.251  1.00  0.49           N  
ATOM   1008  CA  ASP A 134     -34.585 -26.798 -15.371  1.00  0.49           C  
ATOM   1009  C   ASP A 134     -35.416 -26.934 -14.101  1.00  0.49           C  
ATOM   1010  O   ASP A 134     -36.380 -26.201 -13.883  1.00  0.49           O  
ATOM   1011  CB  ASP A 134     -33.088 -26.525 -15.054  1.00  0.49           C  
ATOM   1012  CG  ASP A 134     -32.773 -25.170 -14.436  1.00  0.49           C  
ATOM   1013  OD1 ASP A 134     -33.448 -24.808 -13.444  1.00  0.49           O  
ATOM   1014  OD2 ASP A 134     -31.783 -24.546 -14.882  1.00  0.49           O  
ATOM   1015  N   ASP A 135     -35.072 -27.931 -13.258  1.00  0.51           N  
ATOM   1016  CA  ASP A 135     -35.714 -28.133 -11.977  1.00  0.51           C  
ATOM   1017  C   ASP A 135     -34.722 -28.783 -10.982  1.00  0.51           C  
ATOM   1018  O   ASP A 135     -34.870 -29.946 -10.582  1.00  0.51           O  
ATOM   1019  CB  ASP A 135     -37.017 -28.955 -12.189  1.00  0.51           C  
ATOM   1020  CG  ASP A 135     -37.823 -29.113 -10.913  1.00  0.51           C  
ATOM   1021  OD1 ASP A 135     -38.801 -29.902 -10.946  1.00  0.51           O  
ATOM   1022  OD2 ASP A 135     -37.428 -28.501  -9.888  1.00  0.51           O  
ATOM   1023  N   PRO A 136     -33.649 -28.109 -10.544  1.00  0.55           N  
ATOM   1024  CA  PRO A 136     -32.676 -28.675  -9.613  1.00  0.55           C  
ATOM   1025  C   PRO A 136     -33.226 -28.794  -8.217  1.00  0.55           C  
ATOM   1026  O   PRO A 136     -32.550 -29.394  -7.379  1.00  0.55           O  
ATOM   1027  CB  PRO A 136     -31.499 -27.687  -9.640  1.00  0.55           C  
ATOM   1028  CG  PRO A 136     -32.137 -26.348 -10.020  1.00  0.55           C  
ATOM   1029  CD  PRO A 136     -33.299 -26.743 -10.934  1.00  0.55           C  
ATOM   1030  N   GLU A 137     -34.431 -28.275  -7.941  1.00  0.50           N  
ATOM   1031  CA  GLU A 137     -35.175 -28.489  -6.721  1.00  0.50           C  
ATOM   1032  C   GLU A 137     -35.495 -29.972  -6.542  1.00  0.50           C  
ATOM   1033  O   GLU A 137     -35.448 -30.509  -5.434  1.00  0.50           O  
ATOM   1034  CB  GLU A 137     -36.457 -27.616  -6.728  1.00  0.50           C  
ATOM   1035  CG  GLU A 137     -36.157 -26.094  -6.810  1.00  0.50           C  
ATOM   1036  CD  GLU A 137     -37.389 -25.195  -6.660  1.00  0.50           C  
ATOM   1037  OE1 GLU A 137     -38.489 -25.701  -6.316  1.00  0.50           O  
ATOM   1038  OE2 GLU A 137     -37.200 -23.963  -6.844  1.00  0.50           O  
ATOM   1039  N   ALA A 138     -35.780 -30.687  -7.652  1.00  0.56           N  
ATOM   1040  CA  ALA A 138     -36.020 -32.114  -7.634  1.00  0.56           C  
ATOM   1041  C   ALA A 138     -34.863 -32.993  -8.111  1.00  0.56           C  
ATOM   1042  O   ALA A 138     -34.744 -34.139  -7.676  1.00  0.56           O  
ATOM   1043  CB  ALA A 138     -37.221 -32.374  -8.560  1.00  0.56           C  
ATOM   1044  N   ALA A 139     -34.014 -32.510  -9.047  1.00  0.59           N  
ATOM   1045  CA  ALA A 139     -32.825 -33.165  -9.602  1.00  0.59           C  
ATOM   1046  C   ALA A 139     -33.026 -34.439 -10.431  1.00  0.59           C  
ATOM   1047  O   ALA A 139     -32.343 -34.651 -11.435  1.00  0.59           O  
ATOM   1048  CB  ALA A 139     -31.797 -33.438  -8.495  1.00  0.59           C  
ATOM   1049  N   ARG A 140     -34.017 -35.277 -10.068  1.00  0.47           N  
ATOM   1050  CA  ARG A 140     -34.387 -36.534 -10.695  1.00  0.47           C  
ATOM   1051  C   ARG A 140     -34.663 -36.448 -12.190  1.00  0.47           C  
ATOM   1052  O   ARG A 140     -33.924 -36.986 -13.012  1.00  0.47           O  
ATOM   1053  CB  ARG A 140     -35.675 -37.048  -9.986  1.00  0.47           C  
ATOM   1054  CG  ARG A 140     -36.217 -38.407 -10.487  1.00  0.47           C  
ATOM   1055  CD  ARG A 140     -37.630 -38.734  -9.984  1.00  0.47           C  
ATOM   1056  NE  ARG A 140     -38.613 -37.926 -10.787  1.00  0.47           N  
ATOM   1057  CZ  ARG A 140     -39.915 -37.830 -10.487  1.00  0.47           C  
ATOM   1058  NH1 ARG A 140     -40.732 -37.214 -11.336  1.00  0.47           N  
ATOM   1059  NH2 ARG A 140     -40.414 -38.329  -9.360  1.00  0.47           N  
ATOM   1060  N   SER A 141     -35.736 -35.725 -12.572  1.00  0.36           N  
ATOM   1061  CA  SER A 141     -36.141 -35.564 -13.963  1.00  0.36           C  
ATOM   1062  C   SER A 141     -35.474 -34.361 -14.566  1.00  0.36           C  
ATOM   1063  O   SER A 141     -35.428 -34.217 -15.786  1.00  0.36           O  
ATOM   1064  CB  SER A 141     -37.660 -35.266 -14.125  1.00  0.36           C  
ATOM   1065  OG  SER A 141     -38.487 -36.304 -13.583  1.00  0.36           O  
ATOM   1066  N   SER A 142     -34.942 -33.474 -13.710  1.00  0.51           N  
ATOM   1067  CA  SER A 142     -34.388 -32.162 -14.010  1.00  0.51           C  
ATOM   1068  C   SER A 142     -33.494 -32.068 -15.230  1.00  0.51           C  
ATOM   1069  O   SER A 142     -33.662 -31.195 -16.075  1.00  0.51           O  
ATOM   1070  CB  SER A 142     -33.502 -31.716 -12.820  1.00  0.51           C  
ATOM   1071  OG  SER A 142     -33.005 -30.392 -13.017  1.00  0.51           O  
ATOM   1072  N   ASN A 143     -32.468 -32.937 -15.289  1.00  0.54           N  
ATOM   1073  CA  ASN A 143     -31.390 -32.902 -16.265  1.00  0.54           C  
ATOM   1074  C   ASN A 143     -30.440 -31.711 -16.138  1.00  0.54           C  
ATOM   1075  O   ASN A 143     -29.444 -31.626 -16.860  1.00  0.54           O  
ATOM   1076  CB  ASN A 143     -31.901 -33.149 -17.707  1.00  0.54           C  
ATOM   1077  CG  ASN A 143     -32.493 -34.552 -17.722  1.00  0.54           C  
ATOM   1078  OD1 ASN A 143     -31.887 -35.482 -17.179  1.00  0.54           O  
ATOM   1079  ND2 ASN A 143     -33.686 -34.735 -18.323  1.00  0.54           N  
ATOM   1080  N   SER A 144     -30.617 -30.836 -15.131  1.00  0.58           N  
ATOM   1081  CA  SER A 144     -29.741 -29.700 -14.837  1.00  0.58           C  
ATOM   1082  C   SER A 144     -28.419 -30.088 -14.234  1.00  0.58           C  
ATOM   1083  O   SER A 144     -27.452 -29.329 -14.201  1.00  0.58           O  
ATOM   1084  CB  SER A 144     -30.390 -28.705 -13.860  1.00  0.58           C  
ATOM   1085  OG  SER A 144     -30.556 -29.229 -12.535  1.00  0.58           O  
ATOM   1086  N   LYS A 145     -28.326 -31.340 -13.761  1.00  0.55           N  
ATOM   1087  CA  LYS A 145     -27.069 -31.938 -13.404  1.00  0.55           C  
ATOM   1088  C   LYS A 145     -26.149 -31.975 -14.617  1.00  0.55           C  
ATOM   1089  O   LYS A 145     -25.015 -31.545 -14.509  1.00  0.55           O  
ATOM   1090  CB  LYS A 145     -27.277 -33.339 -12.761  1.00  0.55           C  
ATOM   1091  CG  LYS A 145     -27.805 -34.422 -13.719  1.00  0.55           C  
ATOM   1092  CD  LYS A 145     -28.067 -35.775 -13.050  1.00  0.55           C  
ATOM   1093  CE  LYS A 145     -28.534 -36.833 -14.054  1.00  0.55           C  
ATOM   1094  NZ  LYS A 145     -28.832 -38.102 -13.358  1.00  0.55           N  
ATOM   1095  N   ILE A 146     -26.645 -32.367 -15.815  1.00  0.57           N  
ATOM   1096  CA  ILE A 146     -25.886 -32.474 -17.058  1.00  0.57           C  
ATOM   1097  C   ILE A 146     -25.302 -31.138 -17.506  1.00  0.57           C  
ATOM   1098  O   ILE A 146     -24.169 -31.034 -17.967  1.00  0.57           O  
ATOM   1099  CB  ILE A 146     -26.730 -33.122 -18.166  1.00  0.57           C  
ATOM   1100  CG1 ILE A 146     -27.090 -34.579 -17.773  1.00  0.57           C  
ATOM   1101  CG2 ILE A 146     -25.997 -33.092 -19.531  1.00  0.57           C  
ATOM   1102  CD1 ILE A 146     -28.147 -35.232 -18.675  1.00  0.57           C  
ATOM   1103  N   THR A 147     -26.058 -30.040 -17.362  1.00  0.57           N  
ATOM   1104  CA  THR A 147     -25.567 -28.703 -17.672  1.00  0.57           C  
ATOM   1105  C   THR A 147     -24.482 -28.220 -16.713  1.00  0.57           C  
ATOM   1106  O   THR A 147     -23.445 -27.703 -17.137  1.00  0.57           O  
ATOM   1107  CB  THR A 147     -26.699 -27.707 -17.827  1.00  0.57           C  
ATOM   1108  OG1 THR A 147     -27.496 -27.598 -16.659  1.00  0.57           O  
ATOM   1109  CG2 THR A 147     -27.629 -28.214 -18.935  1.00  0.57           C  
ATOM   1110  N   THR A 148     -24.640 -28.457 -15.393  1.00  0.59           N  
ATOM   1111  CA  THR A 148     -23.577 -28.300 -14.391  1.00  0.59           C  
ATOM   1112  C   THR A 148     -22.374 -29.210 -14.623  1.00  0.59           C  
ATOM   1113  O   THR A 148     -21.232 -28.758 -14.540  1.00  0.59           O  
ATOM   1114  CB  THR A 148     -24.077 -28.524 -12.963  1.00  0.59           C  
ATOM   1115  OG1 THR A 148     -25.077 -27.569 -12.647  1.00  0.59           O  
ATOM   1116  CG2 THR A 148     -22.979 -28.335 -11.902  1.00  0.59           C  
ATOM   1117  N   THR A 149     -22.574 -30.510 -14.963  1.00  0.63           N  
ATOM   1118  CA  THR A 149     -21.499 -31.463 -15.268  1.00  0.63           C  
ATOM   1119  C   THR A 149     -20.664 -31.011 -16.455  1.00  0.63           C  
ATOM   1120  O   THR A 149     -19.437 -31.079 -16.416  1.00  0.63           O  
ATOM   1121  CB  THR A 149     -21.882 -32.944 -15.498  1.00  0.63           C  
ATOM   1122  OG1 THR A 149     -22.681 -33.155 -16.645  1.00  0.63           O  
ATOM   1123  CG2 THR A 149     -22.619 -33.602 -14.317  1.00  0.63           C  
ATOM   1124  N   LEU A 150     -21.297 -30.472 -17.519  1.00  0.61           N  
ATOM   1125  CA  LEU A 150     -20.609 -29.853 -18.640  1.00  0.61           C  
ATOM   1126  C   LEU A 150     -19.722 -28.680 -18.258  1.00  0.61           C  
ATOM   1127  O   LEU A 150     -18.579 -28.618 -18.701  1.00  0.61           O  
ATOM   1128  CB  LEU A 150     -21.619 -29.365 -19.709  1.00  0.61           C  
ATOM   1129  CG  LEU A 150     -22.107 -30.473 -20.661  1.00  0.61           C  
ATOM   1130  CD1 LEU A 150     -23.385 -30.032 -21.391  1.00  0.61           C  
ATOM   1131  CD2 LEU A 150     -21.022 -30.852 -21.684  1.00  0.61           C  
ATOM   1132  N   GLY A 151     -20.173 -27.739 -17.392  1.00  0.65           N  
ATOM   1133  CA  GLY A 151     -19.324 -26.623 -16.952  1.00  0.65           C  
ATOM   1134  C   GLY A 151     -18.048 -27.054 -16.276  1.00  0.65           C  
ATOM   1135  O   GLY A 151     -16.975 -26.507 -16.508  1.00  0.65           O  
ATOM   1136  N   LEU A 152     -18.146 -28.117 -15.473  1.00  0.65           N  
ATOM   1137  CA  LEU A 152     -17.056 -28.780 -14.793  1.00  0.65           C  
ATOM   1138  C   LEU A 152     -16.059 -29.455 -15.732  1.00  0.65           C  
ATOM   1139  O   LEU A 152     -14.846 -29.323 -15.557  1.00  0.65           O  
ATOM   1140  CB  LEU A 152     -17.703 -29.762 -13.789  1.00  0.65           C  
ATOM   1141  CG  LEU A 152     -17.981 -29.153 -12.395  1.00  0.65           C  
ATOM   1142  CD1 LEU A 152     -18.371 -27.669 -12.345  1.00  0.65           C  
ATOM   1143  CD2 LEU A 152     -19.059 -29.951 -11.643  1.00  0.65           C  
ATOM   1144  N   VAL A 153     -16.534 -30.145 -16.790  1.00  0.69           N  
ATOM   1145  CA  VAL A 153     -15.700 -30.671 -17.870  1.00  0.69           C  
ATOM   1146  C   VAL A 153     -14.984 -29.561 -18.628  1.00  0.69           C  
ATOM   1147  O   VAL A 153     -13.780 -29.632 -18.870  1.00  0.69           O  
ATOM   1148  CB  VAL A 153     -16.538 -31.505 -18.844  1.00  0.69           C  
ATOM   1149  CG1 VAL A 153     -15.746 -31.938 -20.099  1.00  0.69           C  
ATOM   1150  CG2 VAL A 153     -17.059 -32.755 -18.108  1.00  0.69           C  
ATOM   1151  N   VAL A 154     -15.698 -28.471 -18.975  1.00  0.69           N  
ATOM   1152  CA  VAL A 154     -15.154 -27.300 -19.652  1.00  0.69           C  
ATOM   1153  C   VAL A 154     -14.104 -26.586 -18.811  1.00  0.69           C  
ATOM   1154  O   VAL A 154     -13.055 -26.171 -19.295  1.00  0.69           O  
ATOM   1155  CB  VAL A 154     -16.279 -26.339 -20.043  1.00  0.69           C  
ATOM   1156  CG1 VAL A 154     -15.763 -25.009 -20.625  1.00  0.69           C  
ATOM   1157  CG2 VAL A 154     -17.179 -27.013 -21.097  1.00  0.69           C  
ATOM   1158  N   HIS A 155     -14.324 -26.430 -17.499  1.00  0.64           N  
ATOM   1159  CA  HIS A 155     -13.367 -25.776 -16.625  1.00  0.64           C  
ATOM   1160  C   HIS A 155     -12.142 -26.607 -16.289  1.00  0.64           C  
ATOM   1161  O   HIS A 155     -11.071 -26.065 -16.037  1.00  0.64           O  
ATOM   1162  CB  HIS A 155     -14.065 -25.316 -15.340  1.00  0.64           C  
ATOM   1163  CG  HIS A 155     -15.083 -24.257 -15.632  1.00  0.64           C  
ATOM   1164  ND1 HIS A 155     -15.733 -23.659 -14.576  1.00  0.64           N  
ATOM   1165  CD2 HIS A 155     -15.478 -23.691 -16.807  1.00  0.64           C  
ATOM   1166  CE1 HIS A 155     -16.507 -22.743 -15.121  1.00  0.64           C  
ATOM   1167  NE2 HIS A 155     -16.394 -22.721 -16.471  1.00  0.64           N  
ATOM   1168  N   ALA A 156     -12.225 -27.947 -16.354  1.00  0.70           N  
ATOM   1169  CA  ALA A 156     -11.047 -28.792 -16.326  1.00  0.70           C  
ATOM   1170  C   ALA A 156     -10.335 -28.863 -17.667  1.00  0.70           C  
ATOM   1171  O   ALA A 156      -9.193 -29.329 -17.737  1.00  0.70           O  
ATOM   1172  CB  ALA A 156     -11.446 -30.228 -15.951  1.00  0.70           C  
ATOM   1173  N   ALA A 157     -10.995 -28.409 -18.759  1.00  0.72           N  
ATOM   1174  CA  ALA A 157     -10.462 -28.435 -20.099  1.00  0.72           C  
ATOM   1175  C   ALA A 157      -9.214 -27.588 -20.197  1.00  0.72           C  
ATOM   1176  O   ALA A 157      -8.183 -28.005 -20.715  1.00  0.72           O  
ATOM   1177  CB  ALA A 157     -11.487 -28.008 -21.169  1.00  0.72           C  
ATOM   1178  N   ALA A 158      -9.256 -26.379 -19.614  1.00  0.75           N  
ATOM   1179  CA  ALA A 158      -8.100 -25.531 -19.549  1.00  0.75           C  
ATOM   1180  C   ALA A 158      -6.984 -26.113 -18.704  1.00  0.75           C  
ATOM   1181  O   ALA A 158      -5.894 -26.301 -19.228  1.00  0.75           O  
ATOM   1182  CB  ALA A 158      -8.508 -24.135 -19.058  1.00  0.75           C  
ATOM   1183  N   ASP A 159      -7.206 -26.531 -17.445  1.00  0.68           N  
ATOM   1184  CA  ASP A 159      -6.121 -26.975 -16.583  1.00  0.68           C  
ATOM   1185  C   ASP A 159      -5.233 -28.105 -17.123  1.00  0.68           C  
ATOM   1186  O   ASP A 159      -4.002 -27.992 -17.112  1.00  0.68           O  
ATOM   1187  CB  ASP A 159      -6.667 -27.347 -15.207  1.00  0.68           C  
ATOM   1188  CG  ASP A 159      -7.115 -26.161 -14.388  1.00  0.68           C  
ATOM   1189  OD1 ASP A 159      -7.023 -24.998 -14.843  1.00  0.68           O  
ATOM   1190  OD2 ASP A 159      -7.578 -26.467 -13.259  1.00  0.68           O  
ATOM   1191  N   GLY A 160      -5.778 -29.192 -17.709  1.00  0.69           N  
ATOM   1192  CA  GLY A 160      -4.923 -30.167 -18.393  1.00  0.69           C  
ATOM   1193  C   GLY A 160      -4.311 -29.654 -19.659  1.00  0.69           C  
ATOM   1194  O   GLY A 160      -3.253 -30.125 -20.093  1.00  0.69           O  
ATOM   1195  N   VAL A 161      -4.888 -28.617 -20.274  1.00  0.70           N  
ATOM   1196  CA  VAL A 161      -4.248 -27.929 -21.361  1.00  0.70           C  
ATOM   1197  C   VAL A 161      -2.944 -27.189 -20.943  1.00  0.70           C  
ATOM   1198  O   VAL A 161      -1.994 -27.097 -21.712  1.00  0.70           O  
ATOM   1199  CB  VAL A 161      -5.184 -27.166 -22.295  1.00  0.70           C  
ATOM   1200  CG1 VAL A 161      -4.432 -26.396 -23.392  1.00  0.70           C  
ATOM   1201  CG2 VAL A 161      -6.087 -28.157 -23.062  1.00  0.70           C  
ATOM   1202  N   ALA A 162      -2.754 -26.653 -19.717  1.00  0.72           N  
ATOM   1203  CA  ALA A 162      -1.395 -26.212 -19.349  1.00  0.72           C  
ATOM   1204  C   ALA A 162      -0.420 -27.320 -19.059  1.00  0.72           C  
ATOM   1205  O   ALA A 162       0.757 -27.196 -19.386  1.00  0.72           O  
ATOM   1206  CB  ALA A 162      -1.211 -25.180 -18.230  1.00  0.72           C  
ATOM   1207  N   LEU A 163      -0.855 -28.424 -18.430  1.00  0.69           N  
ATOM   1208  CA  LEU A 163       0.052 -29.423 -17.901  1.00  0.69           C  
ATOM   1209  C   LEU A 163       0.955 -30.031 -18.921  1.00  0.69           C  
ATOM   1210  O   LEU A 163       2.177 -30.030 -18.799  1.00  0.69           O  
ATOM   1211  CB  LEU A 163      -0.771 -30.590 -17.332  1.00  0.69           C  
ATOM   1212  CG  LEU A 163      -1.442 -30.276 -16.005  1.00  0.69           C  
ATOM   1213  CD1 LEU A 163      -2.175 -31.515 -15.510  1.00  0.69           C  
ATOM   1214  CD2 LEU A 163      -0.415 -29.861 -14.964  1.00  0.69           C  
ATOM   1215  N   GLY A 164       0.342 -30.482 -20.017  1.00  0.70           N  
ATOM   1216  CA  GLY A 164       1.104 -30.961 -21.141  1.00  0.70           C  
ATOM   1217  C   GLY A 164       1.661 -29.891 -22.015  1.00  0.70           C  
ATOM   1218  O   GLY A 164       2.622 -30.117 -22.736  1.00  0.70           O  
ATOM   1219  N   ALA A 165       1.116 -28.669 -21.976  1.00  0.72           N  
ATOM   1220  CA  ALA A 165       1.686 -27.579 -22.748  1.00  0.72           C  
ATOM   1221  C   ALA A 165       3.056 -27.151 -22.191  1.00  0.72           C  
ATOM   1222  O   ALA A 165       4.049 -26.911 -22.875  1.00  0.72           O  
ATOM   1223  CB  ALA A 165       0.703 -26.399 -22.817  1.00  0.72           C  
ATOM   1224  N   ALA A 166       3.171 -27.115 -20.870  1.00  0.70           N  
ATOM   1225  CA  ALA A 166       4.333 -26.648 -20.162  1.00  0.70           C  
ATOM   1226  C   ALA A 166       5.525 -27.607 -20.225  1.00  0.70           C  
ATOM   1227  O   ALA A 166       6.665 -27.255 -19.933  1.00  0.70           O  
ATOM   1228  CB  ALA A 166       3.837 -26.465 -18.724  1.00  0.70           C  
ATOM   1229  N   ALA A 167       5.284 -28.860 -20.630  1.00  0.65           N  
ATOM   1230  CA  ALA A 167       6.280 -29.906 -20.692  1.00  0.65           C  
ATOM   1231  C   ALA A 167       6.778 -30.201 -22.099  1.00  0.65           C  
ATOM   1232  O   ALA A 167       7.702 -30.996 -22.275  1.00  0.65           O  
ATOM   1233  CB  ALA A 167       5.613 -31.156 -20.119  1.00  0.65           C  
ATOM   1234  N   SER A 168       6.251 -29.534 -23.142  1.00  0.59           N  
ATOM   1235  CA  SER A 168       6.577 -29.756 -24.555  1.00  0.59           C  
ATOM   1236  C   SER A 168       8.035 -29.543 -24.937  1.00  0.59           C  
ATOM   1237  O   SER A 168       8.510 -30.074 -25.937  1.00  0.59           O  
ATOM   1238  CB  SER A 168       5.743 -28.828 -25.474  1.00  0.59           C  
ATOM   1239  OG  SER A 168       4.353 -29.053 -25.260  1.00  0.59           O  
ATOM   1240  N   THR A 169       8.808 -28.753 -24.170  1.00  0.57           N  
ATOM   1241  CA  THR A 169      10.249 -28.567 -24.382  1.00  0.57           C  
ATOM   1242  C   THR A 169      11.072 -29.405 -23.415  1.00  0.57           C  
ATOM   1243  O   THR A 169      12.283 -29.226 -23.306  1.00  0.57           O  
ATOM   1244  CB  THR A 169      10.693 -27.104 -24.273  1.00  0.57           C  
ATOM   1245  OG1 THR A 169      10.224 -26.484 -23.081  1.00  0.57           O  
ATOM   1246  CG2 THR A 169      10.077 -26.321 -25.436  1.00  0.57           C  
ATOM   1247  N   SER A 170      10.421 -30.323 -22.666  1.00  0.56           N  
ATOM   1248  CA  SER A 170      10.988 -31.215 -21.652  1.00  0.56           C  
ATOM   1249  C   SER A 170      11.461 -30.506 -20.404  1.00  0.56           C  
ATOM   1250  O   SER A 170      12.110 -31.094 -19.541  1.00  0.56           O  
ATOM   1251  CB  SER A 170      12.158 -32.109 -22.138  1.00  0.56           C  
ATOM   1252  OG  SER A 170      11.758 -32.900 -23.252  1.00  0.56           O  
ATOM   1253  N   GLN A 171      11.158 -29.207 -20.242  1.00  0.56           N  
ATOM   1254  CA  GLN A 171      11.721 -28.451 -19.150  1.00  0.56           C  
ATOM   1255  C   GLN A 171      10.954 -28.644 -17.860  1.00  0.56           C  
ATOM   1256  O   GLN A 171       9.880 -28.079 -17.662  1.00  0.56           O  
ATOM   1257  CB  GLN A 171      11.818 -26.945 -19.485  1.00  0.56           C  
ATOM   1258  CG  GLN A 171      12.865 -26.670 -20.585  1.00  0.56           C  
ATOM   1259  CD  GLN A 171      13.040 -25.172 -20.807  1.00  0.56           C  
ATOM   1260  OE1 GLN A 171      13.770 -24.500 -20.079  1.00  0.56           O  
ATOM   1261  NE2 GLN A 171      12.356 -24.629 -21.835  1.00  0.56           N  
ATOM   1262  N   THR A 172      11.543 -29.408 -16.910  1.00  0.58           N  
ATOM   1263  CA  THR A 172      11.053 -29.627 -15.543  1.00  0.58           C  
ATOM   1264  C   THR A 172      10.835 -28.330 -14.801  1.00  0.58           C  
ATOM   1265  O   THR A 172       9.872 -28.173 -14.056  1.00  0.58           O  
ATOM   1266  CB  THR A 172      11.952 -30.533 -14.714  1.00  0.58           C  
ATOM   1267  OG1 THR A 172      12.046 -31.795 -15.348  1.00  0.58           O  
ATOM   1268  CG2 THR A 172      11.378 -30.808 -13.316  1.00  0.58           C  
ATOM   1269  N   SER A 173      11.695 -27.330 -15.047  1.00  0.59           N  
ATOM   1270  CA  SER A 173      11.547 -25.971 -14.556  1.00  0.59           C  
ATOM   1271  C   SER A 173      10.304 -25.249 -15.031  1.00  0.59           C  
ATOM   1272  O   SER A 173       9.824 -24.367 -14.342  1.00  0.59           O  
ATOM   1273  CB  SER A 173      12.761 -25.098 -14.951  1.00  0.59           C  
ATOM   1274  OG  SER A 173      13.072 -25.264 -16.338  1.00  0.59           O  
ATOM   1275  N   VAL A 174       9.729 -25.586 -16.194  1.00  0.64           N  
ATOM   1276  CA  VAL A 174       8.445 -25.036 -16.601  1.00  0.64           C  
ATOM   1277  C   VAL A 174       7.323 -25.930 -16.084  1.00  0.64           C  
ATOM   1278  O   VAL A 174       6.398 -25.513 -15.383  1.00  0.64           O  
ATOM   1279  CB  VAL A 174       8.393 -24.933 -18.123  1.00  0.64           C  
ATOM   1280  CG1 VAL A 174       7.045 -24.364 -18.603  1.00  0.64           C  
ATOM   1281  CG2 VAL A 174       9.536 -24.017 -18.594  1.00  0.64           C  
ATOM   1282  N   GLN A 175       7.398 -27.235 -16.400  1.00  0.61           N  
ATOM   1283  CA  GLN A 175       6.311 -28.163 -16.180  1.00  0.61           C  
ATOM   1284  C   GLN A 175       6.032 -28.599 -14.745  1.00  0.61           C  
ATOM   1285  O   GLN A 175       4.908 -28.969 -14.417  1.00  0.61           O  
ATOM   1286  CB  GLN A 175       6.512 -29.422 -17.050  1.00  0.61           C  
ATOM   1287  CG  GLN A 175       7.651 -30.349 -16.578  1.00  0.61           C  
ATOM   1288  CD  GLN A 175       7.652 -31.747 -17.180  1.00  0.61           C  
ATOM   1289  OE1 GLN A 175       8.078 -32.021 -18.301  1.00  0.61           O  
ATOM   1290  NE2 GLN A 175       7.209 -32.713 -16.349  1.00  0.61           N  
ATOM   1291  N   LEU A 176       7.024 -28.620 -13.832  1.00  0.62           N  
ATOM   1292  CA  LEU A 176       6.808 -29.153 -12.494  1.00  0.62           C  
ATOM   1293  C   LEU A 176       5.991 -28.210 -11.643  1.00  0.62           C  
ATOM   1294  O   LEU A 176       5.053 -28.603 -10.956  1.00  0.62           O  
ATOM   1295  CB  LEU A 176       8.151 -29.447 -11.792  1.00  0.62           C  
ATOM   1296  CG  LEU A 176       8.053 -30.191 -10.444  1.00  0.62           C  
ATOM   1297  CD1 LEU A 176       7.731 -31.683 -10.632  1.00  0.62           C  
ATOM   1298  CD2 LEU A 176       9.363 -30.012  -9.663  1.00  0.62           C  
ATOM   1299  N   ILE A 177       6.317 -26.910 -11.730  1.00  0.64           N  
ATOM   1300  CA  ILE A 177       5.655 -25.832 -11.028  1.00  0.64           C  
ATOM   1301  C   ILE A 177       4.199 -25.732 -11.401  1.00  0.64           C  
ATOM   1302  O   ILE A 177       3.333 -25.681 -10.528  1.00  0.64           O  
ATOM   1303  CB  ILE A 177       6.341 -24.527 -11.394  1.00  0.64           C  
ATOM   1304  CG1 ILE A 177       7.777 -24.542 -10.828  1.00  0.64           C  
ATOM   1305  CG2 ILE A 177       5.550 -23.300 -10.876  1.00  0.64           C  
ATOM   1306  CD1 ILE A 177       8.683 -23.468 -11.433  1.00  0.64           C  
ATOM   1307  N   VAL A 178       3.887 -25.773 -12.723  1.00  0.68           N  
ATOM   1308  CA  VAL A 178       2.509 -25.698 -13.191  1.00  0.68           C  
ATOM   1309  C   VAL A 178       1.692 -26.846 -12.647  1.00  0.68           C  
ATOM   1310  O   VAL A 178       0.581 -26.681 -12.162  1.00  0.68           O  
ATOM   1311  CB  VAL A 178       2.360 -25.643 -14.721  1.00  0.68           C  
ATOM   1312  CG1 VAL A 178       2.698 -26.941 -15.460  1.00  0.68           C  
ATOM   1313  CG2 VAL A 178       0.945 -25.196 -15.084  1.00  0.68           C  
ATOM   1314  N   PHE A 179       2.281 -28.050 -12.680  1.00  0.66           N  
ATOM   1315  CA  PHE A 179       1.662 -29.296 -12.346  1.00  0.66           C  
ATOM   1316  C   PHE A 179       1.378 -29.467 -10.895  1.00  0.66           C  
ATOM   1317  O   PHE A 179       0.268 -29.824 -10.508  1.00  0.66           O  
ATOM   1318  CB  PHE A 179       2.633 -30.386 -12.855  1.00  0.66           C  
ATOM   1319  CG  PHE A 179       2.347 -31.792 -12.421  1.00  0.66           C  
ATOM   1320  CD1 PHE A 179       1.044 -32.267 -12.251  1.00  0.66           C  
ATOM   1321  CD2 PHE A 179       3.423 -32.655 -12.176  1.00  0.66           C  
ATOM   1322  CE1 PHE A 179       0.810 -33.531 -11.753  1.00  0.66           C  
ATOM   1323  CE2 PHE A 179       3.210 -33.953 -11.734  1.00  0.66           C  
ATOM   1324  CZ  PHE A 179       1.902 -34.363 -11.494  1.00  0.66           C  
ATOM   1325  N   VAL A 180       2.378 -29.204 -10.056  1.00  0.73           N  
ATOM   1326  CA  VAL A 180       2.234 -29.324  -8.629  1.00  0.73           C  
ATOM   1327  C   VAL A 180       1.261 -28.276  -8.122  1.00  0.73           C  
ATOM   1328  O   VAL A 180       0.367 -28.600  -7.350  1.00  0.73           O  
ATOM   1329  CB  VAL A 180       3.586 -29.374  -7.941  1.00  0.73           C  
ATOM   1330  CG1 VAL A 180       3.418 -29.482  -6.413  1.00  0.73           C  
ATOM   1331  CG2 VAL A 180       4.333 -30.619  -8.478  1.00  0.73           C  
ATOM   1332  N   ALA A 181       1.303 -27.027  -8.640  1.00  0.75           N  
ATOM   1333  CA  ALA A 181       0.258 -26.047  -8.394  1.00  0.75           C  
ATOM   1334  C   ALA A 181      -1.139 -26.481  -8.827  1.00  0.75           C  
ATOM   1335  O   ALA A 181      -2.087 -26.359  -8.052  1.00  0.75           O  
ATOM   1336  CB  ALA A 181       0.597 -24.741  -9.137  1.00  0.75           C  
ATOM   1337  N   ILE A 182      -1.286 -27.045 -10.048  1.00  0.70           N  
ATOM   1338  CA  ILE A 182      -2.542 -27.596 -10.530  1.00  0.70           C  
ATOM   1339  C   ILE A 182      -3.047 -28.759  -9.673  1.00  0.70           C  
ATOM   1340  O   ILE A 182      -4.187 -28.773  -9.226  1.00  0.70           O  
ATOM   1341  CB  ILE A 182      -2.489 -27.931 -12.025  1.00  0.70           C  
ATOM   1342  CG1 ILE A 182      -2.498 -26.621 -12.861  1.00  0.70           C  
ATOM   1343  CG2 ILE A 182      -3.683 -28.816 -12.443  1.00  0.70           C  
ATOM   1344  CD1 ILE A 182      -2.311 -26.827 -14.370  1.00  0.70           C  
ATOM   1345  N   MET A 183      -2.210 -29.755  -9.325  1.00  0.66           N  
ATOM   1346  CA  MET A 183      -2.603 -30.845  -8.441  1.00  0.66           C  
ATOM   1347  C   MET A 183      -3.029 -30.361  -7.057  1.00  0.66           C  
ATOM   1348  O   MET A 183      -4.017 -30.836  -6.490  1.00  0.66           O  
ATOM   1349  CB  MET A 183      -1.455 -31.873  -8.314  1.00  0.66           C  
ATOM   1350  CG  MET A 183      -1.758 -33.066  -7.379  1.00  0.66           C  
ATOM   1351  SD  MET A 183      -0.356 -34.196  -7.128  1.00  0.66           S  
ATOM   1352  CE  MET A 183       0.742 -33.058  -6.233  1.00  0.66           C  
ATOM   1353  N   LEU A 184      -2.320 -29.359  -6.501  1.00  0.71           N  
ATOM   1354  CA  LEU A 184      -2.689 -28.712  -5.262  1.00  0.71           C  
ATOM   1355  C   LEU A 184      -4.033 -28.010  -5.282  1.00  0.71           C  
ATOM   1356  O   LEU A 184      -4.721 -28.091  -4.269  1.00  0.71           O  
ATOM   1357  CB  LEU A 184      -1.632 -27.692  -4.787  1.00  0.71           C  
ATOM   1358  CG  LEU A 184      -0.287 -28.308  -4.354  1.00  0.71           C  
ATOM   1359  CD1 LEU A 184       0.747 -27.185  -4.216  1.00  0.71           C  
ATOM   1360  CD2 LEU A 184      -0.375 -29.149  -3.073  1.00  0.71           C  
ATOM   1361  N   HIS A 185      -4.473 -27.313  -6.365  1.00  0.67           N  
ATOM   1362  CA  HIS A 185      -5.829 -26.763  -6.393  1.00  0.67           C  
ATOM   1363  C   HIS A 185      -6.876 -27.745  -6.824  1.00  0.67           C  
ATOM   1364  O   HIS A 185      -8.054 -27.567  -6.509  1.00  0.67           O  
ATOM   1365  CB  HIS A 185      -6.059 -25.503  -7.253  1.00  0.67           C  
ATOM   1366  CG  HIS A 185      -6.321 -25.667  -8.703  1.00  0.67           C  
ATOM   1367  ND1 HIS A 185      -5.231 -25.925  -9.484  1.00  0.67           N  
ATOM   1368  CD2 HIS A 185      -7.458 -25.655  -9.448  1.00  0.67           C  
ATOM   1369  CE1 HIS A 185      -5.707 -26.079 -10.694  1.00  0.67           C  
ATOM   1370  NE2 HIS A 185      -7.043 -25.929 -10.728  1.00  0.67           N  
ATOM   1371  N   LYS A 186      -6.494 -28.828  -7.513  1.00  0.66           N  
ATOM   1372  CA  LYS A 186      -7.384 -29.921  -7.818  1.00  0.66           C  
ATOM   1373  C   LYS A 186      -7.952 -30.562  -6.604  1.00  0.66           C  
ATOM   1374  O   LYS A 186      -9.133 -30.889  -6.631  1.00  0.66           O  
ATOM   1375  CB  LYS A 186      -6.739 -31.033  -8.657  1.00  0.66           C  
ATOM   1376  CG  LYS A 186      -6.571 -30.630 -10.119  1.00  0.66           C  
ATOM   1377  CD  LYS A 186      -7.869 -30.357 -10.891  1.00  0.66           C  
ATOM   1378  CE  LYS A 186      -8.684 -31.618 -11.091  1.00  0.66           C  
ATOM   1379  NZ  LYS A 186      -9.857 -31.362 -11.949  1.00  0.66           N  
ATOM   1380  N   ALA A 187      -7.191 -30.725  -5.509  1.00  0.71           N  
ATOM   1381  CA  ALA A 187      -7.812 -31.144  -4.276  1.00  0.71           C  
ATOM   1382  C   ALA A 187      -8.930 -30.174  -3.787  1.00  0.71           C  
ATOM   1383  O   ALA A 187     -10.086 -30.583  -3.699  1.00  0.71           O  
ATOM   1384  CB  ALA A 187      -6.728 -31.528  -3.233  1.00  0.71           C  
ATOM   1385  N   PRO A 188      -8.786 -28.886  -3.563  1.00  0.68           N  
ATOM   1386  CA  PRO A 188      -9.912 -28.060  -3.164  1.00  0.68           C  
ATOM   1387  C   PRO A 188     -10.996 -27.937  -4.236  1.00  0.68           C  
ATOM   1388  O   PRO A 188     -12.181 -27.984  -3.882  1.00  0.68           O  
ATOM   1389  CB  PRO A 188      -9.288 -26.714  -2.747  1.00  0.68           C  
ATOM   1390  CG  PRO A 188      -7.774 -26.902  -2.671  1.00  0.68           C  
ATOM   1391  CD  PRO A 188      -7.514 -28.282  -3.254  1.00  0.68           C  
ATOM   1392  N   ALA A 189     -10.663 -27.829  -5.538  1.00  0.67           N  
ATOM   1393  CA  ALA A 189     -11.626 -27.774  -6.624  1.00  0.67           C  
ATOM   1394  C   ALA A 189     -12.551 -28.976  -6.639  1.00  0.67           C  
ATOM   1395  O   ALA A 189     -13.774 -28.837  -6.693  1.00  0.67           O  
ATOM   1396  CB  ALA A 189     -10.884 -27.701  -7.980  1.00  0.67           C  
ATOM   1397  N   ALA A 190     -11.987 -30.181  -6.515  1.00  0.71           N  
ATOM   1398  CA  ALA A 190     -12.676 -31.442  -6.529  1.00  0.71           C  
ATOM   1399  C   ALA A 190     -13.635 -31.622  -5.395  1.00  0.71           C  
ATOM   1400  O   ALA A 190     -14.807 -31.962  -5.606  1.00  0.71           O  
ATOM   1401  CB  ALA A 190     -11.600 -32.503  -6.457  1.00  0.71           C  
ATOM   1402  N   PHE A 191     -13.251 -31.299  -4.164  1.00  0.65           N  
ATOM   1403  CA  PHE A 191     -14.155 -31.315  -3.040  1.00  0.65           C  
ATOM   1404  C   PHE A 191     -15.366 -30.421  -3.287  1.00  0.65           C  
ATOM   1405  O   PHE A 191     -16.511 -30.849  -3.120  1.00  0.65           O  
ATOM   1406  CB  PHE A 191     -13.362 -30.825  -1.802  1.00  0.65           C  
ATOM   1407  CG  PHE A 191     -14.147 -30.914  -0.519  1.00  0.65           C  
ATOM   1408  CD1 PHE A 191     -15.237 -30.063  -0.256  1.00  0.65           C  
ATOM   1409  CD2 PHE A 191     -13.795 -31.867   0.444  1.00  0.65           C  
ATOM   1410  CE1 PHE A 191     -16.014 -30.222   0.890  1.00  0.65           C  
ATOM   1411  CE2 PHE A 191     -14.550 -32.022   1.605  1.00  0.65           C  
ATOM   1412  CZ  PHE A 191     -15.654 -31.203   1.812  1.00  0.65           C  
ATOM   1413  N   GLY A 192     -15.123 -29.170  -3.748  1.00  0.66           N  
ATOM   1414  CA  GLY A 192     -16.165 -28.208  -4.094  1.00  0.66           C  
ATOM   1415  C   GLY A 192     -17.144 -28.708  -5.110  1.00  0.66           C  
ATOM   1416  O   GLY A 192     -18.345 -28.501  -5.003  1.00  0.66           O  
ATOM   1417  N   LEU A 193     -16.649 -29.427  -6.115  1.00  0.66           N  
ATOM   1418  CA  LEU A 193     -17.455 -30.067  -7.123  1.00  0.66           C  
ATOM   1419  C   LEU A 193     -18.375 -31.186  -6.608  1.00  0.66           C  
ATOM   1420  O   LEU A 193     -19.548 -31.223  -6.981  1.00  0.66           O  
ATOM   1421  CB  LEU A 193     -16.527 -30.553  -8.248  1.00  0.66           C  
ATOM   1422  CG  LEU A 193     -16.122 -29.514  -9.323  1.00  0.66           C  
ATOM   1423  CD1 LEU A 193     -16.020 -28.022  -8.952  1.00  0.66           C  
ATOM   1424  CD2 LEU A 193     -14.865 -29.989 -10.074  1.00  0.66           C  
ATOM   1425  N   VAL A 194     -17.927 -32.108  -5.719  1.00  0.68           N  
ATOM   1426  CA  VAL A 194     -18.835 -33.081  -5.098  1.00  0.68           C  
ATOM   1427  C   VAL A 194     -19.827 -32.444  -4.159  1.00  0.68           C  
ATOM   1428  O   VAL A 194     -21.019 -32.735  -4.169  1.00  0.68           O  
ATOM   1429  CB  VAL A 194     -18.096 -34.203  -4.380  1.00  0.68           C  
ATOM   1430  CG1 VAL A 194     -18.895 -35.053  -3.373  1.00  0.68           C  
ATOM   1431  CG2 VAL A 194     -17.635 -35.182  -5.436  1.00  0.68           C  
ATOM   1432  N   SER A 195     -19.397 -31.501  -3.318  1.00  0.64           N  
ATOM   1433  CA  SER A 195     -20.325 -30.816  -2.436  1.00  0.64           C  
ATOM   1434  C   SER A 195     -21.371 -30.011  -3.197  1.00  0.64           C  
ATOM   1435  O   SER A 195     -22.554 -30.079  -2.867  1.00  0.64           O  
ATOM   1436  CB  SER A 195     -19.582 -30.003  -1.360  1.00  0.64           C  
ATOM   1437  OG  SER A 195     -18.890 -28.911  -1.945  1.00  0.64           O  
ATOM   1438  N   PHE A 196     -20.982 -29.314  -4.285  1.00  0.57           N  
ATOM   1439  CA  PHE A 196     -21.901 -28.628  -5.178  1.00  0.57           C  
ATOM   1440  C   PHE A 196     -22.897 -29.531  -5.913  1.00  0.57           C  
ATOM   1441  O   PHE A 196     -24.105 -29.291  -5.890  1.00  0.57           O  
ATOM   1442  CB  PHE A 196     -21.101 -27.831  -6.246  1.00  0.57           C  
ATOM   1443  CG  PHE A 196     -21.993 -26.813  -6.892  1.00  0.57           C  
ATOM   1444  CD1 PHE A 196     -22.492 -26.977  -8.194  1.00  0.57           C  
ATOM   1445  CD2 PHE A 196     -22.428 -25.729  -6.120  1.00  0.57           C  
ATOM   1446  CE1 PHE A 196     -23.429 -26.071  -8.709  1.00  0.57           C  
ATOM   1447  CE2 PHE A 196     -23.366 -24.826  -6.626  1.00  0.57           C  
ATOM   1448  CZ  PHE A 196     -23.866 -24.996  -7.923  1.00  0.57           C  
ATOM   1449  N   LEU A 197     -22.450 -30.622  -6.563  1.00  0.62           N  
ATOM   1450  CA  LEU A 197     -23.346 -31.549  -7.245  1.00  0.62           C  
ATOM   1451  C   LEU A 197     -24.305 -32.219  -6.266  1.00  0.62           C  
ATOM   1452  O   LEU A 197     -25.458 -32.493  -6.613  1.00  0.62           O  
ATOM   1453  CB  LEU A 197     -22.590 -32.679  -7.985  1.00  0.62           C  
ATOM   1454  CG  LEU A 197     -21.895 -32.416  -9.327  1.00  0.62           C  
ATOM   1455  CD1 LEU A 197     -20.961 -33.605  -9.613  1.00  0.62           C  
ATOM   1456  CD2 LEU A 197     -22.869 -32.246 -10.500  1.00  0.62           C  
ATOM   1457  N   MET A 198     -23.857 -32.546  -5.031  1.00  0.58           N  
ATOM   1458  CA  MET A 198     -24.684 -33.132  -3.983  1.00  0.58           C  
ATOM   1459  C   MET A 198     -25.769 -32.186  -3.541  1.00  0.58           C  
ATOM   1460  O   MET A 198     -26.938 -32.545  -3.430  1.00  0.58           O  
ATOM   1461  CB  MET A 198     -23.809 -33.517  -2.767  1.00  0.58           C  
ATOM   1462  CG  MET A 198     -24.577 -34.128  -1.575  1.00  0.58           C  
ATOM   1463  SD  MET A 198     -25.126 -32.966  -0.276  1.00  0.58           S  
ATOM   1464  CE  MET A 198     -23.529 -32.326   0.317  1.00  0.58           C  
ATOM   1465  N   HIS A 199     -25.381 -30.912  -3.370  1.00  0.56           N  
ATOM   1466  CA  HIS A 199     -26.244 -29.787  -3.076  1.00  0.56           C  
ATOM   1467  C   HIS A 199     -27.330 -29.575  -4.131  1.00  0.56           C  
ATOM   1468  O   HIS A 199     -28.432 -29.118  -3.837  1.00  0.56           O  
ATOM   1469  CB  HIS A 199     -25.369 -28.519  -2.950  1.00  0.56           C  
ATOM   1470  CG  HIS A 199     -26.113 -27.326  -2.479  1.00  0.56           C  
ATOM   1471  ND1 HIS A 199     -26.562 -27.301  -1.178  1.00  0.56           N  
ATOM   1472  CD2 HIS A 199     -26.563 -26.245  -3.165  1.00  0.56           C  
ATOM   1473  CE1 HIS A 199     -27.287 -26.206  -1.092  1.00  0.56           C  
ATOM   1474  NE2 HIS A 199     -27.320 -25.529  -2.266  1.00  0.56           N  
ATOM   1475  N   ALA A 200     -27.044 -29.939  -5.396  1.00  0.62           N  
ATOM   1476  CA  ALA A 200     -27.996 -29.901  -6.486  1.00  0.62           C  
ATOM   1477  C   ALA A 200     -28.751 -31.213  -6.708  1.00  0.62           C  
ATOM   1478  O   ALA A 200     -29.551 -31.309  -7.642  1.00  0.62           O  
ATOM   1479  CB  ALA A 200     -27.245 -29.577  -7.793  1.00  0.62           C  
ATOM   1480  N   GLY A 201     -28.541 -32.258  -5.879  1.00  0.62           N  
ATOM   1481  CA  GLY A 201     -29.548 -33.292  -5.677  1.00  0.62           C  
ATOM   1482  C   GLY A 201     -29.172 -34.737  -5.886  1.00  0.62           C  
ATOM   1483  O   GLY A 201     -30.030 -35.589  -5.670  1.00  0.62           O  
ATOM   1484  N   LEU A 202     -27.939 -35.124  -6.293  1.00  0.58           N  
ATOM   1485  CA  LEU A 202     -27.594 -36.558  -6.240  1.00  0.58           C  
ATOM   1486  C   LEU A 202     -27.013 -36.972  -4.886  1.00  0.58           C  
ATOM   1487  O   LEU A 202     -26.351 -36.208  -4.180  1.00  0.58           O  
ATOM   1488  CB  LEU A 202     -26.747 -37.192  -7.396  1.00  0.58           C  
ATOM   1489  CG  LEU A 202     -26.602 -36.396  -8.698  1.00  0.58           C  
ATOM   1490  CD1 LEU A 202     -25.453 -36.953  -9.563  1.00  0.58           C  
ATOM   1491  CD2 LEU A 202     -27.915 -36.434  -9.473  1.00  0.58           C  
ATOM   1492  N   GLU A 203     -27.236 -38.225  -4.467  1.00  0.59           N  
ATOM   1493  CA  GLU A 203     -26.641 -38.825  -3.288  1.00  0.59           C  
ATOM   1494  C   GLU A 203     -25.115 -38.877  -3.327  1.00  0.59           C  
ATOM   1495  O   GLU A 203     -24.544 -39.235  -4.358  1.00  0.59           O  
ATOM   1496  CB  GLU A 203     -27.110 -40.290  -3.221  1.00  0.59           C  
ATOM   1497  CG  GLU A 203     -28.639 -40.503  -3.179  1.00  0.59           C  
ATOM   1498  CD  GLU A 203     -28.983 -41.960  -3.497  1.00  0.59           C  
ATOM   1499  OE1 GLU A 203     -28.117 -42.667  -4.096  1.00  0.59           O  
ATOM   1500  OE2 GLU A 203     -30.134 -42.349  -3.200  1.00  0.59           O  
ATOM   1501  N   ARG A 204     -24.412 -38.588  -2.200  1.00  0.56           N  
ATOM   1502  CA  ARG A 204     -22.957 -38.402  -2.098  1.00  0.56           C  
ATOM   1503  C   ARG A 204     -22.079 -39.417  -2.848  1.00  0.56           C  
ATOM   1504  O   ARG A 204     -21.054 -39.063  -3.426  1.00  0.56           O  
ATOM   1505  CB  ARG A 204     -22.492 -38.335  -0.607  1.00  0.56           C  
ATOM   1506  CG  ARG A 204     -22.951 -37.077   0.164  1.00  0.56           C  
ATOM   1507  CD  ARG A 204     -22.488 -37.055   1.629  1.00  0.56           C  
ATOM   1508  NE  ARG A 204     -23.055 -35.812   2.253  1.00  0.56           N  
ATOM   1509  CZ  ARG A 204     -22.952 -35.526   3.558  1.00  0.56           C  
ATOM   1510  NH1 ARG A 204     -23.520 -34.415   4.025  1.00  0.56           N  
ATOM   1511  NH2 ARG A 204     -22.307 -36.325   4.403  1.00  0.56           N  
ATOM   1512  N   ASN A 205     -22.474 -40.701  -2.899  1.00  0.63           N  
ATOM   1513  CA  ASN A 205     -21.801 -41.733  -3.673  1.00  0.63           C  
ATOM   1514  C   ASN A 205     -21.794 -41.524  -5.188  1.00  0.63           C  
ATOM   1515  O   ASN A 205     -20.761 -41.691  -5.842  1.00  0.63           O  
ATOM   1516  CB  ASN A 205     -22.507 -43.087  -3.425  1.00  0.63           C  
ATOM   1517  CG  ASN A 205     -22.297 -43.508  -1.980  1.00  0.63           C  
ATOM   1518  OD1 ASN A 205     -21.347 -43.091  -1.318  1.00  0.63           O  
ATOM   1519  ND2 ASN A 205     -23.199 -44.375  -1.472  1.00  0.63           N  
ATOM   1520  N   ARG A 206     -22.939 -41.143  -5.793  1.00  0.57           N  
ATOM   1521  CA  ARG A 206     -23.073 -40.878  -7.221  1.00  0.57           C  
ATOM   1522  C   ARG A 206     -22.283 -39.668  -7.612  1.00  0.57           C  
ATOM   1523  O   ARG A 206     -21.621 -39.610  -8.645  1.00  0.57           O  
ATOM   1524  CB  ARG A 206     -24.539 -40.578  -7.615  1.00  0.57           C  
ATOM   1525  CG  ARG A 206     -25.376 -41.846  -7.824  1.00  0.57           C  
ATOM   1526  CD  ARG A 206     -26.849 -41.537  -8.117  1.00  0.57           C  
ATOM   1527  NE  ARG A 206     -27.394 -42.611  -9.016  1.00  0.57           N  
ATOM   1528  CZ  ARG A 206     -27.680 -43.862  -8.632  1.00  0.57           C  
ATOM   1529  NH1 ARG A 206     -27.505 -44.288  -7.385  1.00  0.57           N  
ATOM   1530  NH2 ARG A 206     -28.160 -44.709  -9.545  1.00  0.57           N  
ATOM   1531  N   ILE A 207     -22.351 -38.669  -6.735  1.00  0.64           N  
ATOM   1532  CA  ILE A 207     -21.667 -37.425  -6.872  1.00  0.64           C  
ATOM   1533  C   ILE A 207     -20.167 -37.593  -6.879  1.00  0.64           C  
ATOM   1534  O   ILE A 207     -19.471 -37.091  -7.763  1.00  0.64           O  
ATOM   1535  CB  ILE A 207     -22.025 -36.576  -5.681  1.00  0.64           C  
ATOM   1536  CG1 ILE A 207     -23.527 -36.391  -5.471  1.00  0.64           C  
ATOM   1537  CG2 ILE A 207     -21.348 -35.244  -5.881  1.00  0.64           C  
ATOM   1538  CD1 ILE A 207     -24.149 -35.493  -6.511  1.00  0.64           C  
ATOM   1539  N   ARG A 208     -19.631 -38.363  -5.910  1.00  0.61           N  
ATOM   1540  CA  ARG A 208     -18.214 -38.653  -5.798  1.00  0.61           C  
ATOM   1541  C   ARG A 208     -17.687 -39.382  -7.002  1.00  0.61           C  
ATOM   1542  O   ARG A 208     -16.582 -39.128  -7.482  1.00  0.61           O  
ATOM   1543  CB  ARG A 208     -17.926 -39.412  -4.489  1.00  0.61           C  
ATOM   1544  CG  ARG A 208     -16.428 -39.599  -4.183  1.00  0.61           C  
ATOM   1545  CD  ARG A 208     -15.777 -40.865  -4.733  1.00  0.61           C  
ATOM   1546  NE  ARG A 208     -16.501 -41.992  -4.077  1.00  0.61           N  
ATOM   1547  CZ  ARG A 208     -16.534 -43.251  -4.524  1.00  0.61           C  
ATOM   1548  NH1 ARG A 208     -17.259 -44.148  -3.861  1.00  0.61           N  
ATOM   1549  NH2 ARG A 208     -15.861 -43.626  -5.605  1.00  0.61           N  
ATOM   1550  N   LYS A 209     -18.502 -40.297  -7.538  1.00  0.65           N  
ATOM   1551  CA  LYS A 209     -18.240 -40.928  -8.804  1.00  0.65           C  
ATOM   1552  C   LYS A 209     -18.195 -39.971  -9.995  1.00  0.65           C  
ATOM   1553  O   LYS A 209     -17.237 -40.006 -10.762  1.00  0.65           O  
ATOM   1554  CB  LYS A 209     -19.317 -42.004  -9.029  1.00  0.65           C  
ATOM   1555  CG  LYS A 209     -19.102 -42.823 -10.299  1.00  0.65           C  
ATOM   1556  CD  LYS A 209     -20.188 -43.889 -10.453  1.00  0.65           C  
ATOM   1557  CE  LYS A 209     -19.994 -44.685 -11.740  1.00  0.65           C  
ATOM   1558  NZ  LYS A 209     -21.032 -45.728 -11.841  1.00  0.65           N  
ATOM   1559  N   HIS A 210     -19.179 -39.055 -10.159  1.00  0.63           N  
ATOM   1560  CA  HIS A 210     -19.201 -38.086 -11.256  1.00  0.63           C  
ATOM   1561  C   HIS A 210     -18.011 -37.164 -11.256  1.00  0.63           C  
ATOM   1562  O   HIS A 210     -17.430 -36.862 -12.295  1.00  0.63           O  
ATOM   1563  CB  HIS A 210     -20.481 -37.218 -11.249  1.00  0.63           C  
ATOM   1564  CG  HIS A 210     -21.671 -37.997 -11.693  1.00  0.63           C  
ATOM   1565  ND1 HIS A 210     -22.916 -37.400 -11.743  1.00  0.63           N  
ATOM   1566  CD2 HIS A 210     -21.733 -39.257 -12.194  1.00  0.63           C  
ATOM   1567  CE1 HIS A 210     -23.706 -38.310 -12.267  1.00  0.63           C  
ATOM   1568  NE2 HIS A 210     -23.044 -39.453 -12.561  1.00  0.63           N  
ATOM   1569  N   LEU A 211     -17.587 -36.726 -10.070  1.00  0.68           N  
ATOM   1570  CA  LEU A 211     -16.386 -35.947  -9.936  1.00  0.68           C  
ATOM   1571  C   LEU A 211     -15.092 -36.616 -10.331  1.00  0.68           C  
ATOM   1572  O   LEU A 211     -14.249 -36.028 -11.016  1.00  0.68           O  
ATOM   1573  CB  LEU A 211     -16.207 -35.593  -8.477  1.00  0.68           C  
ATOM   1574  CG  LEU A 211     -14.934 -34.783  -8.192  1.00  0.68           C  
ATOM   1575  CD1 LEU A 211     -14.962 -33.461  -8.954  1.00  0.68           C  
ATOM   1576  CD2 LEU A 211     -14.788 -34.660  -6.697  1.00  0.68           C  
ATOM   1577  N   LEU A 212     -14.888 -37.873  -9.895  1.00  0.67           N  
ATOM   1578  CA  LEU A 212     -13.697 -38.646 -10.204  1.00  0.67           C  
ATOM   1579  C   LEU A 212     -13.588 -38.775 -11.715  1.00  0.67           C  
ATOM   1580  O   LEU A 212     -12.533 -38.553 -12.322  1.00  0.67           O  
ATOM   1581  CB  LEU A 212     -13.787 -40.018  -9.483  1.00  0.67           C  
ATOM   1582  CG  LEU A 212     -12.498 -40.873  -9.430  1.00  0.67           C  
ATOM   1583  CD1 LEU A 212     -12.776 -42.183  -8.682  1.00  0.67           C  
ATOM   1584  CD2 LEU A 212     -11.872 -41.200 -10.792  1.00  0.67           C  
ATOM   1585  N   VAL A 213     -14.723 -39.005 -12.376  1.00  0.68           N  
ATOM   1586  CA  VAL A 213     -14.860 -38.956 -13.813  1.00  0.68           C  
ATOM   1587  C   VAL A 213     -14.522 -37.591 -14.455  1.00  0.68           C  
ATOM   1588  O   VAL A 213     -13.834 -37.551 -15.468  1.00  0.68           O  
ATOM   1589  CB  VAL A 213     -16.225 -39.496 -14.204  1.00  0.68           C  
ATOM   1590  CG1 VAL A 213     -16.413 -39.460 -15.728  1.00  0.68           C  
ATOM   1591  CG2 VAL A 213     -16.334 -40.963 -13.726  1.00  0.68           C  
ATOM   1592  N   PHE A 214     -14.894 -36.411 -13.893  1.00  0.64           N  
ATOM   1593  CA  PHE A 214     -14.450 -35.098 -14.400  1.00  0.64           C  
ATOM   1594  C   PHE A 214     -12.959 -34.916 -14.416  1.00  0.64           C  
ATOM   1595  O   PHE A 214     -12.389 -34.185 -15.227  1.00  0.64           O  
ATOM   1596  CB  PHE A 214     -14.895 -33.893 -13.523  1.00  0.64           C  
ATOM   1597  CG  PHE A 214     -16.368 -33.736 -13.468  1.00  0.64           C  
ATOM   1598  CD1 PHE A 214     -17.189 -34.039 -14.560  1.00  0.64           C  
ATOM   1599  CD2 PHE A 214     -16.959 -33.319 -12.272  1.00  0.64           C  
ATOM   1600  CE1 PHE A 214     -18.574 -34.002 -14.433  1.00  0.64           C  
ATOM   1601  CE2 PHE A 214     -18.342 -33.320 -12.128  1.00  0.64           C  
ATOM   1602  CZ  PHE A 214     -19.150 -33.648 -13.212  1.00  0.64           C  
ATOM   1603  N   ALA A 215     -12.272 -35.576 -13.485  1.00  0.71           N  
ATOM   1604  CA  ALA A 215     -10.852 -35.511 -13.367  1.00  0.71           C  
ATOM   1605  C   ALA A 215     -10.139 -36.141 -14.543  1.00  0.71           C  
ATOM   1606  O   ALA A 215      -9.016 -35.755 -14.849  1.00  0.71           O  
ATOM   1607  CB  ALA A 215     -10.464 -36.209 -12.076  1.00  0.71           C  
ATOM   1608  N   LEU A 216     -10.835 -37.053 -15.264  1.00  0.65           N  
ATOM   1609  CA  LEU A 216     -10.413 -37.675 -16.507  1.00  0.65           C  
ATOM   1610  C   LEU A 216     -10.243 -36.689 -17.636  1.00  0.65           C  
ATOM   1611  O   LEU A 216      -9.455 -36.930 -18.550  1.00  0.65           O  
ATOM   1612  CB  LEU A 216     -11.402 -38.740 -17.037  1.00  0.65           C  
ATOM   1613  CG  LEU A 216     -11.567 -39.986 -16.154  1.00  0.65           C  
ATOM   1614  CD1 LEU A 216     -12.718 -40.834 -16.705  1.00  0.65           C  
ATOM   1615  CD2 LEU A 216     -10.284 -40.821 -16.113  1.00  0.65           C  
ATOM   1616  N   ALA A 217     -10.920 -35.519 -17.587  1.00  0.72           N  
ATOM   1617  CA  ALA A 217     -10.670 -34.436 -18.513  1.00  0.72           C  
ATOM   1618  C   ALA A 217      -9.202 -34.043 -18.503  1.00  0.72           C  
ATOM   1619  O   ALA A 217      -8.595 -33.906 -19.554  1.00  0.72           O  
ATOM   1620  CB  ALA A 217     -11.555 -33.214 -18.187  1.00  0.72           C  
ATOM   1621  N   ALA A 218      -8.550 -33.973 -17.329  1.00  0.73           N  
ATOM   1622  CA  ALA A 218      -7.135 -33.693 -17.256  1.00  0.73           C  
ATOM   1623  C   ALA A 218      -6.198 -34.640 -18.008  1.00  0.73           C  
ATOM   1624  O   ALA A 218      -5.407 -34.110 -18.792  1.00  0.73           O  
ATOM   1625  CB  ALA A 218      -6.727 -33.615 -15.790  1.00  0.73           C  
ATOM   1626  N   PRO A 219      -6.223 -35.977 -17.913  1.00  0.69           N  
ATOM   1627  CA  PRO A 219      -5.549 -36.857 -18.847  1.00  0.69           C  
ATOM   1628  C   PRO A 219      -5.803 -36.591 -20.295  1.00  0.69           C  
ATOM   1629  O   PRO A 219      -4.837 -36.465 -21.038  1.00  0.69           O  
ATOM   1630  CB  PRO A 219      -5.868 -38.283 -18.398  1.00  0.69           C  
ATOM   1631  CG  PRO A 219      -6.153 -38.152 -16.903  1.00  0.69           C  
ATOM   1632  CD  PRO A 219      -6.641 -36.715 -16.726  1.00  0.69           C  
ATOM   1633  N   VAL A 220      -7.072 -36.458 -20.699  1.00  0.70           N  
ATOM   1634  CA  VAL A 220      -7.484 -36.208 -22.069  1.00  0.70           C  
ATOM   1635  C   VAL A 220      -6.966 -34.873 -22.607  1.00  0.70           C  
ATOM   1636  O   VAL A 220      -6.427 -34.788 -23.705  1.00  0.70           O  
ATOM   1637  CB  VAL A 220      -9.007 -36.303 -22.147  1.00  0.70           C  
ATOM   1638  CG1 VAL A 220      -9.539 -35.981 -23.559  1.00  0.70           C  
ATOM   1639  CG2 VAL A 220      -9.427 -37.731 -21.728  1.00  0.70           C  
ATOM   1640  N   MET A 221      -7.054 -33.788 -21.821  1.00  0.67           N  
ATOM   1641  CA  MET A 221      -6.530 -32.475 -22.151  1.00  0.67           C  
ATOM   1642  C   MET A 221      -5.035 -32.413 -22.239  1.00  0.67           C  
ATOM   1643  O   MET A 221      -4.470 -31.798 -23.139  1.00  0.67           O  
ATOM   1644  CB  MET A 221      -6.947 -31.456 -21.095  1.00  0.67           C  
ATOM   1645  CG  MET A 221      -8.446 -31.182 -21.083  1.00  0.67           C  
ATOM   1646  SD  MET A 221      -9.175 -30.674 -22.672  1.00  0.67           S  
ATOM   1647  CE  MET A 221     -10.128 -32.211 -22.870  1.00  0.67           C  
ATOM   1648  N   SER A 222      -4.330 -33.095 -21.332  1.00  0.68           N  
ATOM   1649  CA  SER A 222      -2.890 -33.198 -21.417  1.00  0.68           C  
ATOM   1650  C   SER A 222      -2.450 -34.051 -22.600  1.00  0.68           C  
ATOM   1651  O   SER A 222      -1.301 -34.002 -23.023  1.00  0.68           O  
ATOM   1652  CB  SER A 222      -2.288 -33.784 -20.138  1.00  0.68           C  
ATOM   1653  OG  SER A 222      -2.499 -32.902 -19.034  1.00  0.68           O  
ATOM   1654  N   MET A 223      -3.338 -34.848 -23.220  1.00  0.63           N  
ATOM   1655  CA  MET A 223      -3.080 -35.396 -24.543  1.00  0.63           C  
ATOM   1656  C   MET A 223      -3.197 -34.359 -25.669  1.00  0.63           C  
ATOM   1657  O   MET A 223      -2.345 -34.278 -26.553  1.00  0.63           O  
ATOM   1658  CB  MET A 223      -3.981 -36.617 -24.837  1.00  0.63           C  
ATOM   1659  CG  MET A 223      -3.786 -37.792 -23.853  1.00  0.63           C  
ATOM   1660  SD  MET A 223      -4.945 -39.171 -24.077  1.00  0.63           S  
ATOM   1661  CE  MET A 223      -4.383 -39.585 -25.753  1.00  0.63           C  
ATOM   1662  N   VAL A 224      -4.249 -33.508 -25.621  1.00  0.67           N  
ATOM   1663  CA  VAL A 224      -4.579 -32.441 -26.575  1.00  0.67           C  
ATOM   1664  C   VAL A 224      -3.482 -31.393 -26.680  1.00  0.67           C  
ATOM   1665  O   VAL A 224      -3.217 -30.806 -27.729  1.00  0.67           O  
ATOM   1666  CB  VAL A 224      -5.902 -31.760 -26.179  1.00  0.67           C  
ATOM   1667  CG1 VAL A 224      -6.201 -30.455 -26.953  1.00  0.67           C  
ATOM   1668  CG2 VAL A 224      -7.072 -32.744 -26.365  1.00  0.67           C  
ATOM   1669  N   THR A 225      -2.804 -31.113 -25.570  1.00  0.66           N  
ATOM   1670  CA  THR A 225      -1.735 -30.134 -25.499  1.00  0.66           C  
ATOM   1671  C   THR A 225      -0.517 -30.463 -26.261  1.00  0.66           C  
ATOM   1672  O   THR A 225      -0.081 -29.656 -27.109  1.00  0.66           O  
ATOM   1673  CB  THR A 225      -1.185 -30.057 -24.116  1.00  0.66           C  
ATOM   1674  OG1 THR A 225      -1.060 -31.312 -23.494  1.00  0.66           O  
ATOM   1675  CG2 THR A 225      -2.256 -29.389 -23.358  1.00  0.66           C  
ATOM   1676  N   TYR A 226       0.078 -31.620 -26.045  1.00  0.57           N  
ATOM   1677  CA  TYR A 226       1.307 -32.132 -26.596  1.00  0.57           C  
ATOM   1678  C   TYR A 226       1.160 -32.170 -28.092  1.00  0.57           C  
ATOM   1679  O   TYR A 226       2.056 -31.754 -28.834  1.00  0.57           O  
ATOM   1680  CB  TYR A 226       1.562 -33.536 -26.001  1.00  0.57           C  
ATOM   1681  CG  TYR A 226       2.783 -34.145 -26.629  1.00  0.57           C  
ATOM   1682  CD1 TYR A 226       2.650 -35.150 -27.602  1.00  0.57           C  
ATOM   1683  CD2 TYR A 226       4.042 -33.573 -26.406  1.00  0.57           C  
ATOM   1684  CE1 TYR A 226       3.758 -35.552 -28.363  1.00  0.57           C  
ATOM   1685  CE2 TYR A 226       5.147 -33.984 -27.157  1.00  0.57           C  
ATOM   1686  CZ  TYR A 226       5.013 -34.984 -28.121  1.00  0.57           C  
ATOM   1687  OH  TYR A 226       6.153 -35.411 -28.824  1.00  0.57           O  
ATOM   1688  N   LEU A 227      -0.023 -32.573 -28.553  1.00  0.54           N  
ATOM   1689  CA  LEU A 227      -0.476 -32.418 -29.910  1.00  0.54           C  
ATOM   1690  C   LEU A 227      -0.512 -30.992 -30.470  1.00  0.54           C  
ATOM   1691  O   LEU A 227      -0.085 -30.746 -31.598  1.00  0.54           O  
ATOM   1692  CB  LEU A 227      -1.914 -32.966 -29.977  1.00  0.54           C  
ATOM   1693  CG  LEU A 227      -2.546 -32.909 -31.378  1.00  0.54           C  
ATOM   1694  CD1 LEU A 227      -1.747 -33.800 -32.340  1.00  0.54           C  
ATOM   1695  CD2 LEU A 227      -4.039 -33.259 -31.319  1.00  0.54           C  
ATOM   1696  N   GLY A 228      -1.017 -29.990 -29.732  1.00  0.57           N  
ATOM   1697  CA  GLY A 228      -1.071 -28.609 -30.197  1.00  0.57           C  
ATOM   1698  C   GLY A 228       0.239 -27.865 -30.148  1.00  0.57           C  
ATOM   1699  O   GLY A 228       0.369 -26.821 -30.779  1.00  0.57           O  
ATOM   1700  N   LEU A 229       1.234 -28.387 -29.405  1.00  0.55           N  
ATOM   1701  CA  LEU A 229       2.491 -27.703 -29.149  1.00  0.55           C  
ATOM   1702  C   LEU A 229       3.680 -28.326 -29.867  1.00  0.55           C  
ATOM   1703  O   LEU A 229       4.686 -27.648 -30.090  1.00  0.55           O  
ATOM   1704  CB  LEU A 229       2.821 -27.701 -27.623  1.00  0.55           C  
ATOM   1705  CG  LEU A 229       2.160 -26.548 -26.849  1.00  0.55           C  
ATOM   1706  CD1 LEU A 229       0.740 -26.870 -26.379  1.00  0.55           C  
ATOM   1707  CD2 LEU A 229       2.994 -25.936 -25.721  1.00  0.55           C  
ATOM   1708  N   SER A 230       3.645 -29.598 -30.287  1.00  0.48           N  
ATOM   1709  CA  SER A 230       4.825 -30.275 -30.825  1.00  0.48           C  
ATOM   1710  C   SER A 230       4.829 -30.316 -32.340  1.00  0.48           C  
ATOM   1711  O   SER A 230       5.736 -30.860 -32.974  1.00  0.48           O  
ATOM   1712  CB  SER A 230       4.972 -31.697 -30.214  1.00  0.48           C  
ATOM   1713  OG  SER A 230       3.948 -32.600 -30.635  1.00  0.48           O  
ATOM   1714  N   LYS A 231       3.823 -29.691 -32.984  1.00  0.44           N  
ATOM   1715  CA  LYS A 231       3.730 -29.602 -34.429  1.00  0.44           C  
ATOM   1716  C   LYS A 231       4.863 -28.838 -35.089  1.00  0.44           C  
ATOM   1717  O   LYS A 231       5.160 -27.694 -34.754  1.00  0.44           O  
ATOM   1718  CB  LYS A 231       2.401 -28.980 -34.923  1.00  0.44           C  
ATOM   1719  CG  LYS A 231       1.164 -29.759 -34.472  1.00  0.44           C  
ATOM   1720  CD  LYS A 231      -0.123 -29.166 -35.059  1.00  0.44           C  
ATOM   1721  CE  LYS A 231      -1.373 -29.919 -34.602  1.00  0.44           C  
ATOM   1722  NZ  LYS A 231      -2.569 -29.278 -35.188  1.00  0.44           N  
ATOM   1723  N   SER A 232       5.476 -29.476 -36.096  1.00  0.35           N  
ATOM   1724  CA  SER A 232       6.555 -28.939 -36.892  1.00  0.35           C  
ATOM   1725  C   SER A 232       6.082 -28.930 -38.331  1.00  0.35           C  
ATOM   1726  O   SER A 232       5.397 -29.849 -38.783  1.00  0.35           O  
ATOM   1727  CB  SER A 232       7.838 -29.797 -36.698  1.00  0.35           C  
ATOM   1728  OG  SER A 232       8.970 -29.302 -37.414  1.00  0.35           O  
ATOM   1729  N   SER A 233       6.376 -27.854 -39.073  1.00  0.28           N  
ATOM   1730  CA  SER A 233       5.914 -27.631 -40.432  1.00  0.28           C  
ATOM   1731  C   SER A 233       6.976 -26.834 -41.157  1.00  0.28           C  
ATOM   1732  O   SER A 233       7.982 -26.446 -40.580  1.00  0.28           O  
ATOM   1733  CB  SER A 233       4.540 -26.884 -40.529  1.00  0.28           C  
ATOM   1734  OG  SER A 233       4.613 -25.507 -40.136  1.00  0.28           O  
ATOM   1735  N   LYS A 234       6.806 -26.552 -42.465  1.00  0.40           N  
ATOM   1736  CA  LYS A 234       7.721 -25.674 -43.184  1.00  0.40           C  
ATOM   1737  C   LYS A 234       7.768 -24.249 -42.635  1.00  0.40           C  
ATOM   1738  O   LYS A 234       8.820 -23.619 -42.609  1.00  0.40           O  
ATOM   1739  CB  LYS A 234       7.345 -25.602 -44.684  1.00  0.40           C  
ATOM   1740  CG  LYS A 234       7.574 -26.916 -45.445  1.00  0.40           C  
ATOM   1741  CD  LYS A 234       7.136 -26.787 -46.914  1.00  0.40           C  
ATOM   1742  CE  LYS A 234       7.388 -28.052 -47.740  1.00  0.40           C  
ATOM   1743  NZ  LYS A 234       6.903 -27.854 -49.125  1.00  0.40           N  
ATOM   1744  N   GLU A 235       6.609 -23.717 -42.199  1.00  0.41           N  
ATOM   1745  CA  GLU A 235       6.470 -22.416 -41.576  1.00  0.41           C  
ATOM   1746  C   GLU A 235       7.141 -22.311 -40.213  1.00  0.41           C  
ATOM   1747  O   GLU A 235       7.737 -21.289 -39.871  1.00  0.41           O  
ATOM   1748  CB  GLU A 235       4.969 -22.092 -41.430  1.00  0.41           C  
ATOM   1749  CG  GLU A 235       4.252 -21.919 -42.791  1.00  0.41           C  
ATOM   1750  CD  GLU A 235       2.747 -21.718 -42.636  1.00  0.41           C  
ATOM   1751  OE1 GLU A 235       2.227 -21.899 -41.505  1.00  0.41           O  
ATOM   1752  OE2 GLU A 235       2.113 -21.416 -43.678  1.00  0.41           O  
ATOM   1753  N   ALA A 236       7.050 -23.366 -39.381  1.00  0.44           N  
ATOM   1754  CA  ALA A 236       7.715 -23.388 -38.099  1.00  0.44           C  
ATOM   1755  C   ALA A 236       8.280 -24.771 -37.798  1.00  0.44           C  
ATOM   1756  O   ALA A 236       7.538 -25.736 -37.633  1.00  0.44           O  
ATOM   1757  CB  ALA A 236       6.719 -22.952 -37.005  1.00  0.44           C  
ATOM   1758  N   LEU A 237       9.617 -24.894 -37.681  1.00  0.38           N  
ATOM   1759  CA  LEU A 237      10.292 -26.157 -37.436  1.00  0.38           C  
ATOM   1760  C   LEU A 237      11.418 -25.961 -36.452  1.00  0.38           C  
ATOM   1761  O   LEU A 237      11.833 -24.832 -36.207  1.00  0.38           O  
ATOM   1762  CB  LEU A 237      10.810 -26.839 -38.727  1.00  0.38           C  
ATOM   1763  CG  LEU A 237      11.822 -26.058 -39.595  1.00  0.38           C  
ATOM   1764  CD1 LEU A 237      13.281 -26.243 -39.142  1.00  0.38           C  
ATOM   1765  CD2 LEU A 237      11.664 -26.502 -41.057  1.00  0.38           C  
ATOM   1766  N   SER A 238      11.940 -27.061 -35.857  1.00  0.39           N  
ATOM   1767  CA  SER A 238      13.002 -27.027 -34.849  1.00  0.39           C  
ATOM   1768  C   SER A 238      12.490 -26.453 -33.538  1.00  0.39           C  
ATOM   1769  O   SER A 238      11.730 -27.104 -32.818  1.00  0.39           O  
ATOM   1770  CB  SER A 238      14.299 -26.322 -35.344  1.00  0.39           C  
ATOM   1771  OG  SER A 238      15.397 -26.584 -34.472  1.00  0.39           O  
ATOM   1772  N   GLU A 239      12.840 -25.199 -33.226  1.00  0.44           N  
ATOM   1773  CA  GLU A 239      12.186 -24.349 -32.259  1.00  0.44           C  
ATOM   1774  C   GLU A 239      10.830 -23.888 -32.813  1.00  0.44           C  
ATOM   1775  O   GLU A 239      10.654 -22.803 -33.368  1.00  0.44           O  
ATOM   1776  CB  GLU A 239      13.164 -23.204 -31.895  1.00  0.44           C  
ATOM   1777  CG  GLU A 239      14.502 -23.751 -31.319  1.00  0.44           C  
ATOM   1778  CD  GLU A 239      15.637 -22.735 -31.188  1.00  0.44           C  
ATOM   1779  OE1 GLU A 239      15.768 -21.867 -32.091  1.00  0.44           O  
ATOM   1780  OE2 GLU A 239      16.459 -22.933 -30.258  1.00  0.44           O  
ATOM   1781  N   VAL A 240       9.823 -24.790 -32.781  1.00  0.44           N  
ATOM   1782  CA  VAL A 240       8.502 -24.559 -33.342  1.00  0.44           C  
ATOM   1783  C   VAL A 240       7.698 -23.485 -32.624  1.00  0.44           C  
ATOM   1784  O   VAL A 240       7.563 -23.474 -31.400  1.00  0.44           O  
ATOM   1785  CB  VAL A 240       7.644 -25.828 -33.493  1.00  0.44           C  
ATOM   1786  CG1 VAL A 240       8.431 -26.923 -34.230  1.00  0.44           C  
ATOM   1787  CG2 VAL A 240       7.132 -26.382 -32.151  1.00  0.44           C  
ATOM   1788  N   ASN A 241       7.024 -22.593 -33.391  1.00  0.47           N  
ATOM   1789  CA  ASN A 241       6.174 -21.561 -32.806  1.00  0.47           C  
ATOM   1790  C   ASN A 241       4.949 -22.163 -32.137  1.00  0.47           C  
ATOM   1791  O   ASN A 241       4.311 -21.489 -31.332  1.00  0.47           O  
ATOM   1792  CB  ASN A 241       5.708 -20.471 -33.824  1.00  0.47           C  
ATOM   1793  CG  ASN A 241       6.867 -19.545 -34.173  1.00  0.47           C  
ATOM   1794  OD1 ASN A 241       7.694 -19.207 -33.332  1.00  0.47           O  
ATOM   1795  ND2 ASN A 241       6.928 -19.057 -35.431  1.00  0.47           N  
ATOM   1796  N   ALA A 242       4.599 -23.444 -32.390  1.00  0.56           N  
ATOM   1797  CA  ALA A 242       3.514 -24.149 -31.740  1.00  0.56           C  
ATOM   1798  C   ALA A 242       3.639 -24.180 -30.220  1.00  0.56           C  
ATOM   1799  O   ALA A 242       2.665 -23.915 -29.517  1.00  0.56           O  
ATOM   1800  CB  ALA A 242       3.441 -25.593 -32.276  1.00  0.56           C  
ATOM   1801  N   THR A 243       4.859 -24.431 -29.679  1.00  0.57           N  
ATOM   1802  CA  THR A 243       5.121 -24.419 -28.242  1.00  0.57           C  
ATOM   1803  C   THR A 243       4.782 -23.086 -27.641  1.00  0.57           C  
ATOM   1804  O   THR A 243       3.962 -22.975 -26.731  1.00  0.57           O  
ATOM   1805  CB  THR A 243       6.583 -24.686 -27.871  1.00  0.57           C  
ATOM   1806  OG1 THR A 243       6.949 -26.019 -28.179  1.00  0.57           O  
ATOM   1807  CG2 THR A 243       6.845 -24.511 -26.361  1.00  0.57           C  
ATOM   1808  N   GLY A 244       5.360 -22.004 -28.184  1.00  0.60           N  
ATOM   1809  CA  GLY A 244       5.125 -20.682 -27.643  1.00  0.60           C  
ATOM   1810  C   GLY A 244       3.782 -20.094 -27.932  1.00  0.60           C  
ATOM   1811  O   GLY A 244       3.252 -19.399 -27.074  1.00  0.60           O  
ATOM   1812  N   VAL A 245       3.148 -20.386 -29.084  1.00  0.61           N  
ATOM   1813  CA  VAL A 245       1.752 -20.061 -29.354  1.00  0.61           C  
ATOM   1814  C   VAL A 245       0.828 -20.709 -28.331  1.00  0.61           C  
ATOM   1815  O   VAL A 245       0.018 -20.060 -27.667  1.00  0.61           O  
ATOM   1816  CB  VAL A 245       1.385 -20.520 -30.783  1.00  0.61           C  
ATOM   1817  CG1 VAL A 245      -0.099 -20.885 -31.036  1.00  0.61           C  
ATOM   1818  CG2 VAL A 245       1.848 -19.445 -31.790  1.00  0.61           C  
ATOM   1819  N   ALA A 246       0.953 -22.014 -28.083  1.00  0.68           N  
ATOM   1820  CA  ALA A 246      -0.098 -22.730 -27.404  1.00  0.68           C  
ATOM   1821  C   ALA A 246       0.090 -22.785 -25.898  1.00  0.68           C  
ATOM   1822  O   ALA A 246      -0.823 -23.176 -25.171  1.00  0.68           O  
ATOM   1823  CB  ALA A 246      -0.194 -24.144 -27.971  1.00  0.68           C  
ATOM   1824  N   MET A 247       1.232 -22.269 -25.380  1.00  0.66           N  
ATOM   1825  CA  MET A 247       1.335 -21.868 -23.986  1.00  0.66           C  
ATOM   1826  C   MET A 247       0.238 -20.855 -23.668  1.00  0.66           C  
ATOM   1827  O   MET A 247      -0.574 -21.062 -22.780  1.00  0.66           O  
ATOM   1828  CB  MET A 247       2.738 -21.264 -23.671  1.00  0.66           C  
ATOM   1829  CG  MET A 247       3.876 -22.302 -23.514  1.00  0.66           C  
ATOM   1830  SD  MET A 247       3.855 -23.237 -21.955  1.00  0.66           S  
ATOM   1831  CE  MET A 247       5.108 -22.221 -21.119  1.00  0.66           C  
ATOM   1832  N   LEU A 248       0.033 -19.790 -24.432  1.00  0.64           N  
ATOM   1833  CA  LEU A 248      -1.075 -18.873 -24.085  1.00  0.64           C  
ATOM   1834  C   LEU A 248      -2.433 -19.296 -24.463  1.00  0.64           C  
ATOM   1835  O   LEU A 248      -3.438 -18.682 -24.032  1.00  0.64           O  
ATOM   1836  CB  LEU A 248      -1.059 -17.658 -25.030  1.00  0.64           C  
ATOM   1837  CG  LEU A 248       0.355 -17.034 -24.985  1.00  0.64           C  
ATOM   1838  CD1 LEU A 248       1.086 -16.934 -23.599  1.00  0.64           C  
ATOM   1839  CD2 LEU A 248       1.320 -17.562 -26.073  1.00  0.64           C  
ATOM   1840  N   PHE A 249      -2.552 -20.238 -25.423  1.00  0.68           N  
ATOM   1841  CA  PHE A 249      -3.820 -20.810 -25.758  1.00  0.68           C  
ATOM   1842  C   PHE A 249      -4.250 -21.433 -24.432  1.00  0.68           C  
ATOM   1843  O   PHE A 249      -5.327 -21.126 -23.943  1.00  0.68           O  
ATOM   1844  CB  PHE A 249      -3.704 -21.748 -26.993  1.00  0.68           C  
ATOM   1845  CG  PHE A 249      -4.938 -22.570 -27.140  1.00  0.68           C  
ATOM   1846  CD1 PHE A 249      -5.058 -23.706 -26.328  1.00  0.68           C  
ATOM   1847  CD2 PHE A 249      -6.013 -22.181 -27.950  1.00  0.68           C  
ATOM   1848  CE1 PHE A 249      -6.275 -24.376 -26.220  1.00  0.68           C  
ATOM   1849  CE2 PHE A 249      -7.225 -22.880 -27.876  1.00  0.68           C  
ATOM   1850  CZ  PHE A 249      -7.364 -23.954 -26.987  1.00  0.68           C  
ATOM   1851  N   SER A 250      -3.327 -22.110 -23.711  1.00  0.72           N  
ATOM   1852  CA  SER A 250      -3.525 -22.370 -22.291  1.00  0.72           C  
ATOM   1853  C   SER A 250      -3.681 -21.128 -21.381  1.00  0.72           C  
ATOM   1854  O   SER A 250      -4.726 -20.973 -20.773  1.00  0.72           O  
ATOM   1855  CB  SER A 250      -2.636 -23.553 -21.805  1.00  0.72           C  
ATOM   1856  OG  SER A 250      -1.383 -23.202 -21.235  1.00  0.72           O  
ATOM   1857  N   ALA A 251      -2.815 -20.096 -21.332  1.00  0.76           N  
ATOM   1858  CA  ALA A 251      -3.084 -18.919 -20.485  1.00  0.76           C  
ATOM   1859  C   ALA A 251      -4.434 -18.209 -20.701  1.00  0.76           C  
ATOM   1860  O   ALA A 251      -5.136 -17.893 -19.745  1.00  0.76           O  
ATOM   1861  CB  ALA A 251      -1.979 -17.847 -20.582  1.00  0.76           C  
ATOM   1862  N   GLY A 252      -4.871 -17.994 -21.951  1.00  0.76           N  
ATOM   1863  CA  GLY A 252      -6.157 -17.393 -22.283  1.00  0.76           C  
ATOM   1864  C   GLY A 252      -7.333 -18.280 -22.031  1.00  0.76           C  
ATOM   1865  O   GLY A 252      -8.395 -17.789 -21.633  1.00  0.76           O  
ATOM   1866  N   THR A 253      -7.206 -19.611 -22.214  1.00  0.75           N  
ATOM   1867  CA  THR A 253      -8.262 -20.545 -21.826  1.00  0.75           C  
ATOM   1868  C   THR A 253      -8.444 -20.543 -20.307  1.00  0.75           C  
ATOM   1869  O   THR A 253      -9.568 -20.526 -19.805  1.00  0.75           O  
ATOM   1870  CB  THR A 253      -8.173 -22.008 -22.334  1.00  0.75           C  
ATOM   1871  OG1 THR A 253      -7.046 -22.705 -21.844  1.00  0.75           O  
ATOM   1872  CG2 THR A 253      -8.174 -22.184 -23.869  1.00  0.75           C  
ATOM   1873  N   PHE A 254      -7.328 -20.510 -19.541  1.00  0.71           N  
ATOM   1874  CA  PHE A 254      -7.295 -20.516 -18.084  1.00  0.71           C  
ATOM   1875  C   PHE A 254      -7.873 -19.270 -17.484  1.00  0.71           C  
ATOM   1876  O   PHE A 254      -8.725 -19.325 -16.596  1.00  0.71           O  
ATOM   1877  CB  PHE A 254      -5.839 -20.547 -17.546  1.00  0.71           C  
ATOM   1878  CG  PHE A 254      -5.252 -21.916 -17.561  1.00  0.71           C  
ATOM   1879  CD1 PHE A 254      -5.277 -22.714 -18.704  1.00  0.71           C  
ATOM   1880  CD2 PHE A 254      -4.628 -22.426 -16.413  1.00  0.71           C  
ATOM   1881  CE1 PHE A 254      -4.588 -23.905 -18.764  1.00  0.71           C  
ATOM   1882  CE2 PHE A 254      -4.084 -23.714 -16.411  1.00  0.71           C  
ATOM   1883  CZ  PHE A 254      -4.074 -24.446 -17.594  1.00  0.71           C  
ATOM   1884  N   LEU A 255      -7.439 -18.096 -17.979  1.00  0.73           N  
ATOM   1885  CA  LEU A 255      -7.926 -16.811 -17.533  1.00  0.73           C  
ATOM   1886  C   LEU A 255      -9.408 -16.668 -17.786  1.00  0.73           C  
ATOM   1887  O   LEU A 255     -10.132 -16.185 -16.924  1.00  0.73           O  
ATOM   1888  CB  LEU A 255      -7.152 -15.645 -18.191  1.00  0.73           C  
ATOM   1889  CG  LEU A 255      -5.681 -15.512 -17.738  1.00  0.73           C  
ATOM   1890  CD1 LEU A 255      -4.971 -14.448 -18.589  1.00  0.73           C  
ATOM   1891  CD2 LEU A 255      -5.534 -15.221 -16.235  1.00  0.73           C  
ATOM   1892  N   TYR A 256      -9.934 -17.145 -18.934  1.00  0.67           N  
ATOM   1893  CA  TYR A 256     -11.373 -17.206 -19.114  1.00  0.67           C  
ATOM   1894  C   TYR A 256     -12.098 -18.081 -18.084  1.00  0.67           C  
ATOM   1895  O   TYR A 256     -13.050 -17.622 -17.458  1.00  0.67           O  
ATOM   1896  CB  TYR A 256     -11.706 -17.702 -20.542  1.00  0.67           C  
ATOM   1897  CG  TYR A 256     -13.183 -17.581 -20.823  1.00  0.67           C  
ATOM   1898  CD1 TYR A 256     -14.044 -18.684 -20.715  1.00  0.67           C  
ATOM   1899  CD2 TYR A 256     -13.729 -16.336 -21.154  1.00  0.67           C  
ATOM   1900  CE1 TYR A 256     -15.400 -18.565 -21.044  1.00  0.67           C  
ATOM   1901  CE2 TYR A 256     -15.088 -16.202 -21.460  1.00  0.67           C  
ATOM   1902  CZ  TYR A 256     -15.917 -17.324 -21.430  1.00  0.67           C  
ATOM   1903  OH  TYR A 256     -17.245 -17.199 -21.874  1.00  0.67           O  
ATOM   1904  N   VAL A 257     -11.643 -19.327 -17.830  1.00  0.71           N  
ATOM   1905  CA  VAL A 257     -12.252 -20.198 -16.826  1.00  0.71           C  
ATOM   1906  C   VAL A 257     -12.190 -19.614 -15.423  1.00  0.71           C  
ATOM   1907  O   VAL A 257     -13.192 -19.565 -14.714  1.00  0.71           O  
ATOM   1908  CB  VAL A 257     -11.600 -21.579 -16.830  1.00  0.71           C  
ATOM   1909  CG1 VAL A 257     -12.023 -22.419 -15.606  1.00  0.71           C  
ATOM   1910  CG2 VAL A 257     -12.001 -22.306 -18.127  1.00  0.71           C  
ATOM   1911  N   ALA A 258     -11.028 -19.087 -14.997  1.00  0.72           N  
ATOM   1912  CA  ALA A 258     -10.897 -18.419 -13.722  1.00  0.72           C  
ATOM   1913  C   ALA A 258     -11.747 -17.155 -13.604  1.00  0.72           C  
ATOM   1914  O   ALA A 258     -12.368 -16.936 -12.569  1.00  0.72           O  
ATOM   1915  CB  ALA A 258      -9.418 -18.184 -13.369  1.00  0.72           C  
ATOM   1916  N   THR A 259     -11.892 -16.337 -14.674  1.00  0.63           N  
ATOM   1917  CA  THR A 259     -12.861 -15.232 -14.732  1.00  0.63           C  
ATOM   1918  C   THR A 259     -14.292 -15.715 -14.515  1.00  0.63           C  
ATOM   1919  O   THR A 259     -15.041 -15.150 -13.720  1.00  0.63           O  
ATOM   1920  CB  THR A 259     -12.776 -14.419 -16.021  1.00  0.63           C  
ATOM   1921  OG1 THR A 259     -11.523 -13.759 -16.072  1.00  0.63           O  
ATOM   1922  CG2 THR A 259     -13.816 -13.292 -16.093  1.00  0.63           C  
ATOM   1923  N   VAL A 260     -14.687 -16.845 -15.132  1.00  0.62           N  
ATOM   1924  CA  VAL A 260     -15.980 -17.503 -14.952  1.00  0.62           C  
ATOM   1925  C   VAL A 260     -16.123 -18.197 -13.582  1.00  0.62           C  
ATOM   1926  O   VAL A 260     -17.192 -18.673 -13.219  1.00  0.62           O  
ATOM   1927  CB  VAL A 260     -16.273 -18.433 -16.141  1.00  0.62           C  
ATOM   1928  CG1 VAL A 260     -17.646 -19.133 -16.043  1.00  0.62           C  
ATOM   1929  CG2 VAL A 260     -16.288 -17.591 -17.435  1.00  0.62           C  
ATOM   1930  N   HIS A 261     -15.068 -18.231 -12.740  1.00  0.55           N  
ATOM   1931  CA  HIS A 261     -15.139 -18.755 -11.380  1.00  0.55           C  
ATOM   1932  C   HIS A 261     -14.903 -17.691 -10.310  1.00  0.55           C  
ATOM   1933  O   HIS A 261     -15.107 -17.942  -9.130  1.00  0.55           O  
ATOM   1934  CB  HIS A 261     -14.135 -19.920 -11.237  1.00  0.55           C  
ATOM   1935  CG  HIS A 261     -14.390 -20.836 -10.079  1.00  0.55           C  
ATOM   1936  ND1 HIS A 261     -15.586 -21.525 -10.039  1.00  0.55           N  
ATOM   1937  CD2 HIS A 261     -13.612 -21.184  -9.022  1.00  0.55           C  
ATOM   1938  CE1 HIS A 261     -15.517 -22.273  -8.961  1.00  0.55           C  
ATOM   1939  NE2 HIS A 261     -14.342 -22.110  -8.310  1.00  0.55           N  
ATOM   1940  N   VAL A 262     -14.540 -16.443 -10.687  1.00  0.55           N  
ATOM   1941  CA  VAL A 262     -14.506 -15.317  -9.752  1.00  0.55           C  
ATOM   1942  C   VAL A 262     -15.720 -14.410  -9.950  1.00  0.55           C  
ATOM   1943  O   VAL A 262     -16.261 -13.857  -8.997  1.00  0.55           O  
ATOM   1944  CB  VAL A 262     -13.208 -14.505  -9.833  1.00  0.55           C  
ATOM   1945  CG1 VAL A 262     -12.007 -15.418  -9.502  1.00  0.55           C  
ATOM   1946  CG2 VAL A 262     -13.025 -13.853 -11.215  1.00  0.55           C  
ATOM   1947  N   LEU A 263     -16.264 -14.289 -11.187  1.00  0.52           N  
ATOM   1948  CA  LEU A 263     -17.534 -13.617 -11.443  1.00  0.52           C  
ATOM   1949  C   LEU A 263     -18.754 -14.223 -10.744  1.00  0.52           C  
ATOM   1950  O   LEU A 263     -19.562 -13.416 -10.289  1.00  0.52           O  
ATOM   1951  CB  LEU A 263     -17.869 -13.516 -12.952  1.00  0.52           C  
ATOM   1952  CG  LEU A 263     -16.997 -12.561 -13.786  1.00  0.52           C  
ATOM   1953  CD1 LEU A 263     -17.303 -12.818 -15.268  1.00  0.52           C  
ATOM   1954  CD2 LEU A 263     -17.230 -11.079 -13.456  1.00  0.52           C  
ATOM   1955  N   PRO A 264     -19.001 -15.535 -10.589  1.00  0.49           N  
ATOM   1956  CA  PRO A 264     -19.990 -16.077  -9.659  1.00  0.49           C  
ATOM   1957  C   PRO A 264     -19.984 -15.476  -8.271  1.00  0.49           C  
ATOM   1958  O   PRO A 264     -21.061 -15.173  -7.759  1.00  0.49           O  
ATOM   1959  CB  PRO A 264     -19.706 -17.587  -9.613  1.00  0.49           C  
ATOM   1960  CG  PRO A 264     -19.093 -17.896 -10.974  1.00  0.49           C  
ATOM   1961  CD  PRO A 264     -18.369 -16.602 -11.358  1.00  0.49           C  
ATOM   1962  N   GLU A 265     -18.808 -15.320  -7.635  1.00  0.45           N  
ATOM   1963  CA  GLU A 265     -18.722 -14.867  -6.269  1.00  0.45           C  
ATOM   1964  C   GLU A 265     -18.819 -13.342  -6.173  1.00  0.45           C  
ATOM   1965  O   GLU A 265     -19.741 -12.812  -5.552  1.00  0.45           O  
ATOM   1966  CB  GLU A 265     -17.536 -15.574  -5.553  1.00  0.45           C  
ATOM   1967  CG  GLU A 265     -17.628 -17.130  -5.683  1.00  0.45           C  
ATOM   1968  CD  GLU A 265     -16.587 -17.966  -4.934  1.00  0.45           C  
ATOM   1969  OE1 GLU A 265     -16.967 -19.096  -4.504  1.00  0.45           O  
ATOM   1970  OE2 GLU A 265     -15.416 -17.555  -4.812  1.00  0.45           O  
ATOM   1971  N   VAL A 266     -18.005 -12.583  -6.931  1.00  0.43           N  
ATOM   1972  CA  VAL A 266     -18.098 -11.125  -7.011  1.00  0.43           C  
ATOM   1973  C   VAL A 266     -19.457 -10.622  -7.511  1.00  0.43           C  
ATOM   1974  O   VAL A 266     -19.990  -9.626  -7.032  1.00  0.43           O  
ATOM   1975  CB  VAL A 266     -16.975 -10.551  -7.882  1.00  0.43           C  
ATOM   1976  CG1 VAL A 266     -17.076  -9.019  -8.058  1.00  0.43           C  
ATOM   1977  CG2 VAL A 266     -15.628 -10.900  -7.227  1.00  0.43           C  
ATOM   1978  N   GLY A 267     -20.067 -11.315  -8.501  1.00  0.43           N  
ATOM   1979  CA  GLY A 267     -21.346 -10.941  -9.063  1.00  0.43           C  
ATOM   1980  C   GLY A 267     -22.613 -11.306  -8.289  1.00  0.43           C  
ATOM   1981  O   GLY A 267     -23.590 -10.719  -8.414  1.00  0.43           O  
ATOM   1982  N   GLY A 268     -22.522 -12.445  -7.491  1.00  0.41           N  
ATOM   1983  CA  GLY A 268     -23.744 -12.970  -6.836  1.00  0.41           C  
ATOM   1984  C   GLY A 268     -23.686 -13.292  -5.354  1.00  0.41           C  
ATOM   1985  O   GLY A 268     -24.645 -13.871  -4.849  1.00  0.41           O  
ATOM   1986  N   ILE A 269     -22.515 -13.214  -4.706  1.00  0.41           N  
ATOM   1987  CA  ILE A 269     -22.312 -13.779  -3.374  1.00  0.41           C  
ATOM   1988  C   ILE A 269     -22.074 -12.735  -2.273  1.00  0.41           C  
ATOM   1989  O   ILE A 269     -21.499 -11.670  -2.461  1.00  0.41           O  
ATOM   1990  CB  ILE A 269     -21.177 -14.798  -3.460  1.00  0.41           C  
ATOM   1991  CG1 ILE A 269     -21.533 -16.029  -4.339  1.00  0.41           C  
ATOM   1992  CG2 ILE A 269     -20.593 -15.220  -2.106  1.00  0.41           C  
ATOM   1993  CD1 ILE A 269     -22.728 -16.871  -3.885  1.00  0.41           C  
ATOM   1994  N   GLY A 270     -22.527 -13.042  -1.029  1.00  0.49           N  
ATOM   1995  CA  GLY A 270     -22.461 -12.158   0.141  1.00  0.49           C  
ATOM   1996  C   GLY A 270     -21.251 -12.354   1.005  1.00  0.49           C  
ATOM   1997  O   GLY A 270     -21.263 -12.019   2.186  1.00  0.49           O  
ATOM   1998  N   HIS A 271     -20.184 -12.904   0.431  1.00  0.42           N  
ATOM   1999  CA  HIS A 271     -19.026 -13.432   1.127  1.00  0.42           C  
ATOM   2000  C   HIS A 271     -17.797 -13.050   0.353  1.00  0.42           C  
ATOM   2001  O   HIS A 271     -16.887 -13.863   0.191  1.00  0.42           O  
ATOM   2002  CB  HIS A 271     -19.057 -14.973   1.209  1.00  0.42           C  
ATOM   2003  CG  HIS A 271     -20.078 -15.480   2.162  1.00  0.42           C  
ATOM   2004  ND1 HIS A 271     -19.780 -15.453   3.505  1.00  0.42           N  
ATOM   2005  CD2 HIS A 271     -21.289 -16.051   1.958  1.00  0.42           C  
ATOM   2006  CE1 HIS A 271     -20.813 -16.007   4.101  1.00  0.42           C  
ATOM   2007  NE2 HIS A 271     -21.752 -16.390   3.206  1.00  0.42           N  
ATOM   2008  N   SER A 272     -17.763 -11.801  -0.161  1.00  0.44           N  
ATOM   2009  CA  SER A 272     -16.645 -11.265  -0.923  1.00  0.44           C  
ATOM   2010  C   SER A 272     -15.433 -11.007  -0.039  1.00  0.44           C  
ATOM   2011  O   SER A 272     -15.006 -11.835   0.771  1.00  0.44           O  
ATOM   2012  CB  SER A 272     -17.018 -10.011  -1.793  1.00  0.44           C  
ATOM   2013  OG  SER A 272     -15.952  -9.598  -2.654  1.00  0.44           O  
ATOM   2014  N   HIS A 273     -14.751  -9.882  -0.191  1.00  0.40           N  
ATOM   2015  CA  HIS A 273     -13.465  -9.742   0.422  1.00  0.40           C  
ATOM   2016  C   HIS A 273     -13.162  -8.410   1.000  1.00  0.40           C  
ATOM   2017  O   HIS A 273     -12.404  -8.227   1.960  1.00  0.40           O  
ATOM   2018  CB  HIS A 273     -12.450  -9.950  -0.672  1.00  0.40           C  
ATOM   2019  CG  HIS A 273     -12.033  -8.959  -1.726  1.00  0.40           C  
ATOM   2020  ND1 HIS A 273     -12.793  -8.769  -2.847  1.00  0.40           N  
ATOM   2021  CD2 HIS A 273     -10.789  -8.431  -1.923  1.00  0.40           C  
ATOM   2022  CE1 HIS A 273     -12.019  -8.144  -3.711  1.00  0.40           C  
ATOM   2023  NE2 HIS A 273     -10.787  -7.920  -3.197  1.00  0.40           N  
ATOM   2024  N   LYS A 274     -13.746  -7.414   0.404  1.00  0.42           N  
ATOM   2025  CA  LYS A 274     -13.781  -6.090   0.898  1.00  0.42           C  
ATOM   2026  C   LYS A 274     -14.924  -5.545   0.086  1.00  0.42           C  
ATOM   2027  O   LYS A 274     -15.072  -5.955  -1.069  1.00  0.42           O  
ATOM   2028  CB  LYS A 274     -12.455  -5.313   0.698  1.00  0.42           C  
ATOM   2029  CG  LYS A 274     -11.961  -5.203  -0.748  1.00  0.42           C  
ATOM   2030  CD  LYS A 274     -10.523  -4.676  -0.815  1.00  0.42           C  
ATOM   2031  CE  LYS A 274     -10.064  -4.454  -2.254  1.00  0.42           C  
ATOM   2032  NZ  LYS A 274      -8.737  -3.806  -2.266  1.00  0.42           N  
ATOM   2033  N   PRO A 275     -15.757  -4.690   0.608  1.00  0.40           N  
ATOM   2034  CA  PRO A 275     -16.784  -4.104  -0.218  1.00  0.40           C  
ATOM   2035  C   PRO A 275     -16.518  -2.625  -0.144  1.00  0.40           C  
ATOM   2036  O   PRO A 275     -15.489  -2.186  -0.652  1.00  0.40           O  
ATOM   2037  CB  PRO A 275     -18.056  -4.558   0.521  1.00  0.40           C  
ATOM   2038  CG  PRO A 275     -17.670  -4.445   2.003  1.00  0.40           C  
ATOM   2039  CD  PRO A 275     -16.191  -4.823   2.000  1.00  0.40           C  
ATOM   2040  N   ASP A 276     -17.415  -1.849   0.475  1.00  0.34           N  
ATOM   2041  CA  ASP A 276     -17.246  -0.478   0.835  1.00  0.34           C  
ATOM   2042  C   ASP A 276     -16.070  -0.115   1.763  1.00  0.34           C  
ATOM   2043  O   ASP A 276     -15.206  -0.916   2.132  1.00  0.34           O  
ATOM   2044  CB  ASP A 276     -18.640   0.072   1.262  1.00  0.34           C  
ATOM   2045  CG  ASP A 276     -19.103  -0.290   2.673  1.00  0.34           C  
ATOM   2046  OD1 ASP A 276     -20.327  -0.515   2.834  1.00  0.34           O  
ATOM   2047  OD2 ASP A 276     -18.272  -0.313   3.615  1.00  0.34           O  
ATOM   2048  N   ALA A 277     -16.040   1.172   2.142  1.00  0.34           N  
ATOM   2049  CA  ALA A 277     -15.080   1.766   3.043  1.00  0.34           C  
ATOM   2050  C   ALA A 277     -15.803   2.370   4.246  1.00  0.34           C  
ATOM   2051  O   ALA A 277     -15.268   3.234   4.939  1.00  0.34           O  
ATOM   2052  CB  ALA A 277     -14.252   2.822   2.281  1.00  0.34           C  
ATOM   2053  N   THR A 278     -17.048   1.922   4.516  1.00  0.30           N  
ATOM   2054  CA  THR A 278     -17.880   2.388   5.622  1.00  0.30           C  
ATOM   2055  C   THR A 278     -17.906   1.346   6.713  1.00  0.30           C  
ATOM   2056  O   THR A 278     -17.485   1.593   7.841  1.00  0.30           O  
ATOM   2057  CB  THR A 278     -19.335   2.676   5.245  1.00  0.30           C  
ATOM   2058  OG1 THR A 278     -19.400   3.705   4.269  1.00  0.30           O  
ATOM   2059  CG2 THR A 278     -20.124   3.188   6.467  1.00  0.30           C  
ATOM   2060  N   GLY A 279     -18.405   0.129   6.413  1.00  0.36           N  
ATOM   2061  CA  GLY A 279     -18.536  -0.946   7.389  1.00  0.36           C  
ATOM   2062  C   GLY A 279     -17.695  -2.094   6.957  1.00  0.36           C  
ATOM   2063  O   GLY A 279     -18.190  -3.186   6.656  1.00  0.36           O  
ATOM   2064  N   GLY A 280     -16.371  -1.847   6.910  1.00  0.39           N  
ATOM   2065  CA  GLY A 280     -15.339  -2.789   6.501  1.00  0.39           C  
ATOM   2066  C   GLY A 280     -15.459  -4.156   7.119  1.00  0.39           C  
ATOM   2067  O   GLY A 280     -15.572  -4.321   8.332  1.00  0.39           O  
ATOM   2068  N   ARG A 281     -15.450  -5.206   6.286  1.00  0.38           N  
ATOM   2069  CA  ARG A 281     -15.727  -6.546   6.753  1.00  0.38           C  
ATOM   2070  C   ARG A 281     -14.673  -7.142   7.673  1.00  0.38           C  
ATOM   2071  O   ARG A 281     -13.474  -7.064   7.398  1.00  0.38           O  
ATOM   2072  CB  ARG A 281     -15.969  -7.516   5.578  1.00  0.38           C  
ATOM   2073  CG  ARG A 281     -17.120  -7.124   4.625  1.00  0.38           C  
ATOM   2074  CD  ARG A 281     -18.521  -7.005   5.237  1.00  0.38           C  
ATOM   2075  NE  ARG A 281     -19.458  -6.912   4.069  1.00  0.38           N  
ATOM   2076  CZ  ARG A 281     -20.733  -6.518   4.134  1.00  0.38           C  
ATOM   2077  NH1 ARG A 281     -21.411  -6.319   3.003  1.00  0.38           N  
ATOM   2078  NH2 ARG A 281     -21.355  -6.325   5.291  1.00  0.38           N  
ATOM   2079  N   GLY A 282     -15.128  -7.818   8.749  1.00  0.46           N  
ATOM   2080  CA  GLY A 282     -14.297  -8.599   9.658  1.00  0.46           C  
ATOM   2081  C   GLY A 282     -13.883  -9.889   9.013  1.00  0.46           C  
ATOM   2082  O   GLY A 282     -12.842  -9.955   8.352  1.00  0.46           O  
ATOM   2083  N   LEU A 283     -14.689 -10.951   9.151  1.00  0.45           N  
ATOM   2084  CA  LEU A 283     -14.390 -12.256   8.586  1.00  0.45           C  
ATOM   2085  C   LEU A 283     -15.270 -12.626   7.411  1.00  0.45           C  
ATOM   2086  O   LEU A 283     -15.095 -13.688   6.829  1.00  0.45           O  
ATOM   2087  CB  LEU A 283     -14.556 -13.374   9.628  1.00  0.45           C  
ATOM   2088  CG  LEU A 283     -13.700 -13.208  10.896  1.00  0.45           C  
ATOM   2089  CD1 LEU A 283     -14.153 -14.252  11.923  1.00  0.45           C  
ATOM   2090  CD2 LEU A 283     -12.194 -13.341  10.612  1.00  0.45           C  
ATOM   2091  N   SER A 284     -16.166 -11.732   6.938  1.00  0.49           N  
ATOM   2092  CA  SER A 284     -16.888 -11.901   5.661  1.00  0.49           C  
ATOM   2093  C   SER A 284     -15.913 -12.021   4.511  1.00  0.49           C  
ATOM   2094  O   SER A 284     -16.218 -12.570   3.439  1.00  0.49           O  
ATOM   2095  CB  SER A 284     -17.834 -10.700   5.350  1.00  0.49           C  
ATOM   2096  OG  SER A 284     -18.807 -11.001   4.347  1.00  0.49           O  
ATOM   2097  N   ARG A 285     -14.687 -11.532   4.668  1.00  0.41           N  
ATOM   2098  CA  ARG A 285     -13.632 -11.570   3.711  1.00  0.41           C  
ATOM   2099  C   ARG A 285     -12.987 -12.921   3.563  1.00  0.41           C  
ATOM   2100  O   ARG A 285     -11.943 -13.237   4.138  1.00  0.41           O  
ATOM   2101  CB  ARG A 285     -12.642 -10.403   3.837  1.00  0.41           C  
ATOM   2102  CG  ARG A 285     -11.681 -10.344   5.026  1.00  0.41           C  
ATOM   2103  CD  ARG A 285     -10.709  -9.172   4.888  1.00  0.41           C  
ATOM   2104  NE  ARG A 285     -11.414  -7.959   5.395  1.00  0.41           N  
ATOM   2105  CZ  ARG A 285     -10.915  -6.718   5.325  1.00  0.41           C  
ATOM   2106  NH1 ARG A 285     -11.515  -5.754   6.010  1.00  0.41           N  
ATOM   2107  NH2 ARG A 285      -9.826  -6.441   4.620  1.00  0.41           N  
ATOM   2108  N   LEU A 286     -13.619 -13.774   2.767  1.00  0.46           N  
ATOM   2109  CA  LEU A 286     -13.216 -15.146   2.626  1.00  0.46           C  
ATOM   2110  C   LEU A 286     -12.655 -15.399   1.251  1.00  0.46           C  
ATOM   2111  O   LEU A 286     -11.554 -15.927   1.110  1.00  0.46           O  
ATOM   2112  CB  LEU A 286     -14.456 -16.025   2.872  1.00  0.46           C  
ATOM   2113  CG  LEU A 286     -15.113 -15.776   4.247  1.00  0.46           C  
ATOM   2114  CD1 LEU A 286     -16.576 -16.203   4.210  1.00  0.46           C  
ATOM   2115  CD2 LEU A 286     -14.348 -16.474   5.380  1.00  0.46           C  
ATOM   2116  N   GLU A 287     -13.355 -14.950   0.198  1.00  0.47           N  
ATOM   2117  CA  GLU A 287     -12.980 -15.180  -1.175  1.00  0.47           C  
ATOM   2118  C   GLU A 287     -11.621 -14.566  -1.551  1.00  0.47           C  
ATOM   2119  O   GLU A 287     -10.770 -15.184  -2.179  1.00  0.47           O  
ATOM   2120  CB  GLU A 287     -14.198 -14.779  -2.034  1.00  0.47           C  
ATOM   2121  CG  GLU A 287     -14.146 -13.476  -2.831  1.00  0.47           C  
ATOM   2122  CD  GLU A 287     -15.278 -13.261  -3.833  1.00  0.47           C  
ATOM   2123  OE1 GLU A 287     -16.476 -13.353  -3.460  1.00  0.47           O  
ATOM   2124  OE2 GLU A 287     -14.912 -12.902  -4.981  1.00  0.47           O  
ATOM   2125  N   VAL A 288     -11.275 -13.354  -1.073  1.00  0.51           N  
ATOM   2126  CA  VAL A 288      -9.889 -12.855  -1.188  1.00  0.51           C  
ATOM   2127  C   VAL A 288      -8.836 -13.594  -0.420  1.00  0.51           C  
ATOM   2128  O   VAL A 288      -7.694 -13.643  -0.872  1.00  0.51           O  
ATOM   2129  CB  VAL A 288      -9.637 -11.391  -0.847  1.00  0.51           C  
ATOM   2130  CG1 VAL A 288      -9.592 -11.096   0.674  1.00  0.51           C  
ATOM   2131  CG2 VAL A 288      -8.368 -10.789  -1.464  1.00  0.51           C  
ATOM   2132  N   ALA A 289      -9.118 -14.131   0.787  1.00  0.58           N  
ATOM   2133  CA  ALA A 289      -8.060 -14.485   1.719  1.00  0.58           C  
ATOM   2134  C   ALA A 289      -7.213 -15.575   1.097  1.00  0.58           C  
ATOM   2135  O   ALA A 289      -6.009 -15.435   0.865  1.00  0.58           O  
ATOM   2136  CB  ALA A 289      -8.669 -14.898   3.079  1.00  0.58           C  
ATOM   2137  N   ALA A 290      -7.923 -16.578   0.616  1.00  0.66           N  
ATOM   2138  CA  ALA A 290      -7.559 -17.563  -0.343  1.00  0.66           C  
ATOM   2139  C   ALA A 290      -7.257 -17.167  -1.766  1.00  0.66           C  
ATOM   2140  O   ALA A 290      -6.339 -17.756  -2.324  1.00  0.66           O  
ATOM   2141  CB  ALA A 290      -8.595 -18.638  -0.231  1.00  0.66           C  
ATOM   2142  N   LEU A 291      -7.897 -16.186  -2.424  1.00  0.63           N  
ATOM   2143  CA  LEU A 291      -7.416 -15.694  -3.715  1.00  0.63           C  
ATOM   2144  C   LEU A 291      -5.985 -15.151  -3.649  1.00  0.63           C  
ATOM   2145  O   LEU A 291      -5.155 -15.404  -4.517  1.00  0.63           O  
ATOM   2146  CB  LEU A 291      -8.361 -14.594  -4.264  1.00  0.63           C  
ATOM   2147  CG  LEU A 291      -8.190 -14.273  -5.762  1.00  0.63           C  
ATOM   2148  CD1 LEU A 291      -8.794 -15.368  -6.654  1.00  0.63           C  
ATOM   2149  CD2 LEU A 291      -8.845 -12.933  -6.110  1.00  0.63           C  
ATOM   2150  N   VAL A 292      -5.652 -14.423  -2.570  1.00  0.67           N  
ATOM   2151  CA  VAL A 292      -4.311 -13.993  -2.214  1.00  0.67           C  
ATOM   2152  C   VAL A 292      -3.407 -15.123  -1.783  1.00  0.67           C  
ATOM   2153  O   VAL A 292      -2.315 -15.237  -2.325  1.00  0.67           O  
ATOM   2154  CB  VAL A 292      -4.369 -12.955  -1.108  1.00  0.67           C  
ATOM   2155  CG1 VAL A 292      -2.988 -12.580  -0.538  1.00  0.67           C  
ATOM   2156  CG2 VAL A 292      -5.024 -11.702  -1.693  1.00  0.67           C  
ATOM   2157  N   LEU A 293      -3.808 -16.044  -0.873  1.00  0.67           N  
ATOM   2158  CA  LEU A 293      -2.994 -17.209  -0.510  1.00  0.67           C  
ATOM   2159  C   LEU A 293      -2.659 -18.046  -1.732  1.00  0.67           C  
ATOM   2160  O   LEU A 293      -1.523 -18.442  -1.947  1.00  0.67           O  
ATOM   2161  CB  LEU A 293      -3.711 -18.175   0.480  1.00  0.67           C  
ATOM   2162  CG  LEU A 293      -3.929 -17.644   1.912  1.00  0.67           C  
ATOM   2163  CD1 LEU A 293      -4.928 -18.516   2.701  1.00  0.67           C  
ATOM   2164  CD2 LEU A 293      -2.604 -17.475   2.668  1.00  0.67           C  
ATOM   2165  N   GLY A 294      -3.659 -18.252  -2.604  1.00  0.75           N  
ATOM   2166  CA  GLY A 294      -3.545 -18.934  -3.871  1.00  0.75           C  
ATOM   2167  C   GLY A 294      -2.865 -18.159  -4.940  1.00  0.75           C  
ATOM   2168  O   GLY A 294      -2.467 -18.755  -5.920  1.00  0.75           O  
ATOM   2169  N   CYS A 295      -2.683 -16.841  -4.836  1.00  0.71           N  
ATOM   2170  CA  CYS A 295      -1.796 -16.113  -5.735  1.00  0.71           C  
ATOM   2171  C   CYS A 295      -0.374 -16.114  -5.195  1.00  0.71           C  
ATOM   2172  O   CYS A 295       0.592 -16.209  -5.948  1.00  0.71           O  
ATOM   2173  CB  CYS A 295      -2.246 -14.649  -6.003  1.00  0.71           C  
ATOM   2174  SG  CYS A 295      -3.603 -14.543  -7.218  1.00  0.71           S  
ATOM   2175  N   LEU A 296      -0.200 -16.046  -3.861  1.00  0.66           N  
ATOM   2176  CA  LEU A 296       1.088 -16.117  -3.196  1.00  0.66           C  
ATOM   2177  C   LEU A 296       1.761 -17.486  -3.274  1.00  0.66           C  
ATOM   2178  O   LEU A 296       2.949 -17.582  -3.571  1.00  0.66           O  
ATOM   2179  CB  LEU A 296       0.965 -15.667  -1.717  1.00  0.66           C  
ATOM   2180  CG  LEU A 296       0.601 -14.175  -1.529  1.00  0.66           C  
ATOM   2181  CD1 LEU A 296       0.270 -13.896  -0.055  1.00  0.66           C  
ATOM   2182  CD2 LEU A 296       1.700 -13.221  -2.022  1.00  0.66           C  
ATOM   2183  N   ILE A 297       1.028 -18.598  -3.058  1.00  0.66           N  
ATOM   2184  CA  ILE A 297       1.543 -19.961  -3.181  1.00  0.66           C  
ATOM   2185  C   ILE A 297       2.106 -20.308  -4.579  1.00  0.66           C  
ATOM   2186  O   ILE A 297       3.177 -20.905  -4.606  1.00  0.66           O  
ATOM   2187  CB  ILE A 297       0.506 -20.987  -2.687  1.00  0.66           C  
ATOM   2188  CG1 ILE A 297       0.270 -20.855  -1.157  1.00  0.66           C  
ATOM   2189  CG2 ILE A 297       0.916 -22.439  -3.026  1.00  0.66           C  
ATOM   2190  CD1 ILE A 297      -1.003 -21.565  -0.666  1.00  0.66           C  
ATOM   2191  N   PRO A 298       1.563 -19.984  -5.758  1.00  0.67           N  
ATOM   2192  CA  PRO A 298       2.201 -20.144  -7.058  1.00  0.67           C  
ATOM   2193  C   PRO A 298       3.453 -19.359  -7.232  1.00  0.67           C  
ATOM   2194  O   PRO A 298       4.337 -19.857  -7.909  1.00  0.67           O  
ATOM   2195  CB  PRO A 298       1.208 -19.611  -8.097  1.00  0.67           C  
ATOM   2196  CG  PRO A 298      -0.124 -19.745  -7.414  1.00  0.67           C  
ATOM   2197  CD  PRO A 298       0.200 -19.581  -5.927  1.00  0.67           C  
ATOM   2198  N   LEU A 299       3.543 -18.131  -6.686  1.00  0.60           N  
ATOM   2199  CA  LEU A 299       4.767 -17.359  -6.668  1.00  0.60           C  
ATOM   2200  C   LEU A 299       5.825 -18.057  -5.826  1.00  0.60           C  
ATOM   2201  O   LEU A 299       6.985 -18.121  -6.204  1.00  0.60           O  
ATOM   2202  CB  LEU A 299       4.511 -15.927  -6.131  1.00  0.60           C  
ATOM   2203  CG  LEU A 299       3.638 -15.008  -7.017  1.00  0.60           C  
ATOM   2204  CD1 LEU A 299       3.408 -13.678  -6.281  1.00  0.60           C  
ATOM   2205  CD2 LEU A 299       4.253 -14.743  -8.401  1.00  0.60           C  
ATOM   2206  N   ILE A 300       5.454 -18.654  -4.675  1.00  0.57           N  
ATOM   2207  CA  ILE A 300       6.340 -19.536  -3.918  1.00  0.57           C  
ATOM   2208  C   ILE A 300       6.730 -20.792  -4.683  1.00  0.57           C  
ATOM   2209  O   ILE A 300       7.897 -21.156  -4.713  1.00  0.57           O  
ATOM   2210  CB  ILE A 300       5.735 -19.931  -2.567  1.00  0.57           C  
ATOM   2211  CG1 ILE A 300       5.616 -18.683  -1.662  1.00  0.57           C  
ATOM   2212  CG2 ILE A 300       6.573 -21.039  -1.877  1.00  0.57           C  
ATOM   2213  CD1 ILE A 300       4.775 -18.925  -0.402  1.00  0.57           C  
ATOM   2214  N   LEU A 301       5.774 -21.484  -5.336  1.00  0.60           N  
ATOM   2215  CA  LEU A 301       6.048 -22.654  -6.149  1.00  0.60           C  
ATOM   2216  C   LEU A 301       6.888 -22.357  -7.381  1.00  0.60           C  
ATOM   2217  O   LEU A 301       7.656 -23.212  -7.802  1.00  0.60           O  
ATOM   2218  CB  LEU A 301       4.740 -23.368  -6.595  1.00  0.60           C  
ATOM   2219  CG  LEU A 301       3.902 -24.002  -5.461  1.00  0.60           C  
ATOM   2220  CD1 LEU A 301       2.527 -24.414  -6.003  1.00  0.60           C  
ATOM   2221  CD2 LEU A 301       4.596 -25.216  -4.821  1.00  0.60           C  
ATOM   2222  N   SER A 302       6.723 -21.177  -8.023  1.00  0.58           N  
ATOM   2223  CA  SER A 302       7.440 -20.806  -9.236  1.00  0.58           C  
ATOM   2224  C   SER A 302       8.858 -20.338  -9.016  1.00  0.58           C  
ATOM   2225  O   SER A 302       9.657 -20.338  -9.955  1.00  0.58           O  
ATOM   2226  CB  SER A 302       6.686 -19.768 -10.132  1.00  0.58           C  
ATOM   2227  OG  SER A 302       6.565 -18.469  -9.545  1.00  0.58           O  
ATOM   2228  N   VAL A 303       9.188 -19.944  -7.783  1.00  0.53           N  
ATOM   2229  CA  VAL A 303      10.508 -19.526  -7.355  1.00  0.53           C  
ATOM   2230  C   VAL A 303      11.379 -20.723  -6.872  1.00  0.53           C  
ATOM   2231  O   VAL A 303      10.816 -21.779  -6.470  1.00  0.53           O  
ATOM   2232  CB  VAL A 303      10.355 -18.454  -6.272  1.00  0.53           C  
ATOM   2233  CG1 VAL A 303      11.681 -18.109  -5.565  1.00  0.53           C  
ATOM   2234  CG2 VAL A 303       9.772 -17.185  -6.930  1.00  0.53           C  
ATOM   2235  OXT VAL A 303      12.635 -20.589  -6.912  1.00  0.53           O  
TER    2236      VAL A 303                                                      
END   
