# Supplementary material for: Binding of Androgen- and Estrogen-Like Flavonoids to Their Cognate (Non)Nuclear Receptors: A Comparison by Computational Prediction
Source: Molecules. 2021 Mar 14;26(6):1613. doi: 10.3390/molecules26061613 (PMC8001607; doi:10.3390/molecules26061613)
Supplement: Supplementary file 1 [file molecules-26-01613-s001.zip › SI/GPER.pdb]

TITLE     SWISS-MODEL SERVER (https://swissmodel.expasy.org)
TITLE    2 gpr30
EXPDTA    THEORETICAL MODEL (SWISS-MODEL SERVER)
AUTHOR    SWISS-MODEL SERVER (SEE REFERENCE IN JRNL Records)
REVDAT   1   20-JUL-20 1MOD    1       11:32
JRNL        AUTH   A.WATERHOUSE,M.BERTONI,S.BIENERT,G.STUDER,G.TAURIELLO,
JRNL        AUTH 2 R.GUMIENNY,F.T.HEER,T.A.P.DE BEER,C.REMPFER,L.BORDOLI,
JRNL        AUTH 3 R.LEPORE,T.SCHWEDE
JRNL        TITL   SWISS-MODEL: HOMOLOGY MODELLING OF PROTEIN STRUCTURES AND
JRNL        TITL 2 COMPLEXES
JRNL        REF    NUCLEIC.ACIDS.RES..           V.  46 W296  2018
JRNL        PMID   29788355
JRNL        DOI    10.1093/nar/gky427
REMARK   1
REMARK   1 REFERENCE 1
REMARK   1  AUTH   S.BIENERT,A.WATERHOUSE,T.A.P.DE BEER,G.TAURIELLO,G.STUDER,
REMARK   1  AUTH 2 L.BORDOLI,T.SCHWEDE
REMARK   1  TITL   THE SWISS-MODEL REPOSITORY - NEW FEATURES AND FUNCTIONALITY
REMARK   1  REF    NUCLEIC.ACIDS.RES..           V.  22       2017
REMARK   1  REFN                   ISSN 0305-1048
REMARK   1  PMID   27899672
REMARK   1  DOI    10.1093/nar/gkw1132
REMARK   1
REMARK   1 REFERENCE 2
REMARK   1  AUTH   N.GUEX,M.C.PEITSCH,T.SCHWEDE
REMARK   1  TITL   AUTOMATED COMPARATIVE PROTEIN STRUCTURE MODELING WITH
REMARK   1  TITL 2 SWISS-MODEL AND SWISS-PDBVIEWER: A HISTORICAL PERSPECTIVE
REMARK   1  REF    ELECTROPHORESIS               V.  30       2009
REMARK   1  REFN                   ISSN 0173-0835
REMARK   1  PMID   19517507
REMARK   1  DOI    10.1002/elps.200900140
REMARK   1
REMARK   1 REFERENCE 3
REMARK   1  AUTH   P.BENKERT,M.BIASINI,T.SCHWEDE
REMARK   1  TITL   TOWARD THE ESTIMATION OF THE ABSOLUTE QUALITY OF INDIVIDUAL
REMARK   1  TITL 2 PROTEIN STRUCTURE MODELS
REMARK   1  REF    BIOINFORMATICS                V.  27       2011
REMARK   1  REFN                   ISSN 1367-4803
REMARK   1  PMID   21134891
REMARK   1  DOI    10.1093/bioinformatics/btq662
REMARK   1
REMARK   1 REFERENCE 4
REMARK   1  AUTH   M.BERTONI,F.KIEFER,M.BIASINI,L.BORDOLI,T.SCHWEDE
REMARK   1  TITL   MODELING PROTEIN QUATERNARY STRUCTURE OF HOMO- AND
REMARK   1  TITL 2 HETERO-OLIGOMERS BEYOND BINARY INTERACTIONS BY HOMOLOGY
REMARK   1  REF    SCI.REP.                      V.   7       2017
REMARK   1  REFN                   ISSN
REMARK   1  PMID   28874689
REMARK   1  DOI    10.1038/s41598-017-09654-8
REMARK   1
REMARK   1 DISCLAIMER
REMARK   1 The SWISS-MODEL SERVER produces theoretical models for proteins.
REMARK   1 The results of any theoretical modelling procedure is
REMARK   1 NON-EXPERIMENTAL and MUST be considered with care. These models may
REMARK   1 contain significant errors. This is especially true for automated
REMARK   1 modeling since there is no human intervention during model
REMARK   1 building. Please read the header section and the logfile carefully
REMARK   1 to know what templates and alignments were used during the model
REMARK   1 building process. All information by the SWISS-MODEL SERVER is
REMARK   1 provided "AS-IS", without any warranty, expressed or implied.
REMARK   2
REMARK   2 COPYRIGHT NOTICE
REMARK   2 This SWISS-MODEL protein model is copyright. It is produced by the
REMARK   2 SWISS-MODEL server, developed by the Computational Structural
REMARK   2 Biology Group at the SIB Swiss Institute of Bioinformatics at the
REMARK   2 Biozentrum, University of Basel (https://swissmodel.expasy.org). This
REMARK   2 model is licensed under the CC BY-SA 4.0 Creative Commons
REMARK   2 Attribution-ShareAlike 4.0 International License
REMARK   2 (https://creativecommons.org/licenses/by-sa/4.0/legalcode), i.e. you
REMARK   2 can copy and redistribute the model in any medium or format,
REMARK   2 transform and build upon the model for any purpose, even
REMARK   2 commercially, under the following terms:
REMARK   2 Attribution - You must give appropriate credit, provide a link to
REMARK   2 the license, and indicate if changes were made. You may do so in any
REMARK   2 reasonable manner, but not in any way that suggests the licensor
REMARK   2 endorses you or your use. When you publish, patent or distribute
REMARK   2 results that were fully or partially based on the model, please cite
REMARK   2 the corresponding papers mentioned under JRNL.
REMARK   2 ShareAlike - If you remix, transform, or build upon the material,
REMARK   2 you must distribute your contributions under the same license as the
REMARK   2 original.
REMARK   2 No additional restrictions - you may not apply legal terms or
REMARK   2 technological measures that legally restrict others from doing
REMARK   2 anything the license permits.
REMARK   2 Find a human-readable summary of (and not a substitute for) the
REMARK   2 CC BY-SA 4.0 license at this link:
REMARK   2 https://creativecommons.org/licenses/by-sa/4.0/
REMARK   3 
REMARK   3 MODEL INFORMATION
REMARK   3  ENGIN   PROMOD3
REMARK   3  VERSN   3.0.0
REMARK   3  OSTAT   monomer
REMARK   3  OSRSN   PREDICTION
REMARK   3  QSPRD   0.118
REMARK   3  GMQE    0.52
REMARK   3  QMNV    4.0.0
REMARK   3  QMN4    -5.44
REMARK   3  MODT    FALSE
REMARK   3 
REMARK   3 TEMPLATE 1
REMARK   3  PDBID   3odu
REMARK   3  CHAIN   B
REMARK   3  MMCIF   B
REMARK   3  PDBV    2020-07-10
REMARK   3  SMTLE   3odu.1.B
REMARK   3  SMTLV   2020-07-15
REMARK   3  MTHD    X-RAY DIFFRACTION 2.50 A
REMARK   3  FOUND   HHblits
REMARK   3  GMQE    0.52
REMARK   3  SIM     0.34
REMARK   3  SID     26.26
REMARK   3  OSTAT   homo-dimer
REMARK   3  LIGND   ITD
REMARK   3  LIGND 2 ITD
REMARK   3  LIGND 3 OLC
REMARK   3  LIGND 4 OLC
REMARK   3  LIGND 5 OLC
REMARK   3  LIGND 6 OLC
REMARK   3  LIGND 7 OLC
REMARK   3  LIGND 8 OLA
REMARK   3  LIGND 9 OLA
REMARK   3  LIGND 10 OLA
REMARK   3  LIGND 11 OLA
REMARK   3  LIGND 12 OLA
REMARK   3  LIGND 13 OLA
REMARK   3  ALN B TRG MDVTSQARGVGLEMYPGTAQPAAPNTTSPELNLSHPLLGTALANGTGELSEHQQYVIG
REMARK   3  ALN B TRG LFLSCLYTIFLFPIGFVGNILILVVNISFREKMTIPDLYFINLAVADLILVADSLIEV
REMARK   3  ALN B TRG FNLHERYYDIAVLCTFMSLFLQVNMYSSVFFLTWMSFDRYIALARAMRCSLFRTKHHA
REMARK   3  ALN B TRG RLSCGLIWMASVSATLVPFTAVHLQHTDEACFCFADVRE--VQWL----EVTLGFIVP
REMARK   3  ALN B TRG FAIIGLCYSLIVRVLVRAH-RHRG----------------------------------
REMARK   3  ALN B TRG ----------------------------------------------------------
REMARK   3  ALN B TRG ----------------------------------------------------------
REMARK   3  ALN B TRG --------LRPRRQKALRMILAVVLVFFVCWLPENVFISVHLLQRTQPGAAPCKQSFR
REMARK   3  ALN B TRG HAHPLTGHIVNLAAFSNSCLNPLIYSFLGETFRDKLRLYIEQKTNLPALNRFCHAALK
REMARK   3  ALN B TRG AVIPDSTEQSDVRFSSAV
REMARK   3  ALN B TPL ----------------------------------------------------------
REMARK   3  ALN B TPL --LPTIYS-IIFLTGIVGNGLVILVMGYQKKLRSMTDKYRLHLSVADLLFVITLPFWA
REMARK   3  ALN B TPL VDAVANWYFGNFLCKAVHVIYTVNLYSSVWILAFISLDRYLAIVHATNSQRPRKLLAE
REMARK   3  ALN B TPL KVVYVGVWIPALLLTIPDFIFANVSEADDRYICDRFYPNDLWVVVFQFQHIMVGLILP
REMARK   3  ALN B TPL GIVILSCYCIIISKLSHSGSNIFEMLRIDEGLRLKIYKDTEGYYTIGIGHLLTKSPSL
REMARK   3  ALN B TPL NAAKSELDKAIGRNTNGVITKDEAEKLFNQDVDAAVRGILRNAKLKPVYDSLDAVRRA
REMARK   3  ALN B TPL ALINMVFQMGETGVAGFTNSLRMLQQKRWDEAAVNLAKSRWYNQTPNRAKRVITTFRT
REMARK   3  ALN B TPL GTWDAYGSKGHQKRKALKTTVILILAFFACWLPYYIGISIDSFILLEIIKQGCE--FE
REMARK   3  ALN B TPL NTVHKWISITEALAFFHCCLNPILYAFLGAKFKTSAQHALTS----------------
REMARK   3  ALN B TPL ------------------
REMARK   3  ALN B OFF 50
ATOM      1  N   LEU B  61     -15.007  26.898  70.218  1.00  0.51           N  
ATOM      2  CA  LEU B  61     -15.015  25.789  69.229  1.00  0.51           C  
ATOM      3  C   LEU B  61     -16.395  25.531  68.658  1.00  0.51           C  
ATOM      4  O   LEU B  61     -16.500  25.585  67.445  1.00  0.51           O  
ATOM      5  CB  LEU B  61     -14.477  24.497  69.849  1.00  0.51           C  
ATOM      6  CG  LEU B  61     -13.065  24.425  70.432  1.00  0.51           C  
ATOM      7  CD1 LEU B  61     -13.071  23.189  71.334  1.00  0.51           C  
ATOM      8  CD2 LEU B  61     -11.935  24.221  69.439  1.00  0.51           C  
ATOM      9  N   SER B  62     -17.494  25.310  69.438  1.00  0.59           N  
ATOM     10  CA  SER B  62     -18.870  25.114  68.930  1.00  0.59           C  
ATOM     11  C   SER B  62     -19.250  26.005  67.764  1.00  0.59           C  
ATOM     12  O   SER B  62     -19.664  25.516  66.729  1.00  0.59           O  
ATOM     13  CB  SER B  62     -19.990  25.266  69.994  1.00  0.59           C  
ATOM     14  OG  SER B  62     -19.734  24.382  71.081  1.00  0.59           O  
ATOM     15  N   CYS B  63     -18.987  27.321  67.861  1.00  0.65           N  
ATOM     16  CA  CYS B  63     -19.068  28.278  66.763  1.00  0.65           C  
ATOM     17  C   CYS B  63     -18.275  27.965  65.485  1.00  0.65           C  
ATOM     18  O   CYS B  63     -18.787  28.133  64.386  1.00  0.65           O  
ATOM     19  CB  CYS B  63     -18.607  29.676  67.252  1.00  0.65           C  
ATOM     20  SG  CYS B  63     -19.456  30.198  68.780  1.00  0.65           S  
ATOM     21  N   LEU B  64     -17.017  27.487  65.552  1.00  0.64           N  
ATOM     22  CA  LEU B  64     -16.285  27.056  64.372  1.00  0.64           C  
ATOM     23  C   LEU B  64     -16.857  25.770  63.756  1.00  0.64           C  
ATOM     24  O   LEU B  64     -17.005  25.695  62.540  1.00  0.64           O  
ATOM     25  CB  LEU B  64     -14.775  26.879  64.617  1.00  0.64           C  
ATOM     26  CG  LEU B  64     -13.860  28.116  64.678  1.00  0.64           C  
ATOM     27  CD1 LEU B  64     -13.924  28.927  65.977  1.00  0.64           C  
ATOM     28  CD2 LEU B  64     -12.415  27.656  64.427  1.00  0.64           C  
ATOM     29  N   TYR B  65     -17.248  24.740  64.555  1.00  0.62           N  
ATOM     30  CA  TYR B  65     -17.947  23.561  64.034  1.00  0.62           C  
ATOM     31  C   TYR B  65     -19.278  23.980  63.366  1.00  0.62           C  
ATOM     32  O   TYR B  65     -19.559  23.632  62.218  1.00  0.62           O  
ATOM     33  CB  TYR B  65     -18.297  22.510  65.151  1.00  0.62           C  
ATOM     34  CG  TYR B  65     -17.218  21.816  65.957  1.00  0.62           C  
ATOM     35  CD1 TYR B  65     -17.330  21.818  67.360  1.00  0.62           C  
ATOM     36  CD2 TYR B  65     -16.205  21.023  65.397  1.00  0.62           C  
ATOM     37  CE1 TYR B  65     -16.376  21.203  68.175  1.00  0.62           C  
ATOM     38  CE2 TYR B  65     -15.227  20.428  66.213  1.00  0.62           C  
ATOM     39  CZ  TYR B  65     -15.285  20.561  67.598  1.00  0.62           C  
ATOM     40  OH  TYR B  65     -14.258  20.068  68.428  1.00  0.62           O  
ATOM     41  N   THR B  66     -20.079  24.833  64.040  1.00  0.65           N  
ATOM     42  CA  THR B  66     -21.331  25.423  63.560  1.00  0.65           C  
ATOM     43  C   THR B  66     -21.230  26.354  62.358  1.00  0.65           C  
ATOM     44  O   THR B  66     -22.223  26.532  61.653  1.00  0.65           O  
ATOM     45  CB  THR B  66     -22.042  26.220  64.653  1.00  0.65           C  
ATOM     46  OG1 THR B  66     -22.383  25.358  65.719  1.00  0.65           O  
ATOM     47  CG2 THR B  66     -23.382  26.811  64.198  1.00  0.65           C  
ATOM     48  N   ILE B  67     -20.100  27.041  62.084  1.00  0.35           N  
ATOM     49  CA  ILE B  67     -20.036  27.980  60.955  1.00  0.35           C  
ATOM     50  C   ILE B  67     -19.031  27.599  59.889  1.00  0.35           C  
ATOM     51  O   ILE B  67     -19.357  27.588  58.703  1.00  0.35           O  
ATOM     52  CB  ILE B  67     -19.782  29.418  61.416  1.00  0.35           C  
ATOM     53  CG1 ILE B  67     -21.017  29.882  62.224  1.00  0.35           C  
ATOM     54  CG2 ILE B  67     -19.551  30.363  60.209  1.00  0.35           C  
ATOM     55  CD1 ILE B  67     -20.831  31.177  63.021  1.00  0.35           C  
ATOM     56  N   PHE B  68     -17.786  27.262  60.260  1.00  0.45           N  
ATOM     57  CA  PHE B  68     -16.707  27.020  59.324  1.00  0.45           C  
ATOM     58  C   PHE B  68     -16.894  25.660  58.675  1.00  0.45           C  
ATOM     59  O   PHE B  68     -16.601  25.482  57.499  1.00  0.45           O  
ATOM     60  CB  PHE B  68     -15.309  27.089  60.017  1.00  0.45           C  
ATOM     61  CG  PHE B  68     -14.895  28.468  60.504  1.00  0.45           C  
ATOM     62  CD1 PHE B  68     -15.645  29.204  61.440  1.00  0.45           C  
ATOM     63  CD2 PHE B  68     -13.662  29.005  60.091  1.00  0.45           C  
ATOM     64  CE1 PHE B  68     -15.201  30.439  61.924  1.00  0.45           C  
ATOM     65  CE2 PHE B  68     -13.189  30.215  60.615  1.00  0.45           C  
ATOM     66  CZ  PHE B  68     -13.963  30.941  61.524  1.00  0.45           C  
ATOM     67  N   LEU B  69     -17.406  24.674  59.442  1.00  0.56           N  
ATOM     68  CA  LEU B  69     -17.666  23.339  58.938  1.00  0.56           C  
ATOM     69  C   LEU B  69     -19.116  23.113  58.491  1.00  0.56           C  
ATOM     70  O   LEU B  69     -19.348  22.779  57.336  1.00  0.56           O  
ATOM     71  CB  LEU B  69     -17.153  22.289  59.967  1.00  0.56           C  
ATOM     72  CG  LEU B  69     -17.150  20.815  59.499  1.00  0.56           C  
ATOM     73  CD1 LEU B  69     -16.313  20.608  58.232  1.00  0.56           C  
ATOM     74  CD2 LEU B  69     -16.644  19.898  60.619  1.00  0.56           C  
ATOM     75  N   PHE B  70     -20.155  23.276  59.339  1.00  0.65           N  
ATOM     76  CA  PHE B  70     -21.503  22.850  58.972  1.00  0.65           C  
ATOM     77  C   PHE B  70     -22.264  23.629  57.843  1.00  0.65           C  
ATOM     78  O   PHE B  70     -22.715  22.935  56.927  1.00  0.65           O  
ATOM     79  CB  PHE B  70     -22.291  22.671  60.304  1.00  0.65           C  
ATOM     80  CG  PHE B  70     -23.674  22.155  60.099  1.00  0.65           C  
ATOM     81  CD1 PHE B  70     -24.732  23.065  60.121  1.00  0.65           C  
ATOM     82  CD2 PHE B  70     -23.932  20.799  59.853  1.00  0.65           C  
ATOM     83  CE1 PHE B  70     -26.043  22.635  59.903  1.00  0.65           C  
ATOM     84  CE2 PHE B  70     -25.238  20.367  59.593  1.00  0.65           C  
ATOM     85  CZ  PHE B  70     -26.294  21.288  59.617  1.00  0.65           C  
ATOM     86  N   PRO B  71     -22.452  24.970  57.736  1.00  0.63           N  
ATOM     87  CA  PRO B  71     -23.367  25.530  56.750  1.00  0.63           C  
ATOM     88  C   PRO B  71     -22.631  25.687  55.468  1.00  0.63           C  
ATOM     89  O   PRO B  71     -23.125  25.262  54.429  1.00  0.63           O  
ATOM     90  CB  PRO B  71     -23.764  26.925  57.275  1.00  0.63           C  
ATOM     91  CG  PRO B  71     -23.573  26.826  58.775  1.00  0.63           C  
ATOM     92  CD  PRO B  71     -22.412  25.834  58.889  1.00  0.63           C  
ATOM     93  N   ILE B  72     -21.421  26.274  55.531  1.00  0.63           N  
ATOM     94  CA  ILE B  72     -20.537  26.471  54.404  1.00  0.63           C  
ATOM     95  C   ILE B  72     -20.165  25.130  53.799  1.00  0.63           C  
ATOM     96  O   ILE B  72     -20.221  24.940  52.585  1.00  0.63           O  
ATOM     97  CB  ILE B  72     -19.293  27.270  54.801  1.00  0.63           C  
ATOM     98  CG1 ILE B  72     -19.695  28.651  55.388  1.00  0.63           C  
ATOM     99  CG2 ILE B  72     -18.396  27.437  53.552  1.00  0.63           C  
ATOM    100  CD1 ILE B  72     -18.521  29.502  55.899  1.00  0.63           C  
ATOM    101  N   GLY B  73     -19.857  24.128  54.643  1.00  0.69           N  
ATOM    102  CA  GLY B  73     -19.578  22.782  54.185  1.00  0.69           C  
ATOM    103  C   GLY B  73     -20.747  22.022  53.617  1.00  0.69           C  
ATOM    104  O   GLY B  73     -20.548  21.314  52.633  1.00  0.69           O  
ATOM    105  N   PHE B  74     -21.995  22.115  54.158  1.00  0.67           N  
ATOM    106  CA  PHE B  74     -23.144  21.503  53.496  1.00  0.67           C  
ATOM    107  C   PHE B  74     -23.413  22.222  52.189  1.00  0.67           C  
ATOM    108  O   PHE B  74     -23.376  21.595  51.140  1.00  0.67           O  
ATOM    109  CB  PHE B  74     -24.424  21.462  54.401  1.00  0.67           C  
ATOM    110  CG  PHE B  74     -25.649  20.840  53.740  1.00  0.67           C  
ATOM    111  CD1 PHE B  74     -26.506  21.631  52.952  1.00  0.67           C  
ATOM    112  CD2 PHE B  74     -25.966  19.480  53.908  1.00  0.67           C  
ATOM    113  CE1 PHE B  74     -27.629  21.078  52.324  1.00  0.67           C  
ATOM    114  CE2 PHE B  74     -27.098  18.923  53.291  1.00  0.67           C  
ATOM    115  CZ  PHE B  74     -27.924  19.722  52.490  1.00  0.67           C  
ATOM    116  N   VAL B  75     -23.581  23.561  52.184  1.00  0.66           N  
ATOM    117  CA  VAL B  75     -23.938  24.317  50.987  1.00  0.66           C  
ATOM    118  C   VAL B  75     -22.911  24.181  49.872  1.00  0.66           C  
ATOM    119  O   VAL B  75     -23.261  23.895  48.729  1.00  0.66           O  
ATOM    120  CB  VAL B  75     -24.179  25.791  51.313  1.00  0.66           C  
ATOM    121  CG1 VAL B  75     -24.462  26.619  50.041  1.00  0.66           C  
ATOM    122  CG2 VAL B  75     -25.395  25.935  52.253  1.00  0.66           C  
ATOM    123  N   GLY B  76     -21.601  24.298  50.168  1.00  0.68           N  
ATOM    124  CA  GLY B  76     -20.593  24.155  49.132  1.00  0.68           C  
ATOM    125  C   GLY B  76     -20.386  22.753  48.616  1.00  0.68           C  
ATOM    126  O   GLY B  76     -20.290  22.544  47.408  1.00  0.68           O  
ATOM    127  N   ASN B  77     -20.306  21.731  49.493  1.00  0.68           N  
ATOM    128  CA  ASN B  77     -20.085  20.364  49.036  1.00  0.68           C  
ATOM    129  C   ASN B  77     -21.309  19.770  48.348  1.00  0.68           C  
ATOM    130  O   ASN B  77     -21.179  19.028  47.377  1.00  0.68           O  
ATOM    131  CB  ASN B  77     -19.540  19.440  50.150  1.00  0.68           C  
ATOM    132  CG  ASN B  77     -18.119  19.888  50.468  1.00  0.68           C  
ATOM    133  OD1 ASN B  77     -17.244  19.791  49.606  1.00  0.68           O  
ATOM    134  ND2 ASN B  77     -17.876  20.410  51.688  1.00  0.68           N  
ATOM    135  N   ILE B  78     -22.533  20.130  48.795  1.00  0.66           N  
ATOM    136  CA  ILE B  78     -23.788  19.785  48.138  1.00  0.66           C  
ATOM    137  C   ILE B  78     -23.893  20.386  46.753  1.00  0.66           C  
ATOM    138  O   ILE B  78     -24.301  19.708  45.815  1.00  0.66           O  
ATOM    139  CB  ILE B  78     -24.975  20.207  48.995  1.00  0.66           C  
ATOM    140  CG1 ILE B  78     -25.067  19.288  50.236  1.00  0.66           C  
ATOM    141  CG2 ILE B  78     -26.310  20.292  48.223  1.00  0.66           C  
ATOM    142  CD1 ILE B  78     -25.758  17.942  50.010  1.00  0.66           C  
ATOM    143  N   LEU B  79     -23.493  21.661  46.562  1.00  0.64           N  
ATOM    144  CA  LEU B  79     -23.388  22.252  45.242  1.00  0.64           C  
ATOM    145  C   LEU B  79     -22.392  21.552  44.327  1.00  0.64           C  
ATOM    146  O   LEU B  79     -22.752  21.253  43.196  1.00  0.64           O  
ATOM    147  CB  LEU B  79     -23.051  23.760  45.330  1.00  0.64           C  
ATOM    148  CG  LEU B  79     -24.258  24.689  45.597  1.00  0.64           C  
ATOM    149  CD1 LEU B  79     -23.777  26.141  45.747  1.00  0.64           C  
ATOM    150  CD2 LEU B  79     -25.318  24.618  44.482  1.00  0.64           C  
ATOM    151  N   ILE B  80     -21.159  21.193  44.770  1.00  0.63           N  
ATOM    152  CA  ILE B  80     -20.238  20.398  43.943  1.00  0.63           C  
ATOM    153  C   ILE B  80     -20.841  19.074  43.547  1.00  0.63           C  
ATOM    154  O   ILE B  80     -20.811  18.704  42.371  1.00  0.63           O  
ATOM    155  CB  ILE B  80     -18.901  20.106  44.631  1.00  0.63           C  
ATOM    156  CG1 ILE B  80     -18.128  21.417  44.847  1.00  0.63           C  
ATOM    157  CG2 ILE B  80     -18.046  19.093  43.814  1.00  0.63           C  
ATOM    158  CD1 ILE B  80     -16.841  21.209  45.641  1.00  0.63           C  
ATOM    159  N   LEU B  81     -21.451  18.365  44.522  1.00  0.64           N  
ATOM    160  CA  LEU B  81     -22.211  17.167  44.280  1.00  0.64           C  
ATOM    161  C   LEU B  81     -23.318  17.427  43.260  1.00  0.64           C  
ATOM    162  O   LEU B  81     -23.185  17.032  42.107  1.00  0.64           O  
ATOM    163  CB  LEU B  81     -22.720  16.609  45.636  1.00  0.64           C  
ATOM    164  CG  LEU B  81     -23.174  15.133  45.620  1.00  0.64           C  
ATOM    165  CD1 LEU B  81     -23.118  14.521  47.027  1.00  0.64           C  
ATOM    166  CD2 LEU B  81     -24.582  14.934  45.035  1.00  0.64           C  
ATOM    167  N   VAL B  82     -24.387  18.178  43.539  1.00  0.69           N  
ATOM    168  CA  VAL B  82     -25.540  18.315  42.653  1.00  0.69           C  
ATOM    169  C   VAL B  82     -25.231  18.906  41.275  1.00  0.69           C  
ATOM    170  O   VAL B  82     -25.718  18.401  40.261  1.00  0.69           O  
ATOM    171  CB  VAL B  82     -26.661  19.087  43.343  1.00  0.69           C  
ATOM    172  CG1 VAL B  82     -27.874  19.290  42.412  1.00  0.69           C  
ATOM    173  CG2 VAL B  82     -27.123  18.314  44.599  1.00  0.69           C  
ATOM    174  N   VAL B  83     -24.381  19.954  41.180  1.00  0.67           N  
ATOM    175  CA  VAL B  83     -24.049  20.610  39.920  1.00  0.67           C  
ATOM    176  C   VAL B  83     -23.389  19.691  38.900  1.00  0.67           C  
ATOM    177  O   VAL B  83     -23.797  19.666  37.741  1.00  0.67           O  
ATOM    178  CB  VAL B  83     -23.185  21.850  40.188  1.00  0.67           C  
ATOM    179  CG1 VAL B  83     -22.510  22.434  38.931  1.00  0.67           C  
ATOM    180  CG2 VAL B  83     -24.051  22.939  40.860  1.00  0.67           C  
ATOM    181  N   ASN B  84     -22.393  18.871  39.298  1.00  0.58           N  
ATOM    182  CA  ASN B  84     -21.680  18.020  38.363  1.00  0.58           C  
ATOM    183  C   ASN B  84     -22.015  16.536  38.513  1.00  0.58           C  
ATOM    184  O   ASN B  84     -21.766  15.764  37.592  1.00  0.58           O  
ATOM    185  CB  ASN B  84     -20.148  18.214  38.522  1.00  0.58           C  
ATOM    186  CG  ASN B  84     -19.690  19.577  38.007  1.00  0.58           C  
ATOM    187  OD1 ASN B  84     -20.322  20.277  37.216  1.00  0.58           O  
ATOM    188  ND2 ASN B  84     -18.481  19.989  38.447  1.00  0.58           N  
ATOM    189  N   ILE B  85     -22.637  16.041  39.596  1.00  0.56           N  
ATOM    190  CA  ILE B  85     -23.160  14.677  39.671  1.00  0.56           C  
ATOM    191  C   ILE B  85     -24.414  14.499  38.858  1.00  0.56           C  
ATOM    192  O   ILE B  85     -24.582  13.493  38.174  1.00  0.56           O  
ATOM    193  CB  ILE B  85     -23.510  14.250  41.106  1.00  0.56           C  
ATOM    194  CG1 ILE B  85     -22.255  14.053  41.989  1.00  0.56           C  
ATOM    195  CG2 ILE B  85     -24.490  13.057  41.243  1.00  0.56           C  
ATOM    196  CD1 ILE B  85     -21.536  12.725  41.753  1.00  0.56           C  
ATOM    197  N   SER B  86     -25.366  15.447  38.975  1.00  0.48           N  
ATOM    198  CA  SER B  86     -26.725  15.187  38.531  1.00  0.48           C  
ATOM    199  C   SER B  86     -27.053  15.984  37.299  1.00  0.48           C  
ATOM    200  O   SER B  86     -27.923  15.605  36.522  1.00  0.48           O  
ATOM    201  CB  SER B  86     -27.787  15.660  39.564  1.00  0.48           C  
ATOM    202  OG  SER B  86     -27.761  14.840  40.731  1.00  0.48           O  
ATOM    203  N   PHE B  87     -26.386  17.122  37.063  1.00  0.29           N  
ATOM    204  CA  PHE B  87     -26.627  17.925  35.880  1.00  0.29           C  
ATOM    205  C   PHE B  87     -25.542  17.755  34.811  1.00  0.29           C  
ATOM    206  O   PHE B  87     -25.856  17.532  33.646  1.00  0.29           O  
ATOM    207  CB  PHE B  87     -26.867  19.406  36.297  1.00  0.29           C  
ATOM    208  CG  PHE B  87     -27.019  20.334  35.116  1.00  0.29           C  
ATOM    209  CD1 PHE B  87     -25.955  21.181  34.769  1.00  0.29           C  
ATOM    210  CD2 PHE B  87     -28.174  20.328  34.315  1.00  0.29           C  
ATOM    211  CE1 PHE B  87     -26.028  21.994  33.632  1.00  0.29           C  
ATOM    212  CE2 PHE B  87     -28.253  21.144  33.176  1.00  0.29           C  
ATOM    213  CZ  PHE B  87     -27.178  21.973  32.833  1.00  0.29           C  
ATOM    214  N   ARG B  88     -24.239  17.883  35.135  1.00  0.33           N  
ATOM    215  CA  ARG B  88     -23.244  18.083  34.085  1.00  0.33           C  
ATOM    216  C   ARG B  88     -22.425  16.854  33.697  1.00  0.33           C  
ATOM    217  O   ARG B  88     -21.479  16.469  34.371  1.00  0.33           O  
ATOM    218  CB  ARG B  88     -22.292  19.222  34.509  1.00  0.33           C  
ATOM    219  CG  ARG B  88     -21.212  19.588  33.471  1.00  0.33           C  
ATOM    220  CD  ARG B  88     -20.305  20.716  33.956  1.00  0.33           C  
ATOM    221  NE  ARG B  88     -19.273  20.922  32.895  1.00  0.33           N  
ATOM    222  CZ  ARG B  88     -18.298  21.833  32.989  1.00  0.33           C  
ATOM    223  NH1 ARG B  88     -17.376  21.907  32.034  1.00  0.33           N  
ATOM    224  NH2 ARG B  88     -18.230  22.670  34.019  1.00  0.33           N  
ATOM    225  N   GLU B  89     -22.735  16.237  32.544  1.00  0.37           N  
ATOM    226  CA  GLU B  89     -22.138  15.001  32.061  1.00  0.37           C  
ATOM    227  C   GLU B  89     -20.652  14.929  31.692  1.00  0.37           C  
ATOM    228  O   GLU B  89     -19.980  13.957  32.033  1.00  0.37           O  
ATOM    229  CB  GLU B  89     -22.926  14.536  30.820  1.00  0.37           C  
ATOM    230  CG  GLU B  89     -24.345  14.018  31.150  1.00  0.37           C  
ATOM    231  CD  GLU B  89     -25.080  13.533  29.902  1.00  0.37           C  
ATOM    232  OE1 GLU B  89     -24.586  13.801  28.776  1.00  0.37           O  
ATOM    233  OE2 GLU B  89     -26.145  12.891  30.078  1.00  0.37           O  
ATOM    234  N   LYS B  90     -20.062  15.895  30.946  1.00  0.40           N  
ATOM    235  CA  LYS B  90     -18.697  15.701  30.458  1.00  0.40           C  
ATOM    236  C   LYS B  90     -17.656  16.159  31.459  1.00  0.40           C  
ATOM    237  O   LYS B  90     -17.458  17.356  31.682  1.00  0.40           O  
ATOM    238  CB  LYS B  90     -18.406  16.381  29.094  1.00  0.40           C  
ATOM    239  CG  LYS B  90     -17.030  15.978  28.513  1.00  0.40           C  
ATOM    240  CD  LYS B  90     -16.752  16.520  27.099  1.00  0.40           C  
ATOM    241  CE  LYS B  90     -15.382  16.077  26.563  1.00  0.40           C  
ATOM    242  NZ  LYS B  90     -15.163  16.603  25.195  1.00  0.40           N  
ATOM    243  N   MET B  91     -16.947  15.187  32.061  1.00  0.48           N  
ATOM    244  CA  MET B  91     -16.145  15.419  33.237  1.00  0.48           C  
ATOM    245  C   MET B  91     -14.637  15.314  33.028  1.00  0.48           C  
ATOM    246  O   MET B  91     -14.080  14.326  32.552  1.00  0.48           O  
ATOM    247  CB  MET B  91     -16.628  14.464  34.353  1.00  0.48           C  
ATOM    248  CG  MET B  91     -18.073  14.755  34.826  1.00  0.48           C  
ATOM    249  SD  MET B  91     -18.427  16.494  35.235  1.00  0.48           S  
ATOM    250  CE  MET B  91     -17.321  16.511  36.658  1.00  0.48           C  
ATOM    251  N   THR B  92     -13.933  16.403  33.401  1.00  0.48           N  
ATOM    252  CA  THR B  92     -12.484  16.504  33.565  1.00  0.48           C  
ATOM    253  C   THR B  92     -11.980  15.604  34.697  1.00  0.48           C  
ATOM    254  O   THR B  92     -12.641  15.409  35.710  1.00  0.48           O  
ATOM    255  CB  THR B  92     -12.083  17.954  33.847  1.00  0.48           C  
ATOM    256  OG1 THR B  92     -12.399  18.832  32.774  1.00  0.48           O  
ATOM    257  CG2 THR B  92     -10.618  18.172  34.216  1.00  0.48           C  
ATOM    258  N   ILE B  93     -10.779  14.999  34.571  1.00  0.50           N  
ATOM    259  CA  ILE B  93     -10.232  14.100  35.588  1.00  0.50           C  
ATOM    260  C   ILE B  93      -9.997  14.712  36.983  1.00  0.50           C  
ATOM    261  O   ILE B  93     -10.457  14.101  37.950  1.00  0.50           O  
ATOM    262  CB  ILE B  93      -9.023  13.338  35.046  1.00  0.50           C  
ATOM    263  CG1 ILE B  93      -9.439  12.489  33.818  1.00  0.50           C  
ATOM    264  CG2 ILE B  93      -8.455  12.424  36.151  1.00  0.50           C  
ATOM    265  CD1 ILE B  93      -8.293  12.041  32.909  1.00  0.50           C  
ATOM    266  N   PRO B  94      -9.391  15.886  37.210  1.00  0.56           N  
ATOM    267  CA  PRO B  94      -9.483  16.595  38.485  1.00  0.56           C  
ATOM    268  C   PRO B  94     -10.882  16.756  39.047  1.00  0.56           C  
ATOM    269  O   PRO B  94     -11.074  16.520  40.237  1.00  0.56           O  
ATOM    270  CB  PRO B  94      -8.762  17.925  38.236  1.00  0.56           C  
ATOM    271  CG  PRO B  94      -7.703  17.589  37.173  1.00  0.56           C  
ATOM    272  CD  PRO B  94      -8.250  16.360  36.430  1.00  0.56           C  
ATOM    273  N   ASP B  95     -11.875  17.116  38.220  1.00  0.59           N  
ATOM    274  CA  ASP B  95     -13.258  17.264  38.606  1.00  0.59           C  
ATOM    275  C   ASP B  95     -13.865  15.964  39.152  1.00  0.59           C  
ATOM    276  O   ASP B  95     -14.549  15.975  40.172  1.00  0.59           O  
ATOM    277  CB  ASP B  95     -14.121  17.771  37.419  1.00  0.59           C  
ATOM    278  CG  ASP B  95     -13.646  19.029  36.708  1.00  0.59           C  
ATOM    279  OD1 ASP B  95     -14.396  19.474  35.792  1.00  0.59           O  
ATOM    280  OD2 ASP B  95     -12.497  19.488  36.941  1.00  0.59           O  
ATOM    281  N   LEU B  96     -13.571  14.797  38.525  1.00  0.57           N  
ATOM    282  CA  LEU B  96     -13.936  13.468  39.017  1.00  0.57           C  
ATOM    283  C   LEU B  96     -13.379  13.160  40.411  1.00  0.57           C  
ATOM    284  O   LEU B  96     -14.091  12.693  41.300  1.00  0.57           O  
ATOM    285  CB  LEU B  96     -13.428  12.358  38.054  1.00  0.57           C  
ATOM    286  CG  LEU B  96     -14.113  12.309  36.671  1.00  0.57           C  
ATOM    287  CD1 LEU B  96     -13.272  11.482  35.695  1.00  0.57           C  
ATOM    288  CD2 LEU B  96     -15.518  11.691  36.740  1.00  0.57           C  
ATOM    289  N   TYR B  97     -12.093  13.463  40.675  1.00  0.60           N  
ATOM    290  CA  TYR B  97     -11.531  13.392  42.018  1.00  0.60           C  
ATOM    291  C   TYR B  97     -12.157  14.393  42.993  1.00  0.60           C  
ATOM    292  O   TYR B  97     -12.391  14.076  44.159  1.00  0.60           O  
ATOM    293  CB  TYR B  97      -9.993  13.565  42.005  1.00  0.60           C  
ATOM    294  CG  TYR B  97      -9.319  12.397  41.326  1.00  0.60           C  
ATOM    295  CD1 TYR B  97      -9.348  11.113  41.902  1.00  0.60           C  
ATOM    296  CD2 TYR B  97      -8.616  12.578  40.124  1.00  0.60           C  
ATOM    297  CE1 TYR B  97      -8.709  10.032  41.276  1.00  0.60           C  
ATOM    298  CE2 TYR B  97      -7.948  11.506  39.517  1.00  0.60           C  
ATOM    299  CZ  TYR B  97      -7.995  10.237  40.093  1.00  0.60           C  
ATOM    300  OH  TYR B  97      -7.286   9.180  39.494  1.00  0.60           O  
ATOM    301  N   PHE B  98     -12.475  15.625  42.552  1.00  0.59           N  
ATOM    302  CA  PHE B  98     -13.132  16.621  43.383  1.00  0.59           C  
ATOM    303  C   PHE B  98     -14.578  16.326  43.736  1.00  0.59           C  
ATOM    304  O   PHE B  98     -15.041  16.727  44.805  1.00  0.59           O  
ATOM    305  CB  PHE B  98     -13.010  18.042  42.777  1.00  0.59           C  
ATOM    306  CG  PHE B  98     -11.633  18.594  43.020  1.00  0.59           C  
ATOM    307  CD1 PHE B  98     -11.109  18.595  44.321  1.00  0.59           C  
ATOM    308  CD2 PHE B  98     -10.860  19.140  41.982  1.00  0.59           C  
ATOM    309  CE1 PHE B  98      -9.846  19.113  44.587  1.00  0.59           C  
ATOM    310  CE2 PHE B  98      -9.587  19.663  42.240  1.00  0.59           C  
ATOM    311  CZ  PHE B  98      -9.084  19.650  43.544  1.00  0.59           C  
ATOM    312  N   ILE B  99     -15.316  15.560  42.910  1.00  0.64           N  
ATOM    313  CA  ILE B  99     -16.573  14.940  43.313  1.00  0.64           C  
ATOM    314  C   ILE B  99     -16.377  14.011  44.509  1.00  0.64           C  
ATOM    315  O   ILE B  99     -17.078  14.123  45.513  1.00  0.64           O  
ATOM    316  CB  ILE B  99     -17.179  14.132  42.159  1.00  0.64           C  
ATOM    317  CG1 ILE B  99     -17.679  15.062  41.024  1.00  0.64           C  
ATOM    318  CG2 ILE B  99     -18.313  13.211  42.664  1.00  0.64           C  
ATOM    319  CD1 ILE B  99     -18.075  14.314  39.743  1.00  0.64           C  
ATOM    320  N   ASN B 100     -15.368  13.111  44.452  1.00  0.68           N  
ATOM    321  CA  ASN B 100     -15.056  12.168  45.517  1.00  0.68           C  
ATOM    322  C   ASN B 100     -14.673  12.863  46.816  1.00  0.68           C  
ATOM    323  O   ASN B 100     -15.117  12.482  47.899  1.00  0.68           O  
ATOM    324  CB  ASN B 100     -13.894  11.227  45.103  1.00  0.68           C  
ATOM    325  CG  ASN B 100     -14.339  10.208  44.063  1.00  0.68           C  
ATOM    326  OD1 ASN B 100     -15.513   9.861  43.957  1.00  0.68           O  
ATOM    327  ND2 ASN B 100     -13.363   9.659  43.301  1.00  0.68           N  
ATOM    328  N   LEU B 101     -13.863  13.936  46.722  1.00  0.70           N  
ATOM    329  CA  LEU B 101     -13.511  14.778  47.846  1.00  0.70           C  
ATOM    330  C   LEU B 101     -14.718  15.470  48.476  1.00  0.70           C  
ATOM    331  O   LEU B 101     -14.926  15.396  49.683  1.00  0.70           O  
ATOM    332  CB  LEU B 101     -12.459  15.816  47.380  1.00  0.70           C  
ATOM    333  CG  LEU B 101     -11.796  16.624  48.514  1.00  0.70           C  
ATOM    334  CD1 LEU B 101     -10.985  15.725  49.452  1.00  0.70           C  
ATOM    335  CD2 LEU B 101     -10.881  17.725  47.962  1.00  0.70           C  
ATOM    336  N   ALA B 102     -15.611  16.077  47.662  1.00  0.73           N  
ATOM    337  CA  ALA B 102     -16.830  16.700  48.149  1.00  0.73           C  
ATOM    338  C   ALA B 102     -17.798  15.732  48.829  1.00  0.73           C  
ATOM    339  O   ALA B 102     -18.403  16.061  49.848  1.00  0.73           O  
ATOM    340  CB  ALA B 102     -17.535  17.467  47.014  1.00  0.73           C  
ATOM    341  N   VAL B 103     -17.942  14.489  48.316  1.00  0.73           N  
ATOM    342  CA  VAL B 103     -18.660  13.416  49.001  1.00  0.73           C  
ATOM    343  C   VAL B 103     -18.062  13.089  50.367  1.00  0.73           C  
ATOM    344  O   VAL B 103     -18.785  13.018  51.358  1.00  0.73           O  
ATOM    345  CB  VAL B 103     -18.707  12.149  48.140  1.00  0.73           C  
ATOM    346  CG1 VAL B 103     -19.202  10.917  48.931  1.00  0.73           C  
ATOM    347  CG2 VAL B 103     -19.647  12.383  46.942  1.00  0.73           C  
ATOM    348  N   ALA B 104     -16.726  12.939  50.485  1.00  0.74           N  
ATOM    349  CA  ALA B 104     -16.060  12.699  51.753  1.00  0.74           C  
ATOM    350  C   ALA B 104     -16.220  13.810  52.779  1.00  0.74           C  
ATOM    351  O   ALA B 104     -16.533  13.568  53.948  1.00  0.74           O  
ATOM    352  CB  ALA B 104     -14.556  12.518  51.488  1.00  0.74           C  
ATOM    353  N   ASP B 105     -16.024  15.064  52.351  1.00  0.71           N  
ATOM    354  CA  ASP B 105     -16.231  16.245  53.148  1.00  0.71           C  
ATOM    355  C   ASP B 105     -17.677  16.448  53.579  1.00  0.71           C  
ATOM    356  O   ASP B 105     -17.934  16.680  54.756  1.00  0.71           O  
ATOM    357  CB  ASP B 105     -15.667  17.439  52.357  1.00  0.71           C  
ATOM    358  CG  ASP B 105     -14.146  17.383  52.341  1.00  0.71           C  
ATOM    359  OD1 ASP B 105     -13.561  16.864  53.328  1.00  0.71           O  
ATOM    360  OD2 ASP B 105     -13.551  17.901  51.364  1.00  0.71           O  
ATOM    361  N   LEU B 106     -18.678  16.279  52.685  1.00  0.70           N  
ATOM    362  CA  LEU B 106     -20.091  16.326  53.040  1.00  0.70           C  
ATOM    363  C   LEU B 106     -20.499  15.297  54.084  1.00  0.70           C  
ATOM    364  O   LEU B 106     -21.227  15.625  55.020  1.00  0.70           O  
ATOM    365  CB  LEU B 106     -20.994  16.123  51.797  1.00  0.70           C  
ATOM    366  CG  LEU B 106     -22.518  16.125  52.078  1.00  0.70           C  
ATOM    367  CD1 LEU B 106     -23.011  17.454  52.678  1.00  0.70           C  
ATOM    368  CD2 LEU B 106     -23.317  15.753  50.821  1.00  0.70           C  
ATOM    369  N   ILE B 107     -20.011  14.039  53.972  1.00  0.69           N  
ATOM    370  CA  ILE B 107     -20.262  12.991  54.957  1.00  0.69           C  
ATOM    371  C   ILE B 107     -19.785  13.412  56.342  1.00  0.69           C  
ATOM    372  O   ILE B 107     -20.563  13.405  57.287  1.00  0.69           O  
ATOM    373  CB  ILE B 107     -19.611  11.675  54.506  1.00  0.69           C  
ATOM    374  CG1 ILE B 107     -20.375  11.090  53.290  1.00  0.69           C  
ATOM    375  CG2 ILE B 107     -19.541  10.632  55.648  1.00  0.69           C  
ATOM    376  CD1 ILE B 107     -19.580  10.020  52.527  1.00  0.69           C  
ATOM    377  N   LEU B 108     -18.535  13.910  56.474  1.00  0.67           N  
ATOM    378  CA  LEU B 108     -18.031  14.456  57.727  1.00  0.67           C  
ATOM    379  C   LEU B 108     -18.788  15.678  58.239  1.00  0.67           C  
ATOM    380  O   LEU B 108     -19.085  15.820  59.423  1.00  0.67           O  
ATOM    381  CB  LEU B 108     -16.543  14.855  57.562  1.00  0.67           C  
ATOM    382  CG  LEU B 108     -15.847  15.237  58.887  1.00  0.67           C  
ATOM    383  CD1 LEU B 108     -15.710  14.011  59.796  1.00  0.67           C  
ATOM    384  CD2 LEU B 108     -14.498  15.943  58.668  1.00  0.67           C  
ATOM    385  N   VAL B 109     -19.130  16.607  57.334  1.00  0.69           N  
ATOM    386  CA  VAL B 109     -19.824  17.843  57.630  1.00  0.69           C  
ATOM    387  C   VAL B 109     -21.188  17.627  58.274  1.00  0.69           C  
ATOM    388  O   VAL B 109     -21.583  18.376  59.162  1.00  0.69           O  
ATOM    389  CB  VAL B 109     -19.928  18.665  56.347  1.00  0.69           C  
ATOM    390  CG1 VAL B 109     -21.125  19.627  56.368  1.00  0.69           C  
ATOM    391  CG2 VAL B 109     -18.605  19.415  56.088  1.00  0.69           C  
ATOM    392  N   ALA B 110     -21.956  16.597  57.877  1.00  0.69           N  
ATOM    393  CA  ALA B 110     -23.274  16.359  58.431  1.00  0.69           C  
ATOM    394  C   ALA B 110     -23.262  15.880  59.890  1.00  0.69           C  
ATOM    395  O   ALA B 110     -24.218  16.114  60.630  1.00  0.69           O  
ATOM    396  CB  ALA B 110     -24.027  15.391  57.496  1.00  0.69           C  
ATOM    397  N   ASP B 111     -22.151  15.278  60.361  1.00  0.66           N  
ATOM    398  CA  ASP B 111     -21.990  14.839  61.734  1.00  0.66           C  
ATOM    399  C   ASP B 111     -21.518  15.937  62.683  1.00  0.66           C  
ATOM    400  O   ASP B 111     -21.530  15.765  63.901  1.00  0.66           O  
ATOM    401  CB  ASP B 111     -20.926  13.725  61.811  1.00  0.66           C  
ATOM    402  CG  ASP B 111     -21.443  12.452  61.185  1.00  0.66           C  
ATOM    403  OD1 ASP B 111     -20.798  11.982  60.219  1.00  0.66           O  
ATOM    404  OD2 ASP B 111     -22.454  11.912  61.706  1.00  0.66           O  
ATOM    405  N   SER B 112     -21.105  17.123  62.195  1.00  0.61           N  
ATOM    406  CA  SER B 112     -20.471  18.127  63.051  1.00  0.61           C  
ATOM    407  C   SER B 112     -21.398  18.776  64.065  1.00  0.61           C  
ATOM    408  O   SER B 112     -20.961  19.280  65.096  1.00  0.61           O  
ATOM    409  CB  SER B 112     -19.738  19.224  62.257  1.00  0.61           C  
ATOM    410  OG  SER B 112     -20.638  19.991  61.468  1.00  0.61           O  
ATOM    411  N   LEU B 113     -22.731  18.700  63.872  1.00  0.62           N  
ATOM    412  CA  LEU B 113     -23.702  19.078  64.890  1.00  0.62           C  
ATOM    413  C   LEU B 113     -23.553  18.258  66.176  1.00  0.62           C  
ATOM    414  O   LEU B 113     -23.716  18.772  67.282  1.00  0.62           O  
ATOM    415  CB  LEU B 113     -25.161  18.954  64.384  1.00  0.62           C  
ATOM    416  CG  LEU B 113     -25.567  19.936  63.265  1.00  0.62           C  
ATOM    417  CD1 LEU B 113     -26.944  19.535  62.713  1.00  0.62           C  
ATOM    418  CD2 LEU B 113     -25.601  21.397  63.746  1.00  0.62           C  
ATOM    419  N   ILE B 114     -23.171  16.965  66.067  1.00  0.59           N  
ATOM    420  CA  ILE B 114     -22.810  16.130  67.208  1.00  0.59           C  
ATOM    421  C   ILE B 114     -21.589  16.681  67.937  1.00  0.59           C  
ATOM    422  O   ILE B 114     -21.572  16.768  69.164  1.00  0.59           O  
ATOM    423  CB  ILE B 114     -22.560  14.682  66.782  1.00  0.59           C  
ATOM    424  CG1 ILE B 114     -23.866  14.051  66.243  1.00  0.59           C  
ATOM    425  CG2 ILE B 114     -21.995  13.847  67.952  1.00  0.59           C  
ATOM    426  CD1 ILE B 114     -23.650  12.713  65.521  1.00  0.59           C  
ATOM    427  N   GLU B 115     -20.543  17.130  67.204  1.00  0.56           N  
ATOM    428  CA  GLU B 115     -19.360  17.758  67.776  1.00  0.56           C  
ATOM    429  C   GLU B 115     -19.701  19.046  68.541  1.00  0.56           C  
ATOM    430  O   GLU B 115     -19.226  19.264  69.657  1.00  0.56           O  
ATOM    431  CB  GLU B 115     -18.297  18.060  66.683  1.00  0.56           C  
ATOM    432  CG  GLU B 115     -17.768  16.829  65.895  1.00  0.56           C  
ATOM    433  CD  GLU B 115     -16.910  17.232  64.690  1.00  0.56           C  
ATOM    434  OE1 GLU B 115     -17.226  18.265  64.040  1.00  0.56           O  
ATOM    435  OE2 GLU B 115     -15.926  16.499  64.411  1.00  0.56           O  
ATOM    436  N   VAL B 116     -20.595  19.896  67.980  1.00  0.58           N  
ATOM    437  CA  VAL B 116     -21.103  21.129  68.585  1.00  0.58           C  
ATOM    438  C   VAL B 116     -21.800  20.916  69.929  1.00  0.58           C  
ATOM    439  O   VAL B 116     -21.467  21.593  70.907  1.00  0.58           O  
ATOM    440  CB  VAL B 116     -22.095  21.818  67.628  1.00  0.58           C  
ATOM    441  CG1 VAL B 116     -22.800  23.056  68.219  1.00  0.58           C  
ATOM    442  CG2 VAL B 116     -21.385  22.257  66.343  1.00  0.58           C  
ATOM    443  N   PHE B 117     -22.751  19.954  70.001  1.00  0.45           N  
ATOM    444  CA  PHE B 117     -23.493  19.574  71.199  1.00  0.45           C  
ATOM    445  C   PHE B 117     -22.654  18.846  72.241  1.00  0.45           C  
ATOM    446  O   PHE B 117     -22.744  19.150  73.430  1.00  0.45           O  
ATOM    447  CB  PHE B 117     -24.714  18.677  70.846  1.00  0.45           C  
ATOM    448  CG  PHE B 117     -25.804  19.356  70.042  1.00  0.45           C  
ATOM    449  CD1 PHE B 117     -26.028  20.748  70.029  1.00  0.45           C  
ATOM    450  CD2 PHE B 117     -26.697  18.532  69.334  1.00  0.45           C  
ATOM    451  CE1 PHE B 117     -27.114  21.294  69.328  1.00  0.45           C  
ATOM    452  CE2 PHE B 117     -27.784  19.072  68.636  1.00  0.45           C  
ATOM    453  CZ  PHE B 117     -27.996  20.455  68.637  1.00  0.45           C  
ATOM    454  N   ASN B 118     -21.775  17.900  71.817  1.00  0.42           N  
ATOM    455  CA  ASN B 118     -20.877  17.145  72.690  1.00  0.42           C  
ATOM    456  C   ASN B 118     -19.995  18.068  73.511  1.00  0.42           C  
ATOM    457  O   ASN B 118     -19.793  17.877  74.706  1.00  0.42           O  
ATOM    458  CB  ASN B 118     -19.960  16.213  71.828  1.00  0.42           C  
ATOM    459  CG  ASN B 118     -18.893  15.460  72.634  1.00  0.42           C  
ATOM    460  OD1 ASN B 118     -19.178  14.678  73.540  1.00  0.42           O  
ATOM    461  ND2 ASN B 118     -17.604  15.694  72.298  1.00  0.42           N  
ATOM    462  N   LEU B 119     -19.441  19.092  72.846  1.00  0.52           N  
ATOM    463  CA  LEU B 119     -18.620  20.081  73.482  1.00  0.52           C  
ATOM    464  C   LEU B 119     -19.352  21.072  74.379  1.00  0.52           C  
ATOM    465  O   LEU B 119     -18.936  21.312  75.509  1.00  0.52           O  
ATOM    466  CB  LEU B 119     -17.945  20.878  72.353  1.00  0.52           C  
ATOM    467  CG  LEU B 119     -17.085  22.044  72.850  1.00  0.52           C  
ATOM    468  CD1 LEU B 119     -15.882  21.580  73.684  1.00  0.52           C  
ATOM    469  CD2 LEU B 119     -16.710  22.903  71.669  1.00  0.52           C  
ATOM    470  N   HIS B 120     -20.439  21.718  73.897  1.00  0.44           N  
ATOM    471  CA  HIS B 120     -21.108  22.778  74.650  1.00  0.44           C  
ATOM    472  C   HIS B 120     -21.784  22.247  75.895  1.00  0.44           C  
ATOM    473  O   HIS B 120     -21.791  22.906  76.933  1.00  0.44           O  
ATOM    474  CB  HIS B 120     -22.128  23.592  73.803  1.00  0.44           C  
ATOM    475  CG  HIS B 120     -22.685  24.822  74.488  1.00  0.44           C  
ATOM    476  ND1 HIS B 120     -24.037  24.876  74.734  1.00  0.44           N  
ATOM    477  CD2 HIS B 120     -22.085  25.942  74.978  1.00  0.44           C  
ATOM    478  CE1 HIS B 120     -24.243  25.999  75.379  1.00  0.44           C  
ATOM    479  NE2 HIS B 120     -23.093  26.693  75.552  1.00  0.44           N  
ATOM    480  N   GLU B 121     -22.350  21.030  75.804  1.00  0.52           N  
ATOM    481  CA  GLU B 121     -23.150  20.456  76.859  1.00  0.52           C  
ATOM    482  C   GLU B 121     -22.767  19.014  77.160  1.00  0.52           C  
ATOM    483  O   GLU B 121     -22.193  18.696  78.201  1.00  0.52           O  
ATOM    484  CB  GLU B 121     -24.640  20.475  76.430  1.00  0.52           C  
ATOM    485  CG  GLU B 121     -25.253  21.889  76.285  1.00  0.52           C  
ATOM    486  CD  GLU B 121     -26.626  21.834  75.622  1.00  0.52           C  
ATOM    487  OE1 GLU B 121     -26.699  22.018  74.377  1.00  0.52           O  
ATOM    488  OE2 GLU B 121     -27.621  21.570  76.354  1.00  0.52           O  
ATOM    489  N   ARG B 122     -23.147  18.066  76.283  1.00  0.49           N  
ATOM    490  CA  ARG B 122     -23.111  16.668  76.644  1.00  0.49           C  
ATOM    491  C   ARG B 122     -23.222  15.799  75.419  1.00  0.49           C  
ATOM    492  O   ARG B 122     -23.833  16.165  74.419  1.00  0.49           O  
ATOM    493  CB  ARG B 122     -24.334  16.346  77.550  1.00  0.49           C  
ATOM    494  CG  ARG B 122     -24.391  14.957  78.221  1.00  0.49           C  
ATOM    495  CD  ARG B 122     -25.645  14.814  79.088  1.00  0.49           C  
ATOM    496  NE  ARG B 122     -25.662  13.434  79.671  1.00  0.49           N  
ATOM    497  CZ  ARG B 122     -26.684  12.937  80.382  1.00  0.49           C  
ATOM    498  NH1 ARG B 122     -26.606  11.699  80.862  1.00  0.49           N  
ATOM    499  NH2 ARG B 122     -27.776  13.651  80.632  1.00  0.49           N  
ATOM    500  N   TYR B 123     -22.697  14.565  75.476  1.00  0.57           N  
ATOM    501  CA  TYR B 123     -23.058  13.550  74.517  1.00  0.57           C  
ATOM    502  C   TYR B 123     -24.416  12.927  74.858  1.00  0.57           C  
ATOM    503  O   TYR B 123     -24.526  12.054  75.721  1.00  0.57           O  
ATOM    504  CB  TYR B 123     -21.948  12.475  74.476  1.00  0.57           C  
ATOM    505  CG  TYR B 123     -21.946  11.852  73.119  1.00  0.57           C  
ATOM    506  CD1 TYR B 123     -22.627  10.662  72.811  1.00  0.57           C  
ATOM    507  CD2 TYR B 123     -21.316  12.561  72.094  1.00  0.57           C  
ATOM    508  CE1 TYR B 123     -22.665  10.207  71.483  1.00  0.57           C  
ATOM    509  CE2 TYR B 123     -21.317  12.090  70.786  1.00  0.57           C  
ATOM    510  CZ  TYR B 123     -21.998  10.920  70.482  1.00  0.57           C  
ATOM    511  OH  TYR B 123     -22.013  10.488  69.155  1.00  0.57           O  
ATOM    512  N   TYR B 124     -25.500  13.388  74.201  1.00  0.58           N  
ATOM    513  CA  TYR B 124     -26.841  12.852  74.388  1.00  0.58           C  
ATOM    514  C   TYR B 124     -27.049  11.594  73.542  1.00  0.58           C  
ATOM    515  O   TYR B 124     -27.875  10.735  73.851  1.00  0.58           O  
ATOM    516  CB  TYR B 124     -27.930  13.914  74.007  1.00  0.58           C  
ATOM    517  CG  TYR B 124     -27.859  15.163  74.870  1.00  0.58           C  
ATOM    518  CD1 TYR B 124     -27.324  16.373  74.383  1.00  0.58           C  
ATOM    519  CD2 TYR B 124     -28.337  15.132  76.189  1.00  0.58           C  
ATOM    520  CE1 TYR B 124     -27.186  17.496  75.228  1.00  0.58           C  
ATOM    521  CE2 TYR B 124     -28.220  16.248  77.023  1.00  0.58           C  
ATOM    522  CZ  TYR B 124     -27.629  17.412  76.558  1.00  0.58           C  
ATOM    523  OH  TYR B 124     -27.436  18.430  77.500  1.00  0.58           O  
ATOM    524  N   ASP B 125     -26.262  11.429  72.472  1.00  0.61           N  
ATOM    525  CA  ASP B 125     -26.630  10.675  71.298  1.00  0.61           C  
ATOM    526  C   ASP B 125     -26.294   9.174  71.275  1.00  0.61           C  
ATOM    527  O   ASP B 125     -26.238   8.575  70.211  1.00  0.61           O  
ATOM    528  CB  ASP B 125     -25.990  11.404  70.087  1.00  0.61           C  
ATOM    529  CG  ASP B 125     -26.485  12.841  70.063  1.00  0.61           C  
ATOM    530  OD1 ASP B 125     -27.725  13.038  70.086  1.00  0.61           O  
ATOM    531  OD2 ASP B 125     -25.618  13.757  70.077  1.00  0.61           O  
ATOM    532  N   ILE B 126     -26.115   8.477  72.419  1.00  0.62           N  
ATOM    533  CA  ILE B 126     -25.996   7.007  72.442  1.00  0.62           C  
ATOM    534  C   ILE B 126     -24.672   6.416  71.887  1.00  0.62           C  
ATOM    535  O   ILE B 126     -24.020   6.926  70.980  1.00  0.62           O  
ATOM    536  CB  ILE B 126     -27.273   6.308  71.892  1.00  0.62           C  
ATOM    537  CG1 ILE B 126     -28.503   6.639  72.773  1.00  0.62           C  
ATOM    538  CG2 ILE B 126     -27.141   4.776  71.745  1.00  0.62           C  
ATOM    539  CD1 ILE B 126     -29.852   6.341  72.100  1.00  0.62           C  
ATOM    540  N   ALA B 127     -24.222   5.259  72.435  1.00  0.61           N  
ATOM    541  CA  ALA B 127     -23.039   4.502  72.050  1.00  0.61           C  
ATOM    542  C   ALA B 127     -22.892   4.208  70.548  1.00  0.61           C  
ATOM    543  O   ALA B 127     -21.798   4.267  69.998  1.00  0.61           O  
ATOM    544  CB  ALA B 127     -23.047   3.171  72.835  1.00  0.61           C  
ATOM    545  N   VAL B 128     -23.989   3.909  69.829  1.00  0.61           N  
ATOM    546  CA  VAL B 128     -23.975   3.735  68.381  1.00  0.61           C  
ATOM    547  C   VAL B 128     -23.601   4.982  67.573  1.00  0.61           C  
ATOM    548  O   VAL B 128     -22.797   4.915  66.647  1.00  0.61           O  
ATOM    549  CB  VAL B 128     -25.294   3.156  67.879  1.00  0.61           C  
ATOM    550  CG1 VAL B 128     -25.190   2.816  66.376  1.00  0.61           C  
ATOM    551  CG2 VAL B 128     -25.615   1.874  68.677  1.00  0.61           C  
ATOM    552  N   LEU B 129     -24.114   6.192  67.898  1.00  0.65           N  
ATOM    553  CA  LEU B 129     -23.689   7.385  67.174  1.00  0.65           C  
ATOM    554  C   LEU B 129     -22.308   7.835  67.604  1.00  0.65           C  
ATOM    555  O   LEU B 129     -21.603   8.516  66.856  1.00  0.65           O  
ATOM    556  CB  LEU B 129     -24.704   8.544  67.303  1.00  0.65           C  
ATOM    557  CG  LEU B 129     -26.007   8.310  66.506  1.00  0.65           C  
ATOM    558  CD1 LEU B 129     -27.132   9.247  66.970  1.00  0.65           C  
ATOM    559  CD2 LEU B 129     -25.763   8.499  65.000  1.00  0.65           C  
ATOM    560  N   CYS B 130     -21.849   7.386  68.793  1.00  0.61           N  
ATOM    561  CA  CYS B 130     -20.481   7.567  69.233  1.00  0.61           C  
ATOM    562  C   CYS B 130     -19.492   6.845  68.317  1.00  0.61           C  
ATOM    563  O   CYS B 130     -18.563   7.457  67.790  1.00  0.61           O  
ATOM    564  CB  CYS B 130     -20.349   7.128  70.723  1.00  0.61           C  
ATOM    565  SG  CYS B 130     -18.771   7.492  71.532  1.00  0.61           S  
ATOM    566  N   THR B 131     -19.717   5.544  68.015  1.00  0.62           N  
ATOM    567  CA  THR B 131     -18.909   4.796  67.046  1.00  0.62           C  
ATOM    568  C   THR B 131     -19.029   5.318  65.627  1.00  0.62           C  
ATOM    569  O   THR B 131     -18.024   5.442  64.930  1.00  0.62           O  
ATOM    570  CB  THR B 131     -19.129   3.281  67.028  1.00  0.62           C  
ATOM    571  OG1 THR B 131     -20.467   2.921  66.729  1.00  0.62           O  
ATOM    572  CG2 THR B 131     -18.811   2.698  68.407  1.00  0.62           C  
ATOM    573  N   PHE B 132     -20.249   5.667  65.160  1.00  0.61           N  
ATOM    574  CA  PHE B 132     -20.465   6.220  63.831  1.00  0.61           C  
ATOM    575  C   PHE B 132     -19.782   7.558  63.547  1.00  0.61           C  
ATOM    576  O   PHE B 132     -19.069   7.660  62.553  1.00  0.61           O  
ATOM    577  CB  PHE B 132     -21.983   6.342  63.522  1.00  0.61           C  
ATOM    578  CG  PHE B 132     -22.679   5.056  63.128  1.00  0.61           C  
ATOM    579  CD1 PHE B 132     -22.029   3.880  62.694  1.00  0.61           C  
ATOM    580  CD2 PHE B 132     -24.082   5.086  63.096  1.00  0.61           C  
ATOM    581  CE1 PHE B 132     -22.767   2.788  62.215  1.00  0.61           C  
ATOM    582  CE2 PHE B 132     -24.824   3.998  62.624  1.00  0.61           C  
ATOM    583  CZ  PHE B 132     -24.164   2.849  62.174  1.00  0.61           C  
ATOM    584  N   MET B 133     -19.885   8.596  64.408  1.00  0.63           N  
ATOM    585  CA  MET B 133     -19.183   9.864  64.181  1.00  0.63           C  
ATOM    586  C   MET B 133     -17.660   9.695  64.142  1.00  0.63           C  
ATOM    587  O   MET B 133     -16.974  10.203  63.256  1.00  0.63           O  
ATOM    588  CB  MET B 133     -19.613  10.938  65.222  1.00  0.63           C  
ATOM    589  CG  MET B 133     -19.002  12.349  65.024  1.00  0.63           C  
ATOM    590  SD  MET B 133     -17.348  12.625  65.747  1.00  0.63           S  
ATOM    591  CE  MET B 133     -17.816  12.616  67.502  1.00  0.63           C  
ATOM    592  N   SER B 134     -17.092   8.885  65.060  1.00  0.62           N  
ATOM    593  CA  SER B 134     -15.691   8.478  65.032  1.00  0.62           C  
ATOM    594  C   SER B 134     -15.283   7.704  63.783  1.00  0.62           C  
ATOM    595  O   SER B 134     -14.188   7.897  63.255  1.00  0.62           O  
ATOM    596  CB  SER B 134     -15.326   7.634  66.269  1.00  0.62           C  
ATOM    597  OG  SER B 134     -15.362   8.449  67.440  1.00  0.62           O  
ATOM    598  N   LEU B 135     -16.150   6.812  63.248  1.00  0.66           N  
ATOM    599  CA  LEU B 135     -15.939   6.159  61.964  1.00  0.66           C  
ATOM    600  C   LEU B 135     -15.865   7.157  60.822  1.00  0.66           C  
ATOM    601  O   LEU B 135     -14.911   7.156  60.042  1.00  0.66           O  
ATOM    602  CB  LEU B 135     -17.073   5.122  61.695  1.00  0.66           C  
ATOM    603  CG  LEU B 135     -16.885   4.220  60.451  1.00  0.66           C  
ATOM    604  CD1 LEU B 135     -17.557   2.851  60.643  1.00  0.66           C  
ATOM    605  CD2 LEU B 135     -17.357   4.818  59.114  1.00  0.66           C  
ATOM    606  N   PHE B 136     -16.843   8.079  60.743  1.00  0.64           N  
ATOM    607  CA  PHE B 136     -16.935   9.113  59.732  1.00  0.64           C  
ATOM    608  C   PHE B 136     -15.748  10.081  59.762  1.00  0.64           C  
ATOM    609  O   PHE B 136     -15.193  10.419  58.712  1.00  0.64           O  
ATOM    610  CB  PHE B 136     -18.322   9.812  59.829  1.00  0.64           C  
ATOM    611  CG  PHE B 136     -19.476   8.891  59.439  1.00  0.64           C  
ATOM    612  CD1 PHE B 136     -19.431   8.060  58.298  1.00  0.64           C  
ATOM    613  CD2 PHE B 136     -20.670   8.913  60.183  1.00  0.64           C  
ATOM    614  CE1 PHE B 136     -20.537   7.281  57.925  1.00  0.64           C  
ATOM    615  CE2 PHE B 136     -21.779   8.141  59.814  1.00  0.64           C  
ATOM    616  CZ  PHE B 136     -21.712   7.322  58.683  1.00  0.64           C  
ATOM    617  N   LEU B 137     -15.257  10.467  60.963  1.00  0.64           N  
ATOM    618  CA  LEU B 137     -14.014  11.203  61.162  1.00  0.64           C  
ATOM    619  C   LEU B 137     -12.783  10.560  60.530  1.00  0.64           C  
ATOM    620  O   LEU B 137     -12.063  11.189  59.755  1.00  0.64           O  
ATOM    621  CB  LEU B 137     -13.756  11.390  62.681  1.00  0.64           C  
ATOM    622  CG  LEU B 137     -12.489  12.199  63.050  1.00  0.64           C  
ATOM    623  CD1 LEU B 137     -12.539  13.635  62.501  1.00  0.64           C  
ATOM    624  CD2 LEU B 137     -12.279  12.209  64.573  1.00  0.64           C  
ATOM    625  N   GLN B 138     -12.536   9.260  60.791  1.00  0.58           N  
ATOM    626  CA  GLN B 138     -11.425   8.532  60.194  1.00  0.58           C  
ATOM    627  C   GLN B 138     -11.559   8.370  58.692  1.00  0.58           C  
ATOM    628  O   GLN B 138     -10.593   8.546  57.950  1.00  0.58           O  
ATOM    629  CB  GLN B 138     -11.263   7.135  60.822  1.00  0.58           C  
ATOM    630  CG  GLN B 138     -10.772   7.148  62.285  1.00  0.58           C  
ATOM    631  CD  GLN B 138      -9.337   7.650  62.473  1.00  0.58           C  
ATOM    632  OE1 GLN B 138      -8.432   7.352  61.694  1.00  0.58           O  
ATOM    633  NE2 GLN B 138      -9.097   8.380  63.584  1.00  0.58           N  
ATOM    634  N   VAL B 139     -12.789   8.081  58.200  1.00  0.69           N  
ATOM    635  CA  VAL B 139     -13.073   7.955  56.777  1.00  0.69           C  
ATOM    636  C   VAL B 139     -12.698   9.215  56.023  1.00  0.69           C  
ATOM    637  O   VAL B 139     -12.009   9.127  55.013  1.00  0.69           O  
ATOM    638  CB  VAL B 139     -14.547   7.620  56.511  1.00  0.69           C  
ATOM    639  CG1 VAL B 139     -14.976   7.874  55.050  1.00  0.69           C  
ATOM    640  CG2 VAL B 139     -14.799   6.140  56.837  1.00  0.69           C  
ATOM    641  N   ASN B 140     -13.080  10.413  56.524  1.00  0.67           N  
ATOM    642  CA  ASN B 140     -12.679  11.681  55.943  1.00  0.67           C  
ATOM    643  C   ASN B 140     -11.178  11.951  55.997  1.00  0.67           C  
ATOM    644  O   ASN B 140     -10.601  12.358  54.992  1.00  0.67           O  
ATOM    645  CB  ASN B 140     -13.431  12.844  56.639  1.00  0.67           C  
ATOM    646  CG  ASN B 140     -13.110  14.190  55.981  1.00  0.67           C  
ATOM    647  OD1 ASN B 140     -12.146  14.850  56.371  1.00  0.67           O  
ATOM    648  ND2 ASN B 140     -13.889  14.578  54.957  1.00  0.67           N  
ATOM    649  N   MET B 141     -10.495  11.735  57.146  1.00  0.54           N  
ATOM    650  CA  MET B 141      -9.075  12.055  57.268  1.00  0.54           C  
ATOM    651  C   MET B 141      -8.228  11.282  56.277  1.00  0.54           C  
ATOM    652  O   MET B 141      -7.336  11.826  55.635  1.00  0.54           O  
ATOM    653  CB  MET B 141      -8.512  11.759  58.684  1.00  0.54           C  
ATOM    654  CG  MET B 141      -8.987  12.729  59.781  1.00  0.54           C  
ATOM    655  SD  MET B 141      -8.372  12.302  61.444  1.00  0.54           S  
ATOM    656  CE  MET B 141      -6.597  12.651  61.217  1.00  0.54           C  
ATOM    657  N   TYR B 142      -8.522   9.983  56.119  1.00  0.62           N  
ATOM    658  CA  TYR B 142      -7.834   9.129  55.181  1.00  0.62           C  
ATOM    659  C   TYR B 142      -8.304   9.302  53.741  1.00  0.62           C  
ATOM    660  O   TYR B 142      -7.490   9.399  52.823  1.00  0.62           O  
ATOM    661  CB  TYR B 142      -7.980   7.663  55.651  1.00  0.62           C  
ATOM    662  CG  TYR B 142      -7.367   7.399  57.015  1.00  0.62           C  
ATOM    663  CD1 TYR B 142      -7.713   6.187  57.635  1.00  0.62           C  
ATOM    664  CD2 TYR B 142      -6.450   8.252  57.676  1.00  0.62           C  
ATOM    665  CE1 TYR B 142      -7.133   5.811  58.853  1.00  0.62           C  
ATOM    666  CE2 TYR B 142      -5.891   7.886  58.908  1.00  0.62           C  
ATOM    667  CZ  TYR B 142      -6.223   6.660  59.478  1.00  0.62           C  
ATOM    668  OH  TYR B 142      -5.609   6.244  60.660  1.00  0.62           O  
ATOM    669  N   SER B 143      -9.629   9.385  53.471  1.00  0.70           N  
ATOM    670  CA  SER B 143     -10.118   9.589  52.111  1.00  0.70           C  
ATOM    671  C   SER B 143      -9.768  10.932  51.516  1.00  0.70           C  
ATOM    672  O   SER B 143      -9.391  10.993  50.350  1.00  0.70           O  
ATOM    673  CB  SER B 143     -11.626   9.264  51.887  1.00  0.70           C  
ATOM    674  OG  SER B 143     -12.509  10.245  52.426  1.00  0.70           O  
ATOM    675  N   SER B 144      -9.844  12.042  52.283  1.00  0.67           N  
ATOM    676  CA  SER B 144      -9.569  13.364  51.743  1.00  0.67           C  
ATOM    677  C   SER B 144      -8.134  13.533  51.275  1.00  0.67           C  
ATOM    678  O   SER B 144      -7.887  13.859  50.115  1.00  0.67           O  
ATOM    679  CB  SER B 144      -9.998  14.523  52.702  1.00  0.67           C  
ATOM    680  OG  SER B 144      -9.235  14.584  53.906  1.00  0.67           O  
ATOM    681  N   VAL B 145      -7.146  13.195  52.127  1.00  0.66           N  
ATOM    682  CA  VAL B 145      -5.733  13.254  51.786  1.00  0.66           C  
ATOM    683  C   VAL B 145      -5.306  12.290  50.688  1.00  0.66           C  
ATOM    684  O   VAL B 145      -4.573  12.662  49.773  1.00  0.66           O  
ATOM    685  CB  VAL B 145      -4.852  13.133  53.023  1.00  0.66           C  
ATOM    686  CG1 VAL B 145      -4.831  11.700  53.588  1.00  0.66           C  
ATOM    687  CG2 VAL B 145      -3.432  13.647  52.715  1.00  0.66           C  
ATOM    688  N   PHE B 146      -5.784  11.027  50.687  1.00  0.61           N  
ATOM    689  CA  PHE B 146      -5.394  10.088  49.659  1.00  0.61           C  
ATOM    690  C   PHE B 146      -6.134  10.343  48.332  1.00  0.61           C  
ATOM    691  O   PHE B 146      -5.663   9.948  47.268  1.00  0.61           O  
ATOM    692  CB  PHE B 146      -5.506   8.620  50.143  1.00  0.61           C  
ATOM    693  CG  PHE B 146      -4.335   8.103  50.938  1.00  0.61           C  
ATOM    694  CD1 PHE B 146      -3.150   7.740  50.272  1.00  0.61           C  
ATOM    695  CD2 PHE B 146      -4.471   7.768  52.293  1.00  0.61           C  
ATOM    696  CE1 PHE B 146      -2.150   7.008  50.926  1.00  0.61           C  
ATOM    697  CE2 PHE B 146      -3.480   7.029  52.950  1.00  0.61           C  
ATOM    698  CZ  PHE B 146      -2.329   6.631  52.262  1.00  0.61           C  
ATOM    699  N   PHE B 147      -7.263  11.093  48.312  1.00  0.65           N  
ATOM    700  CA  PHE B 147      -7.768  11.687  47.077  1.00  0.65           C  
ATOM    701  C   PHE B 147      -6.849  12.767  46.524  1.00  0.65           C  
ATOM    702  O   PHE B 147      -6.627  12.820  45.316  1.00  0.65           O  
ATOM    703  CB  PHE B 147      -9.248  12.181  47.156  1.00  0.65           C  
ATOM    704  CG  PHE B 147     -10.202  11.025  46.930  1.00  0.65           C  
ATOM    705  CD1 PHE B 147     -10.068  10.193  45.804  1.00  0.65           C  
ATOM    706  CD2 PHE B 147     -11.216  10.726  47.854  1.00  0.65           C  
ATOM    707  CE1 PHE B 147     -10.840   9.039  45.662  1.00  0.65           C  
ATOM    708  CE2 PHE B 147     -12.005   9.580  47.712  1.00  0.65           C  
ATOM    709  CZ  PHE B 147     -11.796   8.723  46.628  1.00  0.65           C  
ATOM    710  N   LEU B 148      -6.222  13.610  47.374  1.00  0.66           N  
ATOM    711  CA  LEU B 148      -5.184  14.534  46.931  1.00  0.66           C  
ATOM    712  C   LEU B 148      -3.984  13.810  46.329  1.00  0.66           C  
ATOM    713  O   LEU B 148      -3.435  14.209  45.302  1.00  0.66           O  
ATOM    714  CB  LEU B 148      -4.698  15.469  48.058  1.00  0.66           C  
ATOM    715  CG  LEU B 148      -5.800  16.215  48.835  1.00  0.66           C  
ATOM    716  CD1 LEU B 148      -5.143  17.218  49.776  1.00  0.66           C  
ATOM    717  CD2 LEU B 148      -6.874  16.919  47.989  1.00  0.66           C  
ATOM    718  N   THR B 149      -3.608  12.671  46.935  1.00  0.67           N  
ATOM    719  CA  THR B 149      -2.632  11.717  46.416  1.00  0.67           C  
ATOM    720  C   THR B 149      -2.958  11.152  45.040  1.00  0.67           C  
ATOM    721  O   THR B 149      -2.088  11.065  44.176  1.00  0.67           O  
ATOM    722  CB  THR B 149      -2.413  10.569  47.391  1.00  0.67           C  
ATOM    723  OG1 THR B 149      -2.034  11.101  48.647  1.00  0.67           O  
ATOM    724  CG2 THR B 149      -1.279   9.644  46.971  1.00  0.67           C  
ATOM    725  N   TRP B 150      -4.220  10.778  44.740  1.00  0.59           N  
ATOM    726  CA  TRP B 150      -4.600  10.408  43.381  1.00  0.59           C  
ATOM    727  C   TRP B 150      -4.505  11.531  42.372  1.00  0.59           C  
ATOM    728  O   TRP B 150      -4.041  11.332  41.253  1.00  0.59           O  
ATOM    729  CB  TRP B 150      -6.015   9.783  43.296  1.00  0.59           C  
ATOM    730  CG  TRP B 150      -6.017   8.308  43.606  1.00  0.59           C  
ATOM    731  CD1 TRP B 150      -6.596   7.675  44.653  1.00  0.59           C  
ATOM    732  CD2 TRP B 150      -5.132   7.352  43.012  1.00  0.59           C  
ATOM    733  NE1 TRP B 150      -6.011   6.442  44.854  1.00  0.59           N  
ATOM    734  CE2 TRP B 150      -5.063   6.275  43.886  1.00  0.59           C  
ATOM    735  CE3 TRP B 150      -4.334   7.398  41.875  1.00  0.59           C  
ATOM    736  CZ2 TRP B 150      -4.116   5.305  43.728  1.00  0.59           C  
ATOM    737  CZ3 TRP B 150      -3.357   6.414  41.700  1.00  0.59           C  
ATOM    738  CH2 TRP B 150      -3.223   5.412  42.657  1.00  0.59           C  
ATOM    739  N   MET B 151      -4.912  12.752  42.738  1.00  0.60           N  
ATOM    740  CA  MET B 151      -4.798  13.924  41.897  1.00  0.60           C  
ATOM    741  C   MET B 151      -3.372  14.275  41.497  1.00  0.60           C  
ATOM    742  O   MET B 151      -3.099  14.620  40.346  1.00  0.60           O  
ATOM    743  CB  MET B 151      -5.398  15.120  42.646  1.00  0.60           C  
ATOM    744  CG  MET B 151      -6.927  15.067  42.741  1.00  0.60           C  
ATOM    745  SD  MET B 151      -7.715  16.674  42.995  1.00  0.60           S  
ATOM    746  CE  MET B 151      -6.810  17.140  44.495  1.00  0.60           C  
ATOM    747  N   SER B 152      -2.411  14.168  42.433  1.00  0.69           N  
ATOM    748  CA  SER B 152      -0.992  14.274  42.123  1.00  0.69           C  
ATOM    749  C   SER B 152      -0.491  13.159  41.201  1.00  0.69           C  
ATOM    750  O   SER B 152       0.254  13.420  40.257  1.00  0.69           O  
ATOM    751  CB  SER B 152      -0.114  14.397  43.396  1.00  0.69           C  
ATOM    752  OG  SER B 152       0.018  13.152  44.081  1.00  0.69           O  
ATOM    753  N   PHE B 153      -0.937  11.894  41.408  1.00  0.59           N  
ATOM    754  CA  PHE B 153      -0.700  10.774  40.498  1.00  0.59           C  
ATOM    755  C   PHE B 153      -1.276  11.003  39.094  1.00  0.59           C  
ATOM    756  O   PHE B 153      -0.587  10.784  38.099  1.00  0.59           O  
ATOM    757  CB  PHE B 153      -1.209   9.431  41.104  1.00  0.59           C  
ATOM    758  CG  PHE B 153      -0.612   8.207  40.435  1.00  0.59           C  
ATOM    759  CD1 PHE B 153      -1.008   7.795  39.148  1.00  0.59           C  
ATOM    760  CD2 PHE B 153       0.330   7.423  41.124  1.00  0.59           C  
ATOM    761  CE1 PHE B 153      -0.455   6.650  38.564  1.00  0.59           C  
ATOM    762  CE2 PHE B 153       0.882   6.275  40.537  1.00  0.59           C  
ATOM    763  CZ  PHE B 153       0.492   5.890  39.251  1.00  0.59           C  
ATOM    764  N   ASP B 154      -2.520  11.520  38.953  1.00  0.63           N  
ATOM    765  CA  ASP B 154      -3.082  11.947  37.678  1.00  0.63           C  
ATOM    766  C   ASP B 154      -2.208  13.001  37.019  1.00  0.63           C  
ATOM    767  O   ASP B 154      -1.925  12.942  35.824  1.00  0.63           O  
ATOM    768  CB  ASP B 154      -4.505  12.554  37.876  1.00  0.63           C  
ATOM    769  CG  ASP B 154      -5.071  13.031  36.561  1.00  0.63           C  
ATOM    770  OD1 ASP B 154      -5.159  14.269  36.318  1.00  0.63           O  
ATOM    771  OD2 ASP B 154      -5.357  12.175  35.693  1.00  0.63           O  
ATOM    772  N   ARG B 155      -1.744  13.992  37.795  1.00  0.56           N  
ATOM    773  CA  ARG B 155      -0.874  15.023  37.293  1.00  0.56           C  
ATOM    774  C   ARG B 155       0.448  14.501  36.760  1.00  0.56           C  
ATOM    775  O   ARG B 155       0.899  14.918  35.695  1.00  0.56           O  
ATOM    776  CB  ARG B 155      -0.660  16.127  38.355  1.00  0.56           C  
ATOM    777  CG  ARG B 155      -0.454  17.512  37.713  1.00  0.56           C  
ATOM    778  CD  ARG B 155      -1.726  18.372  37.639  1.00  0.56           C  
ATOM    779  NE  ARG B 155      -2.854  17.548  37.080  1.00  0.56           N  
ATOM    780  CZ  ARG B 155      -3.152  17.424  35.784  1.00  0.56           C  
ATOM    781  NH1 ARG B 155      -2.505  18.130  34.861  1.00  0.56           N  
ATOM    782  NH2 ARG B 155      -4.087  16.554  35.404  1.00  0.56           N  
ATOM    783  N   TYR B 156       1.062  13.530  37.468  1.00  0.60           N  
ATOM    784  CA  TYR B 156       2.232  12.799  37.017  1.00  0.60           C  
ATOM    785  C   TYR B 156       1.964  12.053  35.706  1.00  0.60           C  
ATOM    786  O   TYR B 156       2.708  12.207  34.743  1.00  0.60           O  
ATOM    787  CB  TYR B 156       2.726  11.889  38.195  1.00  0.60           C  
ATOM    788  CG  TYR B 156       3.486  10.656  37.767  1.00  0.60           C  
ATOM    789  CD1 TYR B 156       4.786  10.730  37.243  1.00  0.60           C  
ATOM    790  CD2 TYR B 156       2.828   9.417  37.779  1.00  0.60           C  
ATOM    791  CE1 TYR B 156       5.392   9.590  36.686  1.00  0.60           C  
ATOM    792  CE2 TYR B 156       3.438   8.277  37.243  1.00  0.60           C  
ATOM    793  CZ  TYR B 156       4.713   8.365  36.678  1.00  0.60           C  
ATOM    794  OH  TYR B 156       5.303   7.196  36.144  1.00  0.60           O  
ATOM    795  N   ILE B 157       0.859  11.288  35.594  1.00  0.62           N  
ATOM    796  CA  ILE B 157       0.501  10.588  34.365  1.00  0.62           C  
ATOM    797  C   ILE B 157       0.204  11.538  33.205  1.00  0.62           C  
ATOM    798  O   ILE B 157       0.604  11.304  32.065  1.00  0.62           O  
ATOM    799  CB  ILE B 157      -0.655   9.610  34.587  1.00  0.62           C  
ATOM    800  CG1 ILE B 157      -0.319   8.535  35.641  1.00  0.62           C  
ATOM    801  CG2 ILE B 157      -1.041   8.914  33.268  1.00  0.62           C  
ATOM    802  CD1 ILE B 157       0.734   7.513  35.192  1.00  0.62           C  
ATOM    803  N   ALA B 158      -0.493  12.657  33.468  1.00  0.61           N  
ATOM    804  CA  ALA B 158      -0.824  13.681  32.505  1.00  0.61           C  
ATOM    805  C   ALA B 158       0.360  14.424  31.903  1.00  0.61           C  
ATOM    806  O   ALA B 158       0.339  14.750  30.720  1.00  0.61           O  
ATOM    807  CB  ALA B 158      -1.775  14.696  33.172  1.00  0.61           C  
ATOM    808  N   LEU B 159       1.383  14.749  32.715  1.00  0.56           N  
ATOM    809  CA  LEU B 159       2.557  15.477  32.273  1.00  0.56           C  
ATOM    810  C   LEU B 159       3.699  14.562  31.845  1.00  0.56           C  
ATOM    811  O   LEU B 159       4.300  14.754  30.792  1.00  0.56           O  
ATOM    812  CB  LEU B 159       3.027  16.423  33.410  1.00  0.56           C  
ATOM    813  CG  LEU B 159       2.010  17.530  33.785  1.00  0.56           C  
ATOM    814  CD1 LEU B 159       2.515  18.312  35.005  1.00  0.56           C  
ATOM    815  CD2 LEU B 159       1.724  18.495  32.623  1.00  0.56           C  
ATOM    816  N   ALA B 160       4.037  13.530  32.646  1.00  0.58           N  
ATOM    817  CA  ALA B 160       5.174  12.666  32.386  1.00  0.58           C  
ATOM    818  C   ALA B 160       4.946  11.612  31.311  1.00  0.58           C  
ATOM    819  O   ALA B 160       5.880  11.208  30.622  1.00  0.58           O  
ATOM    820  CB  ALA B 160       5.615  11.967  33.690  1.00  0.58           C  
ATOM    821  N   ARG B 161       3.701  11.125  31.137  1.00  0.55           N  
ATOM    822  CA  ARG B 161       3.410  10.021  30.237  1.00  0.55           C  
ATOM    823  C   ARG B 161       2.258  10.364  29.318  1.00  0.55           C  
ATOM    824  O   ARG B 161       1.446   9.505  28.969  1.00  0.55           O  
ATOM    825  CB  ARG B 161       3.050   8.720  31.005  1.00  0.55           C  
ATOM    826  CG  ARG B 161       4.210   8.133  31.830  1.00  0.55           C  
ATOM    827  CD  ARG B 161       3.847   6.809  32.510  1.00  0.55           C  
ATOM    828  NE  ARG B 161       5.067   6.321  33.236  1.00  0.55           N  
ATOM    829  CZ  ARG B 161       5.990   5.501  32.715  1.00  0.55           C  
ATOM    830  NH1 ARG B 161       7.014   5.110  33.470  1.00  0.55           N  
ATOM    831  NH2 ARG B 161       5.916   5.060  31.463  1.00  0.55           N  
ATOM    832  N   ALA B 162       2.181  11.630  28.861  1.00  0.56           N  
ATOM    833  CA  ALA B 162       1.092  12.186  28.078  1.00  0.56           C  
ATOM    834  C   ALA B 162       0.679  11.380  26.837  1.00  0.56           C  
ATOM    835  O   ALA B 162      -0.485  11.360  26.447  1.00  0.56           O  
ATOM    836  CB  ALA B 162       1.433  13.639  27.696  1.00  0.56           C  
ATOM    837  N   MET B 163       1.626  10.630  26.236  1.00  0.41           N  
ATOM    838  CA  MET B 163       1.493   9.818  25.040  1.00  0.41           C  
ATOM    839  C   MET B 163       0.363   8.793  25.039  1.00  0.41           C  
ATOM    840  O   MET B 163      -0.279   8.560  24.016  1.00  0.41           O  
ATOM    841  CB  MET B 163       2.789   8.986  24.848  1.00  0.41           C  
ATOM    842  CG  MET B 163       4.066   9.812  24.608  1.00  0.41           C  
ATOM    843  SD  MET B 163       5.594   8.817  24.626  1.00  0.41           S  
ATOM    844  CE  MET B 163       5.278   7.781  23.166  1.00  0.41           C  
ATOM    845  N   ARG B 164       0.113   8.116  26.171  1.00  0.40           N  
ATOM    846  CA  ARG B 164      -0.897   7.076  26.272  1.00  0.40           C  
ATOM    847  C   ARG B 164      -1.545   7.200  27.626  1.00  0.40           C  
ATOM    848  O   ARG B 164      -2.040   6.235  28.209  1.00  0.40           O  
ATOM    849  CB  ARG B 164      -0.338   5.637  26.055  1.00  0.40           C  
ATOM    850  CG  ARG B 164       0.118   5.329  24.609  1.00  0.40           C  
ATOM    851  CD  ARG B 164      -0.999   5.408  23.556  1.00  0.40           C  
ATOM    852  NE  ARG B 164      -0.386   5.091  22.222  1.00  0.40           N  
ATOM    853  CZ  ARG B 164       0.133   5.997  21.379  1.00  0.40           C  
ATOM    854  NH1 ARG B 164       0.648   5.581  20.222  1.00  0.40           N  
ATOM    855  NH2 ARG B 164       0.165   7.296  21.648  1.00  0.40           N  
ATOM    856  N   CYS B 165      -1.577   8.431  28.161  1.00  0.57           N  
ATOM    857  CA  CYS B 165      -2.075   8.753  29.476  1.00  0.57           C  
ATOM    858  C   CYS B 165      -3.532   8.347  29.697  1.00  0.57           C  
ATOM    859  O   CYS B 165      -3.871   7.812  30.748  1.00  0.57           O  
ATOM    860  CB  CYS B 165      -1.815  10.260  29.799  1.00  0.57           C  
ATOM    861  SG  CYS B 165      -2.852  11.522  28.962  1.00  0.57           S  
ATOM    862  N   SER B 166      -4.428   8.546  28.706  1.00  0.51           N  
ATOM    863  CA  SER B 166      -5.872   8.343  28.779  1.00  0.51           C  
ATOM    864  C   SER B 166      -6.364   6.988  29.250  1.00  0.51           C  
ATOM    865  O   SER B 166      -7.277   6.933  30.066  1.00  0.51           O  
ATOM    866  CB  SER B 166      -6.557   8.639  27.418  1.00  0.51           C  
ATOM    867  OG  SER B 166      -6.236   9.964  26.995  1.00  0.51           O  
ATOM    868  N   LEU B 167      -5.786   5.852  28.797  1.00  0.41           N  
ATOM    869  CA  LEU B 167      -6.176   4.539  29.296  1.00  0.41           C  
ATOM    870  C   LEU B 167      -5.895   4.341  30.778  1.00  0.41           C  
ATOM    871  O   LEU B 167      -6.723   3.803  31.511  1.00  0.41           O  
ATOM    872  CB  LEU B 167      -5.433   3.408  28.537  1.00  0.41           C  
ATOM    873  CG  LEU B 167      -5.795   3.267  27.044  1.00  0.41           C  
ATOM    874  CD1 LEU B 167      -4.895   2.217  26.375  1.00  0.41           C  
ATOM    875  CD2 LEU B 167      -7.269   2.890  26.825  1.00  0.41           C  
ATOM    876  N   PHE B 168      -4.713   4.758  31.264  1.00  0.41           N  
ATOM    877  CA  PHE B 168      -4.345   4.631  32.661  1.00  0.41           C  
ATOM    878  C   PHE B 168      -5.055   5.618  33.578  1.00  0.41           C  
ATOM    879  O   PHE B 168      -5.575   5.219  34.613  1.00  0.41           O  
ATOM    880  CB  PHE B 168      -2.809   4.692  32.838  1.00  0.41           C  
ATOM    881  CG  PHE B 168      -2.216   3.446  32.232  1.00  0.41           C  
ATOM    882  CD1 PHE B 168      -2.238   2.243  32.960  1.00  0.41           C  
ATOM    883  CD2 PHE B 168      -1.683   3.443  30.932  1.00  0.41           C  
ATOM    884  CE1 PHE B 168      -1.745   1.058  32.401  1.00  0.41           C  
ATOM    885  CE2 PHE B 168      -1.195   2.257  30.366  1.00  0.41           C  
ATOM    886  CZ  PHE B 168      -1.227   1.065  31.100  1.00  0.41           C  
ATOM    887  N   ARG B 169      -5.168   6.917  33.213  1.00  0.46           N  
ATOM    888  CA  ARG B 169      -5.871   7.908  34.028  1.00  0.46           C  
ATOM    889  C   ARG B 169      -7.337   7.570  34.248  1.00  0.46           C  
ATOM    890  O   ARG B 169      -7.857   7.687  35.357  1.00  0.46           O  
ATOM    891  CB  ARG B 169      -5.753   9.331  33.425  1.00  0.46           C  
ATOM    892  CG  ARG B 169      -4.301   9.836  33.339  1.00  0.46           C  
ATOM    893  CD  ARG B 169      -4.081  11.088  32.475  1.00  0.46           C  
ATOM    894  NE  ARG B 169      -4.543  12.273  33.242  1.00  0.46           N  
ATOM    895  CZ  ARG B 169      -5.232  13.325  32.806  1.00  0.46           C  
ATOM    896  NH1 ARG B 169      -5.513  13.505  31.523  1.00  0.46           N  
ATOM    897  NH2 ARG B 169      -5.711  14.197  33.688  1.00  0.46           N  
ATOM    898  N   THR B 170      -8.012   7.087  33.188  1.00  0.57           N  
ATOM    899  CA  THR B 170      -9.375   6.579  33.233  1.00  0.57           C  
ATOM    900  C   THR B 170      -9.551   5.362  34.117  1.00  0.57           C  
ATOM    901  O   THR B 170     -10.517   5.248  34.868  1.00  0.57           O  
ATOM    902  CB  THR B 170      -9.913   6.342  31.833  1.00  0.57           C  
ATOM    903  OG1 THR B 170      -9.959   7.582  31.142  1.00  0.57           O  
ATOM    904  CG2 THR B 170     -11.341   5.786  31.814  1.00  0.57           C  
ATOM    905  N   LYS B 171      -8.598   4.412  34.105  1.00  0.40           N  
ATOM    906  CA  LYS B 171      -8.591   3.321  35.065  1.00  0.40           C  
ATOM    907  C   LYS B 171      -8.382   3.765  36.510  1.00  0.40           C  
ATOM    908  O   LYS B 171      -9.039   3.247  37.416  1.00  0.40           O  
ATOM    909  CB  LYS B 171      -7.517   2.276  34.692  1.00  0.40           C  
ATOM    910  CG  LYS B 171      -7.852   1.493  33.413  1.00  0.40           C  
ATOM    911  CD  LYS B 171      -6.615   0.760  32.868  1.00  0.40           C  
ATOM    912  CE  LYS B 171      -6.805   0.190  31.460  1.00  0.40           C  
ATOM    913  NZ  LYS B 171      -5.596  -0.569  31.065  1.00  0.40           N  
ATOM    914  N   HIS B 172      -7.475   4.736  36.770  1.00  0.49           N  
ATOM    915  CA  HIS B 172      -7.223   5.226  38.118  1.00  0.49           C  
ATOM    916  C   HIS B 172      -8.437   5.859  38.767  1.00  0.49           C  
ATOM    917  O   HIS B 172      -8.836   5.507  39.877  1.00  0.49           O  
ATOM    918  CB  HIS B 172      -6.097   6.295  38.198  1.00  0.49           C  
ATOM    919  CG  HIS B 172      -4.809   5.924  37.535  1.00  0.49           C  
ATOM    920  ND1 HIS B 172      -4.334   4.637  37.635  1.00  0.49           N  
ATOM    921  CD2 HIS B 172      -3.965   6.677  36.782  1.00  0.49           C  
ATOM    922  CE1 HIS B 172      -3.224   4.618  36.936  1.00  0.49           C  
ATOM    923  NE2 HIS B 172      -2.955   5.827  36.392  1.00  0.49           N  
ATOM    924  N   HIS B 173      -9.091   6.785  38.036  1.00  0.48           N  
ATOM    925  CA  HIS B 173     -10.209   7.544  38.546  1.00  0.48           C  
ATOM    926  C   HIS B 173     -11.433   6.699  38.865  1.00  0.48           C  
ATOM    927  O   HIS B 173     -12.049   6.876  39.921  1.00  0.48           O  
ATOM    928  CB  HIS B 173     -10.500   8.814  37.690  1.00  0.48           C  
ATOM    929  CG  HIS B 173     -11.075   8.651  36.316  1.00  0.48           C  
ATOM    930  ND1 HIS B 173     -12.333   8.116  36.166  1.00  0.48           N  
ATOM    931  CD2 HIS B 173     -10.643   9.160  35.136  1.00  0.48           C  
ATOM    932  CE1 HIS B 173     -12.647   8.298  34.903  1.00  0.48           C  
ATOM    933  NE2 HIS B 173     -11.662   8.937  34.233  1.00  0.48           N  
ATOM    934  N   ALA B 174     -11.782   5.737  37.996  1.00  0.47           N  
ATOM    935  CA  ALA B 174     -13.037   5.027  38.003  1.00  0.47           C  
ATOM    936  C   ALA B 174     -13.000   3.622  38.575  1.00  0.47           C  
ATOM    937  O   ALA B 174     -14.038   3.064  38.918  1.00  0.47           O  
ATOM    938  CB  ALA B 174     -13.471   4.881  36.532  1.00  0.47           C  
ATOM    939  N   ARG B 175     -11.817   2.995  38.704  1.00  0.44           N  
ATOM    940  CA  ARG B 175     -11.731   1.649  39.248  1.00  0.44           C  
ATOM    941  C   ARG B 175     -10.861   1.645  40.478  1.00  0.44           C  
ATOM    942  O   ARG B 175     -11.246   1.180  41.550  1.00  0.44           O  
ATOM    943  CB  ARG B 175     -11.072   0.680  38.229  1.00  0.44           C  
ATOM    944  CG  ARG B 175     -11.854   0.537  36.914  1.00  0.44           C  
ATOM    945  CD  ARG B 175     -11.147  -0.383  35.921  1.00  0.44           C  
ATOM    946  NE  ARG B 175     -12.018  -0.434  34.708  1.00  0.44           N  
ATOM    947  CZ  ARG B 175     -11.748  -1.161  33.617  1.00  0.44           C  
ATOM    948  NH1 ARG B 175     -12.593  -1.141  32.590  1.00  0.44           N  
ATOM    949  NH2 ARG B 175     -10.653  -1.912  33.543  1.00  0.44           N  
ATOM    950  N   LEU B 176      -9.639   2.184  40.350  1.00  0.53           N  
ATOM    951  CA  LEU B 176      -8.646   2.131  41.394  1.00  0.53           C  
ATOM    952  C   LEU B 176      -8.960   2.981  42.612  1.00  0.53           C  
ATOM    953  O   LEU B 176      -8.708   2.543  43.730  1.00  0.53           O  
ATOM    954  CB  LEU B 176      -7.248   2.429  40.837  1.00  0.53           C  
ATOM    955  CG  LEU B 176      -6.712   1.385  39.832  1.00  0.53           C  
ATOM    956  CD1 LEU B 176      -5.319   1.815  39.366  1.00  0.53           C  
ATOM    957  CD2 LEU B 176      -6.633  -0.043  40.402  1.00  0.53           C  
ATOM    958  N   SER B 177      -9.576   4.177  42.448  1.00  0.59           N  
ATOM    959  CA  SER B 177     -10.048   5.037  43.542  1.00  0.59           C  
ATOM    960  C   SER B 177     -10.848   4.289  44.606  1.00  0.59           C  
ATOM    961  O   SER B 177     -10.608   4.427  45.799  1.00  0.59           O  
ATOM    962  CB  SER B 177     -11.031   6.147  43.048  1.00  0.59           C  
ATOM    963  OG  SER B 177     -10.364   7.252  42.449  1.00  0.59           O  
ATOM    964  N   CYS B 178     -11.822   3.439  44.232  1.00  0.38           N  
ATOM    965  CA  CYS B 178     -12.589   2.656  45.197  1.00  0.38           C  
ATOM    966  C   CYS B 178     -11.770   1.642  45.993  1.00  0.38           C  
ATOM    967  O   CYS B 178     -11.930   1.534  47.208  1.00  0.38           O  
ATOM    968  CB  CYS B 178     -13.800   1.964  44.523  1.00  0.38           C  
ATOM    969  SG  CYS B 178     -14.933   3.213  43.818  1.00  0.38           S  
ATOM    970  N   GLY B 179     -10.845   0.910  45.334  1.00  0.61           N  
ATOM    971  CA  GLY B 179     -10.011  -0.101  45.985  1.00  0.61           C  
ATOM    972  C   GLY B 179      -8.821   0.437  46.735  1.00  0.61           C  
ATOM    973  O   GLY B 179      -8.417  -0.133  47.743  1.00  0.61           O  
ATOM    974  N   LEU B 180      -8.220   1.548  46.271  1.00  0.62           N  
ATOM    975  CA  LEU B 180      -7.034   2.112  46.888  1.00  0.62           C  
ATOM    976  C   LEU B 180      -7.383   3.198  47.902  1.00  0.62           C  
ATOM    977  O   LEU B 180      -6.572   3.511  48.769  1.00  0.62           O  
ATOM    978  CB  LEU B 180      -6.073   2.669  45.794  1.00  0.62           C  
ATOM    979  CG  LEU B 180      -5.509   1.583  44.832  1.00  0.62           C  
ATOM    980  CD1 LEU B 180      -4.810   2.192  43.609  1.00  0.62           C  
ATOM    981  CD2 LEU B 180      -4.581   0.585  45.535  1.00  0.62           C  
ATOM    982  N   ILE B 181      -8.612   3.773  47.855  1.00  0.65           N  
ATOM    983  CA  ILE B 181      -9.066   4.790  48.804  1.00  0.65           C  
ATOM    984  C   ILE B 181     -10.186   4.275  49.674  1.00  0.65           C  
ATOM    985  O   ILE B 181      -9.972   3.895  50.820  1.00  0.65           O  
ATOM    986  CB  ILE B 181      -9.534   6.092  48.149  1.00  0.65           C  
ATOM    987  CG1 ILE B 181      -8.493   6.591  47.143  1.00  0.65           C  
ATOM    988  CG2 ILE B 181      -9.817   7.175  49.218  1.00  0.65           C  
ATOM    989  CD1 ILE B 181      -7.131   6.802  47.786  1.00  0.65           C  
ATOM    990  N   TRP B 182     -11.439   4.276  49.166  1.00  0.63           N  
ATOM    991  CA  TRP B 182     -12.641   4.133  49.963  1.00  0.63           C  
ATOM    992  C   TRP B 182     -12.704   2.851  50.782  1.00  0.63           C  
ATOM    993  O   TRP B 182     -12.976   2.900  51.978  1.00  0.63           O  
ATOM    994  CB  TRP B 182     -13.899   4.233  49.052  1.00  0.63           C  
ATOM    995  CG  TRP B 182     -14.249   5.623  48.533  1.00  0.63           C  
ATOM    996  CD1 TRP B 182     -14.395   6.069  47.249  1.00  0.63           C  
ATOM    997  CD2 TRP B 182     -14.691   6.692  49.385  1.00  0.63           C  
ATOM    998  NE1 TRP B 182     -14.895   7.350  47.251  1.00  0.63           N  
ATOM    999  CE2 TRP B 182     -15.078   7.761  48.547  1.00  0.63           C  
ATOM   1000  CE3 TRP B 182     -14.826   6.787  50.768  1.00  0.63           C  
ATOM   1001  CZ2 TRP B 182     -15.590   8.937  49.078  1.00  0.63           C  
ATOM   1002  CZ3 TRP B 182     -15.357   7.965  51.304  1.00  0.63           C  
ATOM   1003  CH2 TRP B 182     -15.737   9.026  50.471  1.00  0.63           C  
ATOM   1004  N   MET B 183     -12.394   1.682  50.192  1.00  0.67           N  
ATOM   1005  CA  MET B 183     -12.373   0.422  50.917  1.00  0.67           C  
ATOM   1006  C   MET B 183     -11.321   0.343  52.017  1.00  0.67           C  
ATOM   1007  O   MET B 183     -11.610  -0.111  53.121  1.00  0.67           O  
ATOM   1008  CB  MET B 183     -12.200  -0.764  49.941  1.00  0.67           C  
ATOM   1009  CG  MET B 183     -13.398  -0.938  48.985  1.00  0.67           C  
ATOM   1010  SD  MET B 183     -13.224  -2.322  47.815  1.00  0.67           S  
ATOM   1011  CE  MET B 183     -13.344  -3.675  49.023  1.00  0.67           C  
ATOM   1012  N   ALA B 184     -10.083   0.813  51.764  1.00  0.68           N  
ATOM   1013  CA  ALA B 184      -9.032   0.878  52.761  1.00  0.68           C  
ATOM   1014  C   ALA B 184      -9.322   1.882  53.875  1.00  0.68           C  
ATOM   1015  O   ALA B 184      -9.099   1.625  55.057  1.00  0.68           O  
ATOM   1016  CB  ALA B 184      -7.688   1.166  52.067  1.00  0.68           C  
ATOM   1017  N   SER B 185      -9.890   3.052  53.522  1.00  0.66           N  
ATOM   1018  CA  SER B 185     -10.359   4.043  54.478  1.00  0.66           C  
ATOM   1019  C   SER B 185     -11.446   3.515  55.383  1.00  0.66           C  
ATOM   1020  O   SER B 185     -11.419   3.780  56.577  1.00  0.66           O  
ATOM   1021  CB  SER B 185     -10.880   5.328  53.791  1.00  0.66           C  
ATOM   1022  OG  SER B 185      -9.789   6.007  53.173  1.00  0.66           O  
ATOM   1023  N   VAL B 186     -12.418   2.737  54.858  1.00  0.67           N  
ATOM   1024  CA  VAL B 186     -13.393   2.021  55.672  1.00  0.67           C  
ATOM   1025  C   VAL B 186     -12.789   0.884  56.506  1.00  0.67           C  
ATOM   1026  O   VAL B 186     -13.104   0.743  57.681  1.00  0.67           O  
ATOM   1027  CB  VAL B 186     -14.577   1.529  54.838  1.00  0.67           C  
ATOM   1028  CG1 VAL B 186     -15.596   0.746  55.694  1.00  0.67           C  
ATOM   1029  CG2 VAL B 186     -15.302   2.745  54.223  1.00  0.67           C  
ATOM   1030  N   SER B 187     -11.878   0.037  55.973  1.00  0.67           N  
ATOM   1031  CA  SER B 187     -11.301  -1.077  56.741  1.00  0.67           C  
ATOM   1032  C   SER B 187     -10.494  -0.649  57.955  1.00  0.67           C  
ATOM   1033  O   SER B 187     -10.540  -1.273  59.016  1.00  0.67           O  
ATOM   1034  CB  SER B 187     -10.489  -2.093  55.887  1.00  0.67           C  
ATOM   1035  OG  SER B 187      -9.273  -1.552  55.372  1.00  0.67           O  
ATOM   1036  N   ALA B 188      -9.787   0.486  57.846  1.00  0.64           N  
ATOM   1037  CA  ALA B 188      -9.068   1.111  58.929  1.00  0.64           C  
ATOM   1038  C   ALA B 188      -9.951   1.646  60.072  1.00  0.64           C  
ATOM   1039  O   ALA B 188      -9.469   1.921  61.171  1.00  0.64           O  
ATOM   1040  CB  ALA B 188      -8.223   2.241  58.313  1.00  0.64           C  
ATOM   1041  N   THR B 189     -11.289   1.762  59.892  1.00  0.59           N  
ATOM   1042  CA  THR B 189     -12.155   2.336  60.921  1.00  0.59           C  
ATOM   1043  C   THR B 189     -12.675   1.319  61.904  1.00  0.59           C  
ATOM   1044  O   THR B 189     -13.368   1.670  62.859  1.00  0.59           O  
ATOM   1045  CB  THR B 189     -13.392   3.055  60.420  1.00  0.59           C  
ATOM   1046  OG1 THR B 189     -14.337   2.190  59.803  1.00  0.59           O  
ATOM   1047  CG2 THR B 189     -12.980   4.069  59.369  1.00  0.59           C  
ATOM   1048  N   LEU B 190     -12.313   0.034  61.738  1.00  0.60           N  
ATOM   1049  CA  LEU B 190     -12.671  -1.018  62.666  1.00  0.60           C  
ATOM   1050  C   LEU B 190     -12.109  -0.758  64.057  1.00  0.60           C  
ATOM   1051  O   LEU B 190     -12.744  -1.027  65.071  1.00  0.60           O  
ATOM   1052  CB  LEU B 190     -12.237  -2.400  62.124  1.00  0.60           C  
ATOM   1053  CG  LEU B 190     -12.701  -3.612  62.965  1.00  0.60           C  
ATOM   1054  CD1 LEU B 190     -14.233  -3.698  63.088  1.00  0.60           C  
ATOM   1055  CD2 LEU B 190     -12.136  -4.912  62.371  1.00  0.60           C  
ATOM   1056  N   VAL B 191     -10.912  -0.148  64.138  1.00  0.59           N  
ATOM   1057  CA  VAL B 191     -10.326   0.303  65.388  1.00  0.59           C  
ATOM   1058  C   VAL B 191     -11.179   1.347  66.134  1.00  0.59           C  
ATOM   1059  O   VAL B 191     -11.461   1.131  67.317  1.00  0.59           O  
ATOM   1060  CB  VAL B 191      -8.902   0.778  65.127  1.00  0.59           C  
ATOM   1061  CG1 VAL B 191      -8.314   1.488  66.357  1.00  0.59           C  
ATOM   1062  CG2 VAL B 191      -8.044  -0.442  64.745  1.00  0.59           C  
ATOM   1063  N   PRO B 192     -11.691   2.435  65.538  1.00  0.53           N  
ATOM   1064  CA  PRO B 192     -12.690   3.279  66.177  1.00  0.53           C  
ATOM   1065  C   PRO B 192     -13.974   2.566  66.480  1.00  0.53           C  
ATOM   1066  O   PRO B 192     -14.547   2.800  67.532  1.00  0.53           O  
ATOM   1067  CB  PRO B 192     -12.977   4.412  65.184  1.00  0.53           C  
ATOM   1068  CG  PRO B 192     -11.758   4.459  64.267  1.00  0.53           C  
ATOM   1069  CD  PRO B 192     -10.988   3.158  64.485  1.00  0.53           C  
ATOM   1070  N   PHE B 193     -14.461   1.700  65.581  1.00  0.57           N  
ATOM   1071  CA  PHE B 193     -15.711   0.993  65.767  1.00  0.57           C  
ATOM   1072  C   PHE B 193     -15.688   0.127  67.031  1.00  0.57           C  
ATOM   1073  O   PHE B 193     -16.621   0.140  67.827  1.00  0.57           O  
ATOM   1074  CB  PHE B 193     -16.000   0.165  64.485  1.00  0.57           C  
ATOM   1075  CG  PHE B 193     -17.439  -0.259  64.422  1.00  0.57           C  
ATOM   1076  CD1 PHE B 193     -17.846  -1.477  64.987  1.00  0.57           C  
ATOM   1077  CD2 PHE B 193     -18.403   0.576  63.834  1.00  0.57           C  
ATOM   1078  CE1 PHE B 193     -19.197  -1.848  64.984  1.00  0.57           C  
ATOM   1079  CE2 PHE B 193     -19.755   0.207  63.821  1.00  0.57           C  
ATOM   1080  CZ  PHE B 193     -20.152  -1.005  64.400  1.00  0.57           C  
ATOM   1081  N   THR B 194     -14.580  -0.598  67.266  1.00  0.58           N  
ATOM   1082  CA  THR B 194     -14.318  -1.325  68.504  1.00  0.58           C  
ATOM   1083  C   THR B 194     -14.076  -0.488  69.752  1.00  0.58           C  
ATOM   1084  O   THR B 194     -14.648  -0.774  70.799  1.00  0.58           O  
ATOM   1085  CB  THR B 194     -13.103  -2.235  68.357  1.00  0.58           C  
ATOM   1086  OG1 THR B 194     -13.306  -3.141  67.286  1.00  0.58           O  
ATOM   1087  CG2 THR B 194     -12.854  -3.105  69.600  1.00  0.58           C  
ATOM   1088  N   ALA B 195     -13.209   0.553  69.726  1.00  0.60           N  
ATOM   1089  CA  ALA B 195     -12.763   1.151  70.980  1.00  0.60           C  
ATOM   1090  C   ALA B 195     -13.489   2.434  71.342  1.00  0.60           C  
ATOM   1091  O   ALA B 195     -13.295   2.973  72.427  1.00  0.60           O  
ATOM   1092  CB  ALA B 195     -11.238   1.407  70.954  1.00  0.60           C  
ATOM   1093  N   VAL B 196     -14.370   2.956  70.476  1.00  0.59           N  
ATOM   1094  CA  VAL B 196     -15.114   4.173  70.745  1.00  0.59           C  
ATOM   1095  C   VAL B 196     -16.361   3.860  71.541  1.00  0.59           C  
ATOM   1096  O   VAL B 196     -17.185   3.031  71.166  1.00  0.59           O  
ATOM   1097  CB  VAL B 196     -15.430   4.943  69.475  1.00  0.59           C  
ATOM   1098  CG1 VAL B 196     -16.417   6.085  69.715  1.00  0.59           C  
ATOM   1099  CG2 VAL B 196     -14.119   5.496  68.888  1.00  0.59           C  
ATOM   1100  N   HIS B 197     -16.533   4.518  72.696  1.00  0.55           N  
ATOM   1101  CA  HIS B 197     -17.634   4.209  73.576  1.00  0.55           C  
ATOM   1102  C   HIS B 197     -18.049   5.420  74.377  1.00  0.55           C  
ATOM   1103  O   HIS B 197     -17.461   6.496  74.281  1.00  0.55           O  
ATOM   1104  CB  HIS B 197     -17.303   3.027  74.519  1.00  0.55           C  
ATOM   1105  CG  HIS B 197     -16.237   3.321  75.531  1.00  0.55           C  
ATOM   1106  ND1 HIS B 197     -16.604   3.841  76.757  1.00  0.55           N  
ATOM   1107  CD2 HIS B 197     -14.895   3.138  75.480  1.00  0.55           C  
ATOM   1108  CE1 HIS B 197     -15.479   3.961  77.429  1.00  0.55           C  
ATOM   1109  NE2 HIS B 197     -14.413   3.551  76.704  1.00  0.55           N  
ATOM   1110  N   LEU B 198     -19.126   5.267  75.168  1.00  0.54           N  
ATOM   1111  CA  LEU B 198     -19.665   6.319  75.993  1.00  0.54           C  
ATOM   1112  C   LEU B 198     -19.529   5.988  77.470  1.00  0.54           C  
ATOM   1113  O   LEU B 198     -20.049   4.980  77.945  1.00  0.54           O  
ATOM   1114  CB  LEU B 198     -21.171   6.517  75.693  1.00  0.54           C  
ATOM   1115  CG  LEU B 198     -21.766   7.755  76.392  1.00  0.54           C  
ATOM   1116  CD1 LEU B 198     -21.228   9.034  75.750  1.00  0.54           C  
ATOM   1117  CD2 LEU B 198     -23.298   7.755  76.404  1.00  0.54           C  
ATOM   1118  N   GLN B 199     -18.864   6.866  78.245  1.00  0.50           N  
ATOM   1119  CA  GLN B 199     -18.680   6.691  79.676  1.00  0.50           C  
ATOM   1120  C   GLN B 199     -19.232   7.866  80.459  1.00  0.50           C  
ATOM   1121  O   GLN B 199     -19.084   9.032  80.082  1.00  0.50           O  
ATOM   1122  CB  GLN B 199     -17.173   6.509  79.983  1.00  0.50           C  
ATOM   1123  CG  GLN B 199     -16.697   6.577  81.458  1.00  0.50           C  
ATOM   1124  CD  GLN B 199     -17.200   5.419  82.320  1.00  0.50           C  
ATOM   1125  OE1 GLN B 199     -16.998   4.246  82.016  1.00  0.50           O  
ATOM   1126  NE2 GLN B 199     -17.850   5.742  83.461  1.00  0.50           N  
ATOM   1127  N   HIS B 200     -19.890   7.595  81.603  1.00  0.44           N  
ATOM   1128  CA  HIS B 200     -20.291   8.609  82.566  1.00  0.44           C  
ATOM   1129  C   HIS B 200     -19.085   9.189  83.277  1.00  0.44           C  
ATOM   1130  O   HIS B 200     -18.339   8.457  83.925  1.00  0.44           O  
ATOM   1131  CB  HIS B 200     -21.191   8.035  83.686  1.00  0.44           C  
ATOM   1132  CG  HIS B 200     -22.363   7.255  83.194  1.00  0.44           C  
ATOM   1133  ND1 HIS B 200     -23.535   7.895  82.842  1.00  0.44           N  
ATOM   1134  CD2 HIS B 200     -22.510   5.909  83.096  1.00  0.44           C  
ATOM   1135  CE1 HIS B 200     -24.374   6.924  82.542  1.00  0.44           C  
ATOM   1136  NE2 HIS B 200     -23.805   5.702  82.678  1.00  0.44           N  
ATOM   1137  N   THR B 201     -18.834  10.497  83.178  1.00  0.41           N  
ATOM   1138  CA  THR B 201     -17.675  11.068  83.848  1.00  0.41           C  
ATOM   1139  C   THR B 201     -17.982  12.509  84.201  1.00  0.41           C  
ATOM   1140  O   THR B 201     -18.590  13.225  83.408  1.00  0.41           O  
ATOM   1141  CB  THR B 201     -16.403  10.888  83.022  1.00  0.41           C  
ATOM   1142  OG1 THR B 201     -15.260  11.376  83.694  1.00  0.41           O  
ATOM   1143  CG2 THR B 201     -16.500  11.559  81.651  1.00  0.41           C  
ATOM   1144  N   ASP B 202     -17.647  12.942  85.434  1.00  0.43           N  
ATOM   1145  CA  ASP B 202     -17.761  14.282  85.990  1.00  0.43           C  
ATOM   1146  C   ASP B 202     -18.964  15.136  85.553  1.00  0.43           C  
ATOM   1147  O   ASP B 202     -18.835  16.242  85.034  1.00  0.43           O  
ATOM   1148  CB  ASP B 202     -16.381  14.965  85.871  1.00  0.43           C  
ATOM   1149  CG  ASP B 202     -15.374  14.144  86.663  1.00  0.43           C  
ATOM   1150  OD1 ASP B 202     -15.695  13.795  87.831  1.00  0.43           O  
ATOM   1151  OD2 ASP B 202     -14.296  13.824  86.103  1.00  0.43           O  
ATOM   1152  N   GLU B 203     -20.180  14.576  85.767  1.00  0.45           N  
ATOM   1153  CA  GLU B 203     -21.502  15.177  85.592  1.00  0.45           C  
ATOM   1154  C   GLU B 203     -21.990  15.226  84.145  1.00  0.45           C  
ATOM   1155  O   GLU B 203     -23.058  15.754  83.833  1.00  0.45           O  
ATOM   1156  CB  GLU B 203     -21.701  16.518  86.352  1.00  0.45           C  
ATOM   1157  CG  GLU B 203     -21.440  16.374  87.876  1.00  0.45           C  
ATOM   1158  CD  GLU B 203     -21.621  17.657  88.689  1.00  0.45           C  
ATOM   1159  OE1 GLU B 203     -21.918  18.728  88.105  1.00  0.45           O  
ATOM   1160  OE2 GLU B 203     -21.468  17.546  89.935  1.00  0.45           O  
ATOM   1161  N   ALA B 204     -21.275  14.568  83.218  1.00  0.53           N  
ATOM   1162  CA  ALA B 204     -21.648  14.490  81.826  1.00  0.53           C  
ATOM   1163  C   ALA B 204     -21.340  13.110  81.259  1.00  0.53           C  
ATOM   1164  O   ALA B 204     -20.936  12.183  81.962  1.00  0.53           O  
ATOM   1165  CB  ALA B 204     -20.979  15.630  81.028  1.00  0.53           C  
ATOM   1166  N   CYS B 205     -21.582  12.889  79.957  1.00  0.55           N  
ATOM   1167  CA  CYS B 205     -21.230  11.642  79.310  1.00  0.55           C  
ATOM   1168  C   CYS B 205     -20.240  11.987  78.235  1.00  0.55           C  
ATOM   1169  O   CYS B 205     -20.492  12.874  77.420  1.00  0.55           O  
ATOM   1170  CB  CYS B 205     -22.419  10.890  78.661  1.00  0.55           C  
ATOM   1171  SG  CYS B 205     -23.728  10.480  79.855  1.00  0.55           S  
ATOM   1172  N   PHE B 206     -19.084  11.309  78.218  1.00  0.48           N  
ATOM   1173  CA  PHE B 206     -18.026  11.602  77.276  1.00  0.48           C  
ATOM   1174  C   PHE B 206     -17.985  10.461  76.293  1.00  0.48           C  
ATOM   1175  O   PHE B 206     -17.877   9.296  76.673  1.00  0.48           O  
ATOM   1176  CB  PHE B 206     -16.610  11.680  77.923  1.00  0.48           C  
ATOM   1177  CG  PHE B 206     -16.201  12.965  78.598  1.00  0.48           C  
ATOM   1178  CD1 PHE B 206     -17.005  14.113  78.723  1.00  0.48           C  
ATOM   1179  CD2 PHE B 206     -14.894  13.001  79.123  1.00  0.48           C  
ATOM   1180  CE1 PHE B 206     -16.523  15.248  79.393  1.00  0.48           C  
ATOM   1181  CE2 PHE B 206     -14.416  14.125  79.804  1.00  0.48           C  
ATOM   1182  CZ  PHE B 206     -15.235  15.250  79.943  1.00  0.48           C  
ATOM   1183  N   CYS B 207     -18.071  10.790  74.993  1.00  0.56           N  
ATOM   1184  CA  CYS B 207     -17.840   9.875  73.897  1.00  0.56           C  
ATOM   1185  C   CYS B 207     -16.374   9.990  73.512  1.00  0.56           C  
ATOM   1186  O   CYS B 207     -15.891  11.075  73.193  1.00  0.56           O  
ATOM   1187  CB  CYS B 207     -18.763  10.258  72.706  1.00  0.56           C  
ATOM   1188  SG  CYS B 207     -18.420   9.431  71.123  1.00  0.56           S  
ATOM   1189  N   PHE B 208     -15.621   8.879  73.564  1.00  0.48           N  
ATOM   1190  CA  PHE B 208     -14.198   8.888  73.283  1.00  0.48           C  
ATOM   1191  C   PHE B 208     -13.767   7.485  72.934  1.00  0.48           C  
ATOM   1192  O   PHE B 208     -14.557   6.548  72.962  1.00  0.48           O  
ATOM   1193  CB  PHE B 208     -13.294   9.477  74.418  1.00  0.48           C  
ATOM   1194  CG  PHE B 208     -13.439   8.731  75.718  1.00  0.48           C  
ATOM   1195  CD1 PHE B 208     -14.528   9.026  76.534  1.00  0.48           C  
ATOM   1196  CD2 PHE B 208     -12.546   7.724  76.122  1.00  0.48           C  
ATOM   1197  CE1 PHE B 208     -14.766   8.314  77.707  1.00  0.48           C  
ATOM   1198  CE2 PHE B 208     -12.768   7.006  77.306  1.00  0.48           C  
ATOM   1199  CZ  PHE B 208     -13.889   7.295  78.097  1.00  0.48           C  
ATOM   1200  N   ALA B 209     -12.493   7.308  72.565  1.00  0.52           N  
ATOM   1201  CA  ALA B 209     -11.939   6.024  72.232  1.00  0.52           C  
ATOM   1202  C   ALA B 209     -11.136   5.496  73.423  1.00  0.52           C  
ATOM   1203  O   ALA B 209     -10.298   6.221  73.958  1.00  0.52           O  
ATOM   1204  CB  ALA B 209     -11.098   6.220  70.952  1.00  0.52           C  
ATOM   1205  N   ASP B 210     -11.356   4.237  73.891  1.00  0.46           N  
ATOM   1206  CA  ASP B 210     -10.547   3.619  74.942  1.00  0.46           C  
ATOM   1207  C   ASP B 210      -9.167   3.242  74.406  1.00  0.46           C  
ATOM   1208  O   ASP B 210      -8.866   2.107  74.041  1.00  0.46           O  
ATOM   1209  CB  ASP B 210     -11.199   2.391  75.644  1.00  0.46           C  
ATOM   1210  CG  ASP B 210     -10.641   2.193  77.056  1.00  0.46           C  
ATOM   1211  OD1 ASP B 210     -11.028   1.192  77.705  1.00  0.46           O  
ATOM   1212  OD2 ASP B 210      -9.840   3.048  77.529  1.00  0.46           O  
ATOM   1213  N   VAL B 211      -8.306   4.255  74.274  1.00  0.33           N  
ATOM   1214  CA  VAL B 211      -7.032   4.159  73.599  1.00  0.33           C  
ATOM   1215  C   VAL B 211      -5.922   4.499  74.563  1.00  0.33           C  
ATOM   1216  O   VAL B 211      -4.827   4.904  74.189  1.00  0.33           O  
ATOM   1217  CB  VAL B 211      -6.977   5.045  72.359  1.00  0.33           C  
ATOM   1218  CG1 VAL B 211      -8.118   4.618  71.413  1.00  0.33           C  
ATOM   1219  CG2 VAL B 211      -7.053   6.549  72.708  1.00  0.33           C  
ATOM   1220  N   ARG B 212      -6.158   4.357  75.875  1.00  0.26           N  
ATOM   1221  CA  ARG B 212      -5.233   4.776  76.909  1.00  0.26           C  
ATOM   1222  C   ARG B 212      -3.884   4.070  76.880  1.00  0.26           C  
ATOM   1223  O   ARG B 212      -2.841   4.688  77.097  1.00  0.26           O  
ATOM   1224  CB  ARG B 212      -5.908   4.589  78.292  1.00  0.26           C  
ATOM   1225  CG  ARG B 212      -5.008   4.865  79.520  1.00  0.26           C  
ATOM   1226  CD  ARG B 212      -5.636   4.543  80.889  1.00  0.26           C  
ATOM   1227  NE  ARG B 212      -5.970   3.069  80.938  1.00  0.26           N  
ATOM   1228  CZ  ARG B 212      -7.191   2.527  80.750  1.00  0.26           C  
ATOM   1229  NH1 ARG B 212      -7.321   1.207  80.803  1.00  0.26           N  
ATOM   1230  NH2 ARG B 212      -8.260   3.228  80.415  1.00  0.26           N  
ATOM   1231  N   GLU B 213      -3.881   2.753  76.621  1.00  0.30           N  
ATOM   1232  CA  GLU B 213      -2.711   1.916  76.755  1.00  0.30           C  
ATOM   1233  C   GLU B 213      -2.076   1.560  75.421  1.00  0.30           C  
ATOM   1234  O   GLU B 213      -1.044   0.896  75.369  1.00  0.30           O  
ATOM   1235  CB  GLU B 213      -3.133   0.655  77.539  1.00  0.30           C  
ATOM   1236  CG  GLU B 213      -3.566   1.037  78.973  1.00  0.30           C  
ATOM   1237  CD  GLU B 213      -4.067  -0.102  79.842  1.00  0.30           C  
ATOM   1238  OE1 GLU B 213      -3.761  -1.291  79.595  1.00  0.30           O  
ATOM   1239  OE2 GLU B 213      -4.773   0.296  80.818  1.00  0.30           O  
ATOM   1240  N   VAL B 214      -2.632   2.045  74.294  1.00  0.22           N  
ATOM   1241  CA  VAL B 214      -2.119   1.760  72.963  1.00  0.22           C  
ATOM   1242  C   VAL B 214      -2.140   3.026  72.139  1.00  0.22           C  
ATOM   1243  O   VAL B 214      -3.051   3.841  72.221  1.00  0.22           O  
ATOM   1244  CB  VAL B 214      -2.888   0.697  72.172  1.00  0.22           C  
ATOM   1245  CG1 VAL B 214      -2.481  -0.709  72.644  1.00  0.22           C  
ATOM   1246  CG2 VAL B 214      -4.411   0.895  72.286  1.00  0.22           C  
ATOM   1247  N   GLN B 215      -1.119   3.241  71.292  1.00  0.21           N  
ATOM   1248  CA  GLN B 215      -1.150   4.334  70.342  1.00  0.21           C  
ATOM   1249  C   GLN B 215      -1.692   3.775  69.037  1.00  0.21           C  
ATOM   1250  O   GLN B 215      -1.234   2.732  68.575  1.00  0.21           O  
ATOM   1251  CB  GLN B 215       0.258   4.946  70.128  1.00  0.21           C  
ATOM   1252  CG  GLN B 215       0.976   5.383  71.435  1.00  0.21           C  
ATOM   1253  CD  GLN B 215       0.315   6.563  72.153  1.00  0.21           C  
ATOM   1254  OE1 GLN B 215       0.365   7.712  71.709  1.00  0.21           O  
ATOM   1255  NE2 GLN B 215      -0.278   6.314  73.344  1.00  0.21           N  
ATOM   1256  N   TRP B 216      -2.692   4.427  68.413  1.00  0.23           N  
ATOM   1257  CA  TRP B 216      -3.250   3.941  67.165  1.00  0.23           C  
ATOM   1258  C   TRP B 216      -2.729   4.804  66.046  1.00  0.23           C  
ATOM   1259  O   TRP B 216      -2.443   5.986  66.214  1.00  0.23           O  
ATOM   1260  CB  TRP B 216      -4.797   3.901  67.140  1.00  0.23           C  
ATOM   1261  CG  TRP B 216      -5.391   2.922  68.141  1.00  0.23           C  
ATOM   1262  CD1 TRP B 216      -5.900   3.223  69.367  1.00  0.23           C  
ATOM   1263  CD2 TRP B 216      -5.532   1.492  67.990  1.00  0.23           C  
ATOM   1264  NE1 TRP B 216      -6.411   2.093  69.968  1.00  0.23           N  
ATOM   1265  CE2 TRP B 216      -6.201   1.022  69.142  1.00  0.23           C  
ATOM   1266  CE3 TRP B 216      -5.169   0.614  66.971  1.00  0.23           C  
ATOM   1267  CZ2 TRP B 216      -6.526  -0.319  69.292  1.00  0.23           C  
ATOM   1268  CZ3 TRP B 216      -5.498  -0.744  67.122  1.00  0.23           C  
ATOM   1269  CH2 TRP B 216      -6.171  -1.205  68.265  1.00  0.23           C  
ATOM   1270  N   LEU B 217      -2.517   4.199  64.869  1.00  0.38           N  
ATOM   1271  CA  LEU B 217      -1.971   4.890  63.728  1.00  0.38           C  
ATOM   1272  C   LEU B 217      -2.863   5.996  63.191  1.00  0.38           C  
ATOM   1273  O   LEU B 217      -4.057   5.805  62.997  1.00  0.38           O  
ATOM   1274  CB  LEU B 217      -1.670   3.874  62.600  1.00  0.38           C  
ATOM   1275  CG  LEU B 217      -0.524   2.898  62.942  1.00  0.38           C  
ATOM   1276  CD1 LEU B 217      -0.438   1.767  61.906  1.00  0.38           C  
ATOM   1277  CD2 LEU B 217       0.826   3.626  63.054  1.00  0.38           C  
ATOM   1278  N   GLU B 218      -2.271   7.174  62.913  1.00  0.46           N  
ATOM   1279  CA  GLU B 218      -2.956   8.205  62.157  1.00  0.46           C  
ATOM   1280  C   GLU B 218      -1.978   9.096  61.429  1.00  0.46           C  
ATOM   1281  O   GLU B 218      -2.214   9.485  60.290  1.00  0.46           O  
ATOM   1282  CB  GLU B 218      -3.833   9.073  63.090  1.00  0.46           C  
ATOM   1283  CG  GLU B 218      -3.073   9.797  64.231  1.00  0.46           C  
ATOM   1284  CD  GLU B 218      -4.017  10.411  65.260  1.00  0.46           C  
ATOM   1285  OE1 GLU B 218      -5.258  10.325  65.075  1.00  0.46           O  
ATOM   1286  OE2 GLU B 218      -3.473  10.944  66.260  1.00  0.46           O  
ATOM   1287  N   VAL B 219      -0.781   9.337  62.008  1.00  0.45           N  
ATOM   1288  CA  VAL B 219       0.288  10.108  61.394  1.00  0.45           C  
ATOM   1289  C   VAL B 219       0.792   9.465  60.109  1.00  0.45           C  
ATOM   1290  O   VAL B 219       0.931  10.108  59.071  1.00  0.45           O  
ATOM   1291  CB  VAL B 219       1.429  10.284  62.395  1.00  0.45           C  
ATOM   1292  CG1 VAL B 219       2.618  11.052  61.786  1.00  0.45           C  
ATOM   1293  CG2 VAL B 219       0.903  11.051  63.625  1.00  0.45           C  
ATOM   1294  N   THR B 220       1.032   8.144  60.132  1.00  0.55           N  
ATOM   1295  CA  THR B 220       1.457   7.352  58.989  1.00  0.55           C  
ATOM   1296  C   THR B 220       0.499   7.331  57.815  1.00  0.55           C  
ATOM   1297  O   THR B 220       0.878   7.709  56.710  1.00  0.55           O  
ATOM   1298  CB  THR B 220       1.704   5.908  59.402  1.00  0.55           C  
ATOM   1299  OG1 THR B 220       2.559   5.890  60.531  1.00  0.55           O  
ATOM   1300  CG2 THR B 220       2.397   5.104  58.295  1.00  0.55           C  
ATOM   1301  N   LEU B 221      -0.777   6.925  58.017  1.00  0.50           N  
ATOM   1302  CA  LEU B 221      -1.782   6.895  56.964  1.00  0.50           C  
ATOM   1303  C   LEU B 221      -2.260   8.278  56.567  1.00  0.50           C  
ATOM   1304  O   LEU B 221      -2.403   8.574  55.388  1.00  0.50           O  
ATOM   1305  CB  LEU B 221      -3.014   6.047  57.381  1.00  0.50           C  
ATOM   1306  CG  LEU B 221      -2.756   4.529  57.514  1.00  0.50           C  
ATOM   1307  CD1 LEU B 221      -3.994   3.844  58.116  1.00  0.50           C  
ATOM   1308  CD2 LEU B 221      -2.403   3.870  56.169  1.00  0.50           C  
ATOM   1309  N   GLY B 222      -2.518   9.175  57.534  1.00  0.58           N  
ATOM   1310  CA  GLY B 222      -3.054  10.503  57.276  1.00  0.58           C  
ATOM   1311  C   GLY B 222      -2.084  11.509  56.726  1.00  0.58           C  
ATOM   1312  O   GLY B 222      -2.484  12.396  55.982  1.00  0.58           O  
ATOM   1313  N   PHE B 223      -0.783  11.428  57.057  1.00  0.49           N  
ATOM   1314  CA  PHE B 223       0.140  12.469  56.640  1.00  0.49           C  
ATOM   1315  C   PHE B 223       1.336  11.852  55.929  1.00  0.49           C  
ATOM   1316  O   PHE B 223       1.535  12.113  54.743  1.00  0.49           O  
ATOM   1317  CB  PHE B 223       0.557  13.397  57.823  1.00  0.49           C  
ATOM   1318  CG  PHE B 223      -0.668  14.089  58.395  1.00  0.49           C  
ATOM   1319  CD1 PHE B 223      -1.224  15.214  57.757  1.00  0.49           C  
ATOM   1320  CD2 PHE B 223      -1.302  13.601  59.554  1.00  0.49           C  
ATOM   1321  CE1 PHE B 223      -2.379  15.833  58.261  1.00  0.49           C  
ATOM   1322  CE2 PHE B 223      -2.453  14.218  60.064  1.00  0.49           C  
ATOM   1323  CZ  PHE B 223      -2.987  15.339  59.420  1.00  0.49           C  
ATOM   1324  N   ILE B 224       2.194  11.037  56.565  1.00  0.58           N  
ATOM   1325  CA  ILE B 224       3.485  10.618  56.003  1.00  0.58           C  
ATOM   1326  C   ILE B 224       3.437   9.844  54.690  1.00  0.58           C  
ATOM   1327  O   ILE B 224       4.093  10.225  53.721  1.00  0.58           O  
ATOM   1328  CB  ILE B 224       4.305   9.858  57.050  1.00  0.58           C  
ATOM   1329  CG1 ILE B 224       4.711  10.857  58.162  1.00  0.58           C  
ATOM   1330  CG2 ILE B 224       5.553   9.174  56.430  1.00  0.58           C  
ATOM   1331  CD1 ILE B 224       5.338  10.198  59.394  1.00  0.58           C  
ATOM   1332  N   VAL B 225       2.636   8.766  54.589  1.00  0.65           N  
ATOM   1333  CA  VAL B 225       2.483   8.004  53.354  1.00  0.65           C  
ATOM   1334  C   VAL B 225       1.852   8.790  52.201  1.00  0.65           C  
ATOM   1335  O   VAL B 225       2.408   8.735  51.100  1.00  0.65           O  
ATOM   1336  CB  VAL B 225       1.771   6.677  53.614  1.00  0.65           C  
ATOM   1337  CG1 VAL B 225       1.550   5.871  52.316  1.00  0.65           C  
ATOM   1338  CG2 VAL B 225       2.634   5.856  54.595  1.00  0.65           C  
ATOM   1339  N   PRO B 226       0.772   9.570  52.327  1.00  0.64           N  
ATOM   1340  CA  PRO B 226       0.278  10.379  51.220  1.00  0.64           C  
ATOM   1341  C   PRO B 226       1.205  11.529  50.855  1.00  0.64           C  
ATOM   1342  O   PRO B 226       1.321  11.829  49.670  1.00  0.64           O  
ATOM   1343  CB  PRO B 226      -1.118  10.835  51.680  1.00  0.64           C  
ATOM   1344  CG  PRO B 226      -1.105  10.711  53.202  1.00  0.64           C  
ATOM   1345  CD  PRO B 226      -0.203   9.503  53.419  1.00  0.64           C  
ATOM   1346  N   PHE B 227       1.899  12.176  51.818  1.00  0.58           N  
ATOM   1347  CA  PHE B 227       2.895  13.208  51.555  1.00  0.58           C  
ATOM   1348  C   PHE B 227       4.063  12.686  50.725  1.00  0.58           C  
ATOM   1349  O   PHE B 227       4.490  13.328  49.767  1.00  0.58           O  
ATOM   1350  CB  PHE B 227       3.401  13.776  52.913  1.00  0.58           C  
ATOM   1351  CG  PHE B 227       4.445  14.862  52.789  1.00  0.58           C  
ATOM   1352  CD1 PHE B 227       5.802  14.540  52.961  1.00  0.58           C  
ATOM   1353  CD2 PHE B 227       4.094  16.197  52.526  1.00  0.58           C  
ATOM   1354  CE1 PHE B 227       6.790  15.528  52.885  1.00  0.58           C  
ATOM   1355  CE2 PHE B 227       5.081  17.192  52.452  1.00  0.58           C  
ATOM   1356  CZ  PHE B 227       6.429  16.857  52.634  1.00  0.58           C  
ATOM   1357  N   ALA B 228       4.574  11.477  51.038  1.00  0.70           N  
ATOM   1358  CA  ALA B 228       5.607  10.825  50.264  1.00  0.70           C  
ATOM   1359  C   ALA B 228       5.207  10.585  48.814  1.00  0.70           C  
ATOM   1360  O   ALA B 228       5.957  10.913  47.901  1.00  0.70           O  
ATOM   1361  CB  ALA B 228       5.972   9.492  50.944  1.00  0.70           C  
ATOM   1362  N   ILE B 229       3.988  10.078  48.546  1.00  0.66           N  
ATOM   1363  CA  ILE B 229       3.470   9.962  47.191  1.00  0.66           C  
ATOM   1364  C   ILE B 229       3.249  11.316  46.499  1.00  0.66           C  
ATOM   1365  O   ILE B 229       3.680  11.505  45.363  1.00  0.66           O  
ATOM   1366  CB  ILE B 229       2.202   9.112  47.153  1.00  0.66           C  
ATOM   1367  CG1 ILE B 229       2.429   7.717  47.796  1.00  0.66           C  
ATOM   1368  CG2 ILE B 229       1.727   8.968  45.684  1.00  0.66           C  
ATOM   1369  CD1 ILE B 229       1.132   6.953  48.104  1.00  0.66           C  
ATOM   1370  N   ILE B 230       2.636  12.329  47.165  1.00  0.66           N  
ATOM   1371  CA  ILE B 230       2.445  13.668  46.597  1.00  0.66           C  
ATOM   1372  C   ILE B 230       3.760  14.350  46.254  1.00  0.66           C  
ATOM   1373  O   ILE B 230       3.927  14.907  45.167  1.00  0.66           O  
ATOM   1374  CB  ILE B 230       1.598  14.564  47.516  1.00  0.66           C  
ATOM   1375  CG1 ILE B 230       0.141  14.047  47.603  1.00  0.66           C  
ATOM   1376  CG2 ILE B 230       1.601  16.041  47.048  1.00  0.66           C  
ATOM   1377  CD1 ILE B 230      -0.674  14.696  48.730  1.00  0.66           C  
ATOM   1378  N   GLY B 231       4.756  14.269  47.157  1.00  0.67           N  
ATOM   1379  CA  GLY B 231       6.077  14.829  46.936  1.00  0.67           C  
ATOM   1380  C   GLY B 231       6.868  14.081  45.905  1.00  0.67           C  
ATOM   1381  O   GLY B 231       7.576  14.688  45.110  1.00  0.67           O  
ATOM   1382  N   LEU B 232       6.756  12.739  45.850  1.00  0.66           N  
ATOM   1383  CA  LEU B 232       7.394  11.939  44.822  1.00  0.66           C  
ATOM   1384  C   LEU B 232       6.864  12.225  43.426  1.00  0.66           C  
ATOM   1385  O   LEU B 232       7.643  12.413  42.492  1.00  0.66           O  
ATOM   1386  CB  LEU B 232       7.270  10.430  45.140  1.00  0.66           C  
ATOM   1387  CG  LEU B 232       7.974   9.475  44.151  1.00  0.66           C  
ATOM   1388  CD1 LEU B 232       9.490   9.725  44.078  1.00  0.66           C  
ATOM   1389  CD2 LEU B 232       7.681   8.019  44.542  1.00  0.66           C  
ATOM   1390  N   CYS B 233       5.528  12.336  43.248  1.00  0.70           N  
ATOM   1391  CA  CYS B 233       4.925  12.713  41.976  1.00  0.70           C  
ATOM   1392  C   CYS B 233       5.356  14.096  41.503  1.00  0.70           C  
ATOM   1393  O   CYS B 233       5.716  14.275  40.340  1.00  0.70           O  
ATOM   1394  CB  CYS B 233       3.374  12.652  42.036  1.00  0.70           C  
ATOM   1395  SG  CYS B 233       2.755  10.940  42.180  1.00  0.70           S  
ATOM   1396  N   TYR B 234       5.389  15.108  42.396  1.00  0.57           N  
ATOM   1397  CA  TYR B 234       5.942  16.418  42.071  1.00  0.57           C  
ATOM   1398  C   TYR B 234       7.445  16.428  41.800  1.00  0.57           C  
ATOM   1399  O   TYR B 234       7.885  17.054  40.836  1.00  0.57           O  
ATOM   1400  CB  TYR B 234       5.514  17.505  43.097  1.00  0.57           C  
ATOM   1401  CG  TYR B 234       4.019  17.768  43.054  1.00  0.57           C  
ATOM   1402  CD1 TYR B 234       3.231  17.623  41.892  1.00  0.57           C  
ATOM   1403  CD2 TYR B 234       3.368  18.117  44.247  1.00  0.57           C  
ATOM   1404  CE1 TYR B 234       1.832  17.638  41.966  1.00  0.57           C  
ATOM   1405  CE2 TYR B 234       1.971  18.207  44.307  1.00  0.57           C  
ATOM   1406  CZ  TYR B 234       1.206  17.916  43.178  1.00  0.57           C  
ATOM   1407  OH  TYR B 234      -0.195  17.885  43.258  1.00  0.57           O  
ATOM   1408  N   SER B 235       8.271  15.681  42.562  1.00  0.64           N  
ATOM   1409  CA  SER B 235       9.679  15.445  42.240  1.00  0.64           C  
ATOM   1410  C   SER B 235       9.888  14.810  40.871  1.00  0.64           C  
ATOM   1411  O   SER B 235      10.807  15.175  40.141  1.00  0.64           O  
ATOM   1412  CB  SER B 235      10.383  14.527  43.274  1.00  0.64           C  
ATOM   1413  OG  SER B 235      10.588  15.221  44.501  1.00  0.64           O  
ATOM   1414  N   LEU B 236       9.045  13.844  40.448  1.00  0.65           N  
ATOM   1415  CA  LEU B 236       9.046  13.366  39.072  1.00  0.65           C  
ATOM   1416  C   LEU B 236       8.649  14.404  38.027  1.00  0.65           C  
ATOM   1417  O   LEU B 236       9.365  14.564  37.043  1.00  0.65           O  
ATOM   1418  CB  LEU B 236       8.167  12.098  38.898  1.00  0.65           C  
ATOM   1419  CG  LEU B 236       8.699  10.848  39.634  1.00  0.65           C  
ATOM   1420  CD1 LEU B 236       7.724   9.668  39.514  1.00  0.65           C  
ATOM   1421  CD2 LEU B 236      10.081  10.419  39.119  1.00  0.65           C  
ATOM   1422  N   ILE B 237       7.554  15.175  38.225  1.00  0.59           N  
ATOM   1423  CA  ILE B 237       7.114  16.215  37.293  1.00  0.59           C  
ATOM   1424  C   ILE B 237       8.160  17.290  37.065  1.00  0.59           C  
ATOM   1425  O   ILE B 237       8.473  17.614  35.922  1.00  0.59           O  
ATOM   1426  CB  ILE B 237       5.795  16.853  37.752  1.00  0.59           C  
ATOM   1427  CG1 ILE B 237       4.649  15.837  37.546  1.00  0.59           C  
ATOM   1428  CG2 ILE B 237       5.486  18.172  36.992  1.00  0.59           C  
ATOM   1429  CD1 ILE B 237       3.327  16.224  38.217  1.00  0.59           C  
ATOM   1430  N   VAL B 238       8.787  17.833  38.130  1.00  0.60           N  
ATOM   1431  CA  VAL B 238       9.801  18.872  37.986  1.00  0.60           C  
ATOM   1432  C   VAL B 238      11.019  18.380  37.217  1.00  0.60           C  
ATOM   1433  O   VAL B 238      11.509  19.049  36.312  1.00  0.60           O  
ATOM   1434  CB  VAL B 238      10.168  19.495  39.330  1.00  0.60           C  
ATOM   1435  CG1 VAL B 238      11.320  20.514  39.188  1.00  0.60           C  
ATOM   1436  CG2 VAL B 238       8.911  20.208  39.873  1.00  0.60           C  
ATOM   1437  N   ARG B 239      11.494  17.148  37.485  1.00  0.57           N  
ATOM   1438  CA  ARG B 239      12.543  16.524  36.696  1.00  0.57           C  
ATOM   1439  C   ARG B 239      12.220  16.297  35.218  1.00  0.57           C  
ATOM   1440  O   ARG B 239      13.088  16.465  34.363  1.00  0.57           O  
ATOM   1441  CB  ARG B 239      13.009  15.192  37.323  1.00  0.57           C  
ATOM   1442  CG  ARG B 239      13.721  15.407  38.672  1.00  0.57           C  
ATOM   1443  CD  ARG B 239      14.579  14.231  39.148  1.00  0.57           C  
ATOM   1444  NE  ARG B 239      13.712  13.016  39.289  1.00  0.57           N  
ATOM   1445  CZ  ARG B 239      14.209  11.777  39.414  1.00  0.57           C  
ATOM   1446  NH1 ARG B 239      13.396  10.731  39.528  1.00  0.57           N  
ATOM   1447  NH2 ARG B 239      15.522  11.559  39.425  1.00  0.57           N  
ATOM   1448  N   VAL B 240      10.973  15.930  34.851  1.00  0.61           N  
ATOM   1449  CA  VAL B 240      10.557  15.803  33.453  1.00  0.61           C  
ATOM   1450  C   VAL B 240      10.684  17.118  32.689  1.00  0.61           C  
ATOM   1451  O   VAL B 240      11.157  17.134  31.546  1.00  0.61           O  
ATOM   1452  CB  VAL B 240       9.137  15.244  33.345  1.00  0.61           C  
ATOM   1453  CG1 VAL B 240       8.592  15.273  31.899  1.00  0.61           C  
ATOM   1454  CG2 VAL B 240       9.158  13.784  33.837  1.00  0.61           C  
ATOM   1455  N   LEU B 241      10.317  18.239  33.349  1.00  0.50           N  
ATOM   1456  CA  LEU B 241      10.362  19.597  32.838  1.00  0.50           C  
ATOM   1457  C   LEU B 241      11.779  20.181  32.763  1.00  0.50           C  
ATOM   1458  O   LEU B 241      12.022  21.152  32.049  1.00  0.50           O  
ATOM   1459  CB  LEU B 241       9.455  20.520  33.705  1.00  0.50           C  
ATOM   1460  CG  LEU B 241       7.961  20.109  33.772  1.00  0.50           C  
ATOM   1461  CD1 LEU B 241       7.185  21.023  34.736  1.00  0.50           C  
ATOM   1462  CD2 LEU B 241       7.258  20.057  32.404  1.00  0.50           C  
ATOM   1463  N   VAL B 242      12.778  19.592  33.450  1.00  0.40           N  
ATOM   1464  CA  VAL B 242      14.165  20.052  33.478  1.00  0.40           C  
ATOM   1465  C   VAL B 242      14.939  19.728  32.205  1.00  0.40           C  
ATOM   1466  O   VAL B 242      15.959  20.339  31.897  1.00  0.40           O  
ATOM   1467  CB  VAL B 242      14.866  19.535  34.743  1.00  0.40           C  
ATOM   1468  CG1 VAL B 242      16.408  19.466  34.645  1.00  0.40           C  
ATOM   1469  CG2 VAL B 242      14.466  20.475  35.898  1.00  0.40           C  
ATOM   1470  N   ARG B 243      14.449  18.814  31.346  1.00  0.25           N  
ATOM   1471  CA  ARG B 243      15.214  18.394  30.180  1.00  0.25           C  
ATOM   1472  C   ARG B 243      15.030  19.335  28.983  1.00  0.25           C  
ATOM   1473  O   ARG B 243      15.508  19.048  27.890  1.00  0.25           O  
ATOM   1474  CB  ARG B 243      14.754  16.985  29.711  1.00  0.25           C  
ATOM   1475  CG  ARG B 243      14.898  15.838  30.733  1.00  0.25           C  
ATOM   1476  CD  ARG B 243      14.403  14.489  30.189  1.00  0.25           C  
ATOM   1477  NE  ARG B 243      12.918  14.619  30.021  1.00  0.25           N  
ATOM   1478  CZ  ARG B 243      12.138  13.739  29.380  1.00  0.25           C  
ATOM   1479  NH1 ARG B 243      10.837  13.994  29.271  1.00  0.25           N  
ATOM   1480  NH2 ARG B 243      12.623  12.623  28.843  1.00  0.25           N  
ATOM   1481  N   ALA B 244      14.300  20.457  29.177  1.00  0.19           N  
ATOM   1482  CA  ALA B 244      14.041  21.525  28.219  1.00  0.19           C  
ATOM   1483  C   ALA B 244      13.047  21.167  27.115  1.00  0.19           C  
ATOM   1484  O   ALA B 244      12.752  21.959  26.223  1.00  0.19           O  
ATOM   1485  CB  ALA B 244      15.346  22.141  27.669  1.00  0.19           C  
ATOM   1486  N   HIS B 245      12.426  19.979  27.214  1.00  0.23           N  
ATOM   1487  CA  HIS B 245      11.403  19.512  26.299  1.00  0.23           C  
ATOM   1488  C   HIS B 245      10.043  19.764  26.909  1.00  0.23           C  
ATOM   1489  O   HIS B 245       9.620  19.053  27.818  1.00  0.23           O  
ATOM   1490  CB  HIS B 245      11.512  17.989  26.061  1.00  0.23           C  
ATOM   1491  CG  HIS B 245      12.803  17.598  25.427  1.00  0.23           C  
ATOM   1492  ND1 HIS B 245      12.948  17.749  24.067  1.00  0.23           N  
ATOM   1493  CD2 HIS B 245      13.954  17.135  25.977  1.00  0.23           C  
ATOM   1494  CE1 HIS B 245      14.186  17.381  23.812  1.00  0.23           C  
ATOM   1495  NE2 HIS B 245      14.842  17.000  24.934  1.00  0.23           N  
ATOM   1496  N   ARG B 246       9.316  20.793  26.436  1.00  0.26           N  
ATOM   1497  CA  ARG B 246       8.072  21.197  27.059  1.00  0.26           C  
ATOM   1498  C   ARG B 246       6.965  21.427  26.047  1.00  0.26           C  
ATOM   1499  O   ARG B 246       6.828  22.497  25.460  1.00  0.26           O  
ATOM   1500  CB  ARG B 246       8.306  22.496  27.874  1.00  0.26           C  
ATOM   1501  CG  ARG B 246       7.069  23.038  28.627  1.00  0.26           C  
ATOM   1502  CD  ARG B 246       7.387  24.278  29.468  1.00  0.26           C  
ATOM   1503  NE  ARG B 246       6.102  24.722  30.107  1.00  0.26           N  
ATOM   1504  CZ  ARG B 246       5.999  25.818  30.873  1.00  0.26           C  
ATOM   1505  NH1 ARG B 246       4.822  26.168  31.390  1.00  0.26           N  
ATOM   1506  NH2 ARG B 246       7.060  26.570  31.144  1.00  0.26           N  
ATOM   1507  N   HIS B 247       6.077  20.435  25.869  1.00  0.31           N  
ATOM   1508  CA  HIS B 247       4.829  20.631  25.165  1.00  0.31           C  
ATOM   1509  C   HIS B 247       3.768  19.899  25.954  1.00  0.31           C  
ATOM   1510  O   HIS B 247       3.765  18.679  26.023  1.00  0.31           O  
ATOM   1511  CB  HIS B 247       4.892  20.084  23.717  1.00  0.31           C  
ATOM   1512  CG  HIS B 247       3.688  20.347  22.854  1.00  0.31           C  
ATOM   1513  ND1 HIS B 247       3.671  19.758  21.612  1.00  0.31           N  
ATOM   1514  CD2 HIS B 247       2.523  21.024  23.061  1.00  0.31           C  
ATOM   1515  CE1 HIS B 247       2.512  20.065  21.084  1.00  0.31           C  
ATOM   1516  NE2 HIS B 247       1.768  20.833  21.919  1.00  0.31           N  
ATOM   1517  N   ARG B 248       2.841  20.626  26.611  1.00  0.37           N  
ATOM   1518  CA  ARG B 248       1.812  19.975  27.410  1.00  0.37           C  
ATOM   1519  C   ARG B 248       0.644  19.428  26.592  1.00  0.37           C  
ATOM   1520  O   ARG B 248       0.016  18.452  26.987  1.00  0.37           O  
ATOM   1521  CB  ARG B 248       1.298  20.940  28.517  1.00  0.37           C  
ATOM   1522  CG  ARG B 248       2.367  21.201  29.607  1.00  0.37           C  
ATOM   1523  CD  ARG B 248       1.991  22.148  30.760  1.00  0.37           C  
ATOM   1524  NE  ARG B 248       1.948  23.562  30.231  1.00  0.37           N  
ATOM   1525  CZ  ARG B 248       0.854  24.192  29.791  1.00  0.37           C  
ATOM   1526  NH1 ARG B 248       0.966  25.421  29.304  1.00  0.37           N  
ATOM   1527  NH2 ARG B 248      -0.337  23.630  29.827  1.00  0.37           N  
ATOM   1528  N   GLY B 249       0.324  20.060  25.434  1.00  0.39           N  
ATOM   1529  CA  GLY B 249      -0.854  19.762  24.608  1.00  0.39           C  
ATOM   1530  C   GLY B 249      -2.161  20.078  25.296  1.00  0.39           C  
ATOM   1531  O   GLY B 249      -2.261  20.020  26.510  1.00  0.39           O  
ATOM   1532  N   LEU B 250      -3.222  20.496  24.567  1.00  0.46           N  
ATOM   1533  CA  LEU B 250      -4.453  20.980  25.205  1.00  0.46           C  
ATOM   1534  C   LEU B 250      -4.154  22.121  26.198  1.00  0.46           C  
ATOM   1535  O   LEU B 250      -4.660  22.180  27.319  1.00  0.46           O  
ATOM   1536  CB  LEU B 250      -5.275  19.820  25.859  1.00  0.46           C  
ATOM   1537  CG  LEU B 250      -5.506  18.604  24.928  1.00  0.46           C  
ATOM   1538  CD1 LEU B 250      -5.948  17.347  25.700  1.00  0.46           C  
ATOM   1539  CD2 LEU B 250      -6.500  18.935  23.805  1.00  0.46           C  
ATOM   1540  N   ARG B 251      -3.230  23.027  25.796  1.00  0.40           N  
ATOM   1541  CA  ARG B 251      -2.415  23.816  26.705  1.00  0.40           C  
ATOM   1542  C   ARG B 251      -3.129  24.753  27.684  1.00  0.40           C  
ATOM   1543  O   ARG B 251      -2.694  24.739  28.842  1.00  0.40           O  
ATOM   1544  CB  ARG B 251      -1.307  24.606  25.952  1.00  0.40           C  
ATOM   1545  CG  ARG B 251      -0.211  23.746  25.287  1.00  0.40           C  
ATOM   1546  CD  ARG B 251       0.918  24.582  24.650  1.00  0.40           C  
ATOM   1547  NE  ARG B 251       0.338  25.435  23.555  1.00  0.40           N  
ATOM   1548  CZ  ARG B 251       0.199  25.081  22.269  1.00  0.40           C  
ATOM   1549  NH1 ARG B 251      -0.440  25.905  21.438  1.00  0.40           N  
ATOM   1550  NH2 ARG B 251       0.692  23.947  21.785  1.00  0.40           N  
ATOM   1551  N   PRO B 252      -4.161  25.550  27.356  1.00  0.48           N  
ATOM   1552  CA  PRO B 252      -5.010  26.245  28.327  1.00  0.48           C  
ATOM   1553  C   PRO B 252      -5.536  25.380  29.460  1.00  0.48           C  
ATOM   1554  O   PRO B 252      -5.370  25.735  30.626  1.00  0.48           O  
ATOM   1555  CB  PRO B 252      -6.148  26.851  27.482  1.00  0.48           C  
ATOM   1556  CG  PRO B 252      -5.541  27.056  26.090  1.00  0.48           C  
ATOM   1557  CD  PRO B 252      -4.448  25.989  25.985  1.00  0.48           C  
ATOM   1558  N   ARG B 253      -6.147  24.221  29.139  1.00  0.42           N  
ATOM   1559  CA  ARG B 253      -6.717  23.307  30.113  1.00  0.42           C  
ATOM   1560  C   ARG B 253      -5.677  22.697  31.040  1.00  0.42           C  
ATOM   1561  O   ARG B 253      -5.850  22.647  32.255  1.00  0.42           O  
ATOM   1562  CB  ARG B 253      -7.471  22.147  29.408  1.00  0.42           C  
ATOM   1563  CG  ARG B 253      -8.774  22.581  28.703  1.00  0.42           C  
ATOM   1564  CD  ARG B 253      -9.507  21.466  27.930  1.00  0.42           C  
ATOM   1565  NE  ARG B 253      -9.682  20.261  28.821  1.00  0.42           N  
ATOM   1566  CZ  ARG B 253     -10.616  20.109  29.774  1.00  0.42           C  
ATOM   1567  NH1 ARG B 253     -10.601  19.020  30.542  1.00  0.42           N  
ATOM   1568  NH2 ARG B 253     -11.572  21.001  29.981  1.00  0.42           N  
ATOM   1569  N   ARG B 254      -4.536  22.243  30.486  1.00  0.43           N  
ATOM   1570  CA  ARG B 254      -3.432  21.699  31.258  1.00  0.43           C  
ATOM   1571  C   ARG B 254      -2.768  22.708  32.183  1.00  0.43           C  
ATOM   1572  O   ARG B 254      -2.274  22.350  33.251  1.00  0.43           O  
ATOM   1573  CB  ARG B 254      -2.342  21.129  30.323  1.00  0.43           C  
ATOM   1574  CG  ARG B 254      -2.769  19.922  29.479  1.00  0.43           C  
ATOM   1575  CD  ARG B 254      -3.002  18.638  30.261  1.00  0.43           C  
ATOM   1576  NE  ARG B 254      -3.651  17.681  29.316  1.00  0.43           N  
ATOM   1577  CZ  ARG B 254      -4.249  16.546  29.690  1.00  0.43           C  
ATOM   1578  NH1 ARG B 254      -4.927  15.806  28.824  1.00  0.43           N  
ATOM   1579  NH2 ARG B 254      -4.202  16.126  30.947  1.00  0.43           N  
ATOM   1580  N   GLN B 255      -2.694  23.988  31.758  1.00  0.48           N  
ATOM   1581  CA  GLN B 255      -2.091  25.065  32.522  1.00  0.48           C  
ATOM   1582  C   GLN B 255      -2.900  25.413  33.755  1.00  0.48           C  
ATOM   1583  O   GLN B 255      -2.362  25.595  34.848  1.00  0.48           O  
ATOM   1584  CB  GLN B 255      -1.946  26.331  31.639  1.00  0.48           C  
ATOM   1585  CG  GLN B 255      -1.170  27.505  32.290  1.00  0.48           C  
ATOM   1586  CD  GLN B 255       0.288  27.144  32.600  1.00  0.48           C  
ATOM   1587  OE1 GLN B 255       1.106  26.870  31.716  1.00  0.48           O  
ATOM   1588  NE2 GLN B 255       0.644  27.129  33.905  1.00  0.48           N  
ATOM   1589  N   LYS B 256      -4.234  25.500  33.595  1.00  0.51           N  
ATOM   1590  CA  LYS B 256      -5.164  25.682  34.686  1.00  0.51           C  
ATOM   1591  C   LYS B 256      -5.240  24.484  35.610  1.00  0.51           C  
ATOM   1592  O   LYS B 256      -5.208  24.653  36.825  1.00  0.51           O  
ATOM   1593  CB  LYS B 256      -6.565  26.059  34.153  1.00  0.51           C  
ATOM   1594  CG  LYS B 256      -6.544  27.424  33.438  1.00  0.51           C  
ATOM   1595  CD  LYS B 256      -7.928  27.979  33.048  1.00  0.51           C  
ATOM   1596  CE  LYS B 256      -8.926  28.185  34.199  1.00  0.51           C  
ATOM   1597  NZ  LYS B 256      -8.320  28.996  35.280  1.00  0.51           N  
ATOM   1598  N   ALA B 257      -5.273  23.251  35.062  1.00  0.51           N  
ATOM   1599  CA  ALA B 257      -5.267  22.024  35.831  1.00  0.51           C  
ATOM   1600  C   ALA B 257      -4.064  21.874  36.759  1.00  0.51           C  
ATOM   1601  O   ALA B 257      -4.214  21.512  37.918  1.00  0.51           O  
ATOM   1602  CB  ALA B 257      -5.315  20.817  34.869  1.00  0.51           C  
ATOM   1603  N   LEU B 258      -2.828  22.188  36.310  1.00  0.51           N  
ATOM   1604  CA  LEU B 258      -1.671  22.194  37.199  1.00  0.51           C  
ATOM   1605  C   LEU B 258      -1.762  23.205  38.340  1.00  0.51           C  
ATOM   1606  O   LEU B 258      -1.516  22.874  39.499  1.00  0.51           O  
ATOM   1607  CB  LEU B 258      -0.375  22.394  36.373  1.00  0.51           C  
ATOM   1608  CG  LEU B 258       0.951  22.337  37.170  1.00  0.51           C  
ATOM   1609  CD1 LEU B 258       1.124  21.044  37.986  1.00  0.51           C  
ATOM   1610  CD2 LEU B 258       2.148  22.511  36.222  1.00  0.51           C  
ATOM   1611  N   ARG B 259      -2.187  24.449  38.047  1.00  0.53           N  
ATOM   1612  CA  ARG B 259      -2.397  25.478  39.050  1.00  0.53           C  
ATOM   1613  C   ARG B 259      -3.482  25.156  40.079  1.00  0.53           C  
ATOM   1614  O   ARG B 259      -3.276  25.368  41.272  1.00  0.53           O  
ATOM   1615  CB  ARG B 259      -2.713  26.829  38.364  1.00  0.53           C  
ATOM   1616  CG  ARG B 259      -1.523  27.392  37.558  1.00  0.53           C  
ATOM   1617  CD  ARG B 259      -1.868  28.701  36.843  1.00  0.53           C  
ATOM   1618  NE  ARG B 259      -0.619  29.214  36.188  1.00  0.53           N  
ATOM   1619  CZ  ARG B 259      -0.603  30.218  35.300  1.00  0.53           C  
ATOM   1620  NH1 ARG B 259       0.544  30.576  34.728  1.00  0.53           N  
ATOM   1621  NH2 ARG B 259      -1.712  30.873  34.976  1.00  0.53           N  
ATOM   1622  N   MET B 260      -4.648  24.605  39.660  1.00  0.50           N  
ATOM   1623  CA  MET B 260      -5.715  24.190  40.567  1.00  0.50           C  
ATOM   1624  C   MET B 260      -5.271  23.121  41.553  1.00  0.50           C  
ATOM   1625  O   MET B 260      -5.507  23.220  42.755  1.00  0.50           O  
ATOM   1626  CB  MET B 260      -6.899  23.565  39.780  1.00  0.50           C  
ATOM   1627  CG  MET B 260      -7.732  24.567  38.962  1.00  0.50           C  
ATOM   1628  SD  MET B 260      -8.955  23.771  37.869  1.00  0.50           S  
ATOM   1629  CE  MET B 260     -10.088  23.126  39.140  1.00  0.50           C  
ATOM   1630  N   ILE B 261      -4.582  22.080  41.049  1.00  0.51           N  
ATOM   1631  CA  ILE B 261      -4.100  20.956  41.835  1.00  0.51           C  
ATOM   1632  C   ILE B 261      -3.063  21.371  42.867  1.00  0.51           C  
ATOM   1633  O   ILE B 261      -3.152  20.990  44.034  1.00  0.51           O  
ATOM   1634  CB  ILE B 261      -3.548  19.872  40.909  1.00  0.51           C  
ATOM   1635  CG1 ILE B 261      -4.668  19.290  40.007  1.00  0.51           C  
ATOM   1636  CG2 ILE B 261      -2.804  18.764  41.687  1.00  0.51           C  
ATOM   1637  CD1 ILE B 261      -5.740  18.488  40.735  1.00  0.51           C  
ATOM   1638  N   LEU B 262      -2.068  22.206  42.490  1.00  0.58           N  
ATOM   1639  CA  LEU B 262      -1.085  22.708  43.437  1.00  0.58           C  
ATOM   1640  C   LEU B 262      -1.668  23.608  44.493  1.00  0.58           C  
ATOM   1641  O   LEU B 262      -1.323  23.483  45.668  1.00  0.58           O  
ATOM   1642  CB  LEU B 262       0.062  23.482  42.757  1.00  0.58           C  
ATOM   1643  CG  LEU B 262       1.049  22.583  41.995  1.00  0.58           C  
ATOM   1644  CD1 LEU B 262       2.004  23.462  41.179  1.00  0.58           C  
ATOM   1645  CD2 LEU B 262       1.842  21.669  42.947  1.00  0.58           C  
ATOM   1646  N   ALA B 263      -2.595  24.513  44.107  1.00  0.64           N  
ATOM   1647  CA  ALA B 263      -3.272  25.381  45.039  1.00  0.64           C  
ATOM   1648  C   ALA B 263      -4.014  24.593  46.101  1.00  0.64           C  
ATOM   1649  O   ALA B 263      -3.763  24.790  47.287  1.00  0.64           O  
ATOM   1650  CB  ALA B 263      -4.255  26.280  44.262  1.00  0.64           C  
ATOM   1651  N   VAL B 264      -4.842  23.605  45.686  1.00  0.55           N  
ATOM   1652  CA  VAL B 264      -5.614  22.728  46.554  1.00  0.55           C  
ATOM   1653  C   VAL B 264      -4.752  21.933  47.513  1.00  0.55           C  
ATOM   1654  O   VAL B 264      -5.012  21.894  48.717  1.00  0.55           O  
ATOM   1655  CB  VAL B 264      -6.461  21.773  45.724  1.00  0.55           C  
ATOM   1656  CG1 VAL B 264      -7.082  20.648  46.578  1.00  0.55           C  
ATOM   1657  CG2 VAL B 264      -7.593  22.586  45.063  1.00  0.55           C  
ATOM   1658  N   VAL B 265      -3.673  21.296  47.016  1.00  0.54           N  
ATOM   1659  CA  VAL B 265      -2.804  20.482  47.846  1.00  0.54           C  
ATOM   1660  C   VAL B 265      -2.055  21.308  48.875  1.00  0.54           C  
ATOM   1661  O   VAL B 265      -2.016  20.950  50.052  1.00  0.54           O  
ATOM   1662  CB  VAL B 265      -1.867  19.618  47.007  1.00  0.54           C  
ATOM   1663  CG1 VAL B 265      -0.829  18.893  47.887  1.00  0.54           C  
ATOM   1664  CG2 VAL B 265      -2.724  18.571  46.267  1.00  0.54           C  
ATOM   1665  N   LEU B 266      -1.495  22.475  48.490  1.00  0.64           N  
ATOM   1666  CA  LEU B 266      -0.856  23.362  49.445  1.00  0.64           C  
ATOM   1667  C   LEU B 266      -1.812  23.907  50.488  1.00  0.64           C  
ATOM   1668  O   LEU B 266      -1.512  23.864  51.678  1.00  0.64           O  
ATOM   1669  CB  LEU B 266      -0.167  24.558  48.743  1.00  0.64           C  
ATOM   1670  CG  LEU B 266       1.229  24.247  48.169  1.00  0.64           C  
ATOM   1671  CD1 LEU B 266       1.745  25.465  47.389  1.00  0.64           C  
ATOM   1672  CD2 LEU B 266       2.239  23.880  49.273  1.00  0.64           C  
ATOM   1673  N   VAL B 267      -3.010  24.382  50.085  1.00  0.63           N  
ATOM   1674  CA  VAL B 267      -3.997  24.906  51.017  1.00  0.63           C  
ATOM   1675  C   VAL B 267      -4.494  23.867  52.026  1.00  0.63           C  
ATOM   1676  O   VAL B 267      -4.644  24.168  53.207  1.00  0.63           O  
ATOM   1677  CB  VAL B 267      -5.107  25.706  50.336  1.00  0.63           C  
ATOM   1678  CG1 VAL B 267      -6.064  24.833  49.508  1.00  0.63           C  
ATOM   1679  CG2 VAL B 267      -5.850  26.550  51.387  1.00  0.63           C  
ATOM   1680  N   PHE B 268      -4.680  22.588  51.625  1.00  0.52           N  
ATOM   1681  CA  PHE B 268      -4.986  21.499  52.545  1.00  0.52           C  
ATOM   1682  C   PHE B 268      -3.928  21.305  53.631  1.00  0.52           C  
ATOM   1683  O   PHE B 268      -4.236  21.275  54.823  1.00  0.52           O  
ATOM   1684  CB  PHE B 268      -5.114  20.189  51.717  1.00  0.52           C  
ATOM   1685  CG  PHE B 268      -5.490  18.969  52.532  1.00  0.52           C  
ATOM   1686  CD1 PHE B 268      -4.493  18.149  53.097  1.00  0.52           C  
ATOM   1687  CD2 PHE B 268      -6.833  18.572  52.646  1.00  0.52           C  
ATOM   1688  CE1 PHE B 268      -4.832  16.981  53.790  1.00  0.52           C  
ATOM   1689  CE2 PHE B 268      -7.172  17.386  53.310  1.00  0.52           C  
ATOM   1690  CZ  PHE B 268      -6.175  16.602  53.900  1.00  0.52           C  
ATOM   1691  N   PHE B 269      -2.636  21.212  53.253  1.00  0.53           N  
ATOM   1692  CA  PHE B 269      -1.555  21.073  54.212  1.00  0.53           C  
ATOM   1693  C   PHE B 269      -1.359  22.327  55.055  1.00  0.53           C  
ATOM   1694  O   PHE B 269      -1.036  22.222  56.232  1.00  0.53           O  
ATOM   1695  CB  PHE B 269      -0.231  20.593  53.557  1.00  0.53           C  
ATOM   1696  CG  PHE B 269      -0.351  19.137  53.161  1.00  0.53           C  
ATOM   1697  CD1 PHE B 269      -0.394  18.122  54.138  1.00  0.53           C  
ATOM   1698  CD2 PHE B 269      -0.430  18.765  51.810  1.00  0.53           C  
ATOM   1699  CE1 PHE B 269      -0.551  16.777  53.771  1.00  0.53           C  
ATOM   1700  CE2 PHE B 269      -0.596  17.425  51.440  1.00  0.53           C  
ATOM   1701  CZ  PHE B 269      -0.665  16.430  52.420  1.00  0.53           C  
ATOM   1702  N   VAL B 270      -1.607  23.537  54.510  1.00  0.63           N  
ATOM   1703  CA  VAL B 270      -1.666  24.788  55.263  1.00  0.63           C  
ATOM   1704  C   VAL B 270      -2.743  24.782  56.347  1.00  0.63           C  
ATOM   1705  O   VAL B 270      -2.472  25.164  57.483  1.00  0.63           O  
ATOM   1706  CB  VAL B 270      -1.850  25.966  54.302  1.00  0.63           C  
ATOM   1707  CG1 VAL B 270      -2.346  27.261  54.981  1.00  0.63           C  
ATOM   1708  CG2 VAL B 270      -0.507  26.234  53.591  1.00  0.63           C  
ATOM   1709  N   CYS B 271      -3.973  24.294  56.059  1.00  0.62           N  
ATOM   1710  CA  CYS B 271      -5.033  24.152  57.056  1.00  0.62           C  
ATOM   1711  C   CYS B 271      -4.687  23.197  58.192  1.00  0.62           C  
ATOM   1712  O   CYS B 271      -4.910  23.494  59.363  1.00  0.62           O  
ATOM   1713  CB  CYS B 271      -6.362  23.680  56.410  1.00  0.62           C  
ATOM   1714  SG  CYS B 271      -7.013  24.925  55.253  1.00  0.62           S  
ATOM   1715  N   TRP B 272      -4.097  22.028  57.873  1.00  0.47           N  
ATOM   1716  CA  TRP B 272      -3.683  21.043  58.859  1.00  0.47           C  
ATOM   1717  C   TRP B 272      -2.364  21.352  59.560  1.00  0.47           C  
ATOM   1718  O   TRP B 272      -2.068  20.788  60.610  1.00  0.47           O  
ATOM   1719  CB  TRP B 272      -3.560  19.648  58.191  1.00  0.47           C  
ATOM   1720  CG  TRP B 272      -4.903  19.014  57.892  1.00  0.47           C  
ATOM   1721  CD1 TRP B 272      -5.594  18.893  56.720  1.00  0.47           C  
ATOM   1722  CD2 TRP B 272      -5.728  18.429  58.912  1.00  0.47           C  
ATOM   1723  NE1 TRP B 272      -6.823  18.310  56.951  1.00  0.47           N  
ATOM   1724  CE2 TRP B 272      -6.923  18.016  58.290  1.00  0.47           C  
ATOM   1725  CE3 TRP B 272      -5.524  18.244  60.276  1.00  0.47           C  
ATOM   1726  CZ2 TRP B 272      -7.944  17.425  59.025  1.00  0.47           C  
ATOM   1727  CZ3 TRP B 272      -6.552  17.651  61.018  1.00  0.47           C  
ATOM   1728  CH2 TRP B 272      -7.749  17.252  60.406  1.00  0.47           C  
ATOM   1729  N   LEU B 273      -1.521  22.262  59.031  1.00  0.57           N  
ATOM   1730  CA  LEU B 273      -0.203  22.536  59.585  1.00  0.57           C  
ATOM   1731  C   LEU B 273      -0.186  23.027  61.025  1.00  0.57           C  
ATOM   1732  O   LEU B 273       0.621  22.483  61.782  1.00  0.57           O  
ATOM   1733  CB  LEU B 273       0.631  23.469  58.666  1.00  0.57           C  
ATOM   1734  CG  LEU B 273       2.051  23.834  59.162  1.00  0.57           C  
ATOM   1735  CD1 LEU B 273       2.938  22.600  59.410  1.00  0.57           C  
ATOM   1736  CD2 LEU B 273       2.736  24.767  58.153  1.00  0.57           C  
ATOM   1737  N   PRO B 274      -1.011  23.945  61.535  1.00  0.66           N  
ATOM   1738  CA  PRO B 274      -1.058  24.211  62.964  1.00  0.66           C  
ATOM   1739  C   PRO B 274      -1.374  22.979  63.807  1.00  0.66           C  
ATOM   1740  O   PRO B 274      -0.761  22.813  64.857  1.00  0.66           O  
ATOM   1741  CB  PRO B 274      -2.102  25.332  63.092  1.00  0.66           C  
ATOM   1742  CG  PRO B 274      -2.075  26.052  61.743  1.00  0.66           C  
ATOM   1743  CD  PRO B 274      -1.831  24.896  60.775  1.00  0.66           C  
ATOM   1744  N   GLU B 275      -2.287  22.088  63.364  1.00  0.60           N  
ATOM   1745  CA  GLU B 275      -2.640  20.859  64.065  1.00  0.60           C  
ATOM   1746  C   GLU B 275      -1.484  19.885  64.219  1.00  0.60           C  
ATOM   1747  O   GLU B 275      -1.167  19.460  65.333  1.00  0.60           O  
ATOM   1748  CB  GLU B 275      -3.913  20.257  63.427  1.00  0.60           C  
ATOM   1749  CG  GLU B 275      -4.632  19.214  64.313  1.00  0.60           C  
ATOM   1750  CD  GLU B 275      -4.166  17.781  64.099  1.00  0.60           C  
ATOM   1751  OE1 GLU B 275      -3.654  17.480  62.993  1.00  0.60           O  
ATOM   1752  OE2 GLU B 275      -4.371  16.983  65.045  1.00  0.60           O  
ATOM   1753  N   ASN B 276      -0.716  19.670  63.127  1.00  0.57           N  
ATOM   1754  CA  ASN B 276       0.541  18.930  63.128  1.00  0.57           C  
ATOM   1755  C   ASN B 276       1.548  19.466  64.148  1.00  0.57           C  
ATOM   1756  O   ASN B 276       2.216  18.704  64.845  1.00  0.57           O  
ATOM   1757  CB  ASN B 276       1.250  18.975  61.737  1.00  0.57           C  
ATOM   1758  CG  ASN B 276       0.481  18.186  60.686  1.00  0.57           C  
ATOM   1759  OD1 ASN B 276      -0.154  17.177  60.971  1.00  0.57           O  
ATOM   1760  ND2 ASN B 276       0.591  18.591  59.399  1.00  0.57           N  
ATOM   1761  N   VAL B 277       1.679  20.802  64.285  1.00  0.63           N  
ATOM   1762  CA  VAL B 277       2.550  21.416  65.279  1.00  0.63           C  
ATOM   1763  C   VAL B 277       2.156  21.095  66.729  1.00  0.63           C  
ATOM   1764  O   VAL B 277       3.001  20.694  67.527  1.00  0.63           O  
ATOM   1765  CB  VAL B 277       2.647  22.926  65.050  1.00  0.63           C  
ATOM   1766  CG1 VAL B 277       3.483  23.615  66.147  1.00  0.63           C  
ATOM   1767  CG2 VAL B 277       3.310  23.191  63.680  1.00  0.63           C  
ATOM   1768  N   PHE B 278       0.867  21.210  67.113  1.00  0.59           N  
ATOM   1769  CA  PHE B 278       0.398  20.877  68.451  1.00  0.59           C  
ATOM   1770  C   PHE B 278       0.453  19.379  68.790  1.00  0.59           C  
ATOM   1771  O   PHE B 278       0.860  19.003  69.891  1.00  0.59           O  
ATOM   1772  CB  PHE B 278      -0.987  21.498  68.739  1.00  0.59           C  
ATOM   1773  CG  PHE B 278      -0.992  22.972  68.679  1.00  0.59           C  
ATOM   1774  CD1 PHE B 278      -0.456  23.634  69.746  1.00  0.59           C  
ATOM   1775  CD2 PHE B 278      -1.526  23.763  67.693  1.00  0.59           C  
ATOM   1776  CE1 PHE B 278      -0.254  24.992  69.772  1.00  0.59           C  
ATOM   1777  CE2 PHE B 278      -1.483  25.139  67.823  1.00  0.59           C  
ATOM   1778  CZ  PHE B 278      -0.722  25.773  68.765  1.00  0.59           C  
ATOM   1779  N   ILE B 279       0.122  18.476  67.838  1.00  0.60           N  
ATOM   1780  CA  ILE B 279       0.333  17.031  67.973  1.00  0.60           C  
ATOM   1781  C   ILE B 279       1.804  16.682  68.172  1.00  0.60           C  
ATOM   1782  O   ILE B 279       2.148  15.895  69.055  1.00  0.60           O  
ATOM   1783  CB  ILE B 279      -0.286  16.261  66.806  1.00  0.60           C  
ATOM   1784  CG1 ILE B 279      -1.835  16.319  66.862  1.00  0.60           C  
ATOM   1785  CG2 ILE B 279       0.210  14.796  66.730  1.00  0.60           C  
ATOM   1786  CD1 ILE B 279      -2.502  15.619  68.059  1.00  0.60           C  
ATOM   1787  N   SER B 280       2.731  17.328  67.432  1.00  0.59           N  
ATOM   1788  CA  SER B 280       4.162  17.258  67.720  1.00  0.59           C  
ATOM   1789  C   SER B 280       4.534  17.728  69.122  1.00  0.59           C  
ATOM   1790  O   SER B 280       5.228  17.012  69.832  1.00  0.59           O  
ATOM   1791  CB  SER B 280       5.006  18.064  66.700  1.00  0.59           C  
ATOM   1792  OG  SER B 280       5.053  17.375  65.453  1.00  0.59           O  
ATOM   1793  N   VAL B 281       4.044  18.884  69.622  1.00  0.63           N  
ATOM   1794  CA  VAL B 281       4.290  19.324  71.003  1.00  0.63           C  
ATOM   1795  C   VAL B 281       3.755  18.355  72.061  1.00  0.63           C  
ATOM   1796  O   VAL B 281       4.427  18.054  73.047  1.00  0.63           O  
ATOM   1797  CB  VAL B 281       3.780  20.742  71.267  1.00  0.63           C  
ATOM   1798  CG1 VAL B 281       4.031  21.176  72.730  1.00  0.63           C  
ATOM   1799  CG2 VAL B 281       4.525  21.716  70.334  1.00  0.63           C  
ATOM   1800  N   HIS B 282       2.549  17.785  71.860  1.00  0.55           N  
ATOM   1801  CA  HIS B 282       2.011  16.721  72.702  1.00  0.55           C  
ATOM   1802  C   HIS B 282       2.863  15.452  72.683  1.00  0.55           C  
ATOM   1803  O   HIS B 282       3.092  14.811  73.709  1.00  0.55           O  
ATOM   1804  CB  HIS B 282       0.556  16.392  72.298  1.00  0.55           C  
ATOM   1805  CG  HIS B 282      -0.069  15.245  73.036  1.00  0.55           C  
ATOM   1806  ND1 HIS B 282      -0.460  15.403  74.349  1.00  0.55           N  
ATOM   1807  CD2 HIS B 282      -0.435  14.018  72.583  1.00  0.55           C  
ATOM   1808  CE1 HIS B 282      -1.065  14.282  74.670  1.00  0.55           C  
ATOM   1809  NE2 HIS B 282      -1.086  13.403  73.633  1.00  0.55           N  
ATOM   1810  N   LEU B 283       3.405  15.069  71.509  1.00  0.55           N  
ATOM   1811  CA  LEU B 283       4.360  13.983  71.382  1.00  0.55           C  
ATOM   1812  C   LEU B 283       5.641  14.228  72.175  1.00  0.55           C  
ATOM   1813  O   LEU B 283       6.065  13.353  72.926  1.00  0.55           O  
ATOM   1814  CB  LEU B 283       4.652  13.732  69.881  1.00  0.55           C  
ATOM   1815  CG  LEU B 283       5.708  12.655  69.553  1.00  0.55           C  
ATOM   1816  CD1 LEU B 283       5.273  11.247  69.983  1.00  0.55           C  
ATOM   1817  CD2 LEU B 283       6.030  12.682  68.051  1.00  0.55           C  
ATOM   1818  N   LEU B 284       6.217  15.453  72.111  1.00  0.56           N  
ATOM   1819  CA  LEU B 284       7.366  15.891  72.895  1.00  0.56           C  
ATOM   1820  C   LEU B 284       7.139  15.781  74.418  1.00  0.56           C  
ATOM   1821  O   LEU B 284       8.064  15.488  75.173  1.00  0.56           O  
ATOM   1822  CB  LEU B 284       7.787  17.356  72.542  1.00  0.56           C  
ATOM   1823  CG  LEU B 284       8.186  17.672  71.073  1.00  0.56           C  
ATOM   1824  CD1 LEU B 284       8.439  19.182  70.906  1.00  0.56           C  
ATOM   1825  CD2 LEU B 284       9.402  16.890  70.556  1.00  0.56           C  
ATOM   1826  N   GLN B 285       5.905  16.006  74.930  1.00  0.53           N  
ATOM   1827  CA  GLN B 285       5.552  15.757  76.330  1.00  0.53           C  
ATOM   1828  C   GLN B 285       5.537  14.281  76.703  1.00  0.53           C  
ATOM   1829  O   GLN B 285       6.002  13.880  77.769  1.00  0.53           O  
ATOM   1830  CB  GLN B 285       4.144  16.313  76.705  1.00  0.53           C  
ATOM   1831  CG  GLN B 285       4.014  17.850  76.640  1.00  0.53           C  
ATOM   1832  CD  GLN B 285       4.867  18.506  77.725  1.00  0.53           C  
ATOM   1833  OE1 GLN B 285       4.765  18.198  78.919  1.00  0.53           O  
ATOM   1834  NE2 GLN B 285       5.748  19.441  77.307  1.00  0.53           N  
ATOM   1835  N   ARG B 286       4.956  13.427  75.837  1.00  0.44           N  
ATOM   1836  CA  ARG B 286       4.827  12.005  76.090  1.00  0.44           C  
ATOM   1837  C   ARG B 286       6.137  11.238  76.031  1.00  0.44           C  
ATOM   1838  O   ARG B 286       6.405  10.389  76.879  1.00  0.44           O  
ATOM   1839  CB  ARG B 286       3.828  11.357  75.101  1.00  0.44           C  
ATOM   1840  CG  ARG B 286       3.535   9.873  75.429  1.00  0.44           C  
ATOM   1841  CD  ARG B 286       2.592   9.162  74.455  1.00  0.44           C  
ATOM   1842  NE  ARG B 286       1.285   9.886  74.507  1.00  0.44           N  
ATOM   1843  CZ  ARG B 286       0.329   9.685  75.423  1.00  0.44           C  
ATOM   1844  NH1 ARG B 286      -0.740  10.476  75.408  1.00  0.44           N  
ATOM   1845  NH2 ARG B 286       0.419   8.741  76.352  1.00  0.44           N  
ATOM   1846  N   THR B 287       6.991  11.514  75.027  1.00  0.46           N  
ATOM   1847  CA  THR B 287       8.220  10.753  74.805  1.00  0.46           C  
ATOM   1848  C   THR B 287       9.372  11.286  75.641  1.00  0.46           C  
ATOM   1849  O   THR B 287      10.444  10.691  75.660  1.00  0.46           O  
ATOM   1850  CB  THR B 287       8.683  10.746  73.340  1.00  0.46           C  
ATOM   1851  OG1 THR B 287       8.595  12.034  72.756  1.00  0.46           O  
ATOM   1852  CG2 THR B 287       7.788   9.839  72.492  1.00  0.46           C  
ATOM   1853  N   GLN B 288       9.171  12.440  76.316  1.00  0.43           N  
ATOM   1854  CA  GLN B 288      10.101  13.167  77.174  1.00  0.43           C  
ATOM   1855  C   GLN B 288      11.174  14.068  76.509  1.00  0.43           C  
ATOM   1856  O   GLN B 288      12.076  14.468  77.245  1.00  0.43           O  
ATOM   1857  CB  GLN B 288      10.729  12.332  78.337  1.00  0.43           C  
ATOM   1858  CG  GLN B 288       9.743  11.600  79.284  1.00  0.43           C  
ATOM   1859  CD  GLN B 288       8.972  12.539  80.214  1.00  0.43           C  
ATOM   1860  OE1 GLN B 288       9.521  13.316  80.996  1.00  0.43           O  
ATOM   1861  NE2 GLN B 288       7.624  12.438  80.188  1.00  0.43           N  
ATOM   1862  N   PRO B 289      11.202  14.527  75.242  1.00  0.39           N  
ATOM   1863  CA  PRO B 289      12.033  15.644  74.796  1.00  0.39           C  
ATOM   1864  C   PRO B 289      11.809  16.938  75.550  1.00  0.39           C  
ATOM   1865  O   PRO B 289      12.718  17.761  75.606  1.00  0.39           O  
ATOM   1866  CB  PRO B 289      11.615  15.852  73.328  1.00  0.39           C  
ATOM   1867  CG  PRO B 289      11.152  14.486  72.837  1.00  0.39           C  
ATOM   1868  CD  PRO B 289      10.623  13.836  74.104  1.00  0.39           C  
ATOM   1869  N   GLY B 290      10.593  17.171  76.080  1.00  0.41           N  
ATOM   1870  CA  GLY B 290      10.310  18.344  76.884  1.00  0.41           C  
ATOM   1871  C   GLY B 290       9.594  17.939  78.127  1.00  0.41           C  
ATOM   1872  O   GLY B 290       8.660  17.143  78.099  1.00  0.41           O  
ATOM   1873  N   ALA B 291       9.987  18.529  79.262  1.00  0.45           N  
ATOM   1874  CA  ALA B 291       9.352  18.310  80.533  1.00  0.45           C  
ATOM   1875  C   ALA B 291       8.818  19.647  81.006  1.00  0.45           C  
ATOM   1876  O   ALA B 291       9.345  20.706  80.673  1.00  0.45           O  
ATOM   1877  CB  ALA B 291      10.336  17.682  81.541  1.00  0.45           C  
ATOM   1878  N   ALA B 292       7.703  19.625  81.752  1.00  0.47           N  
ATOM   1879  CA  ALA B 292       6.971  20.802  82.138  1.00  0.47           C  
ATOM   1880  C   ALA B 292       6.598  20.676  83.610  1.00  0.47           C  
ATOM   1881  O   ALA B 292       6.107  19.611  83.990  1.00  0.47           O  
ATOM   1882  CB  ALA B 292       5.674  20.890  81.306  1.00  0.47           C  
ATOM   1883  N   PRO B 293       6.779  21.665  84.488  1.00  0.30           N  
ATOM   1884  CA  PRO B 293       6.125  21.701  85.794  1.00  0.30           C  
ATOM   1885  C   PRO B 293       4.608  21.563  85.724  1.00  0.30           C  
ATOM   1886  O   PRO B 293       3.964  22.330  85.008  1.00  0.30           O  
ATOM   1887  CB  PRO B 293       6.526  23.062  86.402  1.00  0.30           C  
ATOM   1888  CG  PRO B 293       7.721  23.553  85.575  1.00  0.30           C  
ATOM   1889  CD  PRO B 293       7.508  22.902  84.209  1.00  0.30           C  
ATOM   1890  N   CYS B 294       4.009  20.631  86.496  1.00  0.25           N  
ATOM   1891  CA  CYS B 294       2.574  20.366  86.532  1.00  0.25           C  
ATOM   1892  C   CYS B 294       1.720  21.582  86.863  1.00  0.25           C  
ATOM   1893  O   CYS B 294       0.672  21.799  86.265  1.00  0.25           O  
ATOM   1894  CB  CYS B 294       2.251  19.242  87.556  1.00  0.25           C  
ATOM   1895  SG  CYS B 294       3.088  17.675  87.135  1.00  0.25           S  
ATOM   1896  N   LYS B 295       2.182  22.441  87.794  1.00  0.21           N  
ATOM   1897  CA  LYS B 295       1.476  23.637  88.220  1.00  0.21           C  
ATOM   1898  C   LYS B 295       1.457  24.768  87.198  1.00  0.21           C  
ATOM   1899  O   LYS B 295       0.674  25.701  87.332  1.00  0.21           O  
ATOM   1900  CB  LYS B 295       2.124  24.215  89.505  1.00  0.21           C  
ATOM   1901  CG  LYS B 295       2.002  23.316  90.746  1.00  0.21           C  
ATOM   1902  CD  LYS B 295       2.665  23.962  91.978  1.00  0.21           C  
ATOM   1903  CE  LYS B 295       2.500  23.138  93.261  1.00  0.21           C  
ATOM   1904  NZ  LYS B 295       3.179  23.808  94.396  1.00  0.21           N  
ATOM   1905  N   GLN B 296       2.306  24.731  86.148  1.00  0.23           N  
ATOM   1906  CA  GLN B 296       2.261  25.737  85.097  1.00  0.23           C  
ATOM   1907  C   GLN B 296       1.179  25.417  84.077  1.00  0.23           C  
ATOM   1908  O   GLN B 296       0.806  26.249  83.256  1.00  0.23           O  
ATOM   1909  CB  GLN B 296       3.614  25.809  84.343  1.00  0.23           C  
ATOM   1910  CG  GLN B 296       4.806  26.311  85.193  1.00  0.23           C  
ATOM   1911  CD  GLN B 296       4.644  27.771  85.616  1.00  0.23           C  
ATOM   1912  OE1 GLN B 296       4.498  28.672  84.793  1.00  0.23           O  
ATOM   1913  NE2 GLN B 296       4.703  28.034  86.942  1.00  0.23           N  
ATOM   1914  N   SER B 297       0.658  24.171  84.096  1.00  0.39           N  
ATOM   1915  CA  SER B 297      -0.391  23.683  83.212  1.00  0.39           C  
ATOM   1916  C   SER B 297      -0.077  23.770  81.727  1.00  0.39           C  
ATOM   1917  O   SER B 297      -0.977  23.833  80.891  1.00  0.39           O  
ATOM   1918  CB  SER B 297      -1.779  24.305  83.516  1.00  0.39           C  
ATOM   1919  OG  SER B 297      -2.265  23.800  84.758  1.00  0.39           O  
ATOM   1920  N   PHE B 298       1.216  23.674  81.333  1.00  0.52           N  
ATOM   1921  CA  PHE B 298       1.659  23.674  79.941  1.00  0.52           C  
ATOM   1922  C   PHE B 298       1.010  22.540  79.145  1.00  0.52           C  
ATOM   1923  O   PHE B 298       0.478  22.749  78.059  1.00  0.52           O  
ATOM   1924  CB  PHE B 298       3.219  23.596  79.832  1.00  0.52           C  
ATOM   1925  CG  PHE B 298       3.955  24.834  80.325  1.00  0.52           C  
ATOM   1926  CD1 PHE B 298       3.545  26.138  79.980  1.00  0.52           C  
ATOM   1927  CD2 PHE B 298       5.150  24.695  81.061  1.00  0.52           C  
ATOM   1928  CE1 PHE B 298       4.288  27.260  80.381  1.00  0.52           C  
ATOM   1929  CE2 PHE B 298       5.900  25.812  81.454  1.00  0.52           C  
ATOM   1930  CZ  PHE B 298       5.463  27.097  81.121  1.00  0.52           C  
ATOM   1931  N   ARG B 299       0.927  21.340  79.751  1.00  0.41           N  
ATOM   1932  CA  ARG B 299       0.177  20.199  79.257  1.00  0.41           C  
ATOM   1933  C   ARG B 299      -1.346  20.345  79.243  1.00  0.41           C  
ATOM   1934  O   ARG B 299      -2.032  19.396  78.860  1.00  0.41           O  
ATOM   1935  CB  ARG B 299       0.448  18.974  80.164  1.00  0.41           C  
ATOM   1936  CG  ARG B 299       1.889  18.451  80.166  1.00  0.41           C  
ATOM   1937  CD  ARG B 299       1.977  17.147  80.961  1.00  0.41           C  
ATOM   1938  NE  ARG B 299       3.378  16.629  80.915  1.00  0.41           N  
ATOM   1939  CZ  ARG B 299       3.820  15.669  81.740  1.00  0.41           C  
ATOM   1940  NH1 ARG B 299       5.086  15.270  81.677  1.00  0.41           N  
ATOM   1941  NH2 ARG B 299       3.008  15.104  82.634  1.00  0.41           N  
ATOM   1942  N   HIS B 300      -1.958  21.453  79.690  1.00  0.45           N  
ATOM   1943  CA  HIS B 300      -3.388  21.667  79.544  1.00  0.45           C  
ATOM   1944  C   HIS B 300      -3.603  22.765  78.536  1.00  0.45           C  
ATOM   1945  O   HIS B 300      -4.596  22.781  77.814  1.00  0.45           O  
ATOM   1946  CB  HIS B 300      -4.120  22.001  80.865  1.00  0.45           C  
ATOM   1947  CG  HIS B 300      -4.215  20.809  81.766  1.00  0.45           C  
ATOM   1948  ND1 HIS B 300      -5.050  19.777  81.390  1.00  0.45           N  
ATOM   1949  CD2 HIS B 300      -3.635  20.531  82.964  1.00  0.45           C  
ATOM   1950  CE1 HIS B 300      -4.968  18.892  82.360  1.00  0.45           C  
ATOM   1951  NE2 HIS B 300      -4.126  19.298  83.341  1.00  0.45           N  
ATOM   1952  N   ALA B 301      -2.617  23.673  78.381  1.00  0.60           N  
ATOM   1953  CA  ALA B 301      -2.599  24.615  77.289  1.00  0.60           C  
ATOM   1954  C   ALA B 301      -2.421  23.937  75.927  1.00  0.60           C  
ATOM   1955  O   ALA B 301      -3.170  24.236  74.999  1.00  0.60           O  
ATOM   1956  CB  ALA B 301      -1.539  25.702  77.566  1.00  0.60           C  
ATOM   1957  N   HIS B 302      -1.485  22.960  75.789  1.00  0.52           N  
ATOM   1958  CA  HIS B 302      -1.286  22.218  74.543  1.00  0.52           C  
ATOM   1959  C   HIS B 302      -2.504  21.409  74.049  1.00  0.52           C  
ATOM   1960  O   HIS B 302      -2.753  21.453  72.842  1.00  0.52           O  
ATOM   1961  CB  HIS B 302      -0.022  21.306  74.544  1.00  0.52           C  
ATOM   1962  CG  HIS B 302       1.231  21.859  75.171  1.00  0.52           C  
ATOM   1963  ND1 HIS B 302       2.022  20.980  75.889  1.00  0.52           N  
ATOM   1964  CD2 HIS B 302       1.840  23.074  75.087  1.00  0.52           C  
ATOM   1965  CE1 HIS B 302       3.084  21.673  76.235  1.00  0.52           C  
ATOM   1966  NE2 HIS B 302       3.030  22.946  75.777  1.00  0.52           N  
ATOM   1967  N   PRO B 303      -3.320  20.681  74.834  1.00  0.59           N  
ATOM   1968  CA  PRO B 303      -4.589  20.151  74.363  1.00  0.59           C  
ATOM   1969  C   PRO B 303      -5.619  21.172  73.941  1.00  0.59           C  
ATOM   1970  O   PRO B 303      -6.244  20.947  72.910  1.00  0.59           O  
ATOM   1971  CB  PRO B 303      -5.147  19.338  75.535  1.00  0.59           C  
ATOM   1972  CG  PRO B 303      -3.908  18.852  76.269  1.00  0.59           C  
ATOM   1973  CD  PRO B 303      -2.923  20.009  76.067  1.00  0.59           C  
ATOM   1974  N   LEU B 304      -5.861  22.277  74.682  1.00  0.66           N  
ATOM   1975  CA  LEU B 304      -6.855  23.275  74.303  1.00  0.66           C  
ATOM   1976  C   LEU B 304      -6.547  23.918  72.955  1.00  0.66           C  
ATOM   1977  O   LEU B 304      -7.419  24.060  72.099  1.00  0.66           O  
ATOM   1978  CB  LEU B 304      -6.979  24.404  75.365  1.00  0.66           C  
ATOM   1979  CG  LEU B 304      -7.664  24.023  76.698  1.00  0.66           C  
ATOM   1980  CD1 LEU B 304      -7.668  25.235  77.648  1.00  0.66           C  
ATOM   1981  CD2 LEU B 304      -9.104  23.525  76.491  1.00  0.66           C  
ATOM   1982  N   THR B 305      -5.274  24.274  72.700  1.00  0.63           N  
ATOM   1983  CA  THR B 305      -4.814  24.710  71.385  1.00  0.63           C  
ATOM   1984  C   THR B 305      -4.916  23.644  70.323  1.00  0.63           C  
ATOM   1985  O   THR B 305      -5.396  23.925  69.229  1.00  0.63           O  
ATOM   1986  CB  THR B 305      -3.410  25.271  71.379  1.00  0.63           C  
ATOM   1987  OG1 THR B 305      -2.473  24.383  71.966  1.00  0.63           O  
ATOM   1988  CG2 THR B 305      -3.427  26.537  72.228  1.00  0.63           C  
ATOM   1989  N   GLY B 306      -4.535  22.385  70.639  1.00  0.65           N  
ATOM   1990  CA  GLY B 306      -4.833  21.184  69.855  1.00  0.65           C  
ATOM   1991  C   GLY B 306      -6.279  21.026  69.436  1.00  0.65           C  
ATOM   1992  O   GLY B 306      -6.580  20.734  68.281  1.00  0.65           O  
ATOM   1993  N   HIS B 307      -7.236  21.253  70.356  1.00  0.56           N  
ATOM   1994  CA  HIS B 307      -8.649  21.327  70.032  1.00  0.56           C  
ATOM   1995  C   HIS B 307      -8.989  22.464  69.058  1.00  0.56           C  
ATOM   1996  O   HIS B 307      -9.690  22.237  68.071  1.00  0.56           O  
ATOM   1997  CB  HIS B 307      -9.510  21.473  71.316  1.00  0.56           C  
ATOM   1998  CG  HIS B 307      -9.565  20.268  72.212  1.00  0.56           C  
ATOM   1999  ND1 HIS B 307     -10.224  20.398  73.420  1.00  0.56           N  
ATOM   2000  CD2 HIS B 307      -9.179  18.977  72.026  1.00  0.56           C  
ATOM   2001  CE1 HIS B 307     -10.224  19.191  73.948  1.00  0.56           C  
ATOM   2002  NE2 HIS B 307      -9.607  18.291  73.145  1.00  0.56           N  
ATOM   2003  N   ILE B 308      -8.463  23.700  69.276  1.00  0.59           N  
ATOM   2004  CA  ILE B 308      -8.694  24.893  68.444  1.00  0.59           C  
ATOM   2005  C   ILE B 308      -8.281  24.709  66.995  1.00  0.59           C  
ATOM   2006  O   ILE B 308      -9.005  25.062  66.064  1.00  0.59           O  
ATOM   2007  CB  ILE B 308      -8.016  26.147  69.027  1.00  0.59           C  
ATOM   2008  CG1 ILE B 308      -8.731  26.595  70.330  1.00  0.59           C  
ATOM   2009  CG2 ILE B 308      -7.965  27.312  68.000  1.00  0.59           C  
ATOM   2010  CD1 ILE B 308      -8.038  27.759  71.055  1.00  0.59           C  
ATOM   2011  N   VAL B 309      -7.105  24.127  66.756  1.00  0.60           N  
ATOM   2012  CA  VAL B 309      -6.585  23.890  65.423  1.00  0.60           C  
ATOM   2013  C   VAL B 309      -7.199  22.744  64.675  1.00  0.60           C  
ATOM   2014  O   VAL B 309      -7.343  22.844  63.463  1.00  0.60           O  
ATOM   2015  CB  VAL B 309      -5.088  23.727  65.343  1.00  0.60           C  
ATOM   2016  CG1 VAL B 309      -4.445  25.077  65.684  1.00  0.60           C  
ATOM   2017  CG2 VAL B 309      -4.628  22.605  66.279  1.00  0.60           C  
ATOM   2018  N   ASN B 310      -7.584  21.627  65.328  1.00  0.62           N  
ATOM   2019  CA  ASN B 310      -8.171  20.477  64.658  1.00  0.62           C  
ATOM   2020  C   ASN B 310      -9.465  20.908  64.001  1.00  0.62           C  
ATOM   2021  O   ASN B 310      -9.782  20.588  62.866  1.00  0.62           O  
ATOM   2022  CB  ASN B 310      -8.360  19.340  65.701  1.00  0.62           C  
ATOM   2023  CG  ASN B 310      -9.092  18.128  65.135  1.00  0.62           C  
ATOM   2024  OD1 ASN B 310      -8.649  17.446  64.217  1.00  0.62           O  
ATOM   2025  ND2 ASN B 310     -10.292  17.848  65.690  1.00  0.62           N  
ATOM   2026  N   LEU B 311     -10.193  21.760  64.714  1.00  0.61           N  
ATOM   2027  CA  LEU B 311     -11.282  22.515  64.195  1.00  0.61           C  
ATOM   2028  C   LEU B 311     -10.979  23.560  63.116  1.00  0.61           C  
ATOM   2029  O   LEU B 311     -11.643  23.597  62.083  1.00  0.61           O  
ATOM   2030  CB  LEU B 311     -11.836  23.187  65.446  1.00  0.61           C  
ATOM   2031  CG  LEU B 311     -13.086  23.999  65.217  1.00  0.61           C  
ATOM   2032  CD1 LEU B 311     -14.075  23.242  64.343  1.00  0.61           C  
ATOM   2033  CD2 LEU B 311     -13.642  24.324  66.587  1.00  0.61           C  
ATOM   2034  N   ALA B 312      -9.959  24.430  63.275  1.00  0.57           N  
ATOM   2035  CA  ALA B 312      -9.557  25.379  62.242  1.00  0.57           C  
ATOM   2036  C   ALA B 312      -9.137  24.693  60.933  1.00  0.57           C  
ATOM   2037  O   ALA B 312      -9.435  25.166  59.835  1.00  0.57           O  
ATOM   2038  CB  ALA B 312      -8.444  26.309  62.771  1.00  0.57           C  
ATOM   2039  N   ALA B 313      -8.489  23.515  61.052  1.00  0.62           N  
ATOM   2040  CA  ALA B 313      -8.136  22.574  60.011  1.00  0.62           C  
ATOM   2041  C   ALA B 313      -9.314  22.046  59.215  1.00  0.62           C  
ATOM   2042  O   ALA B 313      -9.205  21.858  58.007  1.00  0.62           O  
ATOM   2043  CB  ALA B 313      -7.407  21.375  60.641  1.00  0.62           C  
ATOM   2044  N   PHE B 314     -10.488  21.839  59.861  1.00  0.58           N  
ATOM   2045  CA  PHE B 314     -11.733  21.418  59.229  1.00  0.58           C  
ATOM   2046  C   PHE B 314     -12.283  22.413  58.202  1.00  0.58           C  
ATOM   2047  O   PHE B 314     -13.265  22.144  57.510  1.00  0.58           O  
ATOM   2048  CB  PHE B 314     -12.863  21.133  60.258  1.00  0.58           C  
ATOM   2049  CG  PHE B 314     -12.617  20.035  61.267  1.00  0.58           C  
ATOM   2050  CD1 PHE B 314     -11.613  19.054  61.158  1.00  0.58           C  
ATOM   2051  CD2 PHE B 314     -13.535  19.928  62.325  1.00  0.58           C  
ATOM   2052  CE1 PHE B 314     -11.524  18.010  62.091  1.00  0.58           C  
ATOM   2053  CE2 PHE B 314     -13.494  18.848  63.210  1.00  0.58           C  
ATOM   2054  CZ  PHE B 314     -12.479  17.898  63.104  1.00  0.58           C  
ATOM   2055  N   SER B 315     -11.614  23.569  58.006  1.00  0.62           N  
ATOM   2056  CA  SER B 315     -11.805  24.465  56.878  1.00  0.62           C  
ATOM   2057  C   SER B 315     -11.357  23.839  55.567  1.00  0.62           C  
ATOM   2058  O   SER B 315     -11.723  24.309  54.491  1.00  0.62           O  
ATOM   2059  CB  SER B 315     -11.128  25.854  57.091  1.00  0.62           C  
ATOM   2060  OG  SER B 315      -9.702  25.792  57.097  1.00  0.62           O  
ATOM   2061  N   ASN B 316     -10.625  22.698  55.629  1.00  0.63           N  
ATOM   2062  CA  ASN B 316     -10.207  21.890  54.502  1.00  0.63           C  
ATOM   2063  C   ASN B 316     -11.352  21.435  53.604  1.00  0.63           C  
ATOM   2064  O   ASN B 316     -11.229  21.403  52.382  1.00  0.63           O  
ATOM   2065  CB  ASN B 316      -9.268  20.716  54.920  1.00  0.63           C  
ATOM   2066  CG  ASN B 316      -9.985  19.603  55.686  1.00  0.63           C  
ATOM   2067  OD1 ASN B 316     -10.888  19.836  56.486  1.00  0.63           O  
ATOM   2068  ND2 ASN B 316      -9.595  18.335  55.424  1.00  0.63           N  
ATOM   2069  N   SER B 317     -12.511  21.152  54.221  1.00  0.63           N  
ATOM   2070  CA  SER B 317     -13.738  20.724  53.577  1.00  0.63           C  
ATOM   2071  C   SER B 317     -14.354  21.778  52.670  1.00  0.63           C  
ATOM   2072  O   SER B 317     -15.097  21.488  51.734  1.00  0.63           O  
ATOM   2073  CB  SER B 317     -14.770  20.301  54.659  1.00  0.63           C  
ATOM   2074  OG  SER B 317     -15.296  21.420  55.373  1.00  0.63           O  
ATOM   2075  N   CYS B 318     -14.054  23.063  52.924  1.00  0.57           N  
ATOM   2076  CA  CYS B 318     -14.644  24.177  52.214  1.00  0.57           C  
ATOM   2077  C   CYS B 318     -13.761  24.662  51.089  1.00  0.57           C  
ATOM   2078  O   CYS B 318     -14.207  25.396  50.215  1.00  0.57           O  
ATOM   2079  CB  CYS B 318     -14.859  25.351  53.193  1.00  0.57           C  
ATOM   2080  SG  CYS B 318     -16.089  24.884  54.447  1.00  0.57           S  
ATOM   2081  N   LEU B 319     -12.492  24.221  51.032  1.00  0.49           N  
ATOM   2082  CA  LEU B 319     -11.532  24.652  50.030  1.00  0.49           C  
ATOM   2083  C   LEU B 319     -11.895  24.246  48.621  1.00  0.49           C  
ATOM   2084  O   LEU B 319     -11.805  25.036  47.687  1.00  0.49           O  
ATOM   2085  CB  LEU B 319     -10.147  24.054  50.329  1.00  0.49           C  
ATOM   2086  CG  LEU B 319      -9.601  24.410  51.719  1.00  0.49           C  
ATOM   2087  CD1 LEU B 319      -8.395  23.511  52.023  1.00  0.49           C  
ATOM   2088  CD2 LEU B 319      -9.300  25.907  51.894  1.00  0.49           C  
ATOM   2089  N   ASN B 320     -12.349  22.991  48.450  1.00  0.47           N  
ATOM   2090  CA  ASN B 320     -12.855  22.473  47.199  1.00  0.47           C  
ATOM   2091  C   ASN B 320     -14.101  23.256  46.736  1.00  0.47           C  
ATOM   2092  O   ASN B 320     -14.122  23.700  45.589  1.00  0.47           O  
ATOM   2093  CB  ASN B 320     -12.989  20.932  47.376  1.00  0.47           C  
ATOM   2094  CG  ASN B 320     -13.566  20.193  46.178  1.00  0.47           C  
ATOM   2095  OD1 ASN B 320     -13.433  20.590  45.024  1.00  0.47           O  
ATOM   2096  ND2 ASN B 320     -14.221  19.043  46.463  1.00  0.47           N  
ATOM   2097  N   PRO B 321     -15.115  23.570  47.537  1.00  0.62           N  
ATOM   2098  CA  PRO B 321     -16.148  24.521  47.127  1.00  0.62           C  
ATOM   2099  C   PRO B 321     -15.665  25.929  46.819  1.00  0.62           C  
ATOM   2100  O   PRO B 321     -16.142  26.527  45.858  1.00  0.62           O  
ATOM   2101  CB  PRO B 321     -17.146  24.494  48.285  1.00  0.62           C  
ATOM   2102  CG  PRO B 321     -17.027  23.080  48.858  1.00  0.62           C  
ATOM   2103  CD  PRO B 321     -15.562  22.721  48.645  1.00  0.62           C  
ATOM   2104  N   LEU B 322     -14.734  26.491  47.612  1.00  0.58           N  
ATOM   2105  CA  LEU B 322     -14.172  27.811  47.381  1.00  0.58           C  
ATOM   2106  C   LEU B 322     -13.335  27.945  46.112  1.00  0.58           C  
ATOM   2107  O   LEU B 322     -13.366  28.992  45.480  1.00  0.58           O  
ATOM   2108  CB  LEU B 322     -13.371  28.333  48.601  1.00  0.58           C  
ATOM   2109  CG  LEU B 322     -14.215  28.584  49.874  1.00  0.58           C  
ATOM   2110  CD1 LEU B 322     -13.291  28.881  51.066  1.00  0.58           C  
ATOM   2111  CD2 LEU B 322     -15.263  29.698  49.706  1.00  0.58           C  
ATOM   2112  N   ILE B 323     -12.585  26.913  45.668  1.00  0.54           N  
ATOM   2113  CA  ILE B 323     -11.794  26.976  44.434  1.00  0.54           C  
ATOM   2114  C   ILE B 323     -12.665  26.876  43.177  1.00  0.54           C  
ATOM   2115  O   ILE B 323     -12.262  27.247  42.076  1.00  0.54           O  
ATOM   2116  CB  ILE B 323     -10.660  25.939  44.444  1.00  0.54           C  
ATOM   2117  CG1 ILE B 323      -9.569  26.155  43.366  1.00  0.54           C  
ATOM   2118  CG2 ILE B 323     -11.224  24.508  44.357  1.00  0.54           C  
ATOM   2119  CD1 ILE B 323      -8.704  27.403  43.583  1.00  0.54           C  
ATOM   2120  N   TYR B 324     -13.931  26.435  43.332  1.00  0.40           N  
ATOM   2121  CA  TYR B 324     -14.926  26.467  42.278  1.00  0.40           C  
ATOM   2122  C   TYR B 324     -15.786  27.730  42.327  1.00  0.40           C  
ATOM   2123  O   TYR B 324     -16.667  27.916  41.485  1.00  0.40           O  
ATOM   2124  CB  TYR B 324     -15.898  25.262  42.427  1.00  0.40           C  
ATOM   2125  CG  TYR B 324     -15.338  23.957  41.925  1.00  0.40           C  
ATOM   2126  CD1 TYR B 324     -14.920  23.809  40.593  1.00  0.40           C  
ATOM   2127  CD2 TYR B 324     -15.371  22.821  42.745  1.00  0.40           C  
ATOM   2128  CE1 TYR B 324     -14.592  22.546  40.079  1.00  0.40           C  
ATOM   2129  CE2 TYR B 324     -15.035  21.555  42.243  1.00  0.40           C  
ATOM   2130  CZ  TYR B 324     -14.664  21.420  40.902  1.00  0.40           C  
ATOM   2131  OH  TYR B 324     -14.386  20.155  40.358  1.00  0.40           O  
ATOM   2132  N   SER B 325     -15.574  28.654  43.291  1.00  0.44           N  
ATOM   2133  CA  SER B 325     -16.284  29.927  43.307  1.00  0.44           C  
ATOM   2134  C   SER B 325     -15.858  30.866  42.185  1.00  0.44           C  
ATOM   2135  O   SER B 325     -14.729  30.839  41.703  1.00  0.44           O  
ATOM   2136  CB  SER B 325     -16.312  30.634  44.696  1.00  0.44           C  
ATOM   2137  OG  SER B 325     -15.094  31.297  45.026  1.00  0.44           O  
ATOM   2138  N   PHE B 326     -16.803  31.698  41.698  1.00  0.19           N  
ATOM   2139  CA  PHE B 326     -16.557  32.741  40.713  1.00  0.19           C  
ATOM   2140  C   PHE B 326     -16.044  32.258  39.340  1.00  0.19           C  
ATOM   2141  O   PHE B 326     -15.369  32.983  38.609  1.00  0.19           O  
ATOM   2142  CB  PHE B 326     -15.660  33.888  41.283  1.00  0.19           C  
ATOM   2143  CG  PHE B 326     -16.181  34.482  42.577  1.00  0.19           C  
ATOM   2144  CD1 PHE B 326     -15.542  34.175  43.790  1.00  0.19           C  
ATOM   2145  CD2 PHE B 326     -17.237  35.412  42.601  1.00  0.19           C  
ATOM   2146  CE1 PHE B 326     -15.968  34.741  45.000  1.00  0.19           C  
ATOM   2147  CE2 PHE B 326     -17.662  35.991  43.806  1.00  0.19           C  
ATOM   2148  CZ  PHE B 326     -17.034  35.647  45.008  1.00  0.19           C  
ATOM   2149  N   LEU B 327     -16.388  31.021  38.912  1.00  0.27           N  
ATOM   2150  CA  LEU B 327     -16.052  30.506  37.591  1.00  0.27           C  
ATOM   2151  C   LEU B 327     -16.719  31.254  36.441  1.00  0.27           C  
ATOM   2152  O   LEU B 327     -17.925  31.176  36.230  1.00  0.27           O  
ATOM   2153  CB  LEU B 327     -16.386  28.997  37.437  1.00  0.27           C  
ATOM   2154  CG  LEU B 327     -15.331  28.025  38.002  1.00  0.27           C  
ATOM   2155  CD1 LEU B 327     -15.896  26.598  37.984  1.00  0.27           C  
ATOM   2156  CD2 LEU B 327     -14.010  28.058  37.210  1.00  0.27           C  
ATOM   2157  N   GLY B 328     -15.911  31.981  35.641  1.00  0.17           N  
ATOM   2158  CA  GLY B 328     -16.376  32.783  34.512  1.00  0.17           C  
ATOM   2159  C   GLY B 328     -16.763  34.184  34.886  1.00  0.17           C  
ATOM   2160  O   GLY B 328     -17.136  34.972  34.023  1.00  0.17           O  
ATOM   2161  N   GLU B 329     -16.661  34.533  36.180  1.00  0.14           N  
ATOM   2162  CA  GLU B 329     -16.889  35.873  36.674  1.00  0.14           C  
ATOM   2163  C   GLU B 329     -15.823  36.862  36.255  1.00  0.14           C  
ATOM   2164  O   GLU B 329     -14.634  36.556  36.154  1.00  0.14           O  
ATOM   2165  CB  GLU B 329     -17.007  35.906  38.210  1.00  0.14           C  
ATOM   2166  CG  GLU B 329     -18.281  35.195  38.721  1.00  0.14           C  
ATOM   2167  CD  GLU B 329     -19.545  36.024  38.517  1.00  0.14           C  
ATOM   2168  OE1 GLU B 329     -19.438  37.277  38.526  1.00  0.14           O  
ATOM   2169  OE2 GLU B 329     -20.628  35.399  38.391  1.00  0.14           O  
ATOM   2170  N   THR B 330     -16.242  38.116  36.034  1.00  0.12           N  
ATOM   2171  CA  THR B 330     -15.338  39.163  35.591  1.00  0.12           C  
ATOM   2172  C   THR B 330     -15.403  40.288  36.574  1.00  0.12           C  
ATOM   2173  O   THR B 330     -16.328  41.097  36.589  1.00  0.12           O  
ATOM   2174  CB  THR B 330     -15.662  39.693  34.201  1.00  0.12           C  
ATOM   2175  OG1 THR B 330     -15.313  38.718  33.236  1.00  0.12           O  
ATOM   2176  CG2 THR B 330     -14.827  40.925  33.836  1.00  0.12           C  
ATOM   2177  N   PHE B 331     -14.384  40.420  37.431  1.00  0.11           N  
ATOM   2178  CA  PHE B 331     -14.307  41.478  38.413  1.00  0.11           C  
ATOM   2179  C   PHE B 331     -13.969  42.812  37.769  1.00  0.11           C  
ATOM   2180  O   PHE B 331     -12.808  43.188  37.624  1.00  0.11           O  
ATOM   2181  CB  PHE B 331     -13.297  41.173  39.555  1.00  0.11           C  
ATOM   2182  CG  PHE B 331     -13.638  39.876  40.242  1.00  0.11           C  
ATOM   2183  CD1 PHE B 331     -14.444  39.859  41.396  1.00  0.11           C  
ATOM   2184  CD2 PHE B 331     -13.144  38.656  39.745  1.00  0.11           C  
ATOM   2185  CE1 PHE B 331     -14.743  38.650  42.039  1.00  0.11           C  
ATOM   2186  CE2 PHE B 331     -13.455  37.446  40.375  1.00  0.11           C  
ATOM   2187  CZ  PHE B 331     -14.246  37.446  41.528  1.00  0.11           C  
ATOM   2188  N   ARG B 332     -14.975  43.574  37.328  1.00  0.12           N  
ATOM   2189  CA  ARG B 332     -14.775  44.841  36.653  1.00  0.12           C  
ATOM   2190  C   ARG B 332     -15.887  45.814  36.963  1.00  0.12           C  
ATOM   2191  O   ARG B 332     -16.048  46.785  36.239  1.00  0.12           O  
ATOM   2192  CB  ARG B 332     -14.727  44.680  35.105  1.00  0.12           C  
ATOM   2193  CG  ARG B 332     -13.485  43.954  34.557  1.00  0.12           C  
ATOM   2194  CD  ARG B 332     -12.169  44.714  34.723  1.00  0.12           C  
ATOM   2195  NE  ARG B 332     -11.102  43.826  34.149  1.00  0.12           N  
ATOM   2196  CZ  ARG B 332     -10.485  42.838  34.814  1.00  0.12           C  
ATOM   2197  NH1 ARG B 332      -9.608  42.071  34.171  1.00  0.12           N  
ATOM   2198  NH2 ARG B 332     -10.718  42.572  36.092  1.00  0.12           N  
ATOM   2199  N   ASP B 333     -16.646  45.612  38.052  1.00  0.13           N  
ATOM   2200  CA  ASP B 333     -17.722  46.500  38.425  1.00  0.13           C  
ATOM   2201  C   ASP B 333     -17.367  47.198  39.744  1.00  0.13           C  
ATOM   2202  O   ASP B 333     -16.785  46.612  40.658  1.00  0.13           O  
ATOM   2203  CB  ASP B 333     -19.037  45.684  38.434  1.00  0.13           C  
ATOM   2204  CG  ASP B 333     -20.246  46.584  38.275  1.00  0.13           C  
ATOM   2205  OD1 ASP B 333     -20.101  47.805  38.530  1.00  0.13           O  
ATOM   2206  OD2 ASP B 333     -21.309  46.040  37.894  1.00  0.13           O  
ATOM   2207  N   LYS B 334     -17.640  48.507  39.853  1.00  0.13           N  
ATOM   2208  CA  LYS B 334     -17.304  49.366  40.971  1.00  0.13           C  
ATOM   2209  C   LYS B 334     -18.494  50.280  41.154  1.00  0.13           C  
ATOM   2210  O   LYS B 334     -19.290  50.433  40.242  1.00  0.13           O  
ATOM   2211  CB  LYS B 334     -16.065  50.296  40.735  1.00  0.13           C  
ATOM   2212  CG  LYS B 334     -14.701  49.590  40.628  1.00  0.13           C  
ATOM   2213  CD  LYS B 334     -13.508  50.573  40.572  1.00  0.13           C  
ATOM   2214  CE  LYS B 334     -12.156  49.844  40.518  1.00  0.13           C  
ATOM   2215  NZ  LYS B 334     -11.020  50.798  40.475  1.00  0.13           N  
ATOM   2216  N   LEU B 335     -18.637  50.985  42.300  1.00  0.12           N  
ATOM   2217  CA  LEU B 335     -19.782  51.859  42.573  1.00  0.12           C  
ATOM   2218  C   LEU B 335     -20.124  52.882  41.487  1.00  0.12           C  
ATOM   2219  O   LEU B 335     -21.289  53.147  41.216  1.00  0.12           O  
ATOM   2220  CB  LEU B 335     -19.601  52.605  43.916  1.00  0.12           C  
ATOM   2221  CG  LEU B 335     -19.577  51.684  45.154  1.00  0.12           C  
ATOM   2222  CD1 LEU B 335     -19.160  52.482  46.398  1.00  0.12           C  
ATOM   2223  CD2 LEU B 335     -20.940  51.006  45.385  1.00  0.12           C  
ATOM   2224  N   ARG B 336     -19.109  53.445  40.806  1.00  0.12           N  
ATOM   2225  CA  ARG B 336     -19.283  54.256  39.613  1.00  0.12           C  
ATOM   2226  C   ARG B 336     -19.890  53.536  38.408  1.00  0.12           C  
ATOM   2227  O   ARG B 336     -20.623  54.153  37.655  1.00  0.12           O  
ATOM   2228  CB  ARG B 336     -17.938  54.896  39.196  1.00  0.12           C  
ATOM   2229  CG  ARG B 336     -17.402  55.875  40.259  1.00  0.12           C  
ATOM   2230  CD  ARG B 336     -16.083  56.541  39.863  1.00  0.12           C  
ATOM   2231  NE  ARG B 336     -15.696  57.441  41.001  1.00  0.12           N  
ATOM   2232  CZ  ARG B 336     -14.510  58.055  41.101  1.00  0.12           C  
ATOM   2233  NH1 ARG B 336     -14.257  58.839  42.146  1.00  0.12           N  
ATOM   2234  NH2 ARG B 336     -13.571  57.899  40.173  1.00  0.12           N  
ATOM   2235  N   LEU B 337     -19.646  52.227  38.197  1.00  0.15           N  
ATOM   2236  CA  LEU B 337     -20.071  51.503  37.000  1.00  0.15           C  
ATOM   2237  C   LEU B 337     -21.462  50.902  37.171  1.00  0.15           C  
ATOM   2238  O   LEU B 337     -22.093  50.416  36.237  1.00  0.15           O  
ATOM   2239  CB  LEU B 337     -19.068  50.372  36.671  1.00  0.15           C  
ATOM   2240  CG  LEU B 337     -17.682  50.867  36.209  1.00  0.15           C  
ATOM   2241  CD1 LEU B 337     -16.684  49.707  36.181  1.00  0.15           C  
ATOM   2242  CD2 LEU B 337     -17.752  51.513  34.818  1.00  0.15           C  
ATOM   2243  N   TYR B 338     -22.034  51.039  38.382  1.00  0.12           N  
ATOM   2244  CA  TYR B 338     -23.455  50.860  38.596  1.00  0.12           C  
ATOM   2245  C   TYR B 338     -24.203  52.171  38.337  1.00  0.12           C  
ATOM   2246  O   TYR B 338     -25.431  52.211  38.403  1.00  0.12           O  
ATOM   2247  CB  TYR B 338     -23.760  50.449  40.065  1.00  0.12           C  
ATOM   2248  CG  TYR B 338     -23.232  49.082  40.409  1.00  0.12           C  
ATOM   2249  CD1 TYR B 338     -23.927  47.918  40.041  1.00  0.12           C  
ATOM   2250  CD2 TYR B 338     -22.061  48.954  41.168  1.00  0.12           C  
ATOM   2251  CE1 TYR B 338     -23.463  46.654  40.443  1.00  0.12           C  
ATOM   2252  CE2 TYR B 338     -21.589  47.697  41.564  1.00  0.12           C  
ATOM   2253  CZ  TYR B 338     -22.292  46.546  41.199  1.00  0.12           C  
ATOM   2254  OH  TYR B 338     -21.784  45.288  41.571  1.00  0.12           O  
ATOM   2255  N   ILE B 339     -23.488  53.282  38.043  1.00  0.17           N  
ATOM   2256  CA  ILE B 339     -24.072  54.597  37.794  1.00  0.17           C  
ATOM   2257  C   ILE B 339     -23.794  55.062  36.358  1.00  0.17           C  
ATOM   2258  O   ILE B 339     -24.594  55.803  35.782  1.00  0.17           O  
ATOM   2259  CB  ILE B 339     -23.538  55.611  38.830  1.00  0.17           C  
ATOM   2260  CG1 ILE B 339     -24.039  55.234  40.251  1.00  0.17           C  
ATOM   2261  CG2 ILE B 339     -23.948  57.064  38.483  1.00  0.17           C  
ATOM   2262  CD1 ILE B 339     -23.412  56.045  41.397  1.00  0.17           C  
ATOM   2263  N   GLU B 340     -22.683  54.613  35.741  1.00  0.23           N  
ATOM   2264  CA  GLU B 340     -22.166  55.063  34.463  1.00  0.23           C  
ATOM   2265  C   GLU B 340     -21.640  53.864  33.631  1.00  0.23           C  
ATOM   2266  O   GLU B 340     -21.370  52.785  34.222  1.00  0.23           O  
ATOM   2267  CB  GLU B 340     -20.965  56.033  34.669  1.00  0.23           C  
ATOM   2268  CG  GLU B 340     -21.335  57.366  35.371  1.00  0.23           C  
ATOM   2269  CD  GLU B 340     -20.166  58.309  35.664  1.00  0.23           C  
ATOM   2270  OE1 GLU B 340     -20.466  59.438  36.143  1.00  0.23           O  
ATOM   2271  OE2 GLU B 340     -18.981  57.935  35.461  1.00  0.23           O  
ATOM   2272  OXT GLU B 340     -21.486  54.025  32.387  1.00  0.23           O  
TER    2273      GLU B 340                                                      
END   
